# Supplementary material for: Single-cell analysis identifies distinct macrophage phenotypes associated with prodisease and proresolving functions in the endometriotic niche
Source: Proc Natl Acad Sci U S A. 2024 Sep 10;121(38):e2405474121. doi: 10.1073/pnas.2405474121 (PMC11420174; doi:10.1073/pnas.2405474121)
Supplement: Supplementary file 2 — Dataset S01 (XLSX) [file pnas.2405474121.sd01.xlsx]

## Sheet: All_Cluster_Markers
p_val	avg_log2FC	pct.1	pct.2	p_val_adj	cluster	gene
0	0.525081	0.641	0.191	0	Transit LpMs	4930455G09Rik
0	0.506413	0.72	0.281	0	Transit LpMs	Abi3
0	0.495938	0.762	0.324	0	Transit LpMs	Acly
0	0.984243	0.978	0.414	0	Transit LpMs	Alox15
0	0.393404	0.985	0.71	0	Transit LpMs	Alox5ap
0	0.470261	0.707	0.277	0	Transit LpMs	Anxa3
0	0.463247	0.415	0.096	0	Transit LpMs	Apoc4
0	0.254004	1	1	0	Transit LpMs	Apoe
0	0.583772	0.531	0.123	0	Transit LpMs	Arg1
0	0.380882	0.4	0.087	0	Transit LpMs	Bcam
0	0.440098	0.582	0.182	0	Transit LpMs	Bst1
0	0.34916	1	0.946	0	Transit LpMs	C1qa
0	0.322933	1	0.955	0	Transit LpMs	C1qb
0	0.399151	1	0.897	0	Transit LpMs	C1qc
0	0.595102	0.941	0.512	0	Transit LpMs	C4b
0	0.632554	0.711	0.185	0	Transit LpMs	Calml4
0	0.679965	0.781	0.249	0	Transit LpMs	Ccl24
0	0.496243	0.999	0.866	0	Transit LpMs	Ccl6
0	-1.04507	0.012	0.357	0	Transit LpMs	Ccl8
0	0.407864	0.973	0.691	0	Transit LpMs	Ccl9
0	0.484359	0.669	0.252	0	Transit LpMs	Ccr1
0	0.434542	0.795	0.351	0	Transit LpMs	Cd36
0	0.695051	0.847	0.314	0	Transit LpMs	Cd5l
0	-0.330463	1	0.995	0	Transit LpMs	Cd74
0	0.546565	0.982	0.602	0	Transit LpMs	Cebpb
0	0.47042	0.996	0.749	0	Transit LpMs	Cfp
0	0.449729	0.516	0.13	0	Transit LpMs	Cgnl1
0	0.468235	0.425	0.108	0	Transit LpMs	Chil3
0	0.451483	0.913	0.557	0	Transit LpMs	Comt
0	-0.62599	0.561	0.749	0	Transit LpMs	Coro1a
0	0.400291	0.548	0.192	0	Transit LpMs	Cryl1
0	0.440444	0.984	0.731	0	Transit LpMs	Dbi
0	0.42739	0.672	0.282	0	Transit LpMs	Dhrs7
0	0.538921	0.753	0.283	0	Transit LpMs	Dpep2
0	0.632713	0.982	0.551	0	Transit LpMs	Ecm1
0	0.643413	0.862	0.321	0	Transit LpMs	Ednrb
0	0.4147	0.654	0.278	0	Transit LpMs	Ehd1
0	0.749762	0.977	0.437	0	Transit LpMs	Emilin2
0	0.416981	0.503	0.148	0	Transit LpMs	Engase
0	0.636871	0.811	0.28	0	Transit LpMs	F10
0	0.445034	0.57	0.185	0	Transit LpMs	F630028O10Rik
0	0.545327	0.598	0.155	0	Transit LpMs	F7
0	0.497365	0.664	0.261	0	Transit LpMs	Fabp4
0	0.41412	0.444	0.117	0	Transit LpMs	Fabp7
0	0.490695	0.856	0.428	0	Transit LpMs	Fam46a
0	0.914619	0.928	0.326	0	Transit LpMs	Fcna
0	0.436531	0.616	0.211	0	Transit LpMs	Flnb
0	0.838769	1	0.631	0	Transit LpMs	Fn1
0	0.335652	0.342	0.072	0	Transit LpMs	Fpr1
0	0.536924	0.882	0.405	0	Transit LpMs	Gda
0	0.428047	0.465	0.107	0	Transit LpMs	Gm16104
0	0.363449	0.484	0.157	0	Transit LpMs	Gm1673
0	0.635003	0.99	0.647	0	Transit LpMs	Gngt2
0	0.378888	1	0.907	0	Transit LpMs	Gpx1
0	0.387368	0.982	0.753	0	Transit LpMs	Gpx4
0	-0.440844	0.956	0.931	0	Transit LpMs	H2-Aa
0	-0.370795	0.986	0.971	0	Transit LpMs	H2-Ab1
0	-0.570165	0.884	0.901	0	Transit LpMs	H2-Eb1
0	0.431012	0.421	0.074	0	Transit LpMs	Hal
0	0.607013	0.751	0.258	0	Transit LpMs	Hgsnat
0	0.610677	0.795	0.309	0	Transit LpMs	Hp
0	-1.02072	0.06	0.401	0	Transit LpMs	Hspa1a
0	0.779892	0.964	0.412	0	Transit LpMs	Icam2
0	0.570555	0.808	0.321	0	Transit LpMs	Idh1
0	0.322904	1	0.878	0	Transit LpMs	Ifitm2
0	0.429379	1	0.884	0	Transit LpMs	Ifitm3
0	0.628847	0.802	0.272	0	Transit LpMs	Ifitm6
0	0.560673	0.782	0.304	0	Transit LpMs	Itga6
0	0.540228	0.943	0.5	0	Transit LpMs	Itgam
0	0.437705	0.908	0.518	0	Transit LpMs	Itgb2
0	0.47518	0.992	0.712	0	Transit LpMs	Klf2
0	0.416752	0.912	0.567	0	Transit LpMs	Lamtor4
0	0.819941	0.95	0.37	0	Transit LpMs	Lrg1
0	0.811601	0.999	0.594	0	Transit LpMs	Ltc4s
0	0.719242	0.88	0.397	0	Transit LpMs	Lyz1
0	0.296153	1	0.998	0	Transit LpMs	Lyz2
0	0.448413	0.825	0.399	0	Transit LpMs	Mafb
0	0.432027	0.909	0.533	0	Transit LpMs	Man2b1
0	0.542425	0.793	0.303	0	Transit LpMs	Mcemp1
0	0.506863	0.832	0.371	0	Transit LpMs	Mgst1
0	0.301158	0.349	0.088	0	Transit LpMs	Mlxipl
0	0.378065	0.95	0.664	0	Transit LpMs	Mrpl33
0	0.545992	0.712	0.227	0	Transit LpMs	Ms4a8a
0	0.626397	0.865	0.331	0	Transit LpMs	Msr1
0	0.492587	0.89	0.474	0	Transit LpMs	Msrb1
0	0.583689	0.982	0.611	0	Transit LpMs	Ninj1
0	0.659881	0.92	0.429	0	Transit LpMs	Nupr1
0	0.987535	0.957	0.263	0	Transit LpMs	Padi4
0	0.410234	0.993	0.811	0	Transit LpMs	Pf4
0	0.45764	0.645	0.237	0	Transit LpMs	Pilra
0	0.286594	0.296	0.06	0	Transit LpMs	Plcb1
0	0.5468	0.997	0.753	0	Transit LpMs	Prdx5
0	0.902841	0.984	0.355	0	Transit LpMs	Prg4
0	0.903865	0.925	0.304	0	Transit LpMs	Prtn3
0	0.606359	0.727	0.21	0	Transit LpMs	Ptgs1
0	0.603075	0.988	0.683	0	Transit LpMs	Pycard
0	0.515738	0.663	0.21	0	Transit LpMs	Pygl
0	0.35731	0.984	0.77	0	Transit LpMs	Rap1b
0	0.487543	0.88	0.469	0	Transit LpMs	S100a1
0	0.66367	1	0.821	0	Transit LpMs	Saa3
0	0.347384	0.46	0.148	0	Transit LpMs	Selp
0	0.445536	0.937	0.578	0	Transit LpMs	Selplg
0	0.555757	0.553	0.105	0	Transit LpMs	Serpinb10
0	0.361723	0.36	0.073	0	Transit LpMs	Slc9a3r2
0	0.763425	0.999	0.655	0	Transit LpMs	Slpi
0	0.670326	0.97	0.512	0	Transit LpMs	Smpdl3a
0	0.462265	0.585	0.181	0	Transit LpMs	St3gal5
0	0.324931	0.998	0.847	0	Transit LpMs	Tagln2
0	0.528027	0.886	0.428	0	Transit LpMs	Tcn2
0	0.582601	0.818	0.326	0	Transit LpMs	Thbs1
0	0.540248	0.988	0.647	0	Transit LpMs	Timp2
0	0.431078	0.851	0.476	0	Transit LpMs	Tln1
0	0.611926	0.913	0.409	0	Transit LpMs	Tmcc1
0	0.384329	0.55	0.201	0	Transit LpMs	Tmem141
0	0.421333	0.635	0.257	0	Transit LpMs	Tmem37
0	0.497641	0.982	0.666	0	Transit LpMs	Trf
0	0.361332	1	0.971	0	Transit LpMs	Wfdc17
3.99537e-307	-0.514335	0.659	0.754	6.19162e-303	Transit LpMs	Lgals1
3.44759e-306	0.317587	0.982	0.79	5.34273e-302	Transit LpMs	Cotl1
1.12245e-305	-0.829474	0.011	0.33	1.73946e-301	Transit LpMs	Ms4a7
4.27564e-304	0.334327	0.439	0.142	6.62595e-300	Transit LpMs	Plxna4os1
5.53169e-302	0.335029	0.462	0.156	8.57246e-298	Transit LpMs	Pilrb1
1.44727e-301	0.344812	0.455	0.156	2.24284e-297	Transit LpMs	Nfic
9.51344e-301	0.280273	0.983	0.822	1.4743e-296	Transit LpMs	Gng5
9.43095e-296	0.341812	0.478	0.167	1.46152e-291	Transit LpMs	Pilrb2
5.95494e-293	0.375153	0.935	0.652	9.22837e-289	Transit LpMs	Bri3
1.53592e-292	0.258175	0.283	0.065	2.38022e-288	Transit LpMs	Nfe2
6.84048e-289	0.304176	0.991	0.819	1.06007e-284	Transit LpMs	Fxyd5
4.21036e-288	0.368588	0.597	0.247	6.5248e-284	Transit LpMs	Smagp
2.3252e-286	0.358754	0.533	0.209	3.60336e-282	Transit LpMs	Adssl1
5.05042e-284	0.347821	0.502	0.189	7.82664e-280	Transit LpMs	Pdlim2
6.18493e-283	0.403895	0.774	0.398	9.58478e-279	Transit LpMs	Card19
3.16494e-282	0.288104	0.348	0.099	4.90471e-278	Transit LpMs	Ceacam1
4.0857e-281	0.410657	0.898	0.523	6.33161e-277	Transit LpMs	Blvrb
6.41313e-281	0.342346	0.503	0.189	9.93842e-277	Transit LpMs	Guca1a
5.32655e-280	0.305426	0.402	0.128	8.25456e-276	Transit LpMs	Alox5
1.50104e-277	0.43771	0.685	0.336	2.32615e-273	Transit LpMs	Fabp5
1.17205e-276	0.356586	0.579	0.234	1.81632e-272	Transit LpMs	Dok2
6.78437e-275	0.391552	0.692	0.337	1.05137e-270	Transit LpMs	Prdx6
3.11341e-274	0.283358	0.337	0.095	4.82485e-270	Transit LpMs	St8sia6
2.33689e-273	0.357592	0.574	0.228	3.62147e-269	Transit LpMs	Evi5
2.15417e-270	0.369882	0.621	0.27	3.33832e-266	Transit LpMs	Add3
2.06764e-267	0.359352	0.601	0.245	3.20422e-263	Transit LpMs	Pmp22
1.73692e-265	0.357847	0.609	0.255	2.6917e-261	Transit LpMs	Clec4d
2.00254e-265	0.315119	0.981	0.761	3.10333e-261	Transit LpMs	Gapdh
2.05576e-264	0.297075	0.401	0.13	3.18582e-260	Transit LpMs	Pde2a
3.3309e-263	-0.263701	0.861	0.874	5.16189e-259	Transit LpMs	Xist
1.85642e-262	-0.33474	0.917	0.865	2.8769e-258	Transit LpMs	Tmsb10
1.26347e-256	0.305436	0.434	0.152	1.95799e-252	Transit LpMs	Fam43a
7.18004e-253	0.296578	0.416	0.145	1.11269e-248	Transit LpMs	Klra2
2.54093e-251	0.39985	0.871	0.482	3.93768e-247	Transit LpMs	Sdc3
7.45447e-250	0.380297	0.786	0.445	1.15522e-245	Transit LpMs	1110008F13Rik
1.13357e-249	0.392174	0.86	0.466	1.7567e-245	Transit LpMs	Dhrs3
1.47985e-248	0.394824	0.735	0.346	2.29332e-244	Transit LpMs	Cfh
6.16634e-245	0.286386	0.382	0.127	9.55597e-241	Transit LpMs	Gbe1
6.33964e-245	0.27163	0.333	0.102	9.82454e-241	Transit LpMs	Fcor
8.55804e-245	0.263923	0.337	0.102	1.32624e-240	Transit LpMs	Lbp
1.45541e-244	0.379103	0.825	0.432	2.25545e-240	Transit LpMs	Cd14
3.06059e-243	0.351566	0.502	0.196	4.743e-239	Transit LpMs	Ptgis
2.858e-241	0.283894	0.389	0.134	4.42904e-237	Transit LpMs	Baiap2
1.69272e-240	0.261698	0.321	0.096	2.62321e-236	Transit LpMs	Fam212a
3.16328e-239	0.371596	0.982	0.694	4.90213e-235	Transit LpMs	Pltp
3.94973e-238	0.32035	0.453	0.175	6.1209e-234	Transit LpMs	Rhoc
4.35934e-236	0.346412	0.625	0.287	6.75567e-232	Transit LpMs	Adam15
9.73041e-234	0.341867	0.618	0.286	1.50792e-229	Transit LpMs	Mpp1
4.49235e-232	0.328378	0.948	0.688	6.96179e-228	Transit LpMs	Eno1
2.69221e-229	0.34628	0.659	0.301	4.17213e-225	Transit LpMs	Cxcl13
8.55982e-227	-0.684273	0.06	0.323	1.32652e-222	Transit LpMs	Fcrls
1.34941e-226	0.366945	0.774	0.412	2.09118e-222	Transit LpMs	Metrnl
3.74751e-226	0.302737	0.967	0.736	5.80751e-222	Transit LpMs	Uqcr11
5.46798e-226	0.281519	0.413	0.147	8.47373e-222	Transit LpMs	F5
7.48565e-224	0.291233	0.439	0.171	1.16005e-219	Transit LpMs	Mid1ip1
2.55023e-223	0.279412	0.402	0.147	3.95209e-219	Transit LpMs	Mtus1
5.29601e-223	0.267575	0.354	0.12	8.20722e-219	Transit LpMs	Ipo11
1.15954e-221	0.303461	0.488	0.202	1.79693e-217	Transit LpMs	Rab32
6.7177e-220	0.312609	0.566	0.247	1.04104e-215	Transit LpMs	Slc11a1
1.85817e-218	0.250927	0.317	0.101	2.8796e-214	Transit LpMs	Atp1a3
8.39245e-218	-0.586432	0.011	0.258	1.30058e-213	Transit LpMs	Hspa1b
5.45834e-216	0.292841	0.477	0.195	8.45878e-212	Transit LpMs	Plod3
1.27334e-212	0.253598	0.989	0.842	1.97329e-208	Transit LpMs	Emp3
1.06679e-211	0.386853	0.906	0.588	1.6532e-207	Transit LpMs	Retnla
1.02013e-210	0.317351	0.928	0.668	1.5809e-206	Transit LpMs	Ldha
2.84092e-210	0.288373	0.451	0.182	4.40258e-206	Transit LpMs	Polr3gl
5.48671e-207	0.35968	0.817	0.456	8.50275e-203	Transit LpMs	Glul
5.74419e-207	-0.56809	0.065	0.312	8.90176e-203	Transit LpMs	Ms4a6b
9.82377e-207	0.319874	0.939	0.674	1.52239e-202	Transit LpMs	Txn1
5.65207e-206	0.306749	0.452	0.178	8.75901e-202	Transit LpMs	Serpinb2
7.83516e-206	0.285498	0.457	0.19	1.21421e-201	Transit LpMs	Nck1
1.67735e-205	0.333181	0.694	0.338	2.5994e-201	Transit LpMs	Hacd4
6.32743e-204	0.275125	0.427	0.17	9.80563e-200	Transit LpMs	Camkk2
8.87003e-203	-0.581145	0.076	0.319	1.37459e-198	Transit LpMs	Clec4a2
6.38952e-202	0.292099	0.498	0.215	9.90184e-198	Transit LpMs	Cebpa
8.74531e-202	0.32206	0.932	0.646	1.35526e-197	Transit LpMs	Bsg
1.6097e-201	0.342736	0.705	0.376	2.49456e-197	Transit LpMs	Klf13
3.33129e-201	0.356414	0.869	0.524	5.1625e-197	Transit LpMs	Rgs10
9.56244e-200	0.284227	0.482	0.204	1.48189e-195	Transit LpMs	Rgs18
6.7393e-197	0.35939	0.967	0.655	1.04439e-192	Transit LpMs	Fcgr3
1.35112e-195	0.274393	0.428	0.178	2.09383e-191	Transit LpMs	Pfkl
1.18744e-193	0.335459	0.754	0.435	1.84017e-189	Transit LpMs	Bin1
1.38717e-189	0.326225	0.723	0.375	2.1497e-185	Transit LpMs	Lrp1
5.51595e-189	0.299361	0.527	0.248	8.54806e-185	Transit LpMs	Rilpl2
4.10777e-188	0.323885	0.721	0.393	6.36581e-184	Transit LpMs	Atp6v1e1
1.78354e-186	0.303796	0.592	0.289	2.76395e-182	Transit LpMs	Unc119
2.53462e-186	0.256743	0.417	0.17	3.92789e-182	Transit LpMs	Agtrap
9.15812e-186	0.309364	0.917	0.651	1.41923e-181	Transit LpMs	Ssr4
1.04686e-185	0.286174	0.471	0.195	1.62233e-181	Transit LpMs	Ltbp1
5.80077e-182	0.319219	0.956	0.677	8.98945e-178	Transit LpMs	Cybb
1.73493e-181	0.322135	0.722	0.398	2.68862e-177	Transit LpMs	Tmed3
6.73992e-178	0.317168	0.914	0.625	1.04449e-173	Transit LpMs	Aldh2
2.61552e-175	0.291558	0.946	0.704	4.05328e-171	Transit LpMs	Prr13
8.20667e-175	0.269993	0.476	0.213	1.27179e-170	Transit LpMs	Khk
3.43099e-174	-0.433325	0.497	0.607	5.317e-170	Transit LpMs	Serinc3
6.60207e-173	0.296521	0.642	0.325	1.02312e-168	Transit LpMs	Camk1
1.25295e-171	-0.581579	0.207	0.413	1.9417e-167	Transit LpMs	Marcks
2.30492e-171	0.337565	0.891	0.528	3.57194e-167	Transit LpMs	App
1.9125e-170	0.304338	0.673	0.365	2.9638e-166	Transit LpMs	Fermt3
4.0934e-170	0.307202	0.696	0.382	6.34355e-166	Transit LpMs	Degs1
1.79722e-166	0.326064	0.802	0.479	2.78515e-162	Transit LpMs	Sdf2l1
4.012e-166	0.255117	0.492	0.226	6.2174e-162	Transit LpMs	Gsr
1.67907e-164	0.297998	0.686	0.378	2.60206e-160	Transit LpMs	Xbp1
3.19156e-164	0.324398	0.795	0.482	4.94596e-160	Transit LpMs	Plin2
2.35835e-163	0.300968	0.738	0.403	3.65474e-159	Transit LpMs	Anxa1
2.18219e-160	0.295273	0.659	0.356	3.38173e-156	Transit LpMs	Plek
2.42168e-159	0.279233	0.618	0.323	3.75287e-155	Transit LpMs	Nucb1
2.04069e-158	0.265286	0.539	0.262	3.16246e-154	Transit LpMs	Tbxas1
7.53144e-158	0.297526	0.898	0.611	1.16715e-153	Transit LpMs	Ccdc12
2.39629e-156	-0.37191	0.554	0.63	3.71353e-152	Transit LpMs	Btg1
7.11955e-156	-0.406009	0.109	0.318	1.10332e-151	Transit LpMs	Ptms
3.2234e-155	0.254728	0.474	0.224	4.9953e-151	Transit LpMs	Plaur
4.50635e-152	0.259882	0.483	0.228	6.9835e-148	Transit LpMs	Rtp4
6.02437e-152	0.290734	0.952	0.678	9.33596e-148	Transit LpMs	Ahnak
6.7563e-152	0.254254	0.484	0.229	1.04702e-147	Transit LpMs	Fam213b
2.24122e-151	0.283801	0.682	0.368	3.47322e-147	Transit LpMs	AI467606
3.78685e-148	0.275937	0.631	0.347	5.86848e-144	Transit LpMs	Znhit1
4.70664e-148	0.254698	0.482	0.236	7.29388e-144	Transit LpMs	Sap30
6.07916e-148	0.275688	0.968	0.733	9.42088e-144	Transit LpMs	Srgn
6.94707e-148	-0.585177	0.321	0.473	1.07659e-143	Transit LpMs	Cd63
3.45537e-145	-0.598547	0.139	0.332	5.35479e-141	Transit LpMs	Mrc1
5.95962e-144	0.264033	0.594	0.313	9.23562e-140	Transit LpMs	Lrpap1
1.07368e-143	0.277804	0.667	0.369	1.66388e-139	Transit LpMs	Dstn
6.72336e-140	-0.25797	0.768	0.751	1.04192e-135	Transit LpMs	Vim
3.52168e-137	0.287224	0.764	0.452	5.45754e-133	Transit LpMs	Adgre5
5.66299e-137	0.290217	0.872	0.561	8.77594e-133	Transit LpMs	Vsir
1.52258e-135	-0.347324	0.614	0.635	2.35954e-131	Transit LpMs	Jund
2.04479e-135	0.27026	0.288	0.115	3.1688e-131	Transit LpMs	Marco
1.96215e-132	-0.308767	0.557	0.628	3.04074e-128	Transit LpMs	Ptprc
2.9193e-130	0.287475	0.797	0.474	4.52404e-126	Transit LpMs	Pid1
1.11975e-129	0.299002	0.83	0.531	1.73528e-125	Transit LpMs	Cd9
4.74283e-128	0.271239	0.722	0.419	7.34996e-124	Transit LpMs	Cd84
2.8101e-127	0.263317	0.667	0.37	4.35481e-123	Transit LpMs	Cd302
1.20303e-126	0.264123	0.655	0.368	1.86433e-122	Transit LpMs	Lgals3bp
4.55314e-123	-0.473377	0.11	0.286	7.056e-119	Transit LpMs	Fos
1.27056e-122	0.283886	0.901	0.59	1.96899e-118	Transit LpMs	Lamp2
1.65105e-119	-0.380448	0.193	0.361	2.55864e-115	Transit LpMs	Apobec3
7.3671e-118	0.257756	0.736	0.412	1.14168e-113	Transit LpMs	C5ar1
4.17603e-112	-0.371338	0.157	0.323	6.4716e-108	Transit LpMs	Cyp4f18
5.94307e-112	0.25701	0.809	0.541	9.20998e-108	Transit LpMs	Fkbp1a
6.09003e-112	-0.355194	0.176	0.342	9.43773e-108	Transit LpMs	Tmem123
4.37923e-108	-0.327807	0.11	0.275	6.78649e-104	Transit LpMs	Fgd2
2.06316e-107	-0.281975	0.808	0.746	3.19728e-103	Transit LpMs	Ctsc
3.70185e-107	-0.333438	0.102	0.266	5.73675e-103	Transit LpMs	Emb
1.32907e-102	-0.319369	0.125	0.285	2.05966e-98	Transit LpMs	Tspan13
7.00436e-101	0.250833	0.868	0.594	1.08546e-96	Transit LpMs	Spi1
4.31822e-100	-0.353293	0.415	0.521	6.69194e-96	Transit LpMs	Gm42418
5.6264e-97	-0.414346	0.109	0.256	8.71923e-93	Transit LpMs	Ebf1
3.97928e-96	-0.323064	0.116	0.268	6.16668e-92	Transit LpMs	Acp5
1.41098e-95	-0.371405	0.149	0.297	2.18659e-91	Transit LpMs	AF251705
1.69932e-93	-0.260689	0.579	0.596	2.63343e-89	Transit LpMs	Lcp1
5.64877e-93	-0.420058	0.269	0.39	8.75389e-89	Transit LpMs	Lst1
2.79156e-92	-0.377282	0.126	0.269	4.32608e-88	Transit LpMs	Gimap1
8.57738e-90	-0.373698	0.121	0.266	1.32924e-85	Transit LpMs	Jun
7.93973e-88	-0.344653	0.227	0.366	1.23042e-83	Transit LpMs	Pim1
7.30936e-85	-0.411266	0.172	0.316	1.13273e-80	Transit LpMs	Ccr2
7.42209e-79	-0.30169	0.372	0.461	1.1502e-74	Transit LpMs	Foxp1
3.83305e-71	-0.385035	0.365	0.43	5.94008e-67	Transit LpMs	Napsa
6.70226e-66	-0.407059	0.403	0.45	1.03865e-61	Transit LpMs	Ly6a
3.22591e-65	-0.288146	0.134	0.25	4.99919e-61	Transit LpMs	4930523C07Rik
5.48959e-65	-0.253353	0.544	0.56	8.50722e-61	Transit LpMs	Gm2a
2.29402e-64	-0.254271	0.613	0.594	3.55504e-60	Transit LpMs	Hsp90aa1
9.45733e-59	-0.329845	0.191	0.289	1.4656e-54	Transit LpMs	Ptprcap
4.64559e-58	-0.272349	0.412	0.475	7.19926e-54	Transit LpMs	Zfp36l1
1.07726e-57	-0.268899	0.272	0.364	1.66942e-53	Transit LpMs	Cnn2
1.60732e-57	-0.266815	0.27	0.369	2.49087e-53	Transit LpMs	Ier5
2.17089e-56	-0.261603	0.418	0.476	3.36423e-52	Transit LpMs	mt-Nd4l
1.27111e-49	-0.26057	0.511	0.511	1.96984e-45	Transit LpMs	Anxa5
7.9973e-48	-0.265858	0.303	0.367	1.23934e-43	Transit LpMs	Efhd2
2.53893e-46	-0.370668	0.256	0.325	3.93458e-42	Transit LpMs	Ltb
2.84772e-46	-0.250819	0.354	0.408	4.41312e-42	Transit LpMs	Gm26917
3.8781e-43	-0.258323	0.332	0.395	6.0099e-39	Transit LpMs	Pla2g7
8.91577e-43	-0.295243	0.211	0.29	1.38168e-38	Transit LpMs	Abca1
1.31493e-40	-0.317033	0.229	0.302	2.03774e-36	Transit LpMs	Stab1
1.45613e-40	-0.254324	0.31	0.368	2.25656e-36	Transit LpMs	Picalm
1.883e-39	-0.277355	0.292	0.349	2.91809e-35	Transit LpMs	Clec4a3
2.17099e-37	-0.45387	0.29	0.33	3.36438e-33	Transit LpMs	Ms4a1
4.20775e-36	-0.257545	0.194	0.263	6.52075e-32	Transit LpMs	Gimap6
4.27151e-36	-0.274825	0.457	0.461	6.61957e-32	Transit LpMs	H2-DMb1
1.26267e-35	-0.255456	0.184	0.254	1.95676e-31	Transit LpMs	Gimap4
3.06785e-34	-0.264431	0.395	0.421	4.75424e-30	Transit LpMs	Dnajc7
3.12021e-33	-0.303825	0.3	0.337	4.83539e-29	Transit LpMs	Cd2
4.17756e-33	-0.310072	0.317	0.353	6.47396e-29	Transit LpMs	Dab2
3.17951e-26	-0.311216	0.432	0.411	4.92728e-22	Transit LpMs	H2-DMb2
2.88249e-25	-0.318629	0.654	0.546	4.467e-21	Transit LpMs	Plac8
5.87358e-14	-0.281833	0.319	0.313	9.10228e-10	Transit LpMs	Mzb1
0	1.75262	0.957	0.169	0	LRM4	Ccl8
0	1.47102	0.921	0.179	0	LRM4	Mrc1
0	1.31164	0.885	0.157	0	LRM4	Ms4a7
0	1.27981	0.859	0.165	0	LRM4	Fcrls
0	1.2255	0.704	0.066	0	LRM4	Gas6
0	1.21428	0.903	0.276	0	LRM4	Marcks
0	1.17056	0.831	0.24	0	LRM4	Maf
0	1.07837	0.919	0.357	0	LRM4	Cd63
0	1.07006	0.805	0.261	0	LRM4	Dab2
0	1.04846	0.735	0.205	0	LRM4	Stab1
0	1.02754	0.627	0.142	0	LRM4	Cbr2
0	1.00017	0.76	0.3	0	LRM4	F13a1
0	0.982385	0.74	0.187	0	LRM4	Clec4a2
0	0.938642	0.69	0.198	0	LRM4	Abca1
0	0.929535	0.615	0.135	0	LRM4	Wwp1
0	0.929305	0.995	0.756	0	LRM4	Sepp1
0	0.924399	0.53	0.103	0	LRM4	Mgl2
0	0.923341	0.583	0.145	0	LRM4	Clec10a
0	0.891174	0.64	0.211	0	LRM4	Folr2
0	0.861778	0.839	0.456	0	LRM4	Cltc
0	0.858163	0.827	0.383	0	LRM4	Aif1
0	0.851916	0.983	0.716	0	LRM4	Ctsc
0	0.847664	0.972	0.633	0	LRM4	Lgmn
0	0.827436	0.743	0.297	0	LRM4	Lst1
0	0.775925	0.875	0.533	0	LRM4	Serinc3
0	0.771636	0.65	0.195	0	LRM4	Ms4a6b
0	0.771148	0.775	0.257	0	LRM4	Hspa1a
0	0.760166	0.864	0.558	0	LRM4	Fcgr2b
0	0.753076	0.661	0.28	0	LRM4	Clec4a1
0	0.75241	0.602	0.228	0	LRM4	Igf1
0	0.749479	0.625	0.251	0	LRM4	Ehd4
0	0.741241	0.597	0.245	0	LRM4	Igfbp4
0	0.734486	0.664	0.278	0	LRM4	Clec4a3
0	0.688089	0.575	0.249	0	LRM4	Nrp1
0	0.67529	0.695	0.419	0	LRM4	Fcgrt
0	0.642073	0.698	0.42	0	LRM4	Zfp36l1
1.20741e-281	0.621991	0.539	0.243	1.87113e-277	LRM4	Ccr2
0	0.620235	0.769	0.463	0	LRM4	Anxa5
0	0.618957	0.612	0.31	0	LRM4	Picalm
0	0.602569	0.395	0.103	0	LRM4	Lifr
0	0.588596	0.669	0.38	0	LRM4	Trem2
0	0.58854	0.349	0.05	0	LRM4	Gpr34
0	0.585416	0.926	0.701	0	LRM4	Lgals1
0	0.579109	0.394	0.112	0	LRM4	Ap1b1
1.45301e-270	0.568029	0.496	0.208	2.25173e-266	LRM4	Fos
0	0.565252	0.274	0.04	0	LRM4	Ccl12
0	0.561071	0.854	0.602	0	LRM4	Csf1r
0	0.560028	0.285	0.038	0	LRM4	Ccl7
0	0.559264	0.375	0.091	0	LRM4	Rab3il1
0	0.556501	0.995	0.869	0	LRM4	Ctsb
0	0.555884	0.365	0.08	0	LRM4	Rnase4
0	0.552089	0.718	0.493	0	LRM4	BC005537
0	0.546388	0.737	0.526	0	LRM4	Txnip
2.33536e-282	0.544916	0.581	0.335	3.6191e-278	LRM4	Kctd12
5.03691e-269	0.544137	0.515	0.275	7.8057e-265	LRM4	Qk
3.80058e-277	0.537839	0.449	0.18	5.88977e-273	LRM4	Clec12a
6.52622e-243	0.530721	0.502	0.282	1.01137e-238	LRM4	Ap2a2
7.12474e-267	0.529604	0.428	0.182	1.10412e-262	LRM4	AI607873
2.14851e-229	0.528685	0.435	0.17	3.32955e-225	LRM4	Hspa1b
0	0.527665	0.332	0.06	0	LRM4	Hpgds
5.36827e-253	0.527381	0.492	0.228	8.31921e-249	LRM4	AF251705
0	0.527372	0.912	0.682	0	LRM4	Tmem176b
0	0.521336	0.74	0.489	0	LRM4	Ms4a6c
1.34397e-306	0.521158	0.373	0.121	2.08275e-302	LRM4	B4galt6
1.5407e-245	0.518217	0.53	0.289	2.38763e-241	LRM4	Sirpa
0	0.514957	1	0.963	0	LRM4	Itm2b
0	0.508984	0.863	0.647	0	LRM4	Tmem176a
0	0.50739	0.346	0.093	0	LRM4	Clec4n
1.42005e-270	0.503313	0.362	0.127	2.20065e-266	LRM4	Dse
2.15276e-272	0.501594	0.66	0.438	3.33613e-268	LRM4	C5ar1
3.34324e-222	0.497997	0.53	0.312	5.18102e-218	LRM4	Serpinb6a
0	0.497877	0.92	0.715	0	LRM4	Pltp
1.83352e-234	0.49588	0.576	0.365	2.84141e-230	LRM4	C3ar1
1.05694e-245	0.487473	0.376	0.146	1.63794e-241	LRM4	P2ry6
4.24416e-307	0.483737	0.773	0.575	6.57718e-303	LRM4	Mt1
1.59268e-228	0.483673	0.6	0.395	2.46817e-224	LRM4	Ctsl
3.33068e-226	0.482979	0.367	0.134	5.16155e-222	LRM4	Clec4b1
2.37487e-270	0.479947	0.304	0.087	3.68034e-266	LRM4	Rcn3
0	0.477271	0.803	0.625	0	LRM4	Sat1
1.56118e-201	0.477247	0.636	0.427	2.41936e-197	LRM4	H2-DMb1
0	0.472357	0.286	0.058	0	LRM4	Slc9a9
1.81779e-260	0.460675	0.688	0.522	2.81702e-256	LRM4	Atp2b1
3.71488e-267	0.459595	0.296	0.084	5.75695e-263	LRM4	Stard8
6.5561e-252	0.457318	0.673	0.498	1.016e-247	LRM4	Snx5
1.53766e-282	0.455153	0.762	0.555	2.38292e-278	LRM4	Adgre1
2.89939e-192	0.451586	0.57	0.348	4.49318e-188	LRM4	Pla2g7
1.44544e-180	0.449473	0.502	0.326	2.24e-176	LRM4	Rnf130
3.45236e-189	0.445362	0.535	0.326	5.35013e-185	LRM4	Ms4a6d
9.44742e-177	0.443123	0.455	0.239	1.46407e-172	LRM4	Cxcl16
4.9544e-165	0.439149	0.468	0.287	7.67783e-161	LRM4	Tcf4
2.3202e-159	0.438231	0.467	0.289	3.59561e-155	LRM4	Irf2bp2
8.82521e-165	0.437544	0.387	0.201	1.36764e-160	LRM4	Cysltr1
2.82644e-168	0.437535	0.482	0.303	4.38014e-164	LRM4	Rab8b
3.19609e-178	0.436087	0.375	0.178	4.95298e-174	LRM4	Rassf2
5.50517e-186	0.435475	0.602	0.44	8.53137e-182	LRM4	mt-Nd4l
2.15958e-172	0.429011	0.402	0.201	3.3467e-168	LRM4	Fcgr1
5.53702e-149	0.421291	0.379	0.205	8.58072e-145	LRM4	Tgfbr2
8.10249e-144	0.417935	0.45	0.278	1.25564e-139	LRM4	Hmox1
1.90506e-155	0.416492	0.376	0.198	2.95228e-151	LRM4	Eps15
7.6513e-178	0.416258	0.309	0.118	1.18572e-173	LRM4	Sdc4
1.11412e-140	0.414552	0.389	0.212	1.72656e-136	LRM4	Ptafr
1.68591e-235	0.411178	0.696	0.541	2.61266e-231	LRM4	Asah1
6.17236e-138	0.407762	0.443	0.284	9.5653e-134	LRM4	Dpysl2
1.17483e-134	0.404334	0.391	0.229	1.82063e-130	LRM4	Frmd4b
4.12226e-256	0.400286	0.766	0.621	6.38827e-252	LRM4	Zeb2
3.02853e-229	0.398309	0.25	0.067	4.69331e-225	LRM4	Rgl1
7.89149e-131	0.394368	0.467	0.318	1.22294e-126	LRM4	Slc6a6
0	0.393031	0.862	0.758	0	LRM4	Unc93b1
3.14957e-146	0.390456	0.532	0.388	4.88089e-142	LRM4	Cyth4
8.44412e-132	0.39039	0.328	0.165	1.30859e-127	LRM4	Il4ra
0	0.390132	0.994	0.896	0	LRM4	Fcer1g
3.08714e-120	0.390004	0.388	0.212	4.78415e-116	LRM4	Jun
0	0.388515	0.921	0.841	0	LRM4	Calm2
2.31086e-263	0.386007	0.787	0.682	3.58114e-259	LRM4	Cd81
2.59791e-142	0.384753	0.296	0.134	4.02597e-138	LRM4	Abca9
6.07849e-151	0.38071	0.592	0.46	9.41983e-147	LRM4	Zfp36l2
1.02469e-127	0.379414	0.555	0.413	1.58796e-123	LRM4	Mpeg1
1.62639e-141	0.3794	0.6	0.456	2.52042e-137	LRM4	Mafb
6.20055e-149	0.379006	0.284	0.12	9.60899e-145	LRM4	Adam9
3.05102e-150	0.376507	0.285	0.119	4.72816e-146	LRM4	Lrp6
4.94103e-272	0.375953	0.931	0.892	7.65712e-268	LRM4	H2-Eb1
2.03912e-138	0.375381	0.287	0.127	3.16003e-134	LRM4	Myo5a
7.53469e-117	0.372927	0.341	0.188	1.16765e-112	LRM4	Sgpl1
5.91477e-108	0.370934	0.374	0.232	9.16612e-104	LRM4	Gns
8.60807e-113	0.370861	0.442	0.307	1.33399e-108	LRM4	Rbpj
1.10922e-168	0.369941	0.254	0.089	1.71896e-164	LRM4	Man1c1
1.54988e-99	0.368495	0.373	0.237	2.40185e-95	LRM4	Ccr5
6.12604e-107	0.367245	0.407	0.269	9.49353e-103	LRM4	Gas7
5.85429e-171	0.366004	0.276	0.097	9.07239e-167	LRM4	Gatm
1.90975e-105	0.359658	0.389	0.239	2.95953e-101	LRM4	Naaa
1.77062e-107	0.359561	0.313	0.172	2.74392e-103	LRM4	Klhl9
2.02232e-147	0.359214	0.25	0.089	3.13399e-143	LRM4	Cx3cr1
1.29516e-114	0.357675	0.496	0.377	2.00711e-110	LRM4	Tmem106a
0	0.357205	0.998	0.944	0	LRM4	Psap
5.10912e-132	0.356167	0.31	0.131	7.9176e-128	LRM4	Spp1
3.09986e-110	0.354689	0.295	0.152	4.80385e-106	LRM4	Rab11fip5
1.38867e-119	0.353359	0.348	0.184	2.15202e-115	LRM4	Fam105a
1.98951e-97	0.350613	0.309	0.175	3.08315e-93	LRM4	Cd33
3.42168e-100	0.349683	0.289	0.152	5.30258e-96	LRM4	Bmp2k
7.20467e-123	0.349324	0.558	0.454	1.11651e-118	LRM4	Aplp2
1.5263e-101	0.349155	0.454	0.332	2.3653e-97	LRM4	Ddx3x
2.37082e-98	0.348228	0.363	0.228	3.67406e-94	LRM4	Hfe
7.08924e-96	0.347934	0.374	0.242	1.09862e-91	LRM4	Ptprj
3.99944e-114	0.347745	0.295	0.149	6.19793e-110	LRM4	Ntpcr
3.27739e-121	0.344961	0.545	0.416	5.07898e-117	LRM4	Tpd52
1.94224e-114	0.34145	0.535	0.435	3.00989e-110	LRM4	Prcp
3.94544e-277	0.340781	0.895	0.772	6.11424e-273	LRM4	Grn
1.45162e-189	0.339472	0.728	0.628	2.24957e-185	LRM4	Pld4
2.12865e-284	0.336923	0.852	0.747	3.29877e-280	LRM4	Sdcbp
1.60603e-217	0.332776	0.749	0.67	2.48886e-213	LRM4	Akr1a1
2.41383e-100	0.332283	0.271	0.136	3.74071e-96	LRM4	Raph1
1.15023e-120	0.332136	0.26	0.111	1.78252e-116	LRM4	Itgb5
3.46097e-167	0.328583	0.751	0.63	5.36347e-163	LRM4	Gm10116
5.54425e-112	0.32849	0.271	0.127	8.59192e-108	LRM4	Mdfic
1.14522e-81	0.326571	0.302	0.182	1.77475e-77	LRM4	Nxpe5
9.99522e-64	0.322004	0.338	0.23	1.54896e-59	LRM4	Slc39a1
5.73909e-194	0.321798	0.734	0.657	8.89387e-190	LRM4	Arl6ip1
3.30589e-217	0.321777	0.995	0.902	5.12314e-213	LRM4	C1qc
5.33144e-89	0.321101	0.294	0.167	8.26213e-85	LRM4	Vwa5a
0	0.320018	0.986	0.971	0	LRM4	H2-Ab1
2.58861e-108	0.319775	0.571	0.488	4.01157e-104	LRM4	Wnk1
9.09936e-76	0.318173	0.344	0.228	1.41013e-71	LRM4	St8sia4
1.39015e-74	0.31729	0.339	0.228	2.15432e-70	LRM4	Mfsd1
2.53024e-96	0.316839	0.276	0.138	3.92111e-92	LRM4	Axl
5.70165e-113	0.315027	0.585	0.506	8.83584e-109	LRM4	Actr2
2.86457e-181	0.314686	0.938	0.828	4.43922e-177	LRM4	Pf4
4.00887e-272	0.31318	0.845	0.768	6.21254e-268	LRM4	Capza2
2.22377e-83	0.312776	0.255	0.137	3.44617e-79	LRM4	Spred1
1.49763e-70	0.312016	0.351	0.25	2.32088e-66	LRM4	Snx6
2.83119e-80	0.31194	0.387	0.259	4.38749e-76	LRM4	Ptms
1.21852e-102	0.311923	0.268	0.127	1.88833e-98	LRM4	Arl4c
1.49031e-83	0.311665	0.462	0.335	2.30953e-79	LRM4	Efhd2
0	0.308823	0.998	0.948	0	LRM4	C1qa
9.60607e-83	0.307289	0.271	0.15	1.48865e-78	LRM4	Rp2
5.98422e-237	0.306273	0.949	0.933	9.27374e-233	LRM4	H2-Aa
2.95959e-149	0.305303	0.68	0.607	4.58647e-145	LRM4	Canx
4.96122e-88	0.303672	0.255	0.129	7.6884e-84	LRM4	Runx1
4.89728e-69	0.30351	0.287	0.179	7.58932e-65	LRM4	Zfhx3
9.47358e-65	0.303453	0.351	0.254	1.46812e-60	LRM4	Plxnb2
3.13575e-72	0.30337	0.28	0.167	4.85947e-68	LRM4	Lair1
4.66444e-110	0.302657	0.59	0.519	7.22848e-106	LRM4	Sptssa
0	0.299882	0.997	0.957	0	LRM4	C1qb
1.70168e-67	0.299614	0.376	0.281	2.63709e-63	LRM4	Dram2
5.82617e-91	0.296265	0.529	0.452	9.02881e-87	LRM4	Gltp
1.22558e-82	0.295523	0.261	0.134	1.89928e-78	LRM4	Abcg1
1.14622e-64	0.294628	0.358	0.258	1.7763e-60	LRM4	Gng2
7.4492e-58	0.292861	0.357	0.273	1.1544e-53	LRM4	Tpp1
4.35947e-173	0.292506	0.754	0.702	6.75587e-169	LRM4	Mbnl1
4.68867e-148	0.291756	0.843	0.689	7.26603e-144	LRM4	Fcgr3
3.31065e-98	0.287124	0.62	0.518	5.13052e-94	LRM4	Pid1
6.69569e-66	0.286496	0.337	0.226	1.03763e-61	LRM4	Pld3
1.57691e-108	0.28637	0.632	0.583	2.44374e-104	LRM4	Bst2
1.94723e-62	0.286209	0.288	0.186	3.01762e-58	LRM4	Eid1
3.55232e-204	0.284129	0.837	0.747	5.50504e-200	LRM4	Hexa
6.32621e-93	0.281458	0.594	0.51	9.80373e-89	LRM4	Glul
8.29638e-52	0.276637	0.345	0.265	1.28569e-47	LRM4	Cmtm6
1.96455e-123	0.274585	0.703	0.619	3.04446e-119	LRM4	Ctsa
8.96305e-49	0.274308	0.339	0.263	1.389e-44	LRM4	Scamp2
4.00811e-75	0.273124	0.523	0.471	6.21136e-71	LRM4	Rtn4
7.82294e-54	0.272618	0.321	0.226	1.21232e-49	LRM4	Ifi204
1.46034e-54	0.272511	0.401	0.333	2.26309e-50	LRM4	Ap1s2
1.95996e-53	0.270939	0.298	0.206	3.03734e-49	LRM4	Pla2g15
1.51431e-60	0.270828	0.439	0.378	2.34673e-56	LRM4	Fam174a
2.01335e-58	0.269852	0.258	0.155	3.12008e-54	LRM4	Rhob
3.74529e-59	0.267714	0.253	0.153	5.80407e-55	LRM4	Pea15a
1.50708e-58	0.266877	0.285	0.182	2.33552e-54	LRM4	Plekho1
5.77279e-62	0.265238	0.489	0.432	8.9461e-58	LRM4	Man1a
1.15757e-183	0.263605	0.877	0.785	1.79388e-179	LRM4	Lamp1
7.18918e-60	0.262457	0.481	0.432	1.11411e-55	LRM4	Ptbp3
1.19615e-43	0.260766	0.367	0.301	1.85367e-39	LRM4	Trim30a
1.76523e-54	0.259172	0.445	0.383	2.73557e-50	LRM4	Atp6ap2
1.05138e-43	0.258541	0.318	0.243	1.62933e-39	LRM4	Nipa2
3.19682e-47	0.256412	0.261	0.175	4.95411e-43	LRM4	Dennd5a
0	0.256205	1	0.999	0	LRM4	Ftl1
5.12103e-124	0.255174	0.685	0.645	7.93606e-120	LRM4	Tmem256
3.75218e-226	0.253964	0.831	0.799	5.81476e-222	LRM4	Clta
2.59207e-42	0.252849	0.365	0.306	4.01693e-38	LRM4	Necap2
2.70176e-50	0.2509	0.26	0.169	4.18692e-46	LRM4	Dnajb14
1.14456e-44	0.250701	0.344	0.267	1.77372e-40	LRM4	Epsti1
9.32538e-61	-0.250234	0.362	0.589	1.44515e-56	LRM4	S100a4
4.81827e-150	-0.250444	0.785	0.946	7.46688e-146	LRM4	Rps21
7.99059e-48	-0.250845	0.479	0.679	1.2383e-43	LRM4	Retnla
0	-0.250942	0.982	0.998	0	LRM4	Rpl13
7.46895e-78	-0.251304	0.254	0.505	1.15746e-73	LRM4	Mdh2
4.41743e-95	-0.252309	0.079	0.271	6.84568e-91	LRM4	Il2rg
2.07212e-100	-0.252486	0.088	0.295	3.21116e-96	LRM4	Khk
1.59748e-77	-0.252869	0.613	0.84	2.47562e-73	LRM4	Dynll1
6.52287e-92	-0.253146	0.179	0.427	1.01085e-87	LRM4	Tecr
6.82259e-72	-0.253796	0.297	0.536	1.0573e-67	LRM4	Rpl13-ps3
4.3204e-99	-0.254211	0.128	0.358	6.69533e-95	LRM4	Tcp1
6.29209e-84	-0.254303	0.224	0.477	9.75085e-80	LRM4	Lat2
1.50265e-87	-0.254838	0.162	0.388	2.32865e-83	LRM4	Vasp
1.96408e-65	-0.255739	0.423	0.672	3.04373e-61	LRM4	Taldo1
9.78036e-91	-0.255808	0.143	0.364	1.51566e-86	LRM4	Ccr1
2.60933e-91	-0.255959	0.18	0.423	4.04368e-87	LRM4	Zfos1
6.284e-93	-0.256816	0.159	0.393	9.73832e-89	LRM4	Ppp1r11
7.66554e-74	-0.257319	0.325	0.577	1.18793e-69	LRM4	Gm2000
1.85325e-89	-0.25735	0.196	0.446	2.87198e-85	LRM4	Phb2
1.76577e-88	-0.257391	0.193	0.437	2.73641e-84	LRM4	Fbl
1.72907e-70	-0.257717	0.407	0.678	2.67953e-66	LRM4	Eif4a2
2.92145e-75	-0.257831	0.295	0.549	4.52738e-71	LRM4	1110008F13Rik
4.00252e-85	-0.258348	0.229	0.48	6.2027e-81	LRM4	Degs1
2.42596e-86	-0.259123	0.18	0.408	3.75951e-82	LRM4	Tspan32
1.29782e-88	-0.260972	0.216	0.471	2.01123e-84	LRM4	Mrpl30
4.01384e-85	-0.262056	0.249	0.509	6.22024e-81	LRM4	AB124611
1.01925e-69	-0.262302	0.344	0.576	1.57954e-65	LRM4	Sdf2l1
4.26079e-68	-0.262664	0.283	0.489	6.60294e-64	LRM4	Mgst1
0	-0.26335	0.929	0.988	0	LRM4	Rps3a1
1.19564e-67	-0.263578	0.468	0.707	1.85289e-63	LRM4	Tuba1b
0	-0.264295	0.906	0.98	0	LRM4	Rpl3
1.55075e-74	-0.264607	0.354	0.619	2.4032e-70	LRM4	Psme1
7.17865e-72	-0.264928	0.488	0.745	1.11247e-67	LRM4	Atp5b
0	-0.265031	0.921	0.988	0	LRM4	Rpl17
4.33014e-79	-0.265444	0.52	0.774	6.71042e-75	LRM4	Atp5g2
3.30913e-102	-0.266036	0.125	0.355	5.12816e-98	LRM4	Impdh2
4.09342e-108	-0.266886	0.108	0.337	6.34357e-104	LRM4	Taf10
5.26291e-308	-0.267217	0.857	0.97	8.15593e-304	LRM4	Rpl7
0	-0.267306	0.895	0.985	0	LRM4	Rpl36
1.12201e-84	-0.268618	0.271	0.532	1.73878e-80	LRM4	Cct5
7.43168e-100	-0.268752	0.168	0.42	1.15169e-95	LRM4	G3bp1
9.34322e-80	-0.269739	0.325	0.597	1.44792e-75	LRM4	Snrpe
5.86635e-78	-0.270843	0.342	0.613	9.09108e-74	LRM4	Psme2
0	-0.271208	0.912	0.986	0	LRM4	Rplp2
7.24076e-168	-0.271672	0.767	0.932	1.1221e-163	LRM4	Rpl27
1.36266e-81	-0.272145	0.539	0.782	2.11171e-77	LRM4	Slc25a5
0	-0.272788	0.932	0.992	0	LRM4	Rps27a
2.7988e-128	-0.273389	0.044	0.258	4.3373e-124	LRM4	Pfkl
3.30757e-80	-0.273791	0.24	0.473	5.12574e-76	LRM4	Limd2
2.18281e-98	-0.273821	0.175	0.42	3.3827e-94	LRM4	Nhp2
0	-0.27443	0.917	0.987	0	LRM4	Rpl11
9.9472e-82	-0.275557	0.298	0.548	1.54152e-77	LRM4	Nap1l1
7.5064e-129	-0.275797	0.668	0.861	1.16327e-124	LRM4	Ybx1
3.64446e-105	-0.276212	0.157	0.408	5.64781e-101	LRM4	Mtdh
0	-0.276411	0.893	0.982	0	LRM4	Rps13
8.32258e-90	-0.276978	0.27	0.545	1.28975e-85	LRM4	Tomm20
2.57428e-91	-0.278596	0.263	0.538	3.98937e-87	LRM4	Cct4
2.47711e-79	-0.278619	0.389	0.661	3.83878e-75	LRM4	Serbp1
8.1268e-93	-0.279137	0.247	0.518	1.25941e-88	LRM4	Snrpd3
0	-0.279712	0.921	0.988	0	LRM4	Rpl23
7.64732e-101	-0.280436	0.145	0.38	1.18511e-96	LRM4	Btg2
0	-0.280564	0.977	0.998	0	LRM4	Rps19
0	-0.280965	0.839	0.963	0	LRM4	Rpl28
1.99307e-98	-0.281209	0.201	0.459	3.08866e-94	LRM4	Derl1
3.59784e-70	-0.281969	0.235	0.432	5.57557e-66	LRM4	Fabp5
1.66568e-97	-0.282558	0.574	0.814	2.5813e-93	LRM4	Ppib
0	-0.282649	0.883	0.977	0	LRM4	Rpl6
1.02395e-125	-0.283079	0.074	0.306	1.58682e-121	LRM4	Adssl1
1.35609e-83	-0.283615	0.363	0.641	2.10154e-79	LRM4	Bola2
1.37705e-113	-0.283808	0.099	0.329	2.13402e-109	LRM4	Gm10020
1.85024e-83	-0.284489	0.4	0.679	2.86731e-79	LRM4	Cdk2ap2
3.43326e-97	-0.284873	0.198	0.444	5.32052e-93	LRM4	Acly
4.67632e-302	-0.284878	0.829	0.964	7.24689e-298	LRM4	Rpl31
0	-0.284958	0.949	0.992	0	LRM4	Rps8
5.26978e-90	-0.28613	0.49	0.738	8.16658e-86	LRM4	Bsg
0	-0.287053	0.905	0.988	0	LRM4	Rps24
0	-0.287062	0.931	0.987	0	LRM4	Rps6
1.61303e-120	-0.287473	0.073	0.296	2.49971e-116	LRM4	Sptbn1
7.71632e-90	-0.289703	0.521	0.795	1.1958e-85	LRM4	Snrpg
7.53423e-96	-0.290184	0.157	0.382	1.16758e-91	LRM4	Cnn2
0	-0.290549	0.922	0.989	0	LRM4	Rps15
5.77027e-116	-0.292545	0.134	0.387	8.94219e-112	LRM4	Grk6
4.10683e-99	-0.294604	0.536	0.805	6.36435e-95	LRM4	Eif3k
4.21761e-85	-0.294955	0.454	0.721	6.53603e-81	LRM4	Pkm
4.31203e-95	-0.297714	0.331	0.622	6.68236e-91	LRM4	Snrpd2
1.81527e-108	-0.297762	0.57	0.822	2.81313e-104	LRM4	Eif5a
8.38751e-124	-0.300496	0.055	0.267	1.29981e-119	LRM4	Fgfr1
0	-0.300945	0.873	0.978	0	LRM4	Rpl39
1.99986e-96	-0.301783	0.313	0.589	3.09919e-92	LRM4	Tln1
1.55975e-94	-0.302306	0.437	0.707	2.41715e-90	LRM4	Rpl6l
1.30981e-110	-0.302485	0.123	0.357	2.02982e-106	LRM4	Clec4d
1.37181e-95	-0.302977	0.366	0.659	2.1259e-91	LRM4	Myl12b
5.21465e-94	-0.302984	0.354	0.627	8.08115e-90	LRM4	Wdr89
0	-0.303416	0.87	0.979	0	LRM4	Gm10076
0	-0.303636	0.941	0.993	0	LRM4	Rps5
3.3283e-127	-0.303678	0.123	0.386	5.15787e-123	LRM4	Stk24
6.12524e-107	-0.304644	0.543	0.807	9.49229e-103	LRM4	Gm10073
1.78675e-196	-0.30481	0.71	0.905	2.76893e-192	LRM4	Rpl7a
4.88356e-141	-0.305653	0.051	0.284	7.56805e-137	LRM4	Pdlim2
1.62505e-164	-0.306382	0.674	0.901	2.51834e-160	LRM4	Rpl36al
3.30971e-93	-0.30731	0.361	0.645	5.12907e-89	LRM4	Mif
8.70885e-297	-0.307338	0.814	0.957	1.34961e-292	LRM4	Rps26
7.85898e-120	-0.308508	0.095	0.33	1.21791e-115	LRM4	H2-Q7
3.16453e-121	-0.308729	0.1	0.338	4.90407e-117	LRM4	Pdcd4
5.96827e-93	-0.308868	0.375	0.652	9.24903e-89	LRM4	Hspe1
3.15071e-117	-0.309081	0.108	0.341	4.88265e-113	LRM4	Tuba1a
3.42495e-115	-0.310911	0.539	0.806	5.30764e-111	LRM4	Cox7a2l
0	-0.311392	0.949	0.996	0	LRM4	Rpl32
7.14651e-106	-0.313185	0.268	0.554	1.10749e-101	LRM4	Anp32b
1.5255e-103	-0.314072	0.415	0.71	2.36407e-99	LRM4	Ccdc12
1.42364e-101	-0.314941	0.34	0.627	2.20621e-97	LRM4	Ran
1.13538e-220	-0.315095	0.79	0.959	1.7595e-216	LRM4	Cd52
1.02706e-118	-0.315445	0.073	0.289	1.59163e-114	LRM4	Tspan13
0	-0.315514	0.898	0.987	0	LRM4	Rps3
3.8904e-104	-0.315724	0.352	0.644	6.02896e-100	LRM4	Rpl10-ps3
0	-0.316535	0.845	0.97	0	LRM4	Rpl36a
8.99037e-108	-0.31752	0.252	0.529	1.39324e-103	LRM4	Cycs
7.30993e-151	-0.317615	0.649	0.875	1.13282e-146	LRM4	S100a10
0	-0.321013	0.839	0.966	0	LRM4	Rpl10a
2.63752e-124	-0.321269	0.586	0.836	4.08736e-120	LRM4	Rps27rt
4.10424e-116	-0.322186	0.127	0.364	6.36033e-112	LRM4	Cnp
6.75456e-131	-0.322202	0.126	0.39	1.04675e-126	LRM4	Ehd1
2.33678e-110	-0.323127	0.451	0.727	3.62131e-106	LRM4	Rps12-ps3
0	-0.323697	0.949	0.995	0	LRM4	Rps18
8.50598e-143	-0.325672	0.103	0.371	1.31817e-138	LRM4	Ccnd3
3.77657e-118	-0.326554	0.268	0.572	5.85255e-114	LRM4	Polr1d
0	-0.326969	0.903	0.987	0	LRM4	Rpl19
6.89829e-135	-0.330593	0.169	0.462	1.06903e-130	LRM4	Apbb1ip
2.09063e-101	-0.330754	0.137	0.357	3.23985e-97	LRM4	Id2
1.48258e-158	-0.330789	0.594	0.834	2.29756e-154	LRM4	Gpx4
2.13703e-132	-0.331059	0.172	0.463	3.31176e-128	LRM4	Pold4
9.39138e-145	-0.331256	0.108	0.383	1.45538e-140	LRM4	Bin2
5.02931e-99	-0.33135	0.421	0.671	7.79392e-95	LRM4	Jund
0	-0.33459	0.901	0.986	0	LRM4	Rps15a
1.50058e-131	-0.335886	0.066	0.293	2.32545e-127	LRM4	F630028O10Rik
2.19665e-118	-0.336605	0.34	0.653	3.40415e-114	LRM4	Sec11c
2.43731e-237	-0.337402	0.704	0.917	3.77711e-233	LRM4	Gnb2l1
2.71653e-116	-0.339805	0.322	0.611	4.20981e-112	LRM4	Gm9493
0	-0.34005	0.88	0.982	0	LRM4	Rpl21
1.91538e-163	-0.342134	0.595	0.861	2.96827e-159	LRM4	Btf3
9.46802e-137	-0.342225	0.137	0.409	1.46726e-132	LRM4	Arpc5l
5.97982e-122	-0.342581	0.055	0.261	9.26693e-118	LRM4	4930523C07Rik
1.06623e-180	-0.342793	0.646	0.884	1.65234e-176	LRM4	Rpl22l1
8.73467e-165	-0.344202	0.019	0.255	1.35361e-160	LRM4	Gm1673
7.47705e-121	-0.346059	0.304	0.599	1.15872e-116	LRM4	Manf
9.40844e-153	-0.347309	0.071	0.331	1.45803e-148	LRM4	B4galnt1
0	-0.347528	0.896	0.988	0	LRM4	Rpl14
0	-0.34758	0.87	0.974	0	LRM4	Rps2
0	-0.350936	0.892	0.985	0	LRM4	Rpl8
6.40168e-144	-0.351225	0.074	0.322	9.92068e-140	LRM4	Calml4
8.70231e-216	-0.351722	0.656	0.896	1.3486e-211	LRM4	Rpl5
2.71729e-154	-0.352116	0.062	0.315	4.21099e-150	LRM4	4930455G09Rik
1.39149e-153	-0.35238	0.043	0.282	2.15639e-149	LRM4	Ptp4a3
2.54951e-135	-0.352504	0.223	0.531	3.95098e-131	LRM4	Eif3i
5.07314e-142	-0.35412	0.472	0.775	7.86185e-138	LRM4	Eef1d
3.75916e-152	-0.355469	0.05	0.291	5.82557e-148	LRM4	Cytip
4.6917e-271	-0.35594	0.707	0.921	7.27073e-267	LRM4	Rpl22
0	-0.356121	0.877	0.983	0	LRM4	Rpl9
8.81818e-141	-0.356202	0.184	0.485	1.36655e-136	LRM4	Klf13
1.16004e-142	-0.356422	0.495	0.766	1.79772e-138	LRM4	Txn1
2.79599e-157	-0.357277	0.056	0.309	4.33295e-153	LRM4	Tubb4b
8.08599e-132	-0.357424	0.359	0.694	1.25309e-127	LRM4	Hmha1
0	-0.35853	0.78	0.943	0	LRM4	Rps12
1.35328e-240	-0.358611	0.678	0.906	2.09717e-236	LRM4	Arhgdib
0	-0.359171	0.807	0.946	0	LRM4	Gpx1
1.55919e-148	-0.359432	0.54	0.822	2.41627e-144	LRM4	Rac2
7.42462e-139	-0.363807	0.286	0.617	1.15059e-134	LRM4	Gpi1
9.18135e-275	-0.367992	0.698	0.918	1.42283e-270	LRM4	Eef2
1.98848e-155	-0.370155	0.052	0.298	3.08155e-151	LRM4	Ezr
2.15355e-147	-0.371903	0.078	0.328	3.33736e-143	LRM4	Pmf1
6.94822e-166	-0.375162	0.495	0.796	1.07677e-161	LRM4	Prr13
5.17027e-168	-0.37538	0.093	0.381	8.01237e-164	LRM4	Add3
0	-0.376431	0.802	0.961	0	LRM4	Rps20
3.81329e-176	-0.379184	0.049	0.318	5.90946e-172	LRM4	Gsr
5.2399e-298	-0.379874	0.704	0.925	8.12027e-294	LRM4	Rpl30
4.98521e-155	-0.384102	0.441	0.763	7.72558e-151	LRM4	Gm11808
1.15975e-215	-0.384275	0.613	0.833	1.79727e-211	LRM4	Prdx5
4.21631e-141	-0.384449	0.299	0.598	6.53401e-137	LRM4	Msrb1
1.09187e-164	-0.385506	0.144	0.451	1.69207e-160	LRM4	Prdx6
1.73494e-159	-0.386346	0.221	0.564	2.68864e-155	LRM4	Adgre5
0	-0.386655	0.774	0.951	0	LRM4	Rps10
2.51864e-152	-0.386859	0.36	0.695	3.90313e-148	LRM4	Gltscr2
0	-0.387661	0.884	0.983	0	LRM4	Rplp0
3.00033e-174	-0.389392	0.074	0.357	4.64961e-170	LRM4	Pilra
3.43117e-168	-0.389574	0.101	0.39	5.31728e-164	LRM4	Rasgrp2
2.67799e-159	-0.389638	0.024	0.254	4.15008e-155	LRM4	H2-Ob
5.87933e-190	-0.390158	0.684	0.916	9.1112e-186	LRM4	S100a6
0	-0.391098	0.704	0.922	0	LRM4	Rpl15
7.98184e-156	-0.39449	0.131	0.415	1.23695e-151	LRM4	Dpep2
1.3571e-150	-0.395228	0.055	0.293	2.10309e-146	LRM4	Bank1
4.14964e-172	-0.395837	0.498	0.78	6.43069e-168	LRM4	Gm8730
4.30949e-177	-0.400954	0.15	0.478	6.67842e-173	LRM4	AI467606
5.95967e-190	-0.401328	0.514	0.811	9.23569e-186	LRM4	Npm1
8.49981e-182	-0.402855	0.132	0.454	1.31722e-177	LRM4	Arhgef1
2.59662e-195	-0.403036	0.082	0.395	4.02398e-191	LRM4	Unc119
0	-0.40673	0.716	0.929	0	LRM4	Rpl29
2.12297e-174	-0.408645	0.08	0.361	3.28997e-170	LRM4	Ms4a8a
5.97768e-150	-0.40867	0.192	0.475	9.26361e-146	LRM4	Msr1
1.16735e-192	-0.410245	0.052	0.339	1.80904e-188	LRM4	Pygl
1.17956e-148	-0.411678	0.277	0.566	1.82797e-144	LRM4	Nupr1
3.01722e-208	-0.412687	0.544	0.853	4.67579e-204	LRM4	Shisa5
7.51956e-193	-0.413446	0.017	0.279	1.16531e-188	LRM4	F7
3.05544e-176	-0.417287	0.355	0.709	4.73501e-172	LRM4	Eif3e
0	-0.422173	0.821	0.975	0	LRM4	Rpl18
2.84758e-201	-0.427208	0.443	0.768	4.41289e-197	LRM4	Ldha
3.19022e-203	-0.430832	0.42	0.761	4.94388e-199	LRM4	Eif3h
9.17848e-219	-0.43562	0.023	0.317	1.42239e-214	LRM4	Plaur
0	-0.439829	0.839	0.979	0	LRM4	Rps7
3.65655e-162	-0.441929	0.113	0.391	5.66656e-158	LRM4	Ccl24
0	-0.449158	0.637	0.912	0	LRM4	Naca
3.0671e-213	-0.449208	0.421	0.771	4.75309e-209	LRM4	Aldoa
3.31248e-235	-0.456933	0.006	0.303	5.13334e-231	LRM4	St3gal5
8.28046e-254	-0.458394	0.689	0.909	1.28322e-249	LRM4	Tmsb10
3.92348e-225	-0.459124	0.411	0.755	6.08022e-221	LRM4	Ssr4
0	-0.461457	0.805	0.978	0	LRM4	Rpsa
1.63906e-191	-0.463013	0.096	0.397	2.54005e-187	LRM4	Hgsnat
3.5966e-177	-0.46393	0.157	0.464	5.57365e-173	LRM4	Dnajc7
1.07796e-246	-0.469917	0.494	0.785	1.67051e-242	LRM4	Pycard
2.53073e-283	-0.471305	0.494	0.836	3.92188e-279	LRM4	Pabpc1
8.13603e-292	-0.473149	0.527	0.853	1.26084e-287	LRM4	Eif3f
1.61873e-224	-0.473706	0.043	0.355	2.50855e-220	LRM4	Ptgs1
2.62808e-244	-0.474369	0.409	0.776	4.07274e-240	LRM4	Gnas
5.31713e-249	-0.475753	0.43	0.788	8.23995e-245	LRM4	Eef1b2
4.32595e-220	-0.477583	0.353	0.699	6.70392e-216	LRM4	Selplg
1.4256e-209	-0.480225	0.003	0.271	2.20925e-205	LRM4	Serpinb2
2.38655e-244	-0.480244	0.069	0.418	3.69843e-240	LRM4	Abi3
1.22495e-201	-0.481507	0.015	0.283	1.89831e-197	LRM4	Gimap4
5.8164e-227	-0.488938	0.057	0.379	9.01367e-223	LRM4	Serpinb1a
1.43576e-251	-0.491287	0.423	0.784	2.225e-247	LRM4	Capg
3.53657e-214	-0.494255	0.014	0.294	5.48062e-210	LRM4	Gimap6
5.04046e-191	-0.49493	0.136	0.441	7.8112e-187	LRM4	Itga6
2.10731e-224	-0.496992	0.287	0.647	3.2657e-220	LRM4	Itgb2
2.64063e-202	-0.497471	0.415	0.672	4.09218e-198	LRM4	Ecm1
0	-0.49891	0.619	0.905	0	LRM4	Rpl12
7.77312e-261	-0.506826	0.439	0.794	1.2046e-256	LRM4	S100a11
4.09604e-256	-0.509328	0.014	0.337	6.34764e-252	LRM4	Flnb
7.86053e-229	-0.509451	0.004	0.292	1.21815e-224	LRM4	Ltbp1
1.94231e-232	-0.515694	0.006	0.299	3.01e-228	LRM4	Ptgis
0	-0.517754	0.645	0.918	0	LRM4	Tagln2
4.88925e-207	-0.521708	0.013	0.285	7.57687e-203	LRM4	Gimap1
5.83419e-186	-0.521863	0.017	0.268	9.04125e-182	LRM4	Ebf1
9.04977e-271	-0.525553	0.067	0.44	1.40244e-266	LRM4	Pdlim1
2.59821e-239	-0.529098	0.028	0.342	4.02645e-235	LRM4	Cd24a
7.29137e-220	-0.538341	0.025	0.317	1.12994e-215	LRM4	Ptprcap
8.40894e-232	-0.539999	0.462	0.708	1.30313e-227	LRM4	Ltc4s
0	-0.540394	0.518	0.855	0	LRM4	Gapdh
0	-0.553349	0.408	0.798	0	LRM4	Eno1
0	-0.557551	0.538	0.88	0	LRM4	Eef1g
4.43851e-269	-0.569644	0.066	0.427	6.87836e-265	LRM4	Ifitm6
0	-0.574463	0.587	0.901	0	LRM4	Fxyd5
0	-0.601084	0.101	0.538	0	LRM4	Ppdpf
0	-0.601315	0.701	0.957	0	LRM4	Rpl4
0	-0.632746	0.028	0.442	0	LRM4	Itgb7
2.13518e-256	-0.652391	0.034	0.364	3.30888e-252	LRM4	Ltb
0	-0.654604	0.358	0.777	0	LRM4	Gngt2
6.43212e-293	-0.665684	0.027	0.387	9.96786e-289	LRM4	Cd2
0	-0.67483	0.262	0.709	0	LRM4	Cd37
0	-0.684005	0.213	0.598	0	LRM4	Emilin2
0	-0.686878	0.226	0.654	0	LRM4	Cd9
0	-0.690466	0.029	0.444	0	LRM4	F10
0	-0.691934	0.018	0.395	0	LRM4	Fabp4
9.63822e-295	-0.696094	0.014	0.37	1.49363e-290	LRM4	Mzb1
1.34213e-292	-0.721093	0.158	0.548	2.0799e-288	LRM4	Lyz1
0	-0.729575	0.044	0.465	0	LRM4	Hp
0	-0.744255	0.348	0.82	0	LRM4	Uba52
1.38322e-298	-0.74863	0.178	0.568	2.14357e-294	LRM4	Cd79b
0	-0.752378	0.017	0.465	0	LRM4	Mcemp1
0	-0.754185	0.226	0.666	0	LRM4	Smpdl3a
0	-0.754777	0.376	0.851	0	LRM4	Srgn
0	-0.756577	0.052	0.486	0	LRM4	Thbs1
0	-0.783119	0.048	0.486	0	LRM4	Napsa
0	-0.804154	0.057	0.479	0	LRM4	Cd5l
0	-0.80559	0.025	0.432	0	LRM4	Cxcl13
5.18406e-300	-0.811534	0.019	0.38	8.03374e-296	LRM4	Ms4a1
0	-0.833113	0.29	0.824	0	LRM4	Lsp1
0	-0.834173	0.039	0.485	0	LRM4	H2-DMb2
0	-0.836855	0.074	0.506	0	LRM4	Fcna
0	-0.837213	0.419	0.829	0	LRM4	Klf2
0	-0.848353	0.031	0.459	0	LRM4	Padi4
0	-0.897172	0.021	0.493	0	LRM4	Prtn3
0	-0.954945	0.064	0.556	0	LRM4	Lrg1
0	-0.966875	0.743	0.875	0	LRM4	Saa3
0	-0.988016	0.116	0.65	0	LRM4	Plac8
0	-1.07551	0.037	0.604	0	LRM4	Icam2
0	-1.07696	0.037	0.578	0	LRM4	Ly6d
0	-1.10811	0.026	0.565	0	LRM4	Cd79a
0	-1.20035	0.02	0.556	0	LRM4	Prg4
0	-1.27238	0.238	0.786	0	LRM4	Fn1
0	-1.3167	0.021	0.612	0	LRM4	Alox15
0	-1.61641	0.216	0.813	0	LRM4	Slpi
0	0.716244	0.66	0.124	0	B 1	Sept1
0	0.392834	0.386	0.091	0	B 1	Sept6
0	0.715001	0.685	0.162	0	B 1	4930523C07Rik
0	0.546241	0.528	0.135	0	B 1	Abhd17b
0	0.417015	0.369	0.064	0	B 1	Ablim1
0	0.69222	0.685	0.175	0	B 1	Acp5
0	-0.83673	0.188	0.645	0	B 1	Adgre1
0	-0.881513	0.421	0.81	0	B 1	Alox5ap
0	0.762347	0.809	0.259	0	B 1	Apobec3
0	-0.309888	1	1	0	B 1	Apoe
0	-0.927878	0.106	0.667	0	B 1	App
0	0.354385	0.995	0.852	0	B 1	Arhgdib
0	0.58877	0.737	0.312	0	B 1	Arpc5l
0	-0.65518	0.216	0.617	0	B 1	Asah1
0	0.660678	0.541	0.083	0	B 1	Ass1
0	0.916712	0.822	0.173	0	B 1	Bank1
0	0.586463	0.487	0.076	0	B 1	Bcl11a
0	0.72651	0.598	0.072	0	B 1	Blk
0	0.478395	0.505	0.145	0	B 1	Blnk
0	-0.588897	0.965	0.955	0	B 1	C1qa
0	-0.584762	0.97	0.963	0	B 1	C1qb
0	-0.63299	0.916	0.917	0	B 1	C1qc
0	-0.751988	0.083	0.529	0	B 1	C5ar1
0	0.364167	0.292	0.037	0	B 1	Cacna1s
0	0.435761	0.959	0.694	0	B 1	Capg
0	-0.52042	0.891	0.89	0	B 1	Ccl6
0	-0.837604	0.442	0.787	0	B 1	Ccl9
0	0.774557	0.638	0.149	0	B 1	Ccnd2
0	-0.756441	0.122	0.561	0	B 1	Cd14
0	0.806265	0.668	0.091	0	B 1	Cd19
0	1.08717	0.933	0.243	0	B 1	Cd2
0	0.443208	0.375	0.059	0	B 1	Cd22
0	0.615795	0.654	0.24	0	B 1	Cd24a
0	-0.670084	0.049	0.481	0	B 1	Cd302
0	0.686105	0.976	0.59	0	B 1	Cd37
0	0.485626	0.423	0.072	0	B 1	Cd55
0	-0.915068	0.083	0.498	0	B 1	Cd63
0	-0.730133	0.277	0.68	0	B 1	Cd68
0	1.33357	1	0.405	0	B 1	Cd79a
0	1.2242	0.997	0.435	0	B 1	Cd79b
0	-0.961439	0.274	0.731	0	B 1	Cebpb
0	-0.470662	0.752	0.801	0	B 1	Cfp
0	0.533487	0.7	0.295	0	B 1	Cnn2
0	0.386874	0.32	0.05	0	B 1	Cnn3
0	0.772353	0.799	0.258	0	B 1	Cnp
0	0.601185	0.991	0.673	0	B 1	Coro1a
0	-0.9184	0.182	0.709	0	B 1	Csf1r
0	-0.585265	0.953	0.971	0	B 1	Cst3
0	-0.625061	0.322	0.677	0	B 1	Ctsa
0	-0.877125	0.698	0.916	0	B 1	Ctsb
0	-0.757639	0.625	0.866	0	B 1	Ctsd
0	-0.379689	0.95	0.945	0	B 1	Ctss
0	0.590574	0.477	0.057	0	B 1	Cxcr5
0	-0.567404	0.531	0.758	0	B 1	Cybb
0	0.743005	0.734	0.227	0	B 1	Cyp4f18
0	-0.672284	0.188	0.591	0	B 1	Dhrs3
0	1.00098	0.918	0.343	0	B 1	Dnajc7
0	1.07418	0.865	0.136	0	B 1	Ebf1
0	0.447451	0.955	0.699	0	B 1	Eef1b2
0	0.545159	0.996	0.802	0	B 1	Eef1g
0	0.331597	0.994	0.868	0	B 1	Eef2
0	0.422693	0.98	0.776	0	B 1	Eif3f
0	0.534392	0.544	0.118	0	B 1	Ets1
0	0.594775	0.63	0.206	0	B 1	Ezr
0	-0.896419	0.739	0.936	0	B 1	Fcer1g
0	-0.97022	0.293	0.774	0	B 1	Fcgr3
0	0.717004	0.547	0.095	0	B 1	Fcmr
0	0.858432	0.686	0.086	0	B 1	Fcrla
0	0.534211	0.595	0.193	0	B 1	Fgd2
0	0.578862	0.809	0.392	0	B 1	Foxp1
0	-0.319678	1	0.999	0	B 1	Ftl1
0	-0.716196	0.139	0.545	0	B 1	Gda
0	0.95323	0.837	0.156	0	B 1	Gimap1
0	0.710801	0.639	0.106	0	B 1	Gimap3
0	0.894146	0.795	0.16	0	B 1	Gimap4
0	0.463658	0.386	0.056	0	B 1	Gimap5
0	0.835468	0.776	0.173	0	B 1	Gimap6
0	0.509695	0.434	0.072	0	B 1	Gimap7
0	0.448729	0.897	0.605	0	B 1	Gltscr2
0	0.251997	1	0.956	0	B 1	Gm10076
0	0.361116	0.263	0.018	0	B 1	Gm15228
0	0.777644	0.66	0.116	0	B 1	Gm15987
0	0.507588	0.336	0.035	0	B 1	Gm43291
0	0.783395	0.681	0.123	0	B 1	Gm43603
0	0.456306	0.415	0.082	0	B 1	Gm8369
0	0.5283	0.977	0.701	0	B 1	Gm8730
0	0.450831	0.373	0.053	0	B 1	Gpr18
0	0.431944	0.428	0.121	0	B 1	Gpr183
0	0.406721	0.411	0.109	0	B 1	Grap
0	-0.71908	0.549	0.826	0	B 1	Grn
0	1.13815	0.984	0.332	0	B 1	H2-DMb2
0	0.451858	0.451	0.109	0	B 1	H2-Oa
0	0.713415	0.672	0.151	0	B 1	H2-Ob
0	0.370119	0.305	0.049	0	B 1	Hepacam2
0	-0.631801	0.515	0.797	0	B 1	Hexa
0	0.353637	0.311	0.065	0	B 1	Hmgn3
0	-0.624627	0.816	0.913	0	B 1	Ifitm2
0	-0.567206	0.909	0.905	0	B 1	Ifitm3
0	0.442255	0.362	0.041	0	B 1	Ikzf3
0	-0.733881	0.239	0.632	0	B 1	Itgam
0	-0.42969	0.954	0.971	0	B 1	Itm2b
0	0.694091	0.958	0.584	0	B 1	Jund
0	-0.60048	0.608	0.827	0	B 1	Lamp1
0	-0.72654	0.283	0.701	0	B 1	Lamp2
0	-0.735911	0.599	0.885	0	B 1	Laptm5
0	-0.743695	0.447	0.779	0	B 1	Lgals3
0	-1.01464	0.249	0.75	0	B 1	Lgmn
0	0.604292	0.984	0.705	0	B 1	Lsp1
0	0.896864	0.805	0.241	0	B 1	Ltb
0	1.11189	0.966	0.365	0	B 1	Ly6a
0	1.24284	0.996	0.42	0	B 1	Ly6d
0	0.360475	1	0.896	0	B 1	Ly6e
0	-0.348236	1	0.998	0	B 1	Lyz2
0	-0.728118	0.11	0.532	0	B 1	Mafb
0	0.460914	0.429	0.104	0	B 1	Map4k1
0	1.43741	0.994	0.225	0	B 1	Ms4a1
0	-0.842172	0.202	0.665	0	B 1	Mt1
0	1.23622	0.943	0.222	0	B 1	Mzb1
0	0.311406	0.992	0.85	0	B 1	Naca
0	0.590717	0.851	0.459	0	B 1	Nap1l1
0	1.06703	0.966	0.338	0	B 1	Napsa
0	-0.615619	0.471	0.71	0	B 1	Ninj1
0	-0.400712	0.855	0.907	0	B 1	Npc2
0	0.449587	0.973	0.734	0	B 1	Npm1
0	0.586927	0.535	0.131	0	B 1	Pafah1b3
0	0.337556	0.275	0.031	0	B 1	Pax5
0	-0.544167	0.845	0.845	0	B 1	Pf4
0	0.627681	0.499	0.059	0	B 1	Phgdh
0	-0.818254	0.105	0.597	0	B 1	Pid1
0	0.401794	0.322	0.04	0	B 1	Pik3ip1
0	0.781483	0.845	0.336	0	B 1	Pkig
0	0.373	0.34	0.068	0	B 1	Pkp3
0	1.11602	0.994	0.504	0	B 1	Plac8
0	-0.668663	0.202	0.589	0	B 1	Plin2
0	0.582741	0.574	0.137	0	B 1	Plp2
0	0.40627	0.37	0.088	0	B 1	Plscr1
0	-0.754373	0.497	0.784	0	B 1	Pltp
0	0.835175	0.79	0.216	0	B 1	Pmf1
0	0.735012	0.604	0.072	0	B 1	Pou2af1
0	0.748837	0.788	0.267	0	B 1	Pou2f2
0	0.497911	0.786	0.423	0	B 1	Ppdpf
0	0.37063	0.305	0.046	0	B 1	Prkar2b
0	0.409244	0.32	0.034	0	B 1	Prr5
0	-0.440775	0.942	0.954	0	B 1	Psap
0	0.253671	0.999	0.945	0	B 1	Ptma
0	0.642314	0.64	0.187	0	B 1	Ptp4a3
0	0.467852	0.438	0.101	0	B 1	Ptpn22
0	0.881391	0.82	0.191	0	B 1	Ptprcap
0	0.478029	0.46	0.097	0	B 1	Rabgap1l
0	0.52254	0.987	0.747	0	B 1	Rac2
0	0.55358	0.486	0.08	0	B 1	Ralgps2
0	-0.399746	0.712	0.824	0	B 1	Rap1b
0	0.329578	0.287	0.047	0	B 1	Rasgrp1
0	0.358039	0.272	0.025	0	B 1	Rdh12
0	-0.718625	0.225	0.641	0	B 1	Rgs10
0	0.512766	0.529	0.146	0	B 1	Rnase6
0	0.323081	1	0.938	0	B 1	Rpl10a
0	0.257835	1	0.973	0	B 1	Rpl11
0	0.412496	0.996	0.841	0	B 1	Rpl12
0	0.298127	1	0.995	0	B 1	Rpl13
0	0.278941	1	0.991	0	B 1	Rpl13a
0	0.300021	1	0.969	0	B 1	Rpl14
0	0.332763	0.997	0.872	0	B 1	Rpl15
0	0.268526	1	0.974	0	B 1	Rpl17
0	0.3702	1	0.943	0	B 1	Rpl18
0	0.27124	1	0.97	0	B 1	Rpl19
0	0.307641	1	0.961	0	B 1	Rpl21
0	0.313617	0.994	0.872	0	B 1	Rpl22
0	0.251302	1	0.976	0	B 1	Rpl23a
0	0.310221	0.998	0.893	0	B 1	Rpl27
0	0.346629	0.999	0.881	0	B 1	Rpl29
0	0.339724	1	0.964	0	B 1	Rpl3
0	0.337481	0.995	0.875	0	B 1	Rpl30
0	0.264059	1	0.987	0	B 1	Rpl32
0	0.26162	1	0.966	0	B 1	Rpl36
0	0.277981	0.999	0.943	0	B 1	Rpl36a
0	0.279549	1	0.956	0	B 1	Rpl39
0	0.423842	1	0.905	0	B 1	Rpl4
0	0.279897	1	0.957	0	B 1	Rpl6
0	0.29704	1	0.966	0	B 1	Rpl8
0	0.323281	1	0.961	0	B 1	Rpl9
0	0.399135	1	0.963	0	B 1	Rplp0
0	0.335199	0.999	0.913	0	B 1	Rps10
0	0.359073	0.998	0.905	0	B 1	Rps12
0	0.312706	1	0.964	0	B 1	Rps13
0	0.317545	1	0.969	0	B 1	Rps15a
0	0.298282	1	0.986	0	B 1	Rps18
0	0.336657	1	0.951	0	B 1	Rps2
0	0.360067	1	0.927	0	B 1	Rps20
0	0.252585	0.994	0.91	0	B 1	Rps21
0	0.272367	1	0.971	0	B 1	Rps24
0	0.334311	1	0.925	0	B 1	Rps26
0	0.252501	1	0.994	0	B 1	Rps27
0	0.297927	1	0.969	0	B 1	Rps3
0	0.279268	1	0.976	0	B 1	Rps3a1
0	0.287641	1	0.982	0	B 1	Rps5
0	0.279011	1	0.975	0	B 1	Rps6
0	0.37318	1	0.951	0	B 1	Rps7
0	0.331628	1	0.943	0	B 1	Rpsa
0	0.581981	0.992	0.863	0	B 1	S100a6
0	0.42453	0.368	0.064	0	B 1	S1pr4
0	0.486001	0.398	0.054	0	B 1	Scd1
0	-0.728963	0.185	0.608	0	B 1	Sdc3
0	-0.536611	0.565	0.793	0	B 1	Sdcbp
0	-1.15735	0.376	0.854	0	B 1	Sepp1
0	0.404812	0.314	0.042	0	B 1	Serpina3g
0	0.451763	0.337	0.054	0	B 1	Sfn
0	0.438834	0.468	0.148	0	B 1	Sh3bp5
0	1.0912	0.839	0.109	0	B 1	Siglecg
0	0.38125	0.332	0.057	0	B 1	Slamf6
0	0.489318	0.892	0.578	0	B 1	Smim14
0	0.561927	0.444	0.043	0	B 1	Snn
0	0.621648	0.504	0.054	0	B 1	Spib
0	0.380473	0.994	0.87	0	B 1	Sub1
0	0.513573	0.672	0.301	0	B 1	Syk
0	0.646585	0.578	0.099	0	B 1	Tbc1d10c
0	0.517845	0.587	0.205	0	B 1	Tcp11l2
0	-0.823626	0.098	0.586	0	B 1	Tgfbi
0	-0.627064	0.545	0.734	0	B 1	Timp2
0	0.64144	0.714	0.252	0	B 1	Tmem123
0	-0.814365	0.328	0.732	0	B 1	Tmem176a
0	-0.904804	0.35	0.771	0	B 1	Tmem176b
0	0.425027	0.999	0.856	0	B 1	Tmsb10
0	0.545103	0.57	0.17	0	B 1	Tnfrsf13b
0	0.471283	0.372	0.042	0	B 1	Tnfrsf13c
0	-0.894202	0.436	0.767	0	B 1	Trf
0	0.320708	0.263	0.036	0	B 1	Trp53i11
0	-0.381945	0.749	0.854	0	B 1	Tspo
0	0.363532	0.26	0.021	0	B 1	Tubb2b
0	0.521846	0.583	0.224	0	B 1	Tubb4b
0	-0.497144	0.946	0.963	0	B 1	Tyrobp
0	0.541163	0.522	0.149	0	B 1	Uchl3
0	0.538979	0.961	0.724	0	B 1	Vim
0	-0.333861	0.998	0.973	0	B 1	Wfdc17
0	0.704741	0.555	0.068	0	B 1	Zbtb32
0	0.59501	0.37	0.093	0	B 1	Zcwpw1
5.53557e-307	0.27678	0.987	0.869	8.57847e-303	B 1	Gnb2l1
5.44647e-306	0.385587	0.356	0.088	8.44039e-302	B 1	Tuba4a
5.15678e-302	0.490397	0.67	0.309	7.99146e-298	B 1	Slc25a4
2.36189e-299	0.422117	0.966	0.714	3.66022e-295	B 1	Uba52
4.81735e-298	0.31521	1	0.995	7.46544e-294	B 1	Cd74
3.48744e-296	-0.781925	0.1	0.504	5.40448e-292	B 1	Aif1
5.51372e-292	-0.645132	0.082	0.492	8.54462e-288	B 1	Lrp1
9.40004e-291	0.499144	0.69	0.336	1.45672e-286	B 1	Pdlim1
1.02095e-289	-0.581435	0.355	0.662	1.58217e-285	B 1	Comt
6.29194e-289	0.294912	0.982	0.84	9.75062e-285	B 1	Rpl5
1.53612e-288	0.395868	0.411	0.122	2.38052e-284	B 1	Vars
5.48272e-288	0.436271	0.995	0.731	8.49657e-284	B 1	Klf2
1.13724e-287	-0.689155	0.174	0.551	1.76238e-283	B 1	Tmcc1
2.52041e-287	-0.676008	0.074	0.478	3.90587e-283	B 1	Ctsl
1.40909e-284	0.414214	0.922	0.649	2.18367e-280	B 1	Rps12-ps3
1.57405e-284	0.472404	0.686	0.335	2.43931e-280	B 1	Nol7
1.63643e-284	0.43302	0.484	0.171	2.53598e-280	B 1	1110059E24Rik
5.79831e-284	-0.357675	0.764	0.835	8.98564e-280	B 1	Cotl1
9.7502e-283	0.397212	0.394	0.109	1.51099e-278	B 1	Bcl2
6.98885e-280	0.318122	0.98	0.809	1.08306e-275	B 1	Ybx1
2.06416e-279	0.476726	0.68	0.328	3.19883e-275	B 1	Tspan32
2.09137e-279	0.443767	0.495	0.182	3.241e-275	B 1	Sp140
3.60936e-277	-0.627436	0.139	0.529	5.59343e-273	B 1	Metrnl
4.31488e-275	-0.601262	0.38	0.688	6.68677e-271	B 1	Gm10116
1.02892e-274	-0.406335	0.673	0.794	1.59452e-270	B 1	Dbi
4.23221e-274	-0.562096	0.336	0.661	6.55866e-270	B 1	Vsir
7.67277e-274	-0.372966	0.74	0.836	1.18905e-269	B 1	Atox1
1.60997e-271	-0.635675	0.057	0.448	2.49497e-267	B 1	C3ar1
2.23839e-270	-0.613622	0.064	0.454	3.46884e-266	B 1	Hacd4
1.72294e-267	0.315992	0.976	0.796	2.67005e-263	B 1	Btf3
2.52071e-267	-1.04908	0.009	0.386	3.90634e-263	B 1	Hspa1a
1.66433e-266	-0.702233	0.095	0.473	2.57922e-262	B 1	Trem2
2.77403e-264	-0.658504	0.104	0.483	4.29892e-260	B 1	Mpeg1
6.00892e-262	0.363793	0.316	0.08	9.31203e-258	B 1	Myc
2.97145e-260	0.425962	0.526	0.209	4.60485e-256	B 1	Txndc5
1.15758e-259	0.313088	0.281	0.062	1.79391e-255	B 1	Gga2
1.98518e-259	0.29536	0.971	0.857	3.07644e-255	B 1	Xist
2.65636e-258	0.446647	0.76	0.442	4.11656e-254	B 1	Eif3i
8.52221e-258	-0.673649	0.097	0.465	1.32069e-253	B 1	Cfh
2.12123e-254	0.315347	0.982	0.818	3.28727e-250	B 1	S100a10
8.92357e-254	0.435776	0.533	0.218	1.38289e-249	B 1	Smap2
3.31509e-252	0.470246	0.73	0.394	5.1374e-248	B 1	Limd2
2.79108e-250	0.431405	0.842	0.525	4.32534e-246	B 1	Gm9493
3.70803e-250	-0.633838	0.216	0.55	5.74634e-246	B 1	Fam46a
3.99268e-250	-0.716664	0.017	0.378	6.18745e-246	B 1	Maf
1.0191e-248	-0.70974	0.055	0.419	1.5793e-244	B 1	F13a1
1.42948e-248	-0.371188	0.757	0.805	2.21527e-244	B 1	Prdx5
1.74379e-248	-0.699647	0.03	0.393	2.70235e-244	B 1	Dab2
9.23406e-248	0.452433	0.683	0.332	1.431e-243	B 1	Itgb7
6.71772e-245	0.433378	0.586	0.255	1.04104e-240	B 1	Camk2d
1.62566e-243	-0.549868	0.413	0.688	2.51929e-239	B 1	Sat1
2.19311e-243	-0.610424	0.045	0.405	3.39866e-239	B 1	Ms4a6d
1.28274e-241	0.329693	0.316	0.083	1.98786e-237	B 1	Traf3ip3
2.59188e-239	0.427877	0.518	0.22	4.01664e-235	B 1	Psmd14
1.53094e-238	0.447111	0.627	0.303	2.3725e-234	B 1	Rasgrp2
2.54944e-235	0.323997	0.962	0.782	3.95087e-231	B 1	Shisa5
2.13151e-234	-0.602607	0.129	0.475	3.3032e-230	B 1	Msr1
1.49525e-233	0.339614	0.955	0.738	2.31719e-229	B 1	Gm10073
1.5125e-233	0.432095	0.74	0.435	2.34392e-229	B 1	Mdh1
1.63613e-232	-0.577068	0.174	0.525	2.53552e-228	B 1	Zfp36l2
4.31877e-230	0.405796	0.505	0.203	6.6928e-226	B 1	Mif4gd
2.38061e-229	0.39371	0.863	0.587	3.68922e-225	B 1	Zfp706
1.11539e-227	0.422633	0.781	0.457	1.72852e-223	B 1	Rpl13-ps3
4.18639e-225	0.329486	0.328	0.096	6.48765e-221	B 1	Ckap4
5.50929e-225	-0.61896	0.085	0.426	8.53774e-221	B 1	Pla2g7
8.57126e-223	0.41071	0.557	0.251	1.32829e-218	B 1	B4galnt1
5.26637e-222	0.386907	0.461	0.17	8.16129e-218	B 1	Sell
1.24248e-221	-0.602624	0.046	0.383	1.92547e-217	B 1	Clec4a1
1.57184e-221	-1.00808	0.007	0.334	2.43588e-217	B 1	Ccl8
1.23695e-220	0.350321	0.925	0.688	1.9169e-216	B 1	Gnas
1.49485e-220	0.394955	0.53	0.215	2.31657e-216	B 1	Tspan13
6.57742e-220	-0.533225	0.085	0.427	1.0193e-215	B 1	Camk1
1.79814e-219	0.380236	0.455	0.17	2.78658e-215	B 1	Pcmtd1
9.9175e-218	0.326285	0.278	0.07	1.53691e-213	B 1	Bhlhe41
1.68101e-217	-0.534636	0.048	0.383	2.60507e-213	B 1	Lilrb4a
3.08561e-217	0.37823	0.457	0.18	4.78177e-213	B 1	Chd1
4.4332e-217	0.3652	1	0.883	6.87013e-213	B 1	H2-Eb1
7.13169e-217	-0.61114	0.05	0.38	1.1052e-212	B 1	Clec4a3
7.35359e-216	0.348331	0.914	0.677	1.13959e-211	B 1	Eif3h
2.02796e-215	-0.617734	0.321	0.569	3.14273e-211	B 1	Emilin2
2.37516e-215	-0.573466	0.172	0.505	3.68079e-211	B 1	Fcgrt
9.70183e-215	0.338231	0.924	0.699	1.50349e-210	B 1	Eef1d
7.25827e-214	-0.515672	0.058	0.395	1.12481e-209	B 1	Cd300a
2.36816e-213	-0.578437	0.145	0.476	3.66993e-209	B 1	Cd36
2.6582e-212	0.355923	0.926	0.681	4.11941e-208	B 1	Gm11808
9.61721e-211	0.324496	0.3	0.086	1.49038e-206	B 1	Armc3
1.73899e-210	-0.553959	0.18	0.507	2.69491e-206	B 1	Anxa1
2.38419e-210	-0.554797	0.259	0.551	3.69478e-206	B 1	Tcn2
1.37754e-209	-0.371126	0.636	0.774	2.13478e-205	B 1	Atpif1
2.323e-208	0.314233	0.968	0.772	3.59995e-204	B 1	Rps27rt
9.74693e-207	0.344304	0.381	0.133	1.51048e-202	B 1	Tcf3
4.30439e-206	-0.649213	0.088	0.408	6.67051e-202	B 1	Lst1
6.94096e-206	-0.750494	0.023	0.336	1.07564e-201	B 1	Mrc1
1.08045e-205	-0.538005	0.024	0.34	1.67437e-201	B 1	Nrp1
1.08572e-205	0.284353	0.973	0.828	1.68253e-201	B 1	Rpl22l1
1.66469e-205	0.328588	1	0.926	2.57978e-201	B 1	H2-Aa
3.17314e-205	0.412541	0.739	0.45	4.91741e-201	B 1	Ncl
1.06487e-203	-0.517288	0.113	0.444	1.65022e-199	B 1	Csf2ra
4.60966e-202	-0.575003	0.252	0.568	7.14358e-198	B 1	Ms4a6c
2.43563e-201	0.505795	0.649	0.388	3.77449e-197	B 1	Tppp3
2.57827e-200	-0.518366	0.13	0.452	3.99554e-196	B 1	Idh1
3.17142e-200	-0.477288	0.395	0.633	4.91475e-196	B 1	Man2b1
6.55538e-200	0.38528	0.451	0.187	1.01589e-195	B 1	Snrnp25
8.53349e-200	0.381187	0.531	0.239	1.32243e-195	B 1	Tmem243
3.11777e-198	-0.514103	0.272	0.56	4.83161e-194	B 1	Glul
7.60957e-198	-0.639813	0.01	0.312	1.17925e-193	B 1	Clec4a2
2.20044e-197	-0.610319	0.164	0.459	3.41002e-193	B 1	Ednrb
6.81588e-197	0.265575	0.252	0.063	1.05626e-192	B 1	Pecam1
1.02556e-196	0.390608	0.567	0.282	1.58931e-192	B 1	Impdh2
2.24823e-195	0.407434	0.553	0.268	3.48408e-191	B 1	Tuba1a
2.08167e-194	0.366954	0.848	0.585	3.22596e-190	B 1	Serbp1
3.77269e-194	-0.47896	0.393	0.619	5.84654e-190	B 1	Itgb2
8.24177e-194	-0.529896	0.525	0.647	1.27723e-189	B 1	Ecm1
1.19509e-193	-0.61181	0.025	0.327	1.85203e-189	B 1	Stab1
4.14712e-193	-0.52518	0.266	0.566	6.42679e-189	B 1	BC005537
8.1969e-193	-0.597533	0.068	0.377	1.27027e-188	B 1	Lpl
2.66452e-192	-0.516279	0.038	0.344	4.12921e-188	B 1	Hmox1
6.59002e-192	-0.462921	0.349	0.619	1.02126e-187	B 1	Sh3bgrl
7.95268e-192	-0.676718	0.11	0.413	1.23243e-187	B 1	Marcks
1.81172e-190	-0.562633	0.064	0.372	2.80762e-186	B 1	Dusp1
5.40419e-190	-0.485296	0.052	0.36	8.37488e-186	B 1	Fyb
3.58611e-189	0.313673	0.329	0.11	5.5574e-185	B 1	Ppil1
4.36168e-187	-0.463253	0.388	0.622	6.7593e-183	B 1	Blvrb
4.44093e-187	-0.489949	0.288	0.571	6.88212e-183	B 1	Creg1
2.53448e-186	-0.431528	0.49	0.668	3.92768e-182	B 1	Selplg
3.63389e-186	-0.671777	0.034	0.327	5.63144e-182	B 1	Ccr2
4.01694e-186	-0.545734	0.016	0.306	6.22506e-182	B 1	AF251705
2.24338e-185	0.289611	0.297	0.089	3.47657e-181	B 1	Trim34a
8.16422e-184	-0.707925	0.024	0.311	1.26521e-179	B 1	Fcrls
2.64693e-183	0.393177	0.644	0.344	4.10195e-179	B 1	Cd38
3.07668e-182	-0.647224	0.154	0.427	4.76794e-178	B 1	Padi4
4.39826e-182	-0.489562	0.205	0.509	6.81598e-178	B 1	Aplp2
8.40386e-182	-0.514394	0.085	0.384	1.30235e-177	B 1	Serpinb6a
5.75348e-180	-0.764232	0.025	0.307	8.91617e-176	B 1	Ms4a7
1.77505e-179	0.392933	0.607	0.301	2.75079e-175	B 1	Pim1
1.71796e-177	-0.528617	0.037	0.323	2.66232e-173	B 1	Igf1
1.76162e-177	-0.494507	0.111	0.408	2.72998e-173	B 1	Dpep2
4.68047e-177	-0.496944	0.391	0.637	7.25333e-173	B 1	Fcgr2b
6.25745e-177	0.374571	0.653	0.367	9.69716e-173	B 1	Arhgef1
1.11189e-176	0.32229	0.927	0.711	1.7231e-172	B 1	S100a11
6.6369e-176	-0.443502	0.424	0.676	1.02852e-171	B 1	Zeb2
1.41284e-175	0.31434	0.367	0.135	2.18947e-171	B 1	Dnajc9
3.96288e-175	-0.487246	0.471	0.615	6.14128e-171	B 1	Smpdl3a
1.54237e-174	0.341564	0.474	0.207	2.39021e-170	B 1	Il2rg
2.68066e-173	0.296012	0.945	0.75	4.15421e-169	B 1	Rpl23a-ps3
4.93501e-173	-0.352146	0.579	0.727	7.64778e-169	B 1	Laptm4a
8.05074e-173	0.371265	0.59	0.312	1.24762e-168	B 1	Grk6
1.05599e-172	-0.465486	0.099	0.395	1.63647e-168	B 1	Anxa3
8.47346e-172	-0.508833	0.119	0.407	1.31313e-167	B 1	Ifitm6
1.32751e-171	0.361933	0.857	0.581	2.05724e-167	B 1	Btg1
1.38071e-170	0.311335	0.901	0.691	2.13969e-166	B 1	Tpm3
1.54802e-170	0.285331	0.311	0.102	2.39897e-166	B 1	Fam65b
1.81806e-170	-0.453805	0.093	0.388	2.81744e-166	B 1	Adam15
2.03793e-170	0.328703	0.383	0.147	3.15818e-166	B 1	Rhoh
3.63268e-170	-0.438275	0.06	0.35	5.62957e-166	B 1	Tbxas1
3.13017e-169	-0.570887	0.183	0.452	4.85083e-165	B 1	Thbs1
4.39711e-168	-0.465969	0.167	0.458	6.8142e-164	B 1	Lgals3bp
6.80903e-168	-0.501741	0.033	0.307	1.05519e-163	B 1	Cxcl16
1.93006e-167	0.336618	0.882	0.633	2.99102e-163	B 1	Rpl6l
4.72181e-167	-0.435878	0.042	0.323	7.3174e-163	B 1	Pros1
4.98444e-166	-0.423308	0.06	0.347	7.72438e-162	B 1	Tnfrsf1a
1.6922e-165	0.341994	0.481	0.223	2.6224e-161	B 1	Tmod3
3.59616e-165	0.362315	0.604	0.334	5.57297e-161	B 1	Mtdh
4.91114e-165	-0.493398	0.057	0.336	7.61079e-161	B 1	Igfbp4
5.06993e-165	0.351038	0.772	0.514	7.85686e-161	B 1	Pgls
1.19716e-164	-0.43429	0.061	0.343	1.85524e-160	B 1	Slc11a1
1.76068e-164	0.344527	0.482	0.22	2.72852e-160	B 1	Cytip
3.49424e-164	-0.449345	0.168	0.462	5.41503e-160	B 1	Dstn
3.71276e-164	-0.531752	0.157	0.427	5.75367e-160	B 1	Itga6
6.64768e-162	0.274399	0.276	0.086	1.03019e-157	B 1	Arl5c
2.67476e-161	-0.449513	0.07	0.347	4.14507e-157	B 1	Pmp22
9.36901e-161	0.343124	0.487	0.235	1.45192e-156	B 1	Trp53
8.35949e-160	-0.43201	0.659	0.772	1.29547e-155	B 1	Ctsc
4.52234e-159	-0.432341	0.347	0.575	7.00827e-155	B 1	S100a1
6.28487e-159	-0.421752	0.025	0.288	9.73966e-155	B 1	Frmd4b
3.76741e-158	0.360971	0.599	0.328	5.83835e-154	B 1	Pdia4
1.56748e-157	-0.432844	0.029	0.291	2.42913e-153	B 1	Ccr5
5.14359e-157	-0.428327	0.074	0.35	7.97102e-153	B 1	Ccdc109b
1.9181e-156	0.270149	0.303	0.104	2.97249e-152	B 1	Slc1a5
4.63567e-156	0.325838	0.868	0.622	7.18389e-152	B 1	Eif3e
1.1556e-155	0.280683	0.349	0.129	1.79084e-151	B 1	Gpr137b
1.19327e-155	-0.34457	0.685	0.715	1.84922e-151	B 1	Gngt2
2.34966e-155	0.311557	0.399	0.168	3.64126e-151	B 1	Rcsd1
2.17842e-154	-0.481314	0.242	0.488	3.3759e-150	B 1	Mgst1
2.32167e-154	-0.441616	0.09	0.366	3.59789e-150	B 1	Rab8b
1.46835e-151	-0.507107	0.05	0.308	2.27551e-147	B 1	Abca1
1.21596e-150	-0.439252	0.076	0.34	1.88438e-146	B 1	Ptgs1
2.15721e-150	0.300189	0.371	0.155	3.34303e-146	B 1	Nubp1
4.25321e-150	-0.441014	0.156	0.431	6.5912e-146	B 1	Tmem106a
6.28141e-150	0.34035	0.806	0.553	9.7343e-146	B 1	Nme1
7.7084e-150	-0.538215	0.242	0.492	1.19457e-145	B 1	H2-DMb1
7.07102e-149	-0.437857	0.078	0.345	1.0958e-144	B 1	Rgs2
1.15114e-148	-0.392129	0.041	0.301	1.78391e-144	B 1	Cebpa
2.26217e-148	-0.399791	0.016	0.262	3.50568e-144	B 1	Cysltr1
6.08752e-148	-0.519963	0.057	0.311	9.43383e-144	B 1	Folr2
1.30648e-147	0.34504	0.587	0.322	2.02465e-143	B 1	Hmgn1
4.46124e-147	0.286045	0.914	0.715	6.91358e-143	B 1	Psmb8
5.1189e-147	-0.263315	0.711	0.786	7.93276e-143	B 1	Atp6v0b
9.08699e-147	-0.401799	0.025	0.273	1.40821e-142	B 1	Ifi204
1.08895e-146	0.311438	0.42	0.189	1.68755e-142	B 1	Tbrg1
1.45759e-146	-0.43064	0.089	0.354	2.25883e-142	B 1	Clec4d
1.73548e-146	0.312284	0.419	0.188	2.68948e-142	B 1	Ctso
2.48787e-146	-0.389684	0.044	0.299	3.85546e-142	B 1	Myo1f
9.13145e-146	-0.54674	0.037	0.285	1.4151e-141	B 1	Fos
1.38651e-145	0.302496	0.403	0.175	2.14867e-141	B 1	Trim12a
1.57518e-145	-0.321171	0.604	0.719	2.44105e-141	B 1	Bri3
4.75677e-145	-0.426647	0.097	0.361	7.37156e-141	B 1	Tmem37
2.21541e-144	0.335154	0.606	0.348	3.43323e-140	B 1	Csk
2.72702e-144	-0.396893	0.052	0.308	4.22606e-140	B 1	Trps1
5.88437e-144	-0.424413	0.167	0.436	9.119e-140	B 1	Mef2a
2.60083e-143	0.268143	0.298	0.107	4.0305e-139	B 1	Filip1l
1.19754e-142	-0.383875	0.436	0.645	1.85583e-138	B 1	Canx
1.48022e-142	0.31627	0.454	0.217	2.2939e-138	B 1	Cdc42se2
2.09291e-142	0.311689	0.435	0.198	3.24338e-138	B 1	S1pr1
8.17772e-142	-0.382579	0.028	0.271	1.2673e-137	B 1	Cd93
4.51676e-141	0.297258	0.375	0.161	6.99962e-137	B 1	Nop56
4.57414e-141	0.326034	0.533	0.282	7.08855e-137	B 1	Pole4
9.45303e-141	-0.41603	0.216	0.471	1.46494e-136	B 1	Gusb
1.07948e-140	0.288167	0.885	0.681	1.67287e-136	B 1	Psmb1
1.32552e-140	-0.419092	0.025	0.263	2.05416e-136	B 1	Fcgr1
4.17108e-140	-0.409385	0.242	0.5	6.46392e-136	B 1	Atp1a1
1.75143e-139	-0.477052	0.099	0.355	2.71419e-135	B 1	Id2
3.14271e-137	0.322018	0.46	0.228	4.87026e-133	B 1	Hck
1.19918e-136	-0.395454	0.077	0.331	1.85838e-132	B 1	Dok2
1.27845e-136	-0.350467	0.025	0.26	1.98121e-132	B 1	Igsf6
4.27998e-136	0.302323	0.435	0.201	6.63268e-132	B 1	Prkcb
9.60568e-136	-0.414091	0.098	0.349	1.48859e-131	B 1	Ms4a8a
1.39827e-135	-0.394384	0.422	0.615	2.1669e-131	B 1	Bst2
3.53393e-135	-0.409824	0.3	0.54	5.47654e-131	B 1	Pirb
1.8511e-134	-0.396319	0.146	0.408	2.86864e-130	B 1	Ggh
7.10406e-134	0.329164	0.71	0.451	1.10092e-129	B 1	Set
4.16009e-133	-0.379715	0.057	0.3	6.4469e-129	B 1	Plxnb2
5.69629e-133	-0.366293	0.034	0.27	8.82754e-129	B 1	Dusp6
6.58994e-133	0.318528	0.499	0.265	1.02124e-128	B 1	Snx20
9.47643e-132	0.256854	0.305	0.114	1.46856e-127	B 1	Fam107b
1.48348e-131	-0.436072	0.276	0.499	2.29895e-127	B 1	Bcl2a1b
1.91529e-131	0.263564	0.309	0.121	2.96812e-127	B 1	Sms
4.25207e-131	-0.425741	0.364	0.544	6.58944e-127	B 1	Nupr1
5.33375e-131	0.321352	0.709	0.459	8.26571e-127	B 1	Cct5
3.79126e-130	-0.327657	0.576	0.698	5.87532e-126	B 1	Akr1a1
4.85567e-130	-0.397036	0.243	0.488	7.52483e-126	B 1	Itm2c
6.32425e-130	0.303582	0.832	0.606	9.8007e-126	B 1	Eif4a2
2.63049e-129	0.291972	0.832	0.622	4.07647e-125	B 1	Mrpl52
2.74792e-129	-0.440026	0.141	0.389	4.25846e-125	B 1	Picalm
3.12292e-129	-0.374142	0.045	0.279	4.83959e-125	B 1	Hfe
3.51523e-129	-0.403226	0.082	0.324	5.44756e-125	B 1	Fcgr4
6.45577e-129	0.316461	0.813	0.586	1.00045e-124	B 1	Tsc22d3
8.41341e-129	0.3071	0.845	0.617	1.30383e-124	B 1	Ifi30
4.72177e-128	-0.361955	0.071	0.313	7.31733e-124	B 1	Cmtm3
1.4211e-127	0.316669	0.548	0.304	2.20227e-123	B 1	Nucks1
3.65543e-126	0.318236	0.475	0.254	5.66483e-122	B 1	Stk38
4.73579e-126	-0.418256	0.03	0.251	7.33906e-122	B 1	Clec12a
8.02441e-126	0.310043	0.512	0.273	1.24354e-121	B 1	Arhgap15
1.03294e-125	0.309652	0.768	0.528	1.60075e-121	B 1	Cnbp
4.75564e-125	0.301719	0.801	0.565	7.36981e-121	B 1	Snrpf
4.83213e-125	0.314211	0.611	0.367	7.48836e-121	B 1	Fbl
6.44144e-125	0.286611	0.415	0.198	9.98229e-121	B 1	Ccm2
1.18653e-124	0.313684	0.618	0.373	1.83876e-120	B 1	Ptpn1
1.5276e-124	-0.384595	0.148	0.394	2.36732e-120	B 1	Arrb2
2.69438e-124	-0.430253	0.12	0.357	4.17548e-120	B 1	Sirpa
4.14167e-124	-0.446365	0.201	0.423	6.41834e-120	B 1	Mcemp1
1.22888e-123	-0.514576	0.073	0.294	1.9044e-119	B 1	Ms4a6b
1.36049e-123	-0.393854	0.118	0.359	2.10835e-119	B 1	Rbpj
5.29044e-123	-0.375805	0.394	0.574	8.1986e-119	B 1	Msrb1
8.41179e-123	-0.380948	0.104	0.343	1.30357e-118	B 1	Pilra
1.4434e-122	0.303517	0.521	0.284	2.23683e-118	B 1	Kmt2e
1.60826e-121	-0.33636	0.044	0.27	2.49232e-117	B 1	Cd300ld
2.55396e-121	-0.389377	0.108	0.347	3.95787e-117	B 1	Ap2a2
2.60923e-121	0.277862	0.889	0.676	4.04352e-117	B 1	Serp1
5.03051e-121	-0.373141	0.103	0.345	7.79578e-117	B 1	Saraf
5.04808e-121	0.307248	0.597	0.344	7.82301e-117	B 1	Sp100
8.5374e-121	0.312888	0.585	0.352	1.32304e-116	B 1	Nhp2
2.65318e-120	-0.350662	0.058	0.285	4.11163e-116	B 1	Bst1
4.57921e-120	-0.357498	0.058	0.285	7.0964e-116	B 1	St3gal5
9.02646e-119	-0.432944	0.189	0.407	1.39883e-114	B 1	F10
1.443e-118	-0.36897	0.311	0.536	2.23622e-114	B 1	Tm6sf1
2.95e-118	-0.333638	0.059	0.284	4.57162e-114	B 1	Rab32
2.77451e-117	-0.373414	0.242	0.476	4.29965e-113	B 1	Atp1b3
3.91023e-117	0.300696	0.578	0.348	6.05969e-113	B 1	Mrps16
1.50382e-116	-0.35554	0.378	0.574	2.33046e-112	B 1	Fkbp2
1.51487e-116	-0.453373	0.156	0.376	2.34759e-112	B 1	Ccl24
3.11832e-116	0.287664	0.84	0.612	4.83245e-112	B 1	Hmha1
5.08386e-116	0.250672	0.919	0.742	7.87846e-112	B 1	Cox7a2l
7.63619e-116	-0.364994	0.125	0.361	1.18338e-111	B 1	Zyx
1.29096e-115	-0.418176	0.161	0.383	2.0006e-111	B 1	Efhd2
2.95425e-115	-0.447442	0.215	0.428	4.57821e-111	B 1	Fabp5
6.47516e-115	0.286933	0.459	0.244	1.00346e-110	B 1	Mettl23
9.18738e-115	0.303798	0.558	0.313	1.42377e-110	B 1	Mef2c
1.46175e-114	0.289946	0.465	0.252	2.26527e-110	B 1	Nudt21
1.62569e-114	-0.435745	0.358	0.533	2.51933e-110	B 1	Anxa5
1.87179e-114	0.308755	0.544	0.32	2.90071e-110	B 1	Mat2a
9.64915e-114	0.276687	0.421	0.205	1.49533e-109	B 1	Lbh
1.47884e-113	-0.349904	0.088	0.314	2.29175e-109	B 1	Ifnar2
3.03033e-113	-0.363179	0.08	0.304	4.69611e-109	B 1	Rtp4
9.94557e-113	0.301034	0.702	0.476	1.54127e-108	B 1	Ywhaq
1.20772e-112	0.27271	0.365	0.174	1.87161e-108	B 1	Ddx21
4.04492e-112	-0.349116	0.081	0.304	6.26841e-108	B 1	Gsr
2.47527e-111	0.296454	0.577	0.352	3.83592e-107	B 1	G3bp1
3.27939e-111	0.297366	0.633	0.398	5.08207e-107	B 1	Ncf4
1.15805e-110	0.261819	0.316	0.141	1.79462e-106	B 1	Srm
1.81798e-110	-0.305783	0.525	0.647	2.81733e-106	B 1	Lamtor4
3.76068e-110	-0.407603	0.16	0.377	5.82792e-106	B 1	Hgsnat
5.45748e-110	-0.340553	0.119	0.349	8.45745e-106	B 1	Hpcal1
5.59394e-110	-0.364635	0.742	0.659	8.66893e-106	B 1	Ltc4s
8.98531e-109	0.259841	0.346	0.156	1.39245e-104	B 1	Pglyrp1
9.3513e-109	0.283559	0.511	0.284	1.44917e-104	B 1	Ddx39b
1.53021e-108	0.256916	0.893	0.702	2.37137e-104	B 1	Nop10
1.70288e-108	0.272341	0.407	0.204	2.63895e-104	B 1	Stt3b
1.95338e-108	-0.359381	0.071	0.284	3.02715e-104	B 1	F630028O10Rik
2.08541e-108	-0.368379	0.216	0.441	3.23176e-104	B 1	Plek
3.79651e-108	-0.435938	0.56	0.597	5.88345e-104	B 1	C4b
1.15681e-107	0.300031	0.606	0.39	1.79271e-103	B 1	Pold4
4.91893e-107	0.290277	0.621	0.385	7.62287e-103	B 1	Rpl9-ps6
1.85799e-106	-0.371097	0.121	0.341	2.87933e-102	B 1	Qk
1.96049e-106	-0.394678	0.185	0.401	3.03817e-102	B 1	Kctd12
2.51132e-106	0.263894	0.423	0.213	3.8918e-102	B 1	Elf1
3.33623e-106	0.294685	0.471	0.267	5.17015e-102	B 1	Gm10020
3.8269e-106	-0.352087	0.174	0.401	5.93054e-102	B 1	Abhd12
1.24907e-105	0.274074	0.843	0.617	1.93568e-101	B 1	Hn1
1.7001e-105	0.285845	0.515	0.302	2.63464e-101	B 1	Rp9
7.78653e-105	0.275636	0.446	0.244	1.20668e-100	B 1	C1qbp
1.9343e-104	-0.371033	0.126	0.344	2.99758e-100	B 1	Irf2bp2
3.82614e-104	-0.353848	0.29	0.494	5.92937e-100	B 1	Card19
1.90784e-103	-0.340778	0.106	0.322	2.95658e-99	B 1	Pygl
4.45598e-103	-0.609315	0.396	0.483	6.90543e-99	B 1	Prg4
6.89787e-103	0.302321	0.51	0.306	1.06896e-98	B 1	Tubb6
1.97487e-102	0.280386	0.47	0.265	3.06046e-98	B 1	Ppp1r14b
7.77341e-102	-0.366458	0.455	0.603	1.20465e-97	B 1	Cstb
5.95916e-101	-0.349304	0.303	0.501	9.23491e-97	B 1	Cd84
1.52325e-100	0.280937	0.588	0.368	2.36059e-96	B 1	Dbnl
3.38219e-100	-0.330062	0.09	0.299	5.24139e-96	B 1	Nptn
1.39023e-99	0.27341	0.522	0.307	2.15443e-95	B 1	Anxa6
2.0398e-99	-0.274796	0.555	0.658	3.16108e-95	B 1	Spi1
2.4115e-99	0.276633	0.576	0.352	3.73709e-95	B 1	Grb2
6.18049e-99	-0.374074	0.503	0.599	9.57791e-95	B 1	Cd9
6.7291e-99	-0.331843	0.346	0.543	1.04281e-94	B 1	Atp6ap1
9.57934e-99	-0.333302	0.151	0.365	1.48451e-94	B 1	Lrrc25
3.35415e-98	-0.342141	0.177	0.391	5.19793e-94	B 1	Cndp2
5.77507e-98	0.27599	0.696	0.474	8.94963e-94	B 1	Tomm20
6.02967e-98	-0.330803	0.158	0.375	9.34418e-94	B 1	Ap3s1
6.41961e-98	0.2688	0.431	0.238	9.94847e-94	B 1	BC004004
7.15995e-98	-0.300192	0.071	0.273	1.10958e-93	B 1	Plod3
3.82272e-97	-0.258395	0.649	0.737	5.92407e-93	B 1	Hsp90b1
4.47408e-96	0.268849	0.51	0.306	6.93348e-92	B 1	Gemin7
7.26388e-96	-0.345927	0.128	0.335	1.12568e-91	B 1	Dpysl2
7.93758e-96	-0.33673	0.186	0.399	1.23009e-91	B 1	Ssr3
8.60253e-96	-0.348059	0.367	0.547	1.33313e-91	B 1	Ifngr1
1.42572e-95	0.261489	0.422	0.23	2.20944e-91	B 1	Pa2g4
1.4576e-95	0.267588	0.483	0.282	2.25884e-91	B 1	Cdk4
1.72696e-95	-0.312205	0.101	0.308	2.67627e-91	B 1	Sap30
1.75219e-95	0.269489	0.514	0.31	2.71537e-91	B 1	Ctbp1
2.61801e-95	0.274255	0.616	0.408	4.05713e-91	B 1	Eif3m
6.77364e-95	-0.310302	0.064	0.259	1.04971e-90	B 1	Fgfr1
2.64274e-94	0.290287	0.464	0.269	4.09545e-90	B 1	Zbtb20
3.37606e-93	-0.326048	0.212	0.421	5.23188e-89	B 1	Rnpep
1.46239e-92	0.264552	0.532	0.324	2.26626e-88	B 1	Lsm6
3.6195e-92	0.257758	0.474	0.276	5.60914e-88	B 1	Taf10
3.90944e-92	-0.275941	0.547	0.666	6.05845e-88	B 1	Tmem256
5.82961e-92	0.266986	0.538	0.326	9.03415e-88	B 1	Vasp
7.36726e-92	0.26661	0.534	0.331	1.1417e-87	B 1	Ppp1r11
1.23193e-91	-0.465402	0.289	0.431	1.90912e-87	B 1	Cd5l
1.63431e-91	-0.485146	0.32	0.455	2.53269e-87	B 1	Fcna
8.80929e-91	0.271733	0.719	0.511	1.36518e-86	B 1	Gm2000
7.56752e-90	0.251689	0.44	0.247	1.17274e-85	B 1	Anapc5
9.53345e-90	0.260455	0.475	0.284	1.4774e-85	B 1	Rtcb
1.08102e-89	-0.325077	0.196	0.402	1.67526e-85	B 1	P4hb
1.09259e-89	0.258076	0.542	0.33	1.69319e-85	B 1	Rpl27-ps3
5.04164e-89	0.263881	0.694	0.497	7.81303e-85	B 1	Use1
7.82335e-89	0.255237	0.493	0.297	1.21238e-84	B 1	Tcp1
1.30606e-88	0.259277	0.46	0.267	2.024e-84	B 1	Cct3
2.44492e-88	-0.291271	0.086	0.28	3.78889e-84	B 1	Rgs18
2.55312e-88	-0.334114	0.217	0.418	3.95657e-84	B 1	Atp6ap2
7.81178e-88	-0.33717	0.078	0.263	1.21059e-83	B 1	Ptafr
1.63049e-87	-0.350872	0.071	0.252	2.52677e-83	B 1	Serpinb2
2.29277e-87	-0.310347	0.126	0.325	3.55311e-83	B 1	Scarb2
4.09535e-87	0.260573	0.677	0.468	6.34656e-83	B 1	Cct4
5.15136e-87	-0.31263	0.405	0.559	7.98306e-83	B 1	Sdf2l1
5.77577e-87	-0.277299	0.081	0.272	8.9507e-83	B 1	Guca1a
8.6605e-87	-0.450549	0.413	0.488	1.34212e-82	B 1	Lrg1
1.27008e-86	-0.333955	0.184	0.38	1.96824e-82	B 1	Litaf
2.99222e-84	-0.399878	0.257	0.42	4.63705e-80	B 1	Hp
2.02438e-83	0.25095	0.464	0.268	3.13717e-79	B 1	H2-Q7
8.54824e-83	-0.301589	0.139	0.334	1.32472e-78	B 1	Reep3
1.53538e-82	-0.278181	0.088	0.274	2.37938e-78	B 1	Fes
5.87405e-81	0.252306	0.663	0.455	9.10302e-77	B 1	Hnrnpc
6.40422e-81	-0.31103	0.192	0.386	9.92463e-77	B 1	Ssh2
9.84189e-81	-0.259362	0.51	0.633	1.5252e-76	B 1	Tmed10
9.99477e-81	0.250218	0.515	0.321	1.54889e-76	B 1	Cib1
1.03187e-80	-0.317754	0.128	0.31	1.59909e-76	B 1	Flnb
1.41194e-80	0.250045	0.485	0.298	2.18808e-76	B 1	Dok3
5.41751e-80	-0.302534	0.175	0.368	8.39551e-76	B 1	Ap1s2
9.31624e-80	-0.284055	0.094	0.276	1.44374e-75	B 1	Atp6v1a
1.57351e-79	-0.334951	0.093	0.269	2.43846e-75	B 1	Slc39a1
1.80192e-79	-0.281562	0.083	0.259	2.79243e-75	B 1	Itsn1
2.83441e-78	-0.309363	0.304	0.489	4.39249e-74	B 1	Ckb
3.71303e-77	-0.293291	0.364	0.536	5.75409e-73	B 1	Rrbp1
5.17678e-77	-0.306268	0.251	0.428	8.02246e-73	B 1	Acly
1.34329e-76	-0.34775	0.382	0.536	2.08169e-72	B 1	Cltc
4.61945e-76	-0.304124	0.357	0.525	7.15876e-72	B 1	Neat1
1.32264e-75	-0.348628	0.875	0.674	2.04969e-71	B 1	Fn1
3.36588e-75	-0.288136	0.128	0.309	5.21611e-71	B 1	Tpp1
3.39774e-75	-0.289441	0.3	0.477	5.26549e-71	B 1	Atp6v1e1
1.45565e-74	-0.282702	0.12	0.298	2.25582e-70	B 1	4930455G09Rik
1.79293e-74	-0.288537	0.091	0.259	2.7785e-70	B 1	F7
2.73094e-74	-0.311058	0.365	0.518	4.23214e-70	B 1	Hexb
3.6633e-74	-0.287935	0.161	0.346	5.67701e-70	B 1	Dusp3
7.61303e-74	-0.279686	0.121	0.299	1.17979e-69	B 1	Fam213b
4.90572e-73	-0.28735	0.313	0.479	7.6024e-69	B 1	Tmed3
2.68014e-72	-0.324144	0.159	0.332	4.15341e-68	B 1	Ehd4
2.69683e-72	0.290702	0.658	0.478	4.17928e-68	B 1	Gm42418
5.2269e-72	-0.293449	0.333	0.5	8.10013e-68	B 1	Rtn4
1.36825e-71	-0.28796	0.134	0.305	2.12037e-67	B 1	Calml4
1.92626e-70	-0.256236	0.114	0.288	2.98513e-66	B 1	Tmem141
8.89468e-70	-0.433916	0.411	0.498	1.37841e-65	B 1	Lyz1
1.54316e-69	-0.300176	0.189	0.363	2.39144e-65	B 1	Slc6a6
2.45498e-69	-0.280657	0.311	0.479	3.80448e-65	B 1	Rnaset2a
1.47007e-68	-0.275649	0.193	0.371	2.27817e-64	B 1	Mpp1
5.99623e-68	-0.273865	0.21	0.388	9.29235e-64	B 1	Lrpap1
6.50475e-67	-0.268953	0.104	0.266	1.00804e-62	B 1	Mfsd1
2.73532e-66	-0.282268	0.151	0.313	4.23893e-62	B 1	Evi5
1.24977e-65	-0.275439	0.182	0.351	1.93677e-61	B 1	Ccr1
1.75335e-65	-0.314245	0.113	0.266	2.71717e-61	B 1	Ltbp1
2.87057e-64	-0.376788	0.341	0.43	4.44852e-60	B 1	Prtn3
9.74505e-63	-0.269919	0.294	0.455	1.51019e-58	B 1	Rab1a
1.07836e-62	-0.262995	0.247	0.413	1.67114e-58	B 1	Cnpy2
1.53972e-58	-0.265253	0.406	0.534	2.3861e-54	B 1	Actr2
6.59059e-58	-0.256649	0.219	0.374	1.02134e-53	B 1	Dhrs7
1.37029e-57	-0.272147	0.277	0.43	2.12355e-53	B 1	Cyth4
1.151e-56	-0.270011	0.359	0.505	1.78371e-52	B 1	Cd44
4.34887e-56	-0.263787	0.118	0.262	6.73945e-52	B 1	Pld3
4.98362e-56	-0.267686	0.22	0.373	7.72311e-52	B 1	Rnf130
2.28424e-54	-0.25136	0.236	0.391	3.53989e-50	B 1	Ppt1
4.19778e-54	-0.278938	0.138	0.281	6.5053e-50	B 1	Naaa
1.40844e-52	-0.272821	0.494	0.582	2.18266e-48	B 1	Junb
6.89685e-52	-0.288899	0.138	0.27	1.0688e-47	B 1	Ptgis
6.99864e-49	-0.255941	0.17	0.312	1.08458e-44	B 1	Marcksl1
1.15803e-44	-0.426888	0.595	0.508	1.7946e-40	B 1	Alox15
3.30567e-42	-0.312672	0.249	0.349	5.1228e-38	B 1	Fabp4
0	-0.49367	0.724	0.937	0	LpM2	Actg1
0	0.794708	0.96	0.474	0	LpM2	Alox15
0	0.28488	1	1	0	LpM2	Apoe
0	0.366815	0.999	0.952	0	LpM2	C1qa
0	0.392904	0.998	0.908	0	LpM2	C1qc
0	0.806876	0.936	0.557	0	LpM2	C4b
0	-0.420455	0.788	0.947	0	LpM2	Calm1
0	0.762841	0.824	0.371	0	LpM2	Cd5l
0	0.590191	0.983	0.776	0	LpM2	Cfp
0	0.256709	0.998	0.966	0	LpM2	Cst3
0	0.801905	0.975	0.596	0	LpM2	Ecm1
0	0.657087	0.792	0.383	0	LpM2	Ednrb
0	0.712204	0.918	0.498	0	LpM2	Emilin2
0	0.812067	0.844	0.396	0	LpM2	Fcna
0	0.75465	0.999	0.669	0	LpM2	Fn1
0	0.38916	0.966	0.839	0	LpM2	Fxyd5
0	-0.75233	0.321	0.779	0	LpM2	Gm8730
0	-0.445576	0.738	0.944	0	LpM2	H3f3a
0	0.764099	0.902	0.475	0	LpM2	Icam2
0	0.795361	0.888	0.436	0	LpM2	Lrg1
0	0.702662	0.985	0.637	0	LpM2	Ltc4s
0	0.325512	1	0.999	0	LpM2	Lyz2
0	0.690507	0.8	0.35	0	LpM2	Padi4
0	0.487833	0.977	0.831	0	LpM2	Pf4
0	-0.341925	0.915	0.986	0	LpM2	Ppia
0	0.982921	0.97	0.42	0	LpM2	Prg4
0	-0.554466	0.751	0.973	0	LpM2	Ptma
0	-0.337581	0.931	0.972	0	LpM2	Rpl3
0	-0.297431	0.958	0.986	0	LpM2	Rpl35
0	-0.347475	0.899	0.969	0	LpM2	Rpl6
0	-0.36469	0.937	0.971	0	LpM2	Rplp0
0	-0.262459	0.957	0.98	0	LpM2	Rps6
0	0.666133	0.999	0.839	0	LpM2	Saa3
0	0.769406	0.998	0.691	0	LpM2	Slpi
0	0.599637	0.891	0.567	0	LpM2	Smpdl3a
0	0.609404	0.81	0.483	0	LpM2	Tcn2
0	0.578774	0.961	0.685	0	LpM2	Timp2
0	0.681641	0.967	0.7	0	LpM2	Trf
0	-0.304681	0.94	0.987	0	LpM2	Ubb
0	0.407797	1	0.974	0	LpM2	Wfdc17
4.86319e-305	-0.333992	0.924	0.986	7.53648e-301	LpM2	Rps28
3.44776e-303	-0.631935	0.658	0.897	5.343e-299	LpM2	Tmsb10
1.31664e-302	0.638909	0.72	0.361	2.04039e-298	LpM2	Mcemp1
8.26077e-302	0.645451	0.733	0.358	1.28017e-297	LpM2	Itga6
1.50716e-299	-0.264561	0.963	0.979	2.33565e-295	LpM2	Rpl17
1.91223e-297	0.656567	0.762	0.382	2.96338e-293	LpM2	Thbs1
9.13686e-296	-0.259497	0.956	0.982	1.41594e-291	LpM2	Rpl34
1.03172e-295	0.698207	0.81	0.453	1.59886e-291	LpM2	Lyz1
1.7762e-294	-0.317831	0.9	0.963	2.75257e-290	LpM2	Rps2
1.4512e-292	-0.253826	0.963	0.98	2.24892e-288	LpM2	Rpl10
4.92176e-291	-0.2563	0.951	0.985	7.62725e-287	LpM2	Pfn1
1.02213e-289	0.59486	0.808	0.472	1.58399e-285	LpM2	Tmcc1
1.69477e-287	-0.265059	0.961	0.974	2.62639e-283	LpM2	Rps15a
1.27046e-285	-0.417709	0.752	0.945	1.96883e-281	LpM2	Cfl1
2.92685e-285	-0.258732	0.956	0.981	4.53575e-281	LpM2	Rpl23a
1.46591e-279	-0.28346	0.936	0.959	2.27173e-275	LpM2	Rps7
5.2164e-279	0.518524	0.837	0.579	8.08385e-275	LpM2	Man2b1
2.442e-276	-0.435039	0.718	0.905	3.78437e-272	LpM2	Rpl15
3.18434e-276	-0.260181	0.947	0.968	4.93477e-272	LpM2	Rpl9
8.88029e-267	-0.700415	0.353	0.751	1.37618e-262	LpM2	Coro1a
3.07512e-266	0.2974	0.999	0.96	4.76551e-262	LpM2	C1qb
5.5416e-265	0.619339	0.55	0.215	8.58782e-261	LpM2	Ltbp1
1.05916e-264	-0.430575	0.72	0.925	1.64138e-260	LpM2	Rpl27
5.1052e-261	0.55919	0.838	0.561	7.91152e-257	LpM2	Cd9
2.70895e-260	-0.726905	0.388	0.772	4.19805e-256	LpM2	Lgals1
1.55504e-257	-0.299238	0.922	0.965	2.40984e-253	LpM2	Rpl39
5.83091e-257	0.624667	0.654	0.316	9.03616e-253	LpM2	Ccl24
1.21463e-249	-0.620623	0.725	0.916	1.8823e-245	LpM2	H2-Eb1
1.11557e-248	0.563252	0.726	0.401	1.72881e-244	LpM2	Msr1
5.07054e-244	0.555506	0.74	0.428	7.85782e-240	LpM2	Mgst1
2.3044e-242	-0.469805	0.599	0.854	3.57113e-238	LpM2	Ybx1
1.05263e-241	-0.252547	0.939	0.971	1.63127e-237	LpM2	Rps13
1.8974e-239	-0.336065	0.835	0.965	2.94041e-235	LpM2	H3f3b
1.6454e-234	0.370566	0.988	0.88	2.54987e-230	LpM2	Ccl6
2.12379e-234	0.601505	0.692	0.369	3.29124e-230	LpM2	Hp
4.99428e-230	-0.312104	0.855	0.942	7.73964e-226	LpM2	Rps26
1.01014e-221	0.332161	0.997	0.896	1.56542e-217	LpM2	Ifitm3
6.95603e-220	0.574103	0.619	0.322	1.07798e-215	LpM2	Hgsnat
1.01073e-219	-0.493832	0.836	0.946	1.56632e-215	LpM2	H2-Aa
1.94121e-217	0.442147	0.844	0.625	3.00829e-213	LpM2	Selplg
6.36647e-217	0.541669	0.556	0.259	9.86612e-213	LpM2	Flnb
1.30632e-216	-0.257584	0.91	0.967	2.0244e-212	LpM2	Rps25
3.28119e-214	0.543521	0.66	0.35	5.08487e-210	LpM2	F10
7.90433e-213	0.482346	0.837	0.556	1.22493e-208	LpM2	Itgam
1.90517e-212	-0.256163	0.899	0.951	2.95245e-208	LpM2	Rpl10a
3.28269e-209	0.460528	0.806	0.568	5.08719e-205	LpM2	Itgb2
4.72357e-207	0.303087	0.953	0.838	7.32011e-203	LpM2	Laptm5
7.54935e-206	-0.56428	0.46	0.785	1.16992e-201	LpM2	Vim
8.471e-202	0.279666	0.985	0.892	1.31275e-197	LpM2	Ifitm2
9.63942e-202	0.39055	0.896	0.712	1.49382e-197	LpM2	Cybb
5.15854e-201	-0.570687	0.304	0.702	7.99419e-197	LpM2	Rpl6l
4.54033e-199	-0.313271	0.8	0.906	7.03616e-195	LpM2	Rpl29
2.25397e-196	-0.517441	0.442	0.809	3.49298e-192	LpM2	Rpl23a-ps3
9.931e-195	0.375731	0.841	0.685	1.53901e-190	LpM2	Bsg
1.44835e-194	-0.494246	0.478	0.812	2.24451e-190	LpM2	Gm9843
1.28726e-192	-0.370511	0.926	0.978	1.99487e-188	LpM2	H2-Ab1
7.14988e-189	0.542989	0.506	0.227	1.10802e-184	LpM2	Ptgis
1.1788e-186	0.534173	0.498	0.232	1.82679e-182	LpM2	F630028O10Rik
7.50797e-184	0.321335	0.961	0.822	1.16351e-179	LpM2	Ctsd
3.11387e-183	-0.318886	0.994	0.996	4.82556e-179	LpM2	Cd74
2.02998e-182	0.73016	0.609	0.343	3.14585e-178	LpM2	Cxcl13
8.64672e-182	-0.634153	0.164	0.547	1.33998e-177	LpM2	Anxa5
2.04839e-180	-0.596627	0.298	0.666	3.17439e-176	LpM2	Jund
3.61607e-180	0.498884	0.687	0.391	5.60382e-176	LpM2	Cfh
1.08171e-179	-0.412766	0.585	0.843	1.67632e-175	LpM2	Btf3
1.43998e-178	-0.514582	0.377	0.747	2.23153e-174	LpM2	Gm11808
8.93485e-175	-0.552704	0.207	0.603	1.38463e-170	LpM2	Gm9493
2.1856e-173	-0.288134	0.837	0.932	3.38702e-169	LpM2	Rps10
1.72698e-165	-0.941219	0.034	0.369	2.6763e-161	LpM2	Hspa1a
2.07509e-164	0.46879	0.413	0.174	3.21576e-160	LpM2	F5
4.79957e-164	-0.363052	0.649	0.865	7.43789e-160	LpM2	Arpc2
1.13845e-163	0.443034	0.761	0.533	1.76426e-159	LpM2	Sdc3
1.58909e-160	-0.448514	0.501	0.809	2.46261e-156	LpM2	Capza2
2.08329e-160	-0.443512	0.508	0.791	3.22847e-156	LpM2	Npm1
3.14929e-160	-0.328391	0.715	0.891	4.88046e-156	LpM2	Rpl7a
4.96245e-160	0.399775	0.798	0.575	7.69031e-156	LpM2	App
1.1103e-158	-0.464538	0.415	0.749	1.72063e-154	LpM2	Tpm3
1.79064e-156	-0.34653	0.716	0.903	2.77495e-152	LpM2	Sub1
3.74793e-156	-0.413077	0.551	0.83	5.80817e-152	LpM2	Clta
1.3963e-155	-0.528963	0.193	0.56	2.16385e-151	LpM2	Snx5
3.40474e-155	0.317417	0.928	0.777	5.27633e-151	LpM2	Grn
8.12122e-155	0.46711	0.589	0.348	1.25855e-150	LpM2	Dpep2
1.94523e-154	-0.446525	0.484	0.807	3.01453e-150	LpM2	Hmgb1
1.2569e-153	0.487666	0.455	0.205	1.94782e-149	LpM2	Serpinb2
1.29939e-151	0.461189	0.53	0.283	2.01367e-147	LpM2	Ptgs1
5.02554e-151	-0.383633	0.646	0.875	7.78807e-147	LpM2	Calm2
1.98056e-150	-0.474727	0.353	0.705	3.06927e-146	LpM2	Myl12a
1.98909e-149	-0.502609	0.167	0.533	3.08249e-145	LpM2	Rpl13-ps3
2.92759e-147	-0.939832	0.016	0.321	4.53689e-143	LpM2	Ccl8
9.15465e-146	-0.476998	0.354	0.717	1.4187e-141	LpM2	Rps12-ps3
1.36839e-145	0.447631	0.533	0.295	2.1206e-141	LpM2	Ms4a8a
1.59758e-145	0.485594	0.58	0.311	2.47578e-141	LpM2	Fabp4
5.27892e-145	-0.516803	0.309	0.648	8.18074e-141	LpM2	Btg1
8.11167e-144	0.452974	0.406	0.182	1.25707e-139	LpM2	Plxdc2
6.67382e-143	0.428481	0.41	0.185	1.03424e-138	LpM2	Selp
7.31348e-143	-0.339786	0.674	0.889	1.13337e-138	LpM2	Cdc42
1.06226e-140	-0.281789	0.82	0.927	1.64618e-136	LpM2	Rps12
1.49017e-140	-0.293055	0.77	0.903	2.30932e-136	LpM2	Rpl30
1.41e-139	-0.759985	0.009	0.298	2.18507e-135	LpM2	Ms4a7
7.4905e-139	-0.269214	0.772	0.878	1.1608e-134	LpM2	Naca
1.65127e-138	0.350445	0.816	0.631	2.55897e-134	LpM2	Lamp2
2.50103e-138	0.318892	0.82	0.689	3.87584e-134	LpM2	Ssr4
3.23642e-138	-0.413124	0.485	0.77	5.01548e-134	LpM2	Slc25a5
2.55818e-137	-0.457602	0.305	0.651	3.96441e-133	LpM2	Atp5c1
1.7549e-136	-0.500343	0.31	0.64	2.71956e-132	LpM2	Anxa2
2.49887e-136	0.432632	0.295	0.102	3.8725e-132	LpM2	Timd4
1.00338e-135	-0.421403	0.44	0.758	1.55494e-131	LpM2	Ppp1ca
1.25978e-134	-0.407188	0.5	0.805	1.95228e-130	LpM2	Arpc5
2.79595e-133	-0.36575	0.583	0.834	4.33288e-129	LpM2	Arpc3
4.63394e-133	-0.406603	0.546	0.822	7.18121e-129	LpM2	Rps27rt
9.07531e-132	-0.369526	0.559	0.805	1.4064e-127	LpM2	Eif5a
1.70532e-131	-0.401657	0.512	0.814	2.64273e-127	LpM2	Morf4l1
7.15931e-130	0.480068	0.329	0.129	1.10948e-125	LpM2	Marco
1.36824e-129	-0.296945	0.747	0.902	2.12036e-125	LpM2	Rpl22
1.92515e-129	-0.615516	0.105	0.402	2.9834e-125	LpM2	Marcks
5.17854e-129	-0.473522	0.139	0.467	8.02519e-125	LpM2	Tpd52
2.43342e-128	0.426588	0.45	0.236	3.77107e-124	LpM2	St3gal5
2.89477e-128	-0.347917	0.618	0.821	4.48603e-124	LpM2	Eif3f
5.03001e-128	-0.445196	0.364	0.684	7.795e-124	LpM2	Gdi2
4.36216e-127	0.257912	0.845	0.769	6.76004e-123	LpM2	Ppib
8.33756e-127	-0.283723	0.752	0.89	1.29207e-122	LpM2	Hsp90ab1
2.54297e-126	-0.668641	0.027	0.299	3.94085e-122	LpM2	Fcrls
6.49946e-126	-0.364839	0.551	0.809	1.00722e-121	LpM2	Capzb
4.87972e-124	0.276551	0.888	0.765	7.56211e-120	LpM2	Srgn
1.30467e-123	0.400504	0.643	0.412	2.02185e-119	LpM2	Cd36
1.37501e-123	-0.660692	0.046	0.322	2.13086e-119	LpM2	Mrc1
4.71793e-123	-0.416556	0.498	0.763	7.31138e-119	LpM2	S100a11
9.26479e-123	-0.574018	0.029	0.299	1.43577e-118	LpM2	Clec4a2
9.96255e-123	-0.403242	0.482	0.783	1.5439e-118	LpM2	Ddx5
1.7811e-121	-0.562916	0.025	0.291	2.76017e-117	LpM2	Ms4a6b
6.91576e-121	-0.43462	0.313	0.649	1.07174e-116	LpM2	Serbp1
1.57121e-120	0.321238	0.871	0.697	2.43491e-116	LpM2	Fcgr3
1.81492e-120	-0.381394	0.491	0.775	2.81259e-116	LpM2	Sumo2
1.85148e-120	-0.543905	0.187	0.48	2.86924e-116	LpM2	Aif1
1.04495e-118	-0.327603	0.668	0.865	1.61936e-114	LpM2	Rpl22l1
4.09792e-118	-0.392236	0.455	0.755	6.35055e-114	LpM2	Ube2d3
2.8971e-117	-0.396037	0.443	0.734	4.48964e-113	LpM2	Eif3h
1.04196e-115	-0.427306	0.32	0.639	1.61472e-111	LpM2	Ywhah
1.92397e-115	-0.435396	0.154	0.467	2.98158e-111	LpM2	Tpm4
1.65313e-113	-0.287095	0.735	0.873	2.56186e-109	LpM2	Rpl12
6.00177e-111	-0.411317	0.136	0.443	9.30094e-107	LpM2	Rpl9-ps6
1.50958e-109	-0.278875	0.722	0.894	2.33939e-105	LpM2	Sec61g
1.63345e-108	0.400075	0.686	0.392	2.53136e-104	LpM2	Prtn3
1.6383e-108	-0.401709	0.297	0.629	2.53888e-104	LpM2	Sumo1
8.91211e-108	-0.393453	0.423	0.732	1.38111e-103	LpM2	Serp1
1.40514e-107	-0.404163	0.305	0.628	2.17754e-103	LpM2	Rpl10-ps3
2.21083e-107	-0.569318	0.059	0.313	3.42612e-103	LpM2	Ccr2
3.55665e-107	-0.4246	0.095	0.372	5.51174e-103	LpM2	Cnn2
4.44802e-107	-0.445341	0.307	0.613	6.8931e-103	LpM2	Cstb
5.52677e-107	-0.411639	0.324	0.635	8.56483e-103	LpM2	Rbm3
2.20343e-106	-0.455291	0.223	0.53	3.41465e-102	LpM2	Gm42418
3.21388e-106	-0.352002	0.527	0.787	4.98056e-102	LpM2	Actr3
3.32774e-106	-0.372976	0.442	0.734	5.157e-102	LpM2	Psmb1
9.60629e-106	0.406646	0.482	0.295	1.48869e-101	LpM2	Pilra
6.3889e-105	0.288583	0.912	0.745	9.90088e-101	LpM2	Alox5ap
8.63361e-105	-0.404514	0.244	0.56	1.33795e-100	LpM2	Eif2s2
2.759e-104	0.262287	0.858	0.751	4.27562e-100	LpM2	Hexa
3.25764e-104	0.375742	0.295	0.122	5.04836e-100	LpM2	Tgfb2
3.89686e-104	-0.361759	0.488	0.773	6.03896e-100	LpM2	Hnrnpk
5.6237e-104	-0.29436	0.666	0.864	8.71505e-100	LpM2	Chchd2
6.0321e-104	-0.517585	0.034	0.276	9.34794e-100	LpM2	Fos
6.50362e-104	-0.263781	0.805	0.922	1.00787e-99	LpM2	Prdx1
7.07672e-104	-0.402425	0.339	0.647	1.09668e-99	LpM2	Smim14
7.48998e-104	-0.448966	0.327	0.626	1.16072e-99	LpM2	Hsp90aa1
2.31927e-103	-0.355418	0.523	0.791	3.59417e-99	LpM2	Gm10073
2.46728e-103	-0.380156	0.396	0.698	3.82354e-99	LpM2	Rap1a
5.14334e-103	-0.358994	0.496	0.776	7.97063e-99	LpM2	Hnrnpf
6.20348e-102	-0.35584	0.503	0.765	9.61353e-98	LpM2	Psmb8
2.1371e-100	-0.273448	0.718	0.852	3.31187e-96	LpM2	S100a10
2.63087e-100	-0.397357	0.573	0.754	4.07706e-96	LpM2	Lgals3
3.39138e-100	-0.405254	0.268	0.575	5.25563e-96	LpM2	Snx2
3.88366e-100	0.389241	0.402	0.217	6.01851e-96	LpM2	Fgfr1
1.03391e-99	-0.278289	0.714	0.838	1.60225e-95	LpM2	Eef1g
1.55473e-99	0.369478	0.683	0.49	2.40936e-95	LpM2	Fam46a
3.5182e-99	0.384536	0.409	0.22	5.45215e-95	LpM2	F7
1.19533e-98	-0.255709	0.73	0.88	1.8524e-94	LpM2	Rpl36al
9.42112e-98	-0.392726	0.301	0.614	1.45999e-93	LpM2	Wdr89
2.03026e-97	-0.391404	0.213	0.512	3.1463e-93	LpM2	Set
1.33462e-96	-0.323007	0.6	0.796	2.06827e-92	LpM2	Rac2
2.11031e-96	-0.37729	0.437	0.707	3.27035e-92	LpM2	Akr1a1
4.81447e-96	-0.397836	0.059	0.302	7.46098e-92	LpM2	Ptms
7.01823e-96	0.292294	0.896	0.732	1.08762e-91	LpM2	Pltp
7.60056e-96	0.309939	0.842	0.663	1.17786e-91	LpM2	Ninj1
3.66608e-95	-0.479891	0.139	0.391	5.68132e-91	LpM2	Lst1
7.99303e-95	-0.38061	0.281	0.587	1.23868e-90	LpM2	Cnbp
2.96141e-94	-0.380744	0.317	0.613	4.5893e-90	LpM2	Nme1
5.44569e-94	-0.385485	0.347	0.636	8.43918e-90	LpM2	Hspe1
1.01119e-93	-0.26473	0.717	0.873	1.56705e-89	LpM2	Rpl5
1.34874e-93	-0.368015	0.185	0.481	2.09014e-89	LpM2	Paip2
2.89366e-93	-0.390346	0.335	0.619	4.4843e-89	LpM2	Lcp1
8.86094e-93	-0.37675	0.233	0.533	1.37318e-88	LpM2	Ywhaq
1.8114e-92	-0.334782	0.512	0.777	2.80713e-88	LpM2	Snrpg
3.15733e-92	-0.374471	0.26	0.566	4.89291e-88	LpM2	Gm2000
3.76623e-92	-0.372673	0.321	0.623	5.83653e-88	LpM2	Snrpf
4.74071e-92	-0.325123	0.582	0.763	7.34668e-88	LpM2	Uba52
7.05345e-92	-0.353056	0.093	0.351	1.09307e-87	LpM2	Gm6133
1.0886e-91	-0.314738	0.552	0.784	1.687e-87	LpM2	Eif3k
2.2736e-91	-0.358058	0.416	0.694	3.5234e-87	LpM2	Hnrnpa3
2.94563e-91	0.32299	0.76	0.57	4.56485e-87	LpM2	Adgre1
2.98443e-90	-0.354242	0.409	0.678	4.62497e-86	LpM2	Eif3e
3.42584e-90	-0.434526	0.039	0.26	5.30903e-86	LpM2	Jun
5.41494e-90	-0.364765	0.336	0.634	8.39153e-86	LpM2	Cox7b
5.49322e-90	-0.395163	0.122	0.379	8.51285e-86	LpM2	Efhd2
1.35154e-89	-0.392166	0.104	0.352	2.09448e-85	LpM2	Apobec3
1.44563e-89	-0.351893	0.413	0.705	2.2403e-85	LpM2	Atp5d
4.11418e-89	-0.384464	0.413	0.678	6.37574e-85	LpM2	Sat1
5.5775e-88	-0.368789	0.225	0.512	8.64345e-84	LpM2	Cycs
6.44752e-88	-0.28693	0.629	0.822	9.99172e-84	LpM2	Dynll1
7.23529e-88	-0.336813	0.474	0.728	1.12125e-83	LpM2	Atp5b
8.14485e-88	-0.354989	0.39	0.68	1.26221e-83	LpM2	Arhgdia
1.81401e-87	-0.267389	0.67	0.845	2.81117e-83	LpM2	Hint1
2.17694e-87	0.313523	0.691	0.524	3.3736e-83	LpM2	Dhrs3
2.91863e-87	-0.342984	0.117	0.381	4.52301e-83	LpM2	Rpl27-ps3
7.72817e-87	-0.373696	0.253	0.535	1.19763e-82	LpM2	Nap1l1
1.08542e-86	0.282087	0.784	0.633	1.68208e-82	LpM2	Retnla
2.44373e-86	-0.371127	0.368	0.64	3.78704e-82	LpM2	Tsc22d3
4.58185e-86	0.35422	0.45	0.278	7.10049e-82	LpM2	Pygl
1.56632e-85	-0.360573	0.305	0.595	2.42733e-81	LpM2	Srsf3
2.09232e-85	-0.348528	0.421	0.706	3.24247e-81	LpM2	Atp6v1g1
4.72008e-85	-0.330817	0.478	0.743	7.3147e-81	LpM2	Cox5a
2.52513e-84	-0.327256	0.493	0.75	3.9132e-80	LpM2	Hnrnpa2b1
5.82211e-84	-0.354364	0.253	0.542	9.02253e-80	LpM2	Calm3
1.28736e-82	-0.337754	0.142	0.405	1.99501e-78	LpM2	Grb2
1.92156e-82	-0.302185	0.566	0.785	2.97785e-78	LpM2	Cox7a2l
8.54739e-82	-0.447066	0.137	0.368	1.32459e-77	LpM2	Dab2
1.17166e-81	-0.265009	0.659	0.84	1.81573e-77	LpM2	Gabarap
1.68518e-81	0.325442	0.589	0.424	2.61153e-77	LpM2	Lrp1
9.82513e-81	-0.345905	0.23	0.509	1.5226e-76	LpM2	Eif3i
4.17304e-80	-0.339495	0.202	0.475	6.46695e-76	LpM2	Psma4
6.11684e-80	-0.362808	0.1	0.332	9.47926e-76	LpM2	Ehd4
7.92333e-80	-0.349537	0.313	0.593	1.22788e-75	LpM2	Ranbp1
1.05833e-79	-0.304214	0.58	0.783	1.64009e-75	LpM2	Sdcbp
1.06906e-79	-0.335404	0.368	0.648	1.65672e-75	LpM2	Ywhae
2.44847e-79	0.356706	0.297	0.141	3.7944e-75	LpM2	Apoc4
2.55506e-79	0.3201	0.689	0.503	3.95958e-75	LpM2	Nupr1
4.22602e-79	-0.341298	0.054	0.264	6.54906e-75	LpM2	Fgd2
6.13919e-79	-0.353676	0.101	0.332	9.5139e-75	LpM2	Tmem123
2.69345e-78	-0.335937	0.223	0.5	4.17403e-74	LpM2	Cmpk1
3.6275e-78	-0.330934	0.407	0.671	5.62153e-74	LpM2	Snx3
6.07447e-78	-0.347575	0.049	0.255	9.41361e-74	LpM2	Emb
6.10012e-78	-0.342702	0.263	0.534	9.45336e-74	LpM2	Anp32b
8.48624e-78	-0.357577	0.134	0.373	1.31511e-73	LpM2	Ier5
1.09281e-77	-0.297955	0.557	0.8	1.69354e-73	LpM2	Ubl5
1.14214e-77	-0.362136	0.214	0.469	1.76997e-73	LpM2	Foxp1
3.04014e-77	-0.338304	0.328	0.603	4.7113e-73	LpM2	Psme1
1.1215e-76	-0.319288	0.106	0.342	1.738e-72	LpM2	Rps26-ps1
1.13551e-76	-0.380031	0.34	0.576	1.7597e-72	LpM2	S100a4
1.35926e-76	-0.389915	0.079	0.289	2.10645e-72	LpM2	AF251705
6.30054e-76	-0.360559	0.142	0.38	9.76395e-72	LpM2	Picalm
8.47476e-76	-0.303503	0.53	0.752	1.31333e-71	LpM2	Eef1b2
8.83178e-76	-0.33219	0.275	0.553	1.36866e-71	LpM2	Prelid1
2.59051e-75	0.306459	0.641	0.491	4.01452e-71	LpM2	Cd14
2.71003e-75	-0.273019	0.619	0.83	4.19973e-71	LpM2	Atp5h
4.55787e-75	-0.338427	0.228	0.488	7.06333e-71	LpM2	Gltp
6.33432e-75	-0.32411	0.403	0.671	9.8163e-71	LpM2	Hn1
1.11076e-74	-0.293115	0.523	0.756	1.72134e-70	LpM2	Atp5g2
2.52466e-74	-0.358759	0.317	0.579	3.91247e-70	LpM2	Dnaja1
2.91085e-74	0.259542	0.722	0.609	4.51095e-70	LpM2	Vsir
3.94738e-74	-0.326052	0.141	0.382	6.11726e-70	LpM2	Dek
1.07355e-73	-0.318954	0.197	0.462	1.66368e-69	LpM2	Psmd8
1.3377e-73	-0.372891	0.284	0.54	2.07304e-69	LpM2	Cltc
1.53023e-73	-0.315002	0.44	0.705	2.37139e-69	LpM2	Ostf1
2.13458e-73	-0.325707	0.388	0.676	3.30797e-69	LpM2	Pcbp2
5.86874e-73	-0.283601	0.62	0.753	9.09478e-69	LpM2	Lsp1
1.61123e-72	-0.287582	0.532	0.737	2.49692e-68	LpM2	Gnas
4.43814e-72	-0.32713	0.251	0.525	6.87779e-68	LpM2	Chmp4b
4.50159e-72	-0.314303	0.161	0.41	6.97612e-68	LpM2	Eif5
5.60393e-72	-0.318111	0.412	0.696	8.68441e-68	LpM2	Usmg5
5.81856e-72	-0.314563	0.189	0.447	9.01702e-68	LpM2	Ube2n
1.02702e-71	-0.318282	0.195	0.45	1.59157e-67	LpM2	Ubl3
1.44544e-71	-0.316379	0.218	0.482	2.23999e-67	LpM2	Sdhb
5.06985e-71	-0.311025	0.2	0.458	7.85674e-67	LpM2	Eif3m
5.3827e-71	-0.32403	0.345	0.63	8.34158e-67	LpM2	Scp2
8.97108e-71	-0.319319	0.304	0.57	1.39025e-66	LpM2	2700060E02Rik
1.08703e-70	-0.317454	0.25	0.523	1.68457e-66	LpM2	Nsa2
1.48429e-70	-0.311869	0.075	0.282	2.30021e-66	LpM2	Stk17b
1.92447e-70	-0.28574	0.54	0.77	2.98236e-66	LpM2	Sec61b
4.79389e-70	-0.315536	0.258	0.529	7.42909e-66	LpM2	Ube2d2a
1.08404e-69	-0.342328	0.215	0.46	1.67994e-65	LpM2	Limd2
2.1938e-69	0.318088	0.464	0.306	3.39973e-65	LpM2	Clec4d
2.22131e-69	0.313566	0.468	0.315	3.44237e-65	LpM2	Ccr1
2.25059e-69	0.320571	0.454	0.297	3.48773e-65	LpM2	Pmp22
3.424e-69	-0.316153	0.233	0.496	5.30618e-65	LpM2	Abracl
4.23725e-69	-0.316526	0.304	0.587	6.56647e-65	LpM2	Cox17
6.80965e-69	0.308778	0.533	0.406	1.05529e-64	LpM2	Derl1
8.63795e-69	-0.323098	0.353	0.605	1.33862e-64	LpM2	Ran
1.07138e-68	0.318704	0.426	0.273	1.66031e-64	LpM2	Pros1
1.33182e-68	-0.307545	0.219	0.482	2.06391e-64	LpM2	Llph
1.51774e-68	-0.296478	0.47	0.709	2.35205e-64	LpM2	Rac1
1.53587e-68	-0.322216	0.063	0.258	2.38014e-64	LpM2	Acp5
1.96809e-68	-0.311623	0.355	0.619	3.04996e-64	LpM2	Atp5f1
3.33848e-68	-0.343366	0.106	0.311	5.17363e-64	LpM2	Cyp4f18
4.32814e-68	-0.269059	0.58	0.776	6.70731e-64	LpM2	Psma7
1.04412e-67	-0.312566	0.221	0.476	1.61808e-63	LpM2	Arf6
1.30403e-67	0.306569	0.309	0.168	2.02086e-63	LpM2	Emilin1
1.57714e-67	-0.311377	0.278	0.547	2.4441e-63	LpM2	Use1
1.5951e-67	-0.311407	0.371	0.638	2.47193e-63	LpM2	Myl12b
1.642e-67	-0.425949	0.251	0.461	2.5446e-63	LpM2	Ly6a
1.07268e-66	0.322893	0.37	0.227	1.66233e-62	LpM2	Glb1
1.87408e-66	0.268719	0.652	0.539	2.90427e-62	LpM2	Fkbp2
2.08545e-66	-0.292783	0.458	0.694	3.23182e-62	LpM2	Slc25a3
2.09748e-66	-0.358901	0.386	0.607	3.25047e-62	LpM2	Serinc3
2.65093e-66	-0.339616	0.244	0.486	4.10815e-62	LpM2	Zfp36l1
3.52121e-66	-0.291266	0.09	0.298	5.45682e-62	LpM2	Epsti1
3.66889e-66	0.332138	0.345	0.205	5.68568e-62	LpM2	Gm1673
3.78622e-66	-0.302408	0.148	0.376	5.86751e-62	LpM2	Slc25a4
5.23943e-66	-0.298066	0.165	0.401	8.11954e-62	LpM2	Nol7
5.60075e-66	-0.39546	0.233	0.437	8.67948e-62	LpM2	Napsa
7.58935e-66	-0.313285	0.218	0.465	1.17612e-61	LpM2	Tpi1
7.97959e-66	-0.320304	0.392	0.638	1.2366e-61	LpM2	Ptprc
8.42763e-66	-0.310112	0.348	0.615	1.30603e-61	LpM2	Sri
8.88994e-66	-0.32568	0.169	0.395	1.37767e-61	LpM2	Kctd12
1.7259e-65	0.311156	0.479	0.342	2.67462e-61	LpM2	Dhrs7
2.54141e-65	-0.300301	0.422	0.686	3.93842e-61	LpM2	Ost4
3.12921e-65	-0.321165	0.192	0.422	4.84934e-61	LpM2	Pkig
3.2142e-65	0.27453	0.613	0.508	4.98105e-61	LpM2	Rpn2
3.60204e-65	-0.302391	0.231	0.489	5.58208e-61	LpM2	Sarnp
3.95738e-65	-0.290546	0.166	0.407	6.13276e-61	LpM2	Bzw1
8.84052e-65	-0.300558	0.23	0.486	1.37002e-60	LpM2	Ube2b
1.07879e-64	-0.297361	0.231	0.489	1.6718e-60	LpM2	Stx7
1.16183e-64	-0.311358	0.256	0.511	1.80049e-60	LpM2	Ncl
1.52556e-64	-0.305421	0.351	0.62	2.36416e-60	LpM2	Map1lc3b
1.5685e-64	0.283663	0.612	0.493	2.4307e-60	LpM2	Neat1
5.81411e-64	-0.296184	0.406	0.659	9.01013e-60	LpM2	Snrpb
1.57567e-63	-0.298848	0.247	0.5	2.44181e-59	LpM2	Rab7
2.20808e-63	-0.296239	0.383	0.632	3.42186e-59	LpM2	Erh
3.60771e-63	-0.290401	0.186	0.426	5.59086e-59	LpM2	Ptpn1
4.08254e-63	-0.260034	0.585	0.742	6.32672e-59	LpM2	Capg
1.75245e-62	0.269538	0.606	0.506	2.71578e-58	LpM2	Ddost
1.87498e-62	-0.273883	0.602	0.798	2.90565e-58	LpM2	Ubc
3.14248e-62	-0.30123	0.294	0.554	4.8699e-58	LpM2	Ptp4a2
3.49834e-62	0.3064	0.476	0.354	5.42138e-58	LpM2	Lrpap1
5.0017e-62	-0.280847	0.492	0.731	7.75113e-58	LpM2	Atp6v1f
5.88565e-62	-0.297056	0.297	0.557	9.12099e-58	LpM2	Pcbp1
7.64213e-62	-0.281652	0.094	0.292	1.1843e-57	LpM2	Gng2
8.45689e-62	-0.298473	0.422	0.665	1.31056e-57	LpM2	Gltscr2
9.6336e-62	-0.260034	0.584	0.796	1.49292e-57	LpM2	Tma7
1.38191e-61	-0.260798	0.081	0.276	2.14154e-57	LpM2	Psmd14
1.94491e-61	0.28779	0.646	0.478	3.01403e-57	LpM2	Gda
2.02259e-61	-0.295511	0.253	0.498	3.13441e-57	LpM2	Hnrnpa1
2.19236e-61	-0.297193	0.368	0.626	3.3975e-57	LpM2	Arpp19
2.37751e-61	-0.296101	0.388	0.646	3.68442e-57	LpM2	Zfp706
2.60978e-61	-0.283471	0.168	0.4	4.04437e-57	LpM2	Mtpn
3.42554e-61	-0.300023	0.34	0.609	5.30857e-57	LpM2	Dazap2
7.70871e-61	-0.353785	0.082	0.259	1.19462e-56	LpM2	Gimap1
7.89216e-61	-0.297124	0.187	0.416	1.22305e-56	LpM2	H2afy
1.02193e-60	0.262689	0.63	0.526	1.58369e-56	LpM2	Creg1
1.51506e-60	-0.28963	0.182	0.411	2.3479e-56	LpM2	Aprt
4.41458e-60	-0.2575	0.105	0.312	6.84127e-56	LpM2	Gm10020
4.5601e-60	0.312593	0.453	0.315	7.06679e-56	LpM2	Tmem37
5.81033e-60	0.277694	0.556	0.448	9.00427e-56	LpM2	Tmed3
7.23016e-60	-0.291671	0.335	0.597	1.12046e-55	LpM2	Psmb6
1.2735e-59	-0.269606	0.492	0.714	1.97354e-55	LpM2	Atp5g1
1.85422e-59	-0.389013	0.157	0.35	2.87349e-55	LpM2	Maf
1.97765e-59	-0.289603	0.271	0.514	3.06476e-55	LpM2	Cct5
4.09567e-59	0.304242	0.458	0.315	6.34706e-55	LpM2	Serpinb1a
4.12243e-59	-0.295478	0.318	0.572	6.38853e-55	LpM2	Hprt
7.62702e-59	-0.270737	0.083	0.271	1.18196e-54	LpM2	Cytip
1.48732e-58	-0.273939	0.507	0.745	2.30489e-54	LpM2	Rbx1
1.53126e-58	-0.262945	0.123	0.333	2.373e-54	LpM2	Fkbp3
1.7696e-58	-0.28514	0.406	0.665	2.74235e-54	LpM2	Brk1
3.28371e-58	-0.284136	0.224	0.459	5.08877e-54	LpM2	Rnh1
3.39085e-58	-0.317815	0.196	0.414	5.2548e-54	LpM2	Hmgb2
9.77854e-58	-0.276575	0.235	0.479	1.51538e-53	LpM2	Med28
1.00552e-57	-0.288013	0.141	0.346	1.55825e-53	LpM2	Cnp
1.42044e-57	-0.275504	0.194	0.423	2.20125e-53	LpM2	Ralbp1
1.7408e-57	0.252211	0.634	0.544	2.69772e-53	LpM2	Itgb1
1.76044e-57	-0.335059	0.161	0.357	2.72816e-53	LpM2	Clec4a3
1.93914e-57	-0.275304	0.216	0.453	3.00508e-53	LpM2	Ube2i
2.31685e-57	-0.295996	0.456	0.671	3.59043e-53	LpM2	Tubb5
3.37914e-57	-0.268203	0.19	0.424	5.23665e-53	LpM2	Hypk
4.47036e-57	-0.258439	0.16	0.383	6.92772e-53	LpM2	Pdcd10
5.33425e-57	-0.281935	0.262	0.504	8.26649e-53	LpM2	Hnrnpc
7.10018e-57	0.269822	0.255	0.134	1.10031e-52	LpM2	Lbp
9.21694e-57	-0.282934	0.32	0.57	1.42835e-52	LpM2	Pgls
1.0903e-56	-0.272971	0.091	0.277	1.68964e-52	LpM2	Ezr
2.76425e-56	-0.286707	0.181	0.396	4.28375e-52	LpM2	Mndal
4.18116e-56	-0.263549	0.155	0.372	6.47954e-52	LpM2	Ppp1cc
5.11958e-56	-0.265984	0.214	0.453	7.93381e-52	LpM2	Mrpl30
5.87042e-56	0.265235	0.252	0.13	9.09738e-52	LpM2	Cfb
1.47549e-55	0.261434	0.581	0.465	2.28657e-51	LpM2	Cd84
1.92479e-55	-0.257037	0.152	0.366	2.98285e-51	LpM2	Sfr1
2.60394e-55	-0.272821	0.173	0.386	4.03533e-51	LpM2	Arpc5l
2.70042e-55	-0.306726	0.158	0.359	4.18484e-51	LpM2	Pim1
4.20678e-55	-0.26073	0.18	0.403	6.51924e-51	LpM2	Vps29
5.0773e-55	-0.254141	0.155	0.369	7.86829e-51	LpM2	Tprgl
5.63178e-55	0.288641	0.34	0.213	8.72757e-51	LpM2	Pilrb2
5.94082e-55	-0.273519	0.237	0.471	9.20649e-51	LpM2	Raly
5.99754e-55	-0.250448	0.132	0.338	9.29439e-51	LpM2	Impdh2
7.7839e-55	0.289327	0.317	0.19	1.20627e-50	LpM2	Cgnl1
9.11527e-55	-0.288483	0.394	0.622	1.41259e-50	LpM2	Mif
1.02367e-54	-0.258394	0.544	0.734	1.58638e-50	LpM2	Aldoa
1.77286e-54	-0.255368	0.09	0.271	2.74741e-50	LpM2	Sqstm1
2.61516e-54	-0.268076	0.241	0.476	4.05271e-50	LpM2	Psma1
2.85171e-54	-0.274983	0.422	0.672	4.4193e-50	LpM2	Mrpl52
2.90237e-54	-0.273207	0.487	0.713	4.4978e-50	LpM2	Cd47
4.90828e-54	-0.271471	0.278	0.524	7.60636e-50	LpM2	Tonsl
5.66384e-54	-0.270504	0.282	0.53	8.77725e-50	LpM2	Vapa
6.535e-54	-0.260236	0.17	0.388	1.01273e-49	LpM2	Ptges3
7.98068e-54	-0.2589	0.538	0.766	1.23677e-49	LpM2	Cox7a2
1.05738e-53	-0.285583	0.212	0.43	1.63862e-49	LpM2	Klf6
1.19607e-53	-0.266654	0.496	0.734	1.85354e-49	LpM2	Ndufa6
1.22116e-53	-0.250395	0.142	0.349	1.89243e-49	LpM2	Nt5c
1.80692e-53	0.252096	0.632	0.53	2.80018e-49	LpM2	Sdf2l1
2.72955e-53	-0.257384	0.18	0.398	4.22998e-49	LpM2	Hmox2
2.77442e-53	-0.316082	0.37	0.591	4.29952e-49	LpM2	Junb
2.87359e-53	-0.324409	0.233	0.435	4.4532e-49	LpM2	Dnajc7
2.88701e-53	-0.273778	0.366	0.611	4.474e-49	LpM2	Atp5o
3.33139e-53	0.273956	0.524	0.392	5.16266e-49	LpM2	Hacd4
4.58864e-53	-0.302701	0.301	0.532	7.11101e-49	LpM2	Nfkbia
5.70533e-53	-0.265984	0.235	0.47	8.84156e-49	LpM2	Dnajc8
6.52577e-53	-0.281668	0.163	0.363	1.0113e-48	LpM2	Mef2c
6.57337e-53	-0.261376	0.163	0.372	1.01868e-48	LpM2	Vasp
9.88621e-53	-0.269462	0.425	0.672	1.53207e-48	LpM2	Tbca
1.413e-52	0.287827	0.371	0.245	2.18973e-48	LpM2	Bst1
1.85839e-52	-0.258496	0.23	0.465	2.87995e-48	LpM2	Uqcrfs1
2.14864e-52	-0.459727	0.175	0.338	3.32975e-48	LpM2	Ms4a1
3.06575e-52	-0.269791	0.304	0.537	4.75099e-48	LpM2	Psma3
7.28e-52	-0.338119	0.286	0.478	1.12818e-47	LpM2	H2-DMb1
7.29023e-52	-0.273431	0.173	0.374	1.12977e-47	LpM2	Litaf
8.40702e-52	-0.257079	0.175	0.388	1.30284e-47	LpM2	Ube2s
1.24703e-51	-0.255813	0.13	0.322	1.93252e-47	LpM2	Tuba1a
1.79605e-51	-0.268123	0.297	0.538	2.78334e-47	LpM2	Lsm4
3.03065e-51	-0.251764	0.527	0.75	4.6966e-47	LpM2	2010107E04Rik
3.27631e-51	0.262442	0.524	0.416	5.0773e-47	LpM2	AI467606
3.94884e-51	-0.26357	0.282	0.517	6.11952e-47	LpM2	Cct4
4.62772e-51	-0.305035	0.623	0.771	7.17158e-47	LpM2	Ctsc
6.07985e-51	-0.250819	0.191	0.411	9.42195e-47	LpM2	Dnajb6
7.49016e-51	-0.262354	0.26	0.5	1.16075e-46	LpM2	St13
1.30905e-50	-0.26086	0.256	0.492	2.02864e-46	LpM2	Ywhaz
1.6262e-50	-0.27019	0.274	0.508	2.52012e-46	LpM2	Esd
1.7286e-50	-0.253586	0.206	0.43	2.67881e-46	LpM2	Snrpb2
1.85822e-50	-0.265625	0.405	0.646	2.87968e-46	LpM2	Atp5a1
2.09299e-50	-0.266806	0.434	0.655	3.24351e-46	LpM2	Cdk2ap2
2.87726e-50	-0.260251	0.499	0.697	4.45889e-46	LpM2	Pkm
4.28717e-50	-0.270142	0.367	0.607	6.64383e-46	LpM2	Sh3bgrl
5.6094e-50	-0.258723	0.224	0.445	8.69288e-46	LpM2	Psmb9
3.41819e-49	-0.256087	0.234	0.459	5.29718e-45	LpM2	Sept7
1.00553e-48	-0.251954	0.497	0.722	1.55827e-44	LpM2	Pomp
1.0184e-48	-0.253882	0.489	0.715	1.57821e-44	LpM2	Smdt1
2.15888e-48	-0.255822	0.247	0.469	3.34561e-44	LpM2	Hcls1
6.54547e-48	-0.259516	0.341	0.577	1.01435e-43	LpM2	Snrpe
6.5987e-48	0.258771	0.502	0.357	1.0226e-43	LpM2	Ifitm6
7.15138e-48	-0.309327	0.123	0.286	1.10825e-43	LpM2	Ptprcap
2.95146e-47	-0.261826	0.355	0.585	4.57387e-43	LpM2	Pitpna
5.87739e-47	-0.254855	0.321	0.56	9.1082e-43	LpM2	Sh3glb1
7.59514e-47	-0.255456	0.386	0.621	1.17702e-42	LpM2	Anp32a
1.30608e-46	-0.251828	0.212	0.418	2.02404e-42	LpM2	Wdr1
1.3515e-46	-0.271596	0.219	0.416	2.09442e-42	LpM2	Gm26917
1.11267e-45	0.271462	0.46	0.352	1.7243e-41	LpM2	Ssh2
3.10628e-45	0.26259	0.314	0.199	4.81381e-41	LpM2	Cmklr1
3.14486e-45	-0.255259	0.135	0.305	4.87359e-41	LpM2	Pmf1
3.63109e-45	-0.261006	0.168	0.35	5.6271e-41	LpM2	Pou2f2
3.71346e-45	0.257697	0.282	0.17	5.75475e-41	LpM2	Pde2a
7.74363e-45	0.262037	0.463	0.369	1.20003e-40	LpM2	Nucb1
7.95615e-45	0.270221	0.317	0.204	1.23297e-40	LpM2	Engase
1.94154e-44	-0.252678	0.152	0.33	3.0088e-40	LpM2	Lmna
7.95004e-44	-0.349229	0.171	0.327	1.23202e-39	LpM2	Ltb
1.51914e-43	-0.250192	0.355	0.575	2.35421e-39	LpM2	Ypel3
2.69077e-42	-0.251386	0.323	0.538	4.16988e-38	LpM2	Actr2
4.19059e-41	-0.272934	0.19	0.355	6.49415e-37	LpM2	Clec4a1
1.19493e-39	-0.303061	0.195	0.344	1.85178e-35	LpM2	Cd2
1.89504e-39	0.285045	0.267	0.157	2.93674e-35	LpM2	Chil3
2.59548e-39	-0.253279	0.117	0.264	4.02221e-35	LpM2	Gimap6
5.0534e-39	-0.272867	0.384	0.543	7.83125e-35	LpM2	Ms4a6c
1.38543e-38	-0.305363	0.157	0.302	2.14701e-34	LpM2	Stab1
3.74757e-38	0.258557	0.343	0.24	5.80761e-34	LpM2	Man2a1
9.79267e-37	0.252185	0.349	0.252	1.51757e-32	LpM2	Sptbn1
3.67436e-33	-0.255093	0.281	0.436	5.69415e-29	LpM2	Tppp3
1.44585e-32	-0.303847	0.298	0.427	2.24063e-28	LpM2	H2-DMb2
1.06383e-28	-0.331161	0.474	0.576	1.64861e-24	LpM2	Plac8
2.21727e-24	-0.267581	0.216	0.324	3.4361e-20	LpM2	Mzb1
1.06148e-18	-0.280406	0.435	0.514	1.64497e-14	LpM2	Cd79b
[truncated: 7,499 more rows]
