# Supplementary material for: Single-cell analysis identifies distinct macrophage phenotypes associated with prodisease and proresolving functions in the endometriotic niche
Source: Proc Natl Acad Sci U S A. 2024 Sep 10;121(38):e2405474121. doi: 10.1073/pnas.2405474121 (PMC11420174; doi:10.1073/pnas.2405474121)
Supplement: Supplementary file 3 — Dataset S02 (XLSX) [file pnas.2405474121.sd02.xlsx]

## Sheet: GO Unedited
Cluster	ID	Description	GeneRatio	BgRatio	pvalue	p.adjust	qvalue	geneID	Count
EM	GO:0002429	immune response-activating cell surface receptor signaling pathway	44/1115	99/3635	0.0023599	0.0302463	0.0243575	18578/243910/14284/246730/56792/12047/24088/56620/14728/80859/17874/17096/27050/107321/14127/19264/64685/23880/16854/14784/217303/18035/18033/12042/12988/20869/70110/93765/234779/20218/16423/19697/17260/11845/15170/226421/13709/12475/224727/67245/109905/12028/56310/246177	44
EM	GO:0001933	negative regulation of protein phosphorylation	45/1115	99/3635	0.00120472	0.0194492	0.0156625	16176/17872/17873/16476/12575/20354/15502/70834/14728/19735/211770/21803/17096/18148/13163/56398/19252/19264/66917/64383/217303/12576/18753/12702/268373/20555/67742/16173/547253/19246/22088/16202/12018/15170/50918/19084/11461/56334/15525/12017/78388/320795/216869/12028/18768	45
EM	GO:0002460	adaptive immune response based on somatic recombination of immune receptors built from immunoglobulin superfamily domains	52/1115	99/3635	3.63024e-06	0.00028082	0.000226145	16176/14939/54123/52118/12010/243910/14284/14129/12051/214855/56620/14728/15894/14190/15510/80859/17874/21803/13036/20848/14127/19264/12772/60504/21938/18034/12983/53314/16190/18753/16149/15040/13032/20556/12042/18987/16173/15039/27060/21355/14998/15015/17260/15216/15170/22376/18950/14961/320795/12261/53331/246177	52
EM	GO:0051258	protein polymerization	47/1115	98/3635	0.000206919	0.00587407	0.00473042	227753/19240/12721/12631/15519/56378/83431/22323/24088/75608/15894/76709/15163/19241/27050/18479/74117/77891/11629/23999/104318/14784/14026/18643/68089/19353/12576/19200/18753/12345/50875/26401/22334/14228/14489/13589/23897/11845/73910/50918/12343/22376/12340/13169/53323/27361/22142	47
EM	GO:0007178	transmembrane receptor protein serine/threonine kinase signaling pathway	42/1115	97/3635	0.00524799	0.0495021	0.0398642	14718/21815/14538/16476/14281/20482/16419/13207/17874/21803/20848/15205/107321/11482/56440/13653/20375/13001/21812/16859/20901/19303/22793/19646/20869/53378/26401/11545/26417/16202/15216/238247/433759/83925/15469/60406/71954/216869/17684/14828/245688/22352	42
EM	GO:1903039	positive regulation of leukocyte cell-cell adhesion	48/1115	96/3635	4.72956e-05	0.00213261	0.0017174	16176/12522/15505/100038947/668101/12399/320832/12010/12721/12524/243910/15519/381484/14728/15894/15510/80859/21803/27050/15944/15205/11629/19264/12772/14999/16190/16186/16852/16149/16859/12394/15040/12042/14960/16173/14969/15039/16423/19697/14998/15015/11461/18950/26992/14961/57376/20587/19204	48
EM	GO:0002218	activation of innate immune response	47/1115	95/3635	7.95267e-05	0.00296723	0.00238952	15481/246746/54123/12524/65221/15519/102626/246730/15951/24088/56620/15510/58203/19052/80859/17874/17096/15944/14251/64685/12368/64383/217303/78781/217069/53610/18035/56085/210808/100040462/67070/12042/70110/20128/234779/19697/66878/11845/226421/78308/15950/71514/12475/216869/67245/12261/56310	47
EM	GO:0043523	regulation of neuron apoptotic process	41/1115	94/3635	0.004949	0.048031	0.0386796	16176/15505/16476/18227/20302/22187/12721/12227/58801/15516/22228/12125/15510/13051/18148/12608/26362/14751/12540/19063/11911/13653/12368/53610/19141/16653/17970/15251/16173/56086/11545/16202/15368/17260/17210/12370/12017/216869/22192/68943/12028	41
EM	GO:0002699	positive regulation of immune effector process	44/1115	94/3635	0.00063703	0.0126216	0.0101642	16176/52118/12010/12524/243910/14129/56792/214855/24088/14728/15510/80859/17874/21803/17096/14751/14127/19264/12772/27056/14999/22324/20375/217303/16190/17319/16149/15040/210808/16173/234779/15039/21355/15015/15368/15216/15170/18950/14191/19354/109905/53331/19204/56200	44
EM	GO:0051607	defense response to virus	47/1115	94/3635	5.66915e-05	0.00235255	0.00189452	16176/100038882/68713/15481/54123/15959/23962/12524/15519/58801/246730/20846/26943/14190/58203/17874/69550/15980/15979/15976/15944/15975/19264/27056/12176/67775/80287/64383/78781/217069/18521/56085/56045/67070/20128/93765/56208/66878/226421/11810/12261/72935/21849/56200/66799/66141/80876	47
EM	GO:0140546	defense response to symbiont	47/1115	94/3635	5.66915e-05	0.00235255	0.00189452	16176/100038882/68713/15481/54123/15959/23962/12524/15519/58801/246730/20846/26943/14190/58203/17874/69550/15980/15979/15976/15944/15975/19264/27056/12176/67775/80287/64383/78781/217069/18521/56085/56045/67070/20128/93765/56208/66878/226421/11810/12261/72935/21849/56200/66799/66141/80876	47
EM	GO:2001234	negative regulation of apoptotic signaling pathway	44/1115	93/3635	0.000477578	0.0107631	0.0086676	16176/18227/15502/15937/18024/15894/11740/13051/97165/18611/11911/16854/14678/21812/18518/117198/17319/66092/16149/53610/13806/54673/268373/18793/110213/26395/15251/11739/66494/22334/56295/19246/17246/19697/12581/15368/66168/17210/12018/433759/216869/19192/68943/12028	44
EM	GO:0071216	cellular response to biotic stimulus	45/1115	93/3635	0.000217848	0.00599617	0.00482874	16176/20310/22695/56722/12010/18578/12524/56792/214855/17084/20846/24088/66102/26397/14728/12125/18036/80859/211770/17874/17096/13051/12608/15944/26362/21938/20375/17319/212937/18035/15900/14528/18033/12042/20128/234779/17975/26417/19697/12514/17260/246256/12475/14828/22352	45
EM	GO:0002263	cell activation involved in immune response	42/1115	92/3635	0.00156517	0.0233593	0.0188113	12721/243910/380732/18826/12051/14728/15894/14190/15510/80859/17874/21803/17096/20848/14127/19264/20104/12772/14999/64685/20375/16854/217303/53314/16190/16852/16149/16859/15900/20619/20556/70110/210293/16173/234779/15368/246256/15170/16848/14191/19354/19204	42
EM	GO:0031348	negative regulation of defense response	40/1115	91/3635	0.00464783	0.0462366	0.0372346	100038882/15481/22695/15937/246730/14190/21803/13051/15944/20848/26440/21354/21938/64685/231712/64383/18521/16859/12702/15040/56085/56045/18033/11433/20128/547253/11545/15039/21355/66878/15015/15170/16154/226421/11692/14359/216869/12261/26987/56310	40
EM	GO:0070663	regulation of leukocyte proliferation	42/1115	91/3635	0.00119797	0.0194337	0.0156501	16176/12721/12524/12575/16988/12798/14728/17874/21803/17096/27050/12608/15944/15205/11629/19264/12772/14999/21938/54354/16854/12983/217303/17319/16149/16859/15040/20555/14960/16173/15039/26417/12982/15015/17260/15170/19084/18950/20971/320795/67245/19354	42
EM	GO:0002366	leukocyte activation involved in immune response	42/1115	90/3635	0.000908602	0.0159743	0.0128641	12721/243910/380732/18826/12051/14728/15894/14190/15510/80859/17874/21803/17096/20848/14127/19264/20104/12772/14999/64685/20375/16854/217303/53314/16190/16852/16149/16859/15900/20619/20556/70110/210293/16173/234779/15368/246256/15170/16848/14191/19354/19204	42
EM	GO:0110053	regulation of actin filament organization	45/1115	89/3635	5.74476e-05	0.00235255	0.00189452	16456/11465/227753/19240/12721/12631/56378/22323/24088/23789/15894/76709/15163/19241/14744/18479/74117/12540/23999/14784/14026/21812/107702/18643/19353/18753/22388/12345/19303/50875/26401/20401/16423/14489/11840/23897/11845/73910/50918/12343/22376/12340/20971/13169/56193	45
EM	GO:0006457	protein folding	41/1115	88/3635	0.00108498	0.0178596	0.0143824	15511/193740/15505/15481/81489/12010/15519/15528/15502/15516/15510/12464/14999/12465/66917/23950/16149/54673/268373/12468/217737/56445/21454/12461/22327/12462/14228/76299/14998/12469/11632/12539/18453/15525/12017/56354/70356/52551/30933/14828/67838	41
EM	GO:0002440	production of molecular mediator of immune response	46/1115	88/3635	1.57286e-05	0.000910632	0.000733335	16176/56722/12010/12524/14284/214855/24088/14728/14190/15510/80859/17874/69550/21803/26362/14751/14127/19264/12772/27056/21938/98365/56228/53314/16190/17319/16149/18970/15040/210808/56045/110213/18987/11433/16173/234779/15039/27060/15015/15368/246256/15216/22632/14961/320795/56200	46
EM	GO:0050870	positive regulation of T cell activation	45/1115	87/3635	2.76206e-05	0.00135015	0.00108728	16176/12522/15505/100038947/668101/12399/320832/12010/12721/12524/243910/15519/381484/14728/15510/80859/21803/27050/15944/15205/11629/19264/12772/14999/16190/16186/16852/16149/16859/12394/15040/12042/14960/16173/14969/15039/16423/14998/15015/11461/18950/26992/14961/57376/20587	45
EM	GO:1903320	regulation of protein modification by small protein conjugation or removal	38/1115	85/3635	0.0040422	0.0426846	0.034374	100038882/22187/15519/15502/18412/211770/67025/18148/27050/13163/77891/56398/13653/56486/20115/54354/64685/21812/117198/16898/268373/56085/12042/15251/93765/11796/69216/19697/22196/21353/22195/216869/50995/67245/56289/68943/14828/56310	38
EM	GO:2001242	regulation of intrinsic apoptotic signaling pathway	44/1115	84/3635	2.2501e-05	0.0011806	0.000950739	20202/20201/22187/20482/58801/15502/18024/26943/12125/67025/27050/11911/19941/20115/117198/15387/17319/212937/16149/53610/13806/54673/268373/56085/18793/110213/26395/15251/22334/11545/19246/17246/56208/12581/66168/17210/20747/18453/56428/433759/71514/67397/68943/12028	44
EM	GO:0032944	regulation of mononuclear cell proliferation	38/1115	82/3635	0.00184649	0.025752	0.0207381	16176/12721/12524/12575/16988/14728/17874/21803/17096/27050/12608/15944/15205/11629/19264/12772/14999/21938/54354/16854/217303/17319/16149/16859/15040/20555/14960/16173/15039/15015/17260/15170/19084/18950/20971/320795/67245/19354	38
EM	GO:0001906	cell killing	39/1115	82/3635	0.000870448	0.015384	0.0123888	14941/14943/14940/14944/14939/14942/52118/12010/12721/14129/56792/15516/12125/14190/14433/17874/21803/13051/13036/19264/21354/22324/20375/16854/16859/15040/13032/16173/15039/15331/21355/15015/246256/15216/15170/18950/11692/216869/53331	39
EM	GO:0050769	positive regulation of neurogenesis	37/1115	81/3635	0.00288539	0.0352332	0.0283735	16176/21817/20482/12767/20354/83431/24088/71955/233489/21803/17096/13051/67891/18479/74117/15205/13047/23999/21938/19047/54673/16653/26395/20320/20869/15251/18472/26396/19744/16202/19697/433759/13169/53605/12017/28000/22352	37
EM	GO:0050670	regulation of lymphocyte proliferation	38/1115	81/3635	0.00139418	0.0213774	0.0172153	16176/12721/12524/12575/16988/14728/17874/21803/17096/27050/12608/15944/15205/11629/19264/12772/14999/21938/54354/16854/217303/17319/16149/16859/15040/20555/14960/16173/15039/15015/17260/15170/19084/18950/20971/320795/67245/19354	38
EM	GO:0002758	innate immune response-activating signaling pathway	39/1115	81/3635	0.00064273	0.0126216	0.0101642	15481/246746/54123/12524/65221/102626/246730/24088/56620/15510/19052/80859/17874/17096/15944/14251/64685/64383/217303/78781/217069/18035/56085/210808/67070/12042/70110/20128/234779/19697/66878/11845/226421/78308/12475/216869/67245/12261/56310	39
EM	GO:0071219	cellular response to molecule of bacterial origin	43/1115	81/3635	1.80533e-05	0.000993819	0.000800327	16176/20310/22695/56722/12010/18578/12524/56792/214855/17084/20846/24088/66102/26397/14728/18036/80859/211770/17874/17096/13051/12608/15944/26362/21938/20375/17319/212937/18035/15900/14528/18033/12042/20128/234779/17975/26417/19697/12514/17260/246256/12475/22352	43
EM	GO:0007249	canonical NF-kappaB signal transduction	40/1115	80/3635	0.000201589	0.00587407	0.00473042	16176/21817/243910/22029/12051/18412/20846/24088/56620/14728/18036/19696/14433/17874/13051/15944/18034/78781/217069/212937/16149/18035/18033/12042/16150/20128/93765/11545/234779/19697/66878/22196/21353/57261/433759/12370/216869/67245/68943/56200	40
EM	GO:0007162	negative regulation of cell adhesion	36/1115	79/3635	0.00343857	0.0390091	0.0314142	12399/14538/11898/16181/12631/12524/243910/20354/14728/14190/21803/12608/107321/11482/19252/19264/20375/16854/217303/16190/16852/18753/16149/16859/12394/26395/20555/14960/11433/15216/15170/50918/19084/20971/16600/67245	36
EM	GO:0022604	regulation of cell morphogenesis	39/1115	79/3635	0.000338817	0.00824454	0.00663936	16456/20302/12721/12631/12767/16988/56212/20354/70834/67268/15162/23789/15894/57778/11674/233489/74117/67938/15212/13047/67220/19353/17698/15387/54673/22388/12345/19303/18472/192662/16202/72729/56194/73910/76117/14674/13169/57912/14191	39
EM	GO:0002703	regulation of leukocyte mediated immunity	41/1115	79/3635	5.67138e-05	0.00235255	0.00189452	16176/52118/12010/14129/56792/214855/24088/14728/15510/69550/21803/17096/13051/14127/19264/12772/21354/21938/22324/20375/217303/16190/16859/15040/16173/234779/15039/21355/15015/15368/15216/15170/22376/18950/11692/14191/216869/19354/53331/19204/56200	41
EM	GO:0071222	cellular response to lipopolysaccharide	42/1115	79/3635	2.15558e-05	0.00114896	0.000925262	16176/20310/22695/56722/12010/18578/12524/56792/214855/17084/20846/66102/26397/14728/18036/80859/211770/17874/17096/13051/12608/15944/26362/21938/20375/17319/212937/18035/15900/14528/18033/12042/20128/234779/17975/26417/19697/12514/17260/246256/12475/22352	42
EM	GO:0002221	pattern recognition receptor signaling pathway	38/1115	78/3635	0.000562495	0.011732	0.00944785	15481/246746/54123/12524/65221/102626/246730/24088/15510/19052/80859/17874/17096/15944/14251/64685/64383/217303/78781/217069/18035/56085/210808/67070/12042/70110/20128/234779/19697/66878/11845/226421/78308/12475/216869/67245/12261/56310	38
EM	GO:0042098	T cell proliferation	35/1115	77/3635	0.00409722	0.0431299	0.0347327	16176/12721/12524/12767/14728/21803/27050/15976/12608/15944/15205/11629/19264/20104/12772/14999/21938/16854/17698/16859/15040/20556/20555/14960/16173/15039/15015/15170/19084/18950/20971/67245/19354/12028/12445	35
EM	GO:0032271	regulation of protein polymerization	36/1115	70/3635	0.00020358	0.00587407	0.00473042	227753/19240/12721/12631/15519/56378/22323/24088/15894/76709/15163/19241/27050/18479/74117/23999/14784/14026/18643/19353/12576/18753/12345/50875/26401/22334/14228/14489/13589/23897/11845/73910/50918/12343/12340/13169	36
EM	GO:0050866	negative regulation of cell activation	33/1115	69/3635	0.00189948	0.0258236	0.0207959	12399/246746/12524/243910/16988/380732/14728/14190/21803/17096/12608/26362/12772/54354/20375/16854/217303/16190/18753/16149/16859/12394/20555/14960/67742/15368/15216/15170/19084/20971/14191/320795/67245	33
EM	GO:0034341	response to type II interferon	35/1115	69/3635	0.00035164	0.0084562	0.00680981	20303/68713/11465/20302/227753/19332/20846/24088/66102/14433/69550/15979/20684/15944/13163/74117/12540/14026/12313/16149/15900/22793/14528/14960/14969/547253/16423/12539/226421/22376/14961/53330/66141/80876/22352	35
EM	GO:0008154	actin polymerization or depolymerization	37/1115	68/3635	3.40873e-05	0.001617	0.00130217	227753/19240/12721/12631/56378/22323/24088/15894/76709/15163/19241/74117/11629/23999/14784/14026/18643/68089/19353/19200/18753/22388/12345/50875/26401/20401/14489/23897/11845/73910/50918/12343/22376/12340/13169/27361/56193	37
EM	GO:0050777	negative regulation of immune response	31/1115	67/3635	0.00486118	0.0477194	0.0384286	100038882/246730/14728/14190/21803/26440/19264/12772/21354/64685/231712/20375/16854/217303/16190/18521/16859/15040/56045/67742/547253/11545/15039/21355/15015/15368/15216/15170/11692/216869/26987	31
EM	GO:0050792	regulation of viral process	31/1115	66/3635	0.00366519	0.0406195	0.032711	100038882/68713/22695/227753/23962/12767/246730/20846/13207/69550/20684/26362/80287/13001/18643/78781/217069/16852/16149/268373/19349/17069/26401/20128/22088/18453/21849/66141/19358/100040531/80876	31
EM	GO:0002700	regulation of production of molecular mediator of immune response	33/1115	66/3635	0.000719079	0.0136422	0.0109861	16176/56722/12010/12524/214855/24088/14728/17874/69550/21803/26362/14751/14127/19264/12772/27056/21938/56228/16190/17319/16149/15040/210808/110213/11433/16173/234779/15039/15015/15368/15216/320795/56200	33
EM	GO:0002819	regulation of adaptive immune response	34/1115	66/3635	0.000292249	0.0074246	0.00597906	16176/54123/52118/12010/243910/14129/214855/56620/14728/15510/80859/21803/14127/19264/12772/21938/16190/17319/16149/15040/67742/16173/15039/21355/14998/15015/17260/15216/15170/22376/18950/14961/320795/53331	34
EM	GO:0050890	cognition	31/1115	65/3635	0.00272825	0.0335585	0.0270248	16176/16476/18227/12010/16181/12227/67092/14667/24088/320790/233489/13051/18479/19063/13653/11843/14683/68318/212937/19141/16653/20320/15251/18472/67869/17260/22333/68942/71175/18203/22142	31
EM	GO:2001235	positive regulation of apoptotic signaling pathway	33/1115	65/3635	0.000505664	0.0110887	0.00892981	20202/20201/11910/12399/18413/22187/20482/58801/13040/26943/12125/67025/27050/13036/13163/18611/19264/19941/20115/19045/21812/18753/54673/13032/12042/56208/17210/20747/56428/83925/71514/12370/12028	33
EM	GO:0002520	immune system development	30/1115	63/3635	0.00327051	0.0379502	0.0305614	12524/12051/14728/12125/15510/80859/21803/17096/15205/19264/18034/21812/53314/12394/18970/16911/15040/56045/26395/18033/26396/16468/15039/26417/15015/66711/22632/320795/17684/56436	30
EM	GO:0002695	negative regulation of leukocyte activation	32/1115	63/3635	0.000606511	0.0122691	0.00988031	12399/246746/12524/243910/16988/380732/14728/14190/21803/17096/12608/26362/12772/54354/20375/16854/217303/16190/16149/16859/12394/20555/14960/67742/15368/15216/15170/19084/20971/14191/320795/67245	32
EM	GO:0043122	regulation of canonical NF-kappaB signal transduction	32/1115	62/3635	0.00041967	0.00971127	0.00782053	16176/21817/243910/22029/18412/20846/56620/14728/18036/14433/17874/15944/78781/217069/16149/12042/16150/20128/93765/11545/234779/19697/66878/22196/21353/57261/433759/12370/216869/67245/68943/56200	32
EM	GO:0030041	actin filament polymerization	34/1115	62/3635	5.72888e-05	0.00235255	0.00189452	227753/19240/12721/12631/56378/22323/24088/15894/76709/15163/19241/74117/11629/23999/14784/14026/18643/68089/19353/19200/18753/12345/50875/26401/14489/23897/11845/73910/50918/12343/22376/12340/13169/27361	34
EM	GO:0061458	reproductive system development	29/1115	61/3635	0.0039213	0.04167	0.033557	22187/15081/15894/12125/320790/12608/26362/97165/21812/19353/12576/15387/212937/12394/99929/18793/20869/67204/14228/15488/12018/238247/232286/71175/16848/216869/12028/17684/56436	29
EM	GO:0046631	alpha-beta T cell activation	30/1115	61/3635	0.0017419	0.0252125	0.0203038	12522/15505/12399/243910/14284/12051/14728/80859/21803/12608/15944/20848/19264/12772/217303/53314/16190/16186/16859/12394/15040/16173/15039/27060/15015/15216/19934/18950/20185/14961	30
EM	GO:0048608	reproductive structure development	29/1115	60/3635	0.00288519	0.0352332	0.0283735	22187/15081/15894/12125/320790/12608/26362/97165/21812/19353/12576/15387/212937/12394/99929/18793/20869/67204/14228/15488/12018/238247/232286/71175/16848/216869/12028/17684/56436	29
EM	GO:0008064	regulation of actin polymerization or depolymerization	33/1115	60/3635	6.80504e-05	0.00262659	0.0021152	227753/19240/12721/12631/56378/22323/24088/15894/76709/15163/19241/74117/23999/14784/14026/18643/19353/18753/22388/12345/50875/26401/20401/14489/23897/11845/73910/50918/12343/22376/12340/13169/56193	33
EM	GO:0030832	regulation of actin filament length	33/1115	60/3635	6.80504e-05	0.00262659	0.0021152	227753/19240/12721/12631/56378/22323/24088/15894/76709/15163/19241/74117/23999/14784/14026/18643/19353/18753/22388/12345/50875/26401/20401/14489/23897/11845/73910/50918/12343/22376/12340/13169/56193	33
EM	GO:0002832	negative regulation of response to biotic stimulus	28/1115	58/3635	0.00346343	0.0391589	0.0315348	100038882/15481/246730/14190/211770/21803/15944/21354/64685/231712/64383/18521/16859/15040/56085/56045/20128/547253/11545/15039/21355/66878/15015/226421/11692/216869/12261/26987	28
EM	GO:0002285	lymphocyte activation involved in immune response	30/1115	58/3635	0.000602913	0.0122691	0.00988031	12721/243910/18826/12051/14728/15894/14190/15510/80859/21803/20848/14127/19264/20104/12772/14999/20375/16854/53314/16190/16852/16149/16859/15900/20556/210293/16173/234779/246256/16848	30
EM	GO:0045926	negative regulation of growth	28/1115	57/3635	0.00251199	0.0317045	0.0255317	15982/12631/12575/20354/70834/231507/19735/69550/21803/18479/74117/19063/11482/72674/12576/14683/13806/19141/100040462/20869/15251/16468/12581/54394/22632/15929/17684/245688	28
EM	GO:0001909	leukocyte mediated cytotoxicity	33/1115	57/3635	1.62476e-05	0.000924735	0.000744693	14941/14943/14940/14944/14939/14942/52118/12010/12721/14129/56792/17874/21803/13051/13036/19264/21354/22324/20375/16859/15040/13032/16173/15039/21355/15015/246256/15216/15170/18950/11692/216869/53331	33
EM	GO:0022408	negative regulation of cell-cell adhesion	27/1115	56/3635	0.00415878	0.0436412	0.0351444	12399/11898/16181/12524/243910/14728/14190/21803/12608/20375/16854/217303/16190/18753/16149/16859/12394/26395/20555/14960/15216/15170/50918/19084/20971/16600/67245	27
EM	GO:0002822	regulation of adaptive immune response based on somatic recombination of immune receptors built from immunoglobulin superfamily domains	30/1115	56/3635	0.000272382	0.00714578	0.00575452	16176/52118/12010/243910/14129/214855/56620/14728/15510/80859/21803/14127/19264/12772/21938/16190/15040/16173/15039/21355/14998/15015/17260/15216/15170/22376/18950/14961/320795/53331	30
EM	GO:0007611	learning or memory	27/1115	55/3635	0.003018	0.0358107	0.0288385	16176/16476/18227/12010/16181/12227/67092/14667/24088/233489/13051/18479/19063/13653/11843/68318/212937/19141/16653/20320/15251/18472/67869/17260/22333/18203/22142	27
EM	GO:0051250	negative regulation of lymphocyte activation	27/1115	55/3635	0.003018	0.0358107	0.0288385	12399/12524/243910/16988/14728/14190/21803/17096/12608/26362/54354/16854/217303/16190/16149/16859/12394/20555/14960/67742/15216/15170/19084/20971/14191/320795/67245	27
EM	GO:0035966	response to topologically incorrect protein	28/1115	55/3635	0.00125776	0.0199224	0.0160436	15505/11910/17872/15519/18024/29810/15510/13163/11911/110213/12915/67812/13665/19246/229317/76299/140499/67878/28146/192193/12018/11993/56334/224727/26754/12028/66799/14828	28
EM	GO:0070665	positive regulation of leukocyte proliferation	26/1115	54/3635	0.00499539	0.0483416	0.0389296	16176/12721/12524/12575/17874/17096/27050/15944/15205/11629/19264/12772/14999/12983/17319/16149/15040/16173/15039/26417/12982/15015/17260/18950/67245/19354	26
EM	GO:0019882	antigen processing and presentation	28/1115	54/3635	0.000866668	0.015384	0.0123888	12010/14129/13040/15894/14190/19186/14127/21354/14999/65972/16149/15040/16913/16912/19188/14960/14969/15039/21355/14998/15015/12514/246256/15216/22376/14961/224727/77407	28
EM	GO:0002706	regulation of lymphocyte mediated immunity	27/1115	53/3635	0.00151027	0.0229479	0.0184801	16176/52118/12010/14129/214855/14728/15510/21803/14127/19264/12772/21354/21938/22324/16859/15040/16173/15039/21355/15015/15216/15170/22376/18950/11692/216869/53331	27
EM	GO:0002367	cytokine production involved in immune response	29/1115	53/3635	0.000211595	0.00587407	0.00473042	16176/56722/12010/14284/214855/24088/14728/17874/69550/21803/26362/14127/12772/27056/21938/98365/56228/17319/16149/15040/210808/11433/16173/234779/15039/15015/15368/15216/56200	29
EM	GO:0030833	regulation of actin filament polymerization	29/1115	53/3635	0.000211595	0.00587407	0.00473042	227753/19240/12721/12631/56378/22323/24088/15894/76709/15163/19241/74117/23999/14784/14026/18643/19353/18753/12345/50875/26401/14489/23897/11845/73910/50918/12343/12340/13169	29
EM	GO:0031333	negative regulation of protein-containing complex assembly	27/1115	52/3635	0.00103936	0.0176272	0.0141953	15481/227753/19240/12631/327959/24088/76709/19241/15944/12540/23999/14026/64383/18643/18753/16911/12345/50875/20128/22334/14228/14489/66878/13589/50918/12343/12340	27
EM	GO:0007548	sex differentiation	26/1115	51/3635	0.00181405	0.025752	0.0207381	22187/15081/15894/12125/320790/12608/26362/97165/21812/19353/15387/212937/12394/99929/67204/14228/15488/12018/238247/232286/71175/16848/216869/12028/17684/56436	26
EM	GO:0019724	B cell mediated immunity	26/1115	50/3635	0.00124673	0.0198414	0.0159783	54123/14129/12051/14190/15510/80859/17874/21803/14127/19264/60504/12983/53314/16190/18753/16149/15040/12042/18987/15039/27060/14998/15015/15170/14961/12261	26
EM	GO:0043067	regulation of programmed cell death	205/1115	496/3635	3.90882e-08	8.75053e-06	7.04684e-06	16176/20202/15511/20201/15370/15505/11910/17872/12399/21817/18413/17873/16476/18227/21664/20302/22695/18712/227753/12226/15959/22187/16181/12721/12227/20482/243910/15519/12575/12767/58801/22029/15502/98267/15937/19231/110954/12051/15516/231507/18024/13040/12047/15162/18103/15894/26943/22228/11740/100043346/12125/29810/15510/58203/15163/14433/74137/21803/17096/13051/67025/18148/27050/13036/109032/…	205
EM	GO:0023056	positive regulation of signaling	181/1115	490/3635	0.000842554	0.0150904	0.0121523	16176/20202/20201/11910/14718/20303/16906/12399/21817/18413/14538/17873/16476/16456/20302/246746/54123/18712/227753/22187/16181/20482/12524/65221/15519/12767/58801/20354/70834/56792/15516/18412/17084/13040/13207/24088/56620/26397/15894/26943/12125/58203/19052/15163/14433/17874/21803/17096/13051/67025/27050/13036/15944/14744/20848/13163/26362/18479/12540/83924/15205/67168/14251/18611/11482/19264/7…	181
EM	GO:0010647	positive regulation of cell communication	181/1115	486/3635	0.000523722	0.0112735	0.00907856	16176/20202/20201/11910/14718/20303/16906/12399/21817/18413/14538/17873/16476/16456/20302/246746/54123/18712/227753/22187/16181/20482/12524/65221/15519/12767/58801/20354/70834/56792/15516/18412/17084/13040/13207/24088/56620/26397/15894/26943/12125/58203/19052/15163/14433/17874/21803/17096/13051/67025/27050/13036/15944/14744/20848/13163/26362/18479/12540/83924/15205/67168/14251/18611/11482/19264/7…	181
EM	GO:0050790	regulation of catalytic activity	186/1115	486/3635	7.51335e-05	0.00286703	0.00230883	16176/20202/15511/20201/15370/20303/17872/17873/18227/50778/20302/22695/18712/227753/12226/23962/16181/12524/15519/12575/56212/58801/20354/15502/13627/83431/246730/15516/20846/13040/12047/26397/14728/15894/12125/15510/19052/19735/233489/211770/14433/21803/17096/19186/67025/18148/27050/13036/53379/15944/54153/14744/20848/13163/26362/14751/18479/12540/83924/19063/78610/77891/170625/56398/97165/1365…	186
EM	GO:0009607	response to biotic stimulus	223/1115	486/3635	2.29313e-14	2.56677e-11	2.06703e-11	16176/20202/20201/14941/15370/100038882/20310/14943/20303/14940/68713/14944/14939/14942/15481/50778/11465/20302/246746/22695/56722/54123/52118/227753/19332/15959/23962/12010/12721/14109/18578/23833/12524/65221/15519/14284/58801/14129/15937/67248/24110/102626/246730/56792/12051/214855/231507/18024/15951/17084/20846/24088/66102/15162/56620/26397/14728/58809/26943/12125/14190/15510/58203/19052/18036…	223
EM	GO:1902531	regulation of intracellular signal transduction	179/1115	482/3635	0.00066654	0.0129378	0.0104189	16176/20202/20201/11910/20303/16906/21817/240672/18413/14538/17873/16476/16456/20302/56722/18712/227753/22187/16181/20482/12524/243910/15519/12767/58801/22029/20354/15502/70834/15516/18412/18024/20846/13207/24088/56620/26397/14728/15894/26943/12125/19052/18036/15163/19735/14433/17874/74137/21803/17096/13051/67025/18148/27050/15944/54153/14744/26362/18479/12540/83924/67168/56398/14251/11911/19252/…	179
EM	GO:0006357	regulation of transcription by RNA polymerase II	183/1115	480/3635	0.000111975	0.00383685	0.00308983	16176/15370/11910/21815/17119/12916/15982/17872/216850/12399/18413/215418/81489/16476/18227/20302/22695/56722/54123/14281/16477/18030/16978/16478/12227/20482/14284/15939/20354/14282/19231/110954/12051/18412/214855/231507/18024/15951/20846/13207/24088/100043346/29810/18746/22608/19696/15163/80859/17859/320790/17874/21803/12785/116871/23872/18148/109032/15976/20684/12608/53379/20848/13163/13445/741…	183
EM	GO:0062207	regulation of pattern recognition receptor signaling pathway	25/1115	48/3635	0.00149582	0.0228317	0.0183864	15481/246746/54123/65221/19052/17874/17096/15944/14251/64383/217303/78781/56085/70110/20128/234779/66878/11845/226421/78308/12475/216869/67245/12261/56310	25
EM	GO:0016064	immunoglobulin mediated immune response	26/1115	48/3635	0.000552733	0.011732	0.00944785	54123/14129/12051/14190/15510/80859/17874/21803/14127/19264/60504/12983/53314/16190/18753/16149/15040/12042/18987/15039/27060/14998/15015/15170/14961/12261	26
EM	GO:0140241	translation at synapse	36/1115	48/3635	2.49756e-10	8.38682e-08	6.75394e-08	22186/19942/66480/54127/13629/110954/27370/57294/19988/20005/270106/67891/267019/67671/27176/19944/20055/78294/20088/26451/319195/19941/268449/19943/27207/57808/54217/68193/19951/67281/67186/67097/68436/20103/19934/269261	36
EM	GO:0140242	translation at postsynapse	36/1115	48/3635	2.49756e-10	8.38682e-08	6.75394e-08	22186/19942/66480/54127/13629/110954/27370/57294/19988/20005/270106/67891/267019/67671/27176/19944/20055/78294/20088/26451/319195/19941/268449/19943/27207/57808/54217/68193/19951/67281/67186/67097/68436/20103/19934/269261	36
EM	GO:0042981	regulation of apoptotic process	200/1115	475/3635	9.96299e-09	2.38969e-06	1.92443e-06	16176/20202/15511/20201/15370/15505/11910/17872/12399/21817/18413/17873/16476/18227/21664/20302/22695/18712/227753/12226/15959/22187/16181/12721/12227/20482/243910/15519/12575/58801/22029/15502/98267/15937/19231/110954/12051/15516/231507/18024/13040/12047/15162/18103/15894/26943/22228/11740/100043346/12125/29810/15510/58203/15163/14433/74137/21803/17096/13051/67025/18148/27050/13036/109032/20684/…	200
EM	GO:0002682	regulation of immune system process	195/1115	474/3635	1.4021e-07	2.61569e-05	2.10643e-05	16176/12522/100038882/15505/100038947/668101/12399/15481/16476/20302/320832/246746/22695/56722/54123/52118/14281/16478/12010/12721/18578/12524/65221/243910/15519/12575/16988/14284/381484/14129/380732/102626/246730/56792/214855/18024/15951/20846/12047/24088/56620/18103/12798/14728/15894/14190/15510/58203/19052/15163/80859/211770/17874/69550/21803/17096/13051/27050/13036/12608/15944/20848/26362/147…	195
EM	GO:0043207	response to external biotic stimulus	219/1115	474/3635	1.6506e-14	2.56677e-11	2.06703e-11	16176/20202/20201/14941/15370/100038882/20310/14943/20303/14940/68713/14944/14939/14942/15481/50778/11465/20302/246746/22695/56722/54123/52118/227753/19332/15959/23962/12010/12721/14109/18578/23833/12524/65221/15519/14284/58801/14129/15937/67248/24110/102626/246730/56792/12051/214855/231507/18024/15951/17084/20846/24088/66102/15162/56620/26397/14728/58809/26943/14190/15510/58203/19052/18036/19696…	219
EM	GO:0051707	response to other organism	219/1115	474/3635	1.6506e-14	2.56677e-11	2.06703e-11	16176/20202/20201/14941/15370/100038882/20310/14943/20303/14940/68713/14944/14939/14942/15481/50778/11465/20302/246746/22695/56722/54123/52118/227753/19332/15959/23962/12010/12721/14109/18578/23833/12524/65221/15519/14284/58801/14129/15937/67248/24110/102626/246730/56792/12051/214855/231507/18024/15951/17084/20846/24088/66102/15162/56620/26397/14728/58809/26943/14190/15510/58203/19052/18036/19696…	219
EM	GO:0051240	positive regulation of multicellular organismal process	193/1115	473/3635	3.40939e-07	4.76767e-05	3.83943e-05	16176/20202/12522/100038882/15505/20303/100038947/216850/668101/12399/21817/240672/18413/14538/16476/20302/320832/54123/14281/18712/227753/12226/16478/12010/12721/20482/12631/18578/12524/243910/15519/12575/67092/12767/381484/20354/83431/246730/56792/12051/214855/231507/18024/20846/24088/56620/71955/14728/15894/22228/15510/18746/19696/15163/80859/320790/19735/233489/211770/14433/17874/21803/17096/…	193
EM	GO:0051049	regulation of transport	175/1115	471/3635	0.000751754	0.0141261	0.0113758	16176/20202/20201/66109/100038947/668101/21817/18413/11465/320832/246746/18712/12010/16181/12721/12631/18578/15519/12767/58801/381484/15502/14129/15937/83431/18826/56792/15516/18024/13040/24088/15162/12798/15894/76709/22228/11740/29810/15163/320790/19735/233489/67760/21803/17096/15980/20684/12608/26362/18479/74117/12540/15205/19063/56398/14251/14127/18611/11911/56205/13726/19264/12772/21938/23357…	175
EM	GO:0002718	regulation of cytokine production involved in immune response	27/1115	47/3635	0.000115992	0.00389501	0.00313666	16176/56722/12010/214855/24088/14728/17874/69550/21803/26362/14127/12772/27056/21938/56228/17319/16149/15040/210808/11433/16173/234779/15039/15015/15368/15216/56200	27
EM	GO:0140236	translation at presynapse	35/1115	47/3635	6.25098e-10	1.90825e-07	1.53672e-07	22186/19942/66480/54127/110954/27370/57294/19988/20005/270106/67891/267019/67671/27176/19944/20055/78294/20088/26451/319195/19941/268449/19943/27207/57808/54217/68193/19951/67281/67186/67097/68436/20103/19934/269261	35
EM	GO:0043603	amide metabolic process	168/1115	463/3635	0.00327741	0.0379502	0.0305614	20202/14941/14943/14718/14940/17872/14944/22186/14939/14942/11837/19942/432502/22695/620155/66480/11898/54127/100042823/14109/12227/13629/13627/67248/110954/27370/12051/57294/14667/18024/19988/100043346/76846/66085/18746/22608/19899/19735/233489/14433/12785/20005/19921/19933/15979/270106/67025/18148/27050/13036/67891/13681/267019/68135/67671/76808/27176/19944/20055/11911/78294/15212/20088/26451/1…	168
EM	GO:0016192	vesicle-mediated transport	173/1115	463/3635	0.000589251	0.0121393	0.00977583	16176/100038947/668101/21817/15481/11465/320832/246746/14569/227753/19332/12010/12721/381484/14129/70834/380732/102626/56792/320982/24088/66102/15162/75608/12798/14728/217151/20973/668218/233489/17874/21803/17096/74760/26362/18479/12540/77975/19063/78610/170625/56398/14251/14127/56440/11629/13047/19264/51801/59045/73130/12772/73689/233571/22324/69178/20375/104318/16854/14678/14784/64383/217303/11…	173
EM	GO:0002705	positive regulation of leukocyte mediated immunity	23/1115	46/3635	0.00450623	0.045578	0.0367042	16176/52118/12010/14129/56792/214855/15510/21803/14127/19264/22324/20375/15040/16173/234779/15039/21355/15015/15216/18950/53331/19204/56200	23
EM	GO:0051254	positive regulation of RNA metabolic process	168/1115	453/3635	0.00107482	0.0178596	0.0143824	16176/15370/11910/12916/15982/17872/216850/12399/18413/215418/15481/16476/18227/20302/22695/56722/54123/14281/18712/16477/18030/16478/12227/14284/56212/15939/14282/19231/12051/214855/231507/18024/20846/13207/24088/26397/18746/22608/19696/15163/80859/320790/233489/72692/17874/67760/21803/12785/116871/19241/23872/18148/20684/12608/20848/13163/74117/15975/69202/15205/97165/11911/23983/11482/15212/81…	168
EM	GO:0008630	intrinsic apoptotic signaling pathway in response to DNA damage	23/1115	45/3635	0.00315068	0.036993	0.0297906	20482/12575/58801/15937/12051/15951/12047/12125/27050/19941/21938/15387/17319/16149/18970/12581/15368/17210/12018/56428/18950/224727/12028	23
EM	GO:0002821	positive regulation of adaptive immune response	25/1115	45/3635	0.000422229	0.00971127	0.00782053	16176/52118/12010/243910/14129/214855/56620/15510/80859/21803/14127/19264/12772/17319/16149/15040/16173/15039/21355/14998/15015/15216/18950/14961/53331	25
EM	GO:0002698	negative regulation of immune effector process	26/1115	45/3635	0.000136176	0.00438897	0.00353446	14728/14190/69550/21803/13051/26362/19264/12772/21354/20375/16854/217303/16190/16859/15040/110213/11433/15039/16423/21355/15015/15368/15216/15170/11692/216869	26
EM	GO:0080134	regulation of response to stress	181/1115	449/3635	2.27128e-06	0.000215216	0.000173314	16176/20202/20201/100038882/17872/16906/18413/15481/17873/11465/20302/246746/22695/54123/52118/227753/20482/12524/65221/15519/12767/58801/15939/15502/14129/15937/102626/83431/246730/56792/18024/15951/20846/13040/13207/24088/56620/26943/14190/15510/58203/19052/80859/17874/67760/21803/17096/13051/18148/27050/12608/15944/20848/13163/12540/97165/14251/26440/14127/19252/12772/21354/19941/21938/64685/2…	181
EM	GO:0009967	positive regulation of signal transduction	168/1115	443/3635	0.000307652	0.00765256	0.00616264	16176/20202/20201/11910/14718/20303/16906/12399/21817/18413/14538/17873/16476/16456/20302/246746/54123/18712/227753/22187/16181/20482/12524/65221/15519/12767/58801/20354/70834/56792/15516/17084/13040/13207/24088/56620/26397/15894/26943/12125/58203/19052/15163/14433/17874/21803/17096/13051/67025/27050/13036/15944/14744/20848/13163/26362/18479/12540/83924/15205/67168/14251/18611/11482/19264/72674/1…	168
EM	GO:0051092	positive regulation of NF-kappaB transcription factor activity	24/1115	44/3635	0.000786387	0.0143516	0.0115574	16176/16978/22029/24088/15894/17874/21803/13051/18148/27050/20848/14251/217069/268373/16653/12042/16150/16173/20128/93765/234779/14489/19697/226421	24
EM	GO:0060759	regulation of response to cytokine stimulus	24/1115	44/3635	0.000786387	0.0143516	0.0115574	100038882/16178/246746/54123/16181/12767/246730/56792/24088/58203/15944/26362/19264/16149/56045/67070/15251/18472/547253/12539/16600/53323/26987/56310	24
EM	GO:0006986	response to unfolded protein	25/1115	44/3635	0.000263311	0.00696219	0.00560668	15505/11910/17872/15519/18024/29810/15510/13163/11911/110213/12915/67812/13665/19246/229317/76299/140499/67878/28146/192193/12018/56334/26754/12028/14828	25
EM	GO:0002456	T cell mediated immunity	26/1115	44/3635	8.07674e-05	0.00298041	0.00240013	16176/14939/52118/12010/14284/214855/14728/15894/15510/80859/13036/19264/12772/21938/15040/13032/20556/16173/15039/21355/15015/15216/22376/18950/53331/246177	26
EM	GO:0048870	cell motility	168/1115	435/3635	0.000101957	0.00364224	0.00293311	16176/20202/20201/15370/20310/20303/68713/14538/54199/16476/16456/18227/11465/20302/52118/19240/16181/12721/12631/18578/15519/12767/56212/20354/15502/16419/70834/83431/18826/56792/18024/24088/66102/19243/23789/26397/12798/15894/76709/57778/11674/20195/668218/211770/17874/69550/21803/17096/13051/19241/13036/20684/20848/26362/14751/18479/74117/12540/15205/107321/97165/14127/11482/15212/13653/11629/…	168
EM	GO:0042592	homeostatic process	157/1115	432/3635	0.00418697	0.0438002	0.0352725	16176/100038882/14718/216850/21817/622976/14538/22695/14319/19332/22187/12010/16181/12721/20482/18578/67092/12767/14284/72244/58801/246730/18412/231507/18024/20846/13040/75608/14728/15894/22228/11740/12125/29810/11674/16541/19052/15163/80859/320790/233489/21803/17096/13051/18148/13036/12608/20848/26362/14751/11927/83924/19063/77891/56398/97165/14127/11911/15212/13653/20088/17357/19264/72674/70461…	157
EM	GO:0044093	positive regulation of molecular function	187/1115	432/3635	2.4201e-09	6.77224e-07	5.45371e-07	16176/20202/20201/20303/15982/17872/81489/18227/50778/20302/18712/227753/12226/16978/12010/16181/12631/12524/15519/12575/56212/58801/22029/20354/83431/15516/20846/13040/24088/26397/15894/12125/15510/19052/15163/233489/211770/17874/21803/17096/19186/13051/15980/67025/18148/27050/13036/20684/53379/15944/14744/20848/13163/26362/18479/74117/12540/15205/77891/170625/56398/97165/14251/13653/19264/51801…	187
EM	GO:0048585	negative regulation of response to stimulus	178/1115	430/3635	3.3571e-07	4.76767e-05	3.83943e-05	16176/100038882/11910/21815/17872/240672/16178/15481/18227/50778/246746/22695/56722/16181/20482/18578/243910/20354/15502/15937/246730/56792/12051/18024/20846/23789/26397/14728/15894/22228/11740/14190/19052/19735/211770/74137/21803/17096/13051/27050/15944/54153/20848/13163/107321/56398/97165/26440/18611/11911/56440/13653/13726/11629/19252/19264/72674/70461/67702/12772/21354/21938/64685/69178/23171…	178
EM	GO:0035967	cellular response to topologically incorrect protein	22/1115	43/3635	0.00379065	0.04111	0.033106	11910/17872/18024/29810/15510/13163/11911/110213/12915/13665/19246/229317/67878/28146/12018/11993/56334/224727/26754/12028/66799/14828	22
EM	GO:0046634	regulation of alpha-beta T cell activation	22/1115	42/3635	0.00258778	0.0320655	0.0258225	12522/15505/12399/243910/14728/80859/21803/15944/19264/12772/217303/16190/16186/16859/12394/15040/16173/15039/15015/15216/18950/14961	22
EM	GO:0051247	positive regulation of protein metabolic process	167/1115	416/3635	8.16999e-06	0.000537938	0.000433204	16176/20202/15511/193740/20201/17872/18413/18712/227753/22187/16181/12631/12524/15519/12575/12767/58801/13629/20354/15937/12051/15516/18412/214855/20846/13040/56620/71955/26397/15894/12125/15510/18746/19052/22608/15163/233489/211770/21803/17096/12785/19186/13051/15979/18148/27050/13036/15944/20848/13163/13445/18479/15205/77891/56398/14251/56440/81898/13653/11629/19264/51801/56486/19941/21938/1306…	167
EM	GO:0001959	regulation of cytokine-mediated signaling pathway	22/1115	41/3635	0.00172339	0.0251444	0.0202489	100038882/16178/246746/54123/16181/12767/246730/56792/58203/15944/26362/19264/16149/56045/67070/15251/18472/547253/12539/53323/26987/56310	22
EM	GO:0016477	cell migration	157/1115	409/3635	0.000252899	0.00673997	0.00542773	16176/20202/20201/15370/20310/20303/68713/14538/54199/16476/16456/18227/11465/20302/52118/19240/16181/12721/12631/18578/15519/12767/56212/20354/16419/70834/83431/18826/56792/18024/24088/66102/19243/23789/26397/12798/15894/76709/57778/11674/20195/668218/211770/17874/69550/21803/17096/13051/19241/13036/20684/20848/26362/14751/18479/74117/12540/15205/107321/97165/14127/11482/15212/13653/11629/19252/…	157
EM	GO:0009888	tissue development	156/1115	404/3635	0.000189177	0.00567193	0.00456763	16176/15370/100038882/11910/21815/68713/15982/216850/12399/21817/240672/14538/70350/16476/16456/11465/22695/14281/18712/16477/12226/22187/12227/20482/12631/12575/12767/14284/20354/22323/214855/20846/13207/15894/19052/22608/80859/320790/19735/17874/21803/23872/13036/12301/12608/67671/14751/18479/12540/15205/14251/11911/11482/13653/13726/13047/19252/19264/72674/20115/19045/20375/14784/13001/21812/6…	156
EM	GO:0010508	positive regulation of autophagy	21/1115	40/3635	0.0031086	0.0367559	0.0295996	18412/24088/11740/12125/29810/15944/170625/12176/54673/26395/20869/15251/11739/20128/56208/26417/18718/15368/22333/20773/68943	21
EM	GO:0002824	positive regulation of adaptive immune response based on somatic recombination of immune receptors built from immunoglobulin superfamily domains	23/1115	40/3635	0.000365568	0.00870623	0.00701116	16176/52118/12010/243910/14129/214855/56620/15510/80859/21803/14127/19264/12772/15040/16173/15039/21355/14998/15015/15216/18950/14961/53331	23
EM	GO:1902680	positive regulation of RNA biosynthetic process	149/1115	395/3635	0.000922408	0.0160489	0.0129243	16176/15370/11910/12916/15982/17872/216850/12399/18413/215418/16476/18227/20302/56722/54123/14281/18712/16477/18030/16478/14284/56212/15939/14282/19231/12051/214855/231507/18024/20846/13207/24088/26397/18746/22608/19696/15163/80859/320790/233489/17874/21803/12785/116871/19241/23872/18148/20684/12608/20848/13163/74117/15975/69202/15205/97165/11911/23983/11482/15212/81898/73274/13653/70461/74120/33…	149
EM	GO:0031399	regulation of protein modification process	146/1115	394/3635	0.00243996	0.0310418	0.0249981	16176/100038882/17872/18413/17873/16476/18712/22187/16181/12524/15519/12575/12767/20354/15502/70834/15516/18412/214855/56620/26397/14728/15894/19052/15163/19735/211770/21803/17096/13051/67025/18148/27050/15944/13163/13445/18479/15975/15205/78610/77891/56398/14251/81898/56205/13653/11629/19252/19264/51801/56486/20115/54354/64685/104318/66917/14678/21812/64383/217303/17931/19353/12576/14683/18518/1…	146
EM	GO:0045893	positive regulation of DNA-templated transcription	149/1115	392/3635	0.000624069	0.0124833	0.0100528	16176/15370/11910/12916/15982/17872/216850/12399/18413/215418/16476/18227/20302/56722/54123/14281/18712/16477/18030/16478/14284/56212/15939/14282/19231/12051/214855/231507/18024/20846/13207/24088/26397/18746/22608/19696/15163/80859/320790/233489/17874/21803/12785/116871/19241/23872/18148/20684/12608/20848/13163/74117/15975/69202/15205/97165/11911/23983/11482/15212/81898/73274/13653/70461/74120/33…	149
EM	GO:0045595	regulation of cell differentiation	155/1115	392/3635	4.80651e-05	0.00213261	0.0017174	16176/12522/100038882/21815/68713/15982/12399/21817/14538/16476/16456/20302/22695/14281/18712/16477/12226/16478/12010/12227/20482/12631/243910/15519/12767/14284/20354/70834/83431/18024/15951/20846/13207/24088/71955/18103/14728/14190/19052/22608/15163/80859/320790/19735/233489/211770/21803/17096/13051/116871/19241/67891/12608/15944/20848/13163/26362/18479/74117/83924/15205/97165/11911/11482/13047/…	155
EM	GO:0098542	defense response to other organism	181/1115	391/3635	4.46259e-12	2.49756e-09	2.0113e-09	16176/20202/20201/14941/100038882/20310/14943/20303/14940/68713/14944/14939/14942/15481/11465/20302/246746/54123/52118/227753/19332/15959/23962/12010/12721/14109/12524/65221/15519/14284/58801/14129/67248/102626/246730/12051/214855/231507/18024/15951/17084/20846/24088/66102/15162/56620/58809/26943/14190/15510/58203/19052/19696/80859/14433/17874/69550/21803/17096/13051/15980/15979/109032/15976/2068…	181
EM	GO:0061077	chaperone-mediated protein folding	25/1115	39/3635	1.54048e-05	0.000907532	0.000730839	15511/193740/15505/15481/81489/15528/12464/14999/12465/66917/23950/16149/12468/21454/12461/12462/14228/14998/12469/12017/56354/70356/52551/30933/14828	25
EM	GO:0009719	response to endogenous stimulus	144/1115	385/3635	0.00170034	0.0250427	0.020167	16176/15370/14718/100041546/16906/12399/21817/14538/16476/18227/22695/14281/11898/16181/12721/20482/12631/18578/67092/12767/14284/15502/16419/13627/83431/214855/18024/20846/13207/24088/23789/26397/15894/76709/18746/15163/80859/17874/21803/17096/27050/12301/12608/20848/13163/18479/74117/15205/107321/97165/14127/11482/56440/13653/13726/51801/72674/20104/23999/233571/69178/20375/12368/22629/14678/14…	144
EM	GO:0006518	peptide metabolic process	146/1115	381/3635	0.000467627	0.0106101	0.00854433	20202/14941/14943/14940/17872/14944/22186/14939/14942/11837/19942/432502/22695/620155/66480/54127/100042823/14109/12227/13629/13627/67248/110954/27370/12051/57294/18024/19988/100043346/76846/66085/18746/22608/19899/19735/233489/14433/12785/20005/19921/19933/15979/270106/67025/18148/27050/13036/67891/13681/267019/68135/67671/76808/27176/19944/20055/78294/20088/26451/319195/20104/217869/19941/20115…	146
EM	GO:0098781	ncRNA transcription	21/1115	38/3635	0.00133131	0.0208919	0.0168244	16476/14281/13207/14728/66491/21803/18148/20848/13653/20375/21812/21969/18033/15251/17975/19697/20185/22632/16600/20587/18150	21
EM	GO:0043604	amide biosynthetic process	144/1115	377/3635	0.000606304	0.0122691	0.00988031	20202/14941/14943/14940/17872/14944/22186/14939/14942/11837/19942/432502/22695/620155/66480/11898/54127/100042823/14109/12227/13629/13627/67248/110954/27370/12051/57294/18024/19988/100043346/76846/66085/18746/22608/19899/19735/14433/12785/20005/19921/19933/270106/67025/18148/27050/67891/13681/267019/68135/67671/76808/27176/19944/20055/78294/20088/26451/319195/20104/217869/19941/20115/19045/17346/…	144
EM	GO:2000026	regulation of multicellular organismal development	136/1115	365/3635	0.00271983	0.0335585	0.0270248	16176/12522/100038882/21815/15982/17872/12399/21817/16476/16456/20302/22695/14281/18712/12226/12010/12227/20482/12631/243910/15519/12767/20354/83431/18024/20846/24088/71955/18103/14728/14190/18746/15163/80859/320790/19735/233489/211770/21803/17096/13051/13036/67891/20684/12608/15944/20848/26362/18479/74117/83924/15205/97165/11911/18655/11482/13047/19264/12772/23999/21938/20375/16854/22629/21812/1…	136
EM	GO:0001775	cell activation	153/1115	364/3635	8.70373e-07	0.000104383	8.40597e-05	16176/12522/15505/100038947/668101/12399/16476/16456/320832/246746/227753/18030/16478/12010/12721/12524/243910/15519/12575/12767/16988/14284/21985/381484/380732/18826/56792/12051/12047/24088/14728/15894/11740/14190/15510/80859/320790/17874/21803/17096/13051/15980/15979/27050/15976/12608/15944/20848/26362/15975/75345/83924/15205/14127/11482/13653/11629/19264/70461/20104/12772/14999/21938/54354/646…	153
EM	GO:0051094	positive regulation of developmental process	144/1115	360/3635	4.69557e-05	0.00213261	0.0017174	16176/12522/100038882/21815/68713/12399/21817/14538/16476/16456/20302/22695/14281/18712/16477/12226/16478/20482/12631/243910/15519/12767/20354/70834/83431/18024/15951/20846/24088/71955/23789/14728/18746/15163/80859/320790/233489/211770/21803/17096/13051/19241/13036/67891/12608/15944/20848/26362/18479/74117/15205/97165/14251/11911/11482/13047/19264/12772/23999/21938/12176/20375/104318/16854/12368/…	144
EM	GO:0072332	intrinsic apoptotic signaling pathway by p53 class mediator	19/1115	36/3635	0.00449127	0.045564	0.0366929	22187/12575/58801/12051/15951/13207/67025/19941/20115/12368/15387/17319/212937/16149/54673/20869/17246/224727/12028	19
EM	GO:0097696	receptor signaling pathway via STAT	22/1115	36/3635	0.000144033	0.00456285	0.00367448	18413/12051/20846/15163/21803/17096/15976/20848/15975/15205/19264/72674/12983/217303/19353/12313/12702/16173/547253/12982/16154/54394	22
EM	GO:0023057	negative regulation of signaling	147/1115	357/3635	6.0763e-06	0.000438961	0.000353497	16176/100038882/11910/21815/240672/18413/16178/15481/18227/50778/246746/56722/16181/20482/18578/243910/15502/15937/246730/56792/12051/18024/20846/26397/14728/15894/22228/11740/19052/19735/211770/74137/17096/13051/15944/54153/107321/56398/97165/18611/11911/56440/13653/13726/19252/19264/72674/70461/67702/64685/69178/20375/16854/14678/21812/64383/217303/18518/117198/17319/66092/18753/16149/53610/138…	147
EM	GO:0010628	positive regulation of gene expression	141/1115	356/3635	0.000100465	0.00362755	0.00292128	16176/12522/100038882/11910/20303/17872/18413/15481/11465/20302/22695/54123/227753/18030/12010/18578/12524/15519/13629/246730/56792/12051/214855/18024/20846/24088/56620/12798/15510/18746/22608/19696/72692/14433/17874/67760/21803/12785/15979/67025/18148/27050/13036/12608/20848/14751/15975/15205/97165/14251/14127/11911/13653/11629/19264/12772/27056/19941/20115/16341/20375/21812/69146/78781/17698/53…	141
EM	GO:0010648	negative regulation of cell communication	147/1115	356/3635	5.03588e-06	0.000375788	0.000302624	16176/100038882/11910/21815/240672/18413/16178/15481/18227/50778/246746/56722/16181/20482/18578/243910/15502/15937/246730/56792/12051/18024/20846/26397/14728/15894/22228/11740/19052/19735/211770/74137/17096/13051/15944/54153/107321/56398/97165/18611/11911/56440/13653/13726/19252/19264/72674/70461/67702/64685/69178/20375/16854/14678/21812/64383/217303/18518/117198/17319/66092/18753/16149/53610/138…	147
EM	GO:0051174	regulation of phosphorus metabolic process	133/1115	354/3635	0.00211422	0.0278414	0.0224208	16176/17872/18413/17873/16476/18712/16181/12524/15519/12575/12767/20354/15502/13627/70834/56792/15516/18412/56620/26397/14728/15894/19052/15163/19735/211770/21803/17096/13051/18148/27050/15944/20848/13163/13445/26362/18479/15975/15205/78610/56398/14251/56205/13653/11629/19252/19264/233571/104318/66917/14678/64383/217303/17931/19353/12576/14683/18518/12313/17319/18753/16149/13806/12702/54673/26837…	133
EM	GO:0008284	positive regulation of cell population proliferation	131/1115	353/3635	0.00385635	0.04111	0.033106	16176/20202/15370/11910/21815/21817/18413/14538/16476/101056014/18712/12721/20482/12631/12524/15519/12575/14284/21985/20354/83431/16164/231507/18024/15162/71955/18103/23789/76709/11740/76846/15163/19735/233489/17874/21803/17096/12785/13051/116871/18148/27050/13036/67891/15944/20848/267019/18479/74117/12540/15205/66049/97165/11482/13653/11629/17357/13047/19264/20104/12772/73689/14999/23999/233571/…	131
EM	GO:0019220	regulation of phosphate metabolic process	133/1115	353/3635	0.00186453	0.025752	0.0207381	16176/17872/18413/17873/16476/18712/16181/12524/15519/12575/12767/20354/15502/13627/70834/56792/15516/18412/56620/26397/14728/15894/19052/15163/19735/211770/21803/17096/13051/18148/27050/15944/20848/13163/13445/26362/18479/15975/15205/78610/56398/14251/56205/13653/11629/19252/19264/233571/104318/66917/14678/64383/217303/17931/19353/12576/14683/18518/12313/17319/18753/16149/13806/12702/54673/26837…	133
EM	GO:0040011	locomotion	132/1115	351/3635	0.00210709	0.0278414	0.0224208	16176/20202/20201/15370/20310/20303/68713/14538/54199/16476/11465/20302/19240/16181/12721/12631/18578/12767/56212/20354/70834/56792/18024/24088/66102/19243/23789/26397/12798/15894/76709/11674/20195/668218/211770/17874/69550/21803/17096/13051/19241/13036/20684/20848/14751/18479/74117/12540/97165/14127/11482/13653/11629/19252/19264/72674/12772/233571/22324/20375/16854/14678/13001/14026/21812/217303…	132
EM	GO:0002684	positive regulation of immune system process	146/1115	351/3635	3.32705e-06	0.000266006	0.000214215	16176/12522/15505/100038947/668101/12399/15481/16476/20302/320832/246746/54123/52118/14281/16478/12010/12721/18578/12524/65221/243910/15519/12575/14284/381484/14129/102626/246730/56792/214855/15951/12047/24088/56620/14728/15894/15510/58203/19052/15163/80859/211770/17874/21803/17096/13051/27050/15944/26362/14751/15205/107321/97165/14251/14127/11629/19264/12772/27056/14999/64685/22324/23880/20375/1…	146
EM	GO:0014812	muscle cell migration	19/1115	35/3635	0.00295755	0.0356885	0.0287401	18024/23789/76709/20195/211770/19241/18479/13653/11629/67220/233571/17938/108058/16173/17246/68050/16202/17260/14674	19
EM	GO:0002228	natural killer cell mediated immunity	21/1115	35/3635	0.000294066	0.0074246	0.00597906	14941/14943/14940/14944/14939/14942/52118/12721/21803/21354/22324/16859/15040/16173/15039/21355/15015/246256/15170/11692/216869	21
EM	GO:0042267	natural killer cell mediated cytotoxicity	21/1115	35/3635	0.000294066	0.0074246	0.00597906	14941/14943/14940/14944/14939/14942/52118/12721/21803/21354/22324/16859/15040/16173/15039/21355/15015/246256/15170/11692/216869	21
EM	GO:0001910	regulation of leukocyte mediated cytotoxicity	19/1115	34/3635	0.00188653	0.025752	0.0207381	52118/12010/56792/21803/13051/19264/21354/22324/20375/16859/15040/15039/21355/15015/15216/18950/11692/216869/53331	19
EM	GO:0008625	extrinsic apoptotic signaling pathway via death domain receptors	19/1115	34/3635	0.00188653	0.025752	0.0207381	11910/20482/58801/15894/29810/20684/13163/97165/18611/73689/56486/20375/16854/16173/67755/15368/83925/12370/12028	19
EM	GO:0043043	peptide biosynthetic process	135/1115	339/3635	0.000106562	0.00372744	0.00300172	20202/14941/14943/14940/17872/14944/22186/14939/14942/11837/19942/432502/22695/620155/66480/54127/100042823/14109/12227/13629/13627/67248/110954/27370/12051/57294/18024/19988/100043346/76846/66085/18746/22608/19899/19735/14433/12785/20005/19921/19933/270106/67025/18148/27050/67891/13681/267019/68135/67671/76808/27176/19944/20055/78294/20088/26451/319195/20104/217869/19941/20115/19045/17346/268449…	135
EM	GO:0009968	negative regulation of signal transduction	142/1115	338/3635	2.37135e-06	0.000215216	0.000173314	16176/100038882/11910/21815/240672/16178/15481/18227/50778/246746/56722/16181/20482/18578/243910/15502/15937/246730/56792/12051/18024/20846/26397/14728/15894/11740/19052/19735/211770/74137/17096/13051/15944/54153/107321/56398/97165/18611/11911/56440/13653/13726/19252/19264/72674/70461/67702/64685/69178/20375/16854/14678/21812/64383/217303/18518/117198/17319/66092/18753/16149/53610/13806/22210/127…	142
EM	GO:0006412	translation	134/1115	336/3635	0.000104639	0.00369873	0.0029786	20202/14941/14943/14940/17872/14944/22186/14939/14942/11837/19942/432502/22695/620155/66480/54127/100042823/14109/12227/13629/13627/67248/110954/27370/12051/57294/19988/100043346/76846/66085/18746/22608/19899/19735/14433/12785/20005/19921/19933/270106/67025/18148/27050/67891/13681/267019/68135/67671/76808/27176/19944/20055/78294/20088/26451/319195/20104/217869/19941/20115/19045/17346/268449/16341…	134
EM	GO:0071495	cellular response to endogenous stimulus	123/1115	330/3635	0.00428918	0.0443057	0.0356795	16176/15370/14718/100041546/16906/21817/14538/16476/18227/22695/14281/12721/20482/12631/18578/12767/15502/16419/13627/83431/214855/18024/13207/24088/23789/26397/15894/76709/18746/80859/21803/27050/12608/20848/13163/18479/74117/15205/107321/11482/56440/13653/13726/51801/72674/23999/233571/69178/20375/12368/22629/14678/14784/13001/21812/64383/19353/14683/17274/15387/22378/18753/53610/16859/12394/13…	123
EM	GO:0071347	cellular response to interleukin-1	18/1115	33/3635	0.00354098	0.0396354	0.0319185	16176/20303/16178/20302/16181/12631/58203/17874/12608/13653/18035/18033/16150/16423/26417/19697/21353/22632	18
EM	GO:2001244	positive regulation of intrinsic apoptotic signaling pathway	18/1115	33/3635	0.00354098	0.0396354	0.0319185	20202/20201/22187/20482/58801/26943/12125/67025/27050/19941/20115/54673/56208/17210/20747/56428/71514/12028	18
EM	GO:0007259	receptor signaling pathway via JAK-STAT	21/1115	33/3635	8.82626e-05	0.00322159	0.00259436	18413/12051/20846/15163/17096/15976/20848/15975/15205/19264/72674/12983/217303/19353/12313/12702/16173/547253/12982/16154/54394	21
EM	GO:0045321	leukocyte activation	140/1115	328/3635	9.54398e-07	0.000110513	8.89963e-05	16176/12522/15505/100038947/668101/12399/16476/320832/246746/227753/18030/16478/12010/12721/12524/243910/15519/12575/12767/16988/14284/21985/381484/380732/18826/56792/12051/12047/24088/14728/15894/11740/14190/15510/80859/320790/17874/21803/17096/13051/15980/15979/27050/15976/12608/15944/20848/26362/15975/75345/83924/15205/14127/13653/11629/19264/70461/20104/12772/14999/21938/54354/64685/22324/203…	140
EM	GO:0045087	innate immune response	157/1115	322/3635	8.22089e-13	5.52115e-10	4.4462e-10	20202/20201/14941/100038882/14943/20303/14940/68713/14944/14939/14942/15481/11465/20302/246746/54123/52118/227753/19332/15959/23962/12010/12721/14109/12524/65221/15519/14284/14129/67248/102626/246730/214855/18024/15951/17084/20846/24088/66102/15162/56620/26943/15510/58203/19052/19696/80859/14433/17874/69550/21803/17096/13051/15980/15979/109032/15976/20684/15944/13163/26362/74117/15975/75345/12540…	157
EM	GO:0032101	regulation of response to external stimulus	130/1115	320/3635	4.87208e-05	0.00213261	0.0017174	16176/20202/20201/100038882/18413/15481/20302/246746/22695/54123/52118/12524/65221/15519/12767/20354/14129/15937/102626/83431/246730/56792/18024/15951/17084/20846/13040/24088/56620/23789/14190/15510/58203/19052/80859/211770/17874/21803/17096/13051/12608/15944/20848/97165/14251/26440/14127/11629/19252/12772/21354/21938/64685/22324/231712/20375/80287/12368/64383/217303/19353/69146/78781/68318/17319…	130
EM	GO:0032481	positive regulation of type I interferon production	18/1115	32/3635	0.00224336	0.0289739	0.0233328	100038882/54123/15519/246730/20846/24088/15510/14433/17874/15975/97165/14251/27056/78781/234779/66878/21353/12475	18
EM	GO:0048002	antigen processing and presentation of peptide antigen	18/1115	32/3635	0.00224336	0.0289739	0.0233328	12010/14129/13040/14127/21354/14999/65972/16149/15040/14960/14969/15039/21355/14998/15015/15216/14961/224727	18
EM	GO:0034620	cellular response to unfolded protein	19/1115	32/3635	0.000688652	0.0131392	0.010581	11910/17872/18024/29810/15510/13163/11911/110213/12915/13665/19246/229317/67878/28146/12018/56334/26754/12028/14828	19
EM	GO:0048525	negative regulation of viral process	20/1115	32/3635	0.000187377	0.00567193	0.00456763	100038882/68713/22695/227753/23962/246730/20846/69550/20684/80287/13001/78781/217069/16149/268373/17069/20128/21849/66141/80876	20
EM	GO:0007155	cell adhesion	121/1115	315/3635	0.00133141	0.0208919	0.0168244	16176/20202/20201/12522/15505/100038947/668101/12399/21817/14538/16456/11465/320832/227929/52118/11898/12010/16181/12721/12631/12524/243910/15519/12767/381484/20354/16419/13723/14728/15894/76709/12125/14190/15510/80859/21803/17096/13051/21810/27050/12608/15944/26362/12540/15205/19944/107321/14251/11482/11629/19252/19264/12772/14999/22324/20375/16854/23950/217303/17931/19353/14683/17698/16190/1618…	121
EM	GO:0043085	positive regulation of catalytic activity	126/1115	310/3635	6.26762e-05	0.00247608	0.001994	16176/20202/20201/20303/17872/18227/50778/20302/18712/227753/12226/16181/12524/15519/12575/56212/58801/20354/83431/15516/20846/13040/26397/15894/12125/15510/19052/233489/211770/21803/17096/19186/18148/27050/13036/53379/15944/14744/20848/13163/26362/18479/12540/77891/170625/97165/13653/19264/12464/217869/216991/13063/22324/14678/217303/11843/17931/12576/14683/68318/16898/12313/17319/18753/16149/16…	126
EM	GO:0048661	positive regulation of smooth muscle cell proliferation	17/1115	31/3635	0.00423931	0.04421	0.0356025	21817/16476/17874/21803/18479/13653/11629/233571/14678/59027/108058/15251/16173/17246/53817/15368/19204	17
EM	GO:0002709	regulation of T cell mediated immunity	18/1115	31/3635	0.00136884	0.0212803	0.0171371	16176/52118/12010/214855/14728/15510/19264/12772/21938/15040/16173/15039/21355/15015/15216/22376/18950/53331	18
EM	GO:0032272	negative regulation of protein polymerization	19/1115	31/3635	0.00039102	0.00918213	0.0073944	227753/19240/12631/24088/76709/19241/23999/14026/18643/18753/12345/50875/22334/14228/14489/13589/50918/12343/12340	19
EM	GO:0030097	hemopoiesis	121/1115	309/3635	0.000559887	0.011732	0.00944785	16176/12522/100038882/12399/16476/101056014/20302/246746/22695/14281/18712/16477/18030/12010/243910/15519/14284/21985/13629/56792/12051/18024/20846/12047/24088/18103/12798/14728/22228/11740/14190/15163/80859/320790/233489/211770/17874/21803/17096/15976/12608/15944/20848/26362/83924/15205/66049/97165/14127/11911/13653/19264/20104/12772/22324/20375/21399/80287/98365/14683/56457/53314/16190/16186/66…	121
EM	GO:0034097	response to cytokine	152/1115	306/3635	2.8995e-13	2.43413e-10	1.96022e-10	16176/100038882/20310/20303/68713/18413/16178/11837/54199/11465/20302/246746/22695/54123/227753/18030/19332/15959/23962/16181/12721/12631/12767/14284/22029/102626/16164/246730/56792/15516/327959/18024/15951/20846/24088/66102/14728/15894/11740/15510/58203/22608/19696/15163/80859/14433/17874/69550/17096/13051/15980/15979/27050/12301/15976/20684/12608/15944/20848/13163/26362/74117/15975/12540/14127/…	152
EM	GO:0002704	negative regulation of leukocyte mediated immunity	19/1115	30/3635	0.000211663	0.00587407	0.00473042	14728/69550/21803/13051/19264/12772/21354/20375/217303/16859/15040/15039/21355/15015/15368/15216/15170/11692/216869	19
EM	GO:0140888	interferon-mediated signaling pathway	20/1115	30/3635	4.89015e-05	0.00213261	0.0017174	100038882/68713/54123/246730/20846/58203/17874/15980/15979/15976/15944/15975/56045/67070/547253/12539/53323/26987/66141/80876	20
EM	GO:0040012	regulation of locomotion	112/1115	298/3635	0.00469184	0.0462366	0.0372346	16176/68713/14538/16476/11465/19240/16181/12721/12631/12767/20354/70834/56792/18024/24088/66102/19243/23789/26397/12798/15894/76709/11674/20195/211770/17874/69550/21803/17096/13051/19241/13036/20684/20848/14751/18479/74117/12540/11482/13653/11629/19252/19264/72674/12772/233571/20375/16854/14678/13001/14026/21812/217303/18643/29876/19353/12576/17698/17319/16149/16859/11747/19141/16911/26921/106512…	112
EM	GO:0043069	negative regulation of programmed cell death	128/1115	296/3635	1.27641e-06	0.000142873	0.000115056	16176/15511/15370/15505/16476/18227/18712/15959/16181/12721/12227/12575/15502/15937/19231/110954/12051/15516/231507/18024/12047/15162/15894/22228/11740/100043346/29810/15510/15163/14433/74137/13051/18148/13036/12608/13163/26362/14751/11927/69202/19063/97165/14127/18611/11911/11629/19252/20104/12176/16854/22629/14678/21812/23950/64383/11843/12576/18518/117198/17938/15387/17319/66092/18753/16149/53…	128
EM	GO:0050776	regulation of immune response	125/1115	295/3635	6.14389e-06	0.000438961	0.000353497	16176/100038882/15481/246746/54123/52118/12010/18578/12524/65221/243910/15519/14284/14129/102626/246730/56792/214855/18024/15951/12047/24088/56620/14728/14190/15510/58203/19052/80859/17874/21803/17096/27050/13036/15944/107321/97165/14251/26440/14127/19264/12772/21354/14999/21938/64685/22324/231712/23880/20375/16854/12368/14784/64383/217303/78781/16190/17319/217069/18521/16149/53610/16859/18035/15…	125
EM	GO:0051241	negative regulation of multicellular organismal process	116/1115	294/3635	0.000520255	0.0112711	0.00907664	16176/12522/15982/12399/240672/16178/246746/22695/12010/12227/18578/12524/243910/16988/20354/380732/246730/12051/231507/327959/20846/24088/18103/14728/14190/19052/19696/19735/211770/69550/21803/17096/13051/15979/20684/12608/15944/26362/18479/74117/83924/15205/11911/18655/11482/19264/72674/12772/21938/54354/64685/20375/16854/22629/14678/13001/14026/21812/64383/217303/19353/12576/14683/16190/19073/…	116
EM	GO:2000145	regulation of cell motility	112/1115	293/3635	0.00245166	0.0310667	0.0250181	16176/68713/14538/16476/11465/19240/16181/12721/12631/12767/20354/70834/56792/18024/24088/66102/19243/23789/26397/12798/15894/76709/11674/20195/211770/17874/69550/21803/17096/13051/19241/13036/20684/20848/14751/18479/74117/12540/11482/13653/11629/19252/19264/72674/12772/233571/20375/16854/14678/13001/14026/21812/217303/18643/29876/19353/12576/17698/17319/16149/16859/11747/19141/16911/26921/106512…	112
EM	GO:0045944	positive regulation of transcription by RNA polymerase II	122/1115	290/3635	1.22668e-05	0.000748942	0.000603126	16176/15370/11910/12916/15982/216850/18413/215418/16476/18227/20302/56722/54123/14281/16477/16478/14284/15939/14282/19231/12051/214855/231507/18024/20846/24088/18746/22608/19696/15163/80859/320790/17874/21803/12785/23872/18148/20684/12608/20848/13163/74117/69202/15205/97165/11911/23983/11482/15212/81898/73274/13653/70461/74120/27056/73689/20375/21399/18034/64383/18643/11843/17931/18518/59027/5331…	122
EM	GO:0014015	positive regulation of gliogenesis	16/1115	29/3635	0.00507484	0.048829	0.0393222	16176/12767/24088/21803/17096/74117/15205/21938/19047/16653/19744/19697/433759/12017/28000/22352	16
EM	GO:0014910	regulation of smooth muscle cell migration	16/1115	29/3635	0.00507484	0.048829	0.0393222	18024/23789/76709/20195/211770/19241/18479/13653/11629/233571/108058/16173/17246/16202/17260/14674	16
EM	GO:0061912	selective autophagy	18/1115	29/3635	0.000447426	0.0102208	0.00823085	18412/24088/11740/29810/21803/15944/170625/56085/19349/11739/56208/26417/22333/672511/12539/11993/20773/68943	18
EM	GO:0043066	negative regulation of apoptotic process	125/1115	286/3635	8.64122e-07	0.000104383	8.40597e-05	16176/15511/15370/15505/16476/18227/18712/15959/16181/12721/12227/12575/15502/15937/19231/110954/12051/15516/231507/18024/12047/15162/15894/22228/11740/100043346/29810/15510/15163/14433/74137/13051/18148/13036/12608/13163/26362/14751/11927/69202/19063/97165/14127/18611/11911/11629/19252/20104/12176/16854/22629/14678/21812/23950/64383/11843/12576/18518/117198/17938/15387/17319/66092/18753/16149/53…	125
EM	GO:0044087	regulation of cellular component biogenesis	108/1115	279/3635	0.00178999	0.0256871	0.0206859	16176/15511/193740/100038882/15481/81489/16456/11465/14569/227753/19240/12721/12631/15519/56212/20354/15081/56378/83431/18826/56792/22323/327959/24088/15162/75608/15894/76709/12125/19052/15163/17874/21803/19241/18148/27050/15944/14744/18479/74117/12540/15205/170625/14251/11482/75764/20104/23999/16854/14784/14026/21812/23950/64383/18643/11843/19353/12576/17698/18753/54673/16911/26921/19349/12345/1…	108
EM	GO:0001816	cytokine production	110/1115	279/3635	0.000753001	0.0141261	0.0113758	16176/12522/100038882/20303/12399/18413/16178/16456/20302/22695/56722/54123/12010/18578/15519/14284/246730/12051/214855/327959/20846/24088/56620/26397/14728/15510/19696/80859/14433/17874/69550/21803/17096/13051/15979/27050/12608/15944/20848/26362/15975/97165/14251/14127/11911/13653/11629/19264/12772/27056/21938/64685/98365/56228/19353/69146/78781/53314/16190/19073/17319/18753/16149/16859/12394/10…	110
EM	GO:0001932	regulation of protein phosphorylation	105/1115	278/3635	0.00515635	0.0494715	0.0398396	16176/17872/18413/17873/16476/18712/16181/12524/15519/12575/12767/20354/15502/70834/15516/18412/56620/26397/14728/15894/19052/15163/19735/211770/21803/17096/13051/18148/27050/15944/13163/13445/18479/15975/15205/78610/56398/14251/13653/11629/19252/19264/104318/66917/64383/217303/19353/12576/14683/17319/18753/16149/12702/268373/16653/18793/19303/26395/12988/26382/20320/20869/20555/67742/16173/26401…	105
EM	GO:0030334	regulation of cell migration	106/1115	278/3635	0.00350717	0.0395204	0.0318259	16176/68713/14538/16476/11465/19240/16181/12721/12767/20354/70834/56792/18024/24088/66102/19243/23789/26397/12798/15894/76709/11674/20195/211770/17874/69550/21803/17096/13051/19241/13036/20684/20848/14751/18479/74117/12540/11482/13653/11629/19252/19264/72674/12772/233571/20375/16854/14678/13001/14026/21812/217303/18643/29876/19353/12576/17698/17319/16149/16859/19141/16911/26921/106512/108058/1964…	106
EM	GO:0046649	lymphocyte activation	121/1115	273/3635	5.33826e-07	6.89457e-05	5.55223e-05	16176/12522/15505/100038947/668101/12399/320832/227753/18030/12010/12721/12524/243910/15519/12575/12767/16988/14284/21985/381484/18826/12051/12047/14728/15894/11740/14190/15510/80859/320790/17874/21803/17096/27050/15976/12608/15944/20848/26362/15975/75345/15205/14127/13653/11629/19264/20104/12772/14999/21938/54354/22324/20375/16854/217303/98365/54353/18518/56457/17698/53314/16190/16186/17319/1685…	121
EM	GO:0071345	cellular response to cytokine stimulus	134/1115	272/3635	1.97569e-11	9.47767e-09	7.6324e-09	16176/100038882/20310/20303/68713/18413/16178/11837/54199/11465/20302/246746/22695/54123/227753/18030/19332/15959/23962/16181/12721/12631/12767/22029/16164/246730/56792/15516/18024/15951/20846/24088/14728/15894/11740/15510/58203/22608/15163/80859/14433/17874/17096/13051/15980/15979/27050/12301/15976/12608/15944/20848/13163/26362/74117/15975/12540/14127/20055/13653/19252/19264/72674/12772/60504/27…	134
EM	GO:0009612	response to mechanical stimulus	16/1115	27/3635	0.00188568	0.025752	0.0207381	14718/16476/16456/14281/227753/12767/12798/29810/19353/212937/18035/18033/192662/16173/19697/22142	16
EM	GO:0140747	regulation of ncRNA transcription	16/1115	27/3635	0.00188568	0.025752	0.0207381	16476/14281/14728/21803/20848/13653/20375/21812/18033/15251/17975/19697/20185/22632/16600/20587	16
EM	GO:0019884	antigen processing and presentation of exogenous antigen	17/1115	27/3635	0.000508537	0.0110887	0.00892981	12010/14129/13040/19186/14127/14999/65972/16149/15040/19188/14960/14969/15039/21355/14998/15015/14961	17
EM	GO:0034340	response to type I interferon	17/1115	27/3635	0.000508537	0.0110887	0.00892981	100038882/68713/54123/246730/20846/58203/17874/15976/20684/15975/56045/67070/12539/53323/26987/66141/80876	17
EM	GO:0051336	regulation of hydrolase activity	102/1115	263/3635	0.00222941	0.0289739	0.0233328	20202/15511/20201/15370/20303/17872/50778/20302/227753/23962/12524/56212/58801/20354/83431/246730/20846/13040/12047/15894/12125/15510/19735/233489/14433/17096/19186/18148/27050/13036/54153/14744/20848/14751/83924/19063/170625/56398/97165/19264/217869/216991/13063/13014/22324/14678/23950/217303/11843/17931/14683/68318/12313/18753/18984/19141/76281/26921/18793/16913/110213/26395/12042/16912/18472/1…	102
EM	GO:0098657	import into cell	101/1115	262/3635	0.00293036	0.0356527	0.0287113	16176/100038947/668101/21817/11465/320832/246746/227753/19332/12010/12721/65221/381484/14129/102626/56792/17254/24088/66102/15162/12798/14728/668218/19735/233489/17874/67760/21803/26362/12540/19063/170625/14251/14127/56440/11629/19264/51801/12772/233571/22324/69178/104318/16854/14784/64383/217303/19353/16186/15387/19200/18753/214854/104759/140580/15900/17970/20778/19349/108664/13854/12988/140780/…	101
EM	GO:0009790	embryo development	103/1115	260/3635	0.000915326	0.0160087	0.0128918	21815/68713/216850/240672/16477/16181/20482/12631/110954/83431/22323/18024/57279/218490/100043346/12125/22608/17859/320790/21803/23872/270106/12608/13445/67671/14751/12540/15205/67168/11911/11482/81898/19252/20104/21991/77087/66197/20115/18107/14784/21812/23950/21969/18643/19047/19353/14683/212937/12394/13806/18970/15356/22210/12702/16911/14950/24075/17069/13854/26395/12042/50493/15251/18472/2808…	103
EM	GO:0010586	miRNA metabolic process	15/1115	26/3635	0.0037471	0.04111	0.033106	16476/14281/13207/14728/21803/20848/13653/20375/21812/18033/15251/19697/20185/22632/16600	15
EM	GO:0006458	'de novo' protein folding	16/1115	26/3635	0.0010696	0.0178596	0.0143824	15511/193740/15505/15481/81489/15528/14999/16149/54673/12461/14998/12017/56354/70356/30933/14828	16
EM	GO:0016239	positive regulation of macroautophagy	16/1115	26/3635	0.0010696	0.0178596	0.0143824	24088/11740/29810/15944/170625/12176/54673/15251/11739/56208/26417/18718/15368/22333/20773/68943	16
EM	GO:0030837	negative regulation of actin filament polymerization	16/1115	26/3635	0.0010696	0.0178596	0.0143824	227753/19240/12631/24088/76709/19241/23999/14026/18643/18753/12345/50875/14489/50918/12343/12340	16
EM	GO:0001817	regulation of cytokine production	102/1115	254/3635	0.000551744	0.011732	0.00944785	16176/12522/100038882/20303/18413/16178/16456/20302/22695/56722/54123/12010/18578/15519/246730/12051/214855/327959/20846/24088/56620/26397/14728/15510/19696/14433/17874/69550/21803/17096/13051/15979/27050/12608/15944/20848/26362/15975/97165/14251/14127/11911/13653/11629/19264/12772/27056/21938/64685/56228/19353/69146/78781/53314/16190/19073/17319/16149/16859/12394/104759/15900/15040/106512/210808…	102
EM	GO:0006954	inflammatory response	97/1115	252/3635	0.00372459	0.04111	0.033106	16176/20202/20201/20310/20303/216850/18413/16178/15481/54199/16476/20302/22695/16181/243910/14284/14129/15937/56792/18024/17084/13040/24088/15162/26397/14728/15894/58203/19052/18036/19696/80859/17874/21803/17096/13051/15980/15979/12608/15944/20848/26362/97165/26440/14127/11629/12772/27056/21938/64685/18034/12368/64383/217303/69146/59027/16190/17319/16852/19200/16859/104759/18970/12702/18035/15040…	97
EM	GO:0007338	single fertilization	15/1115	25/3635	0.00220239	0.0287767	0.023174	15511/15081/11674/15078/15212/12464/12465/12468/21454/22334/12461/12462/14595/22022/12469	15
EM	GO:0051084	'de novo' post-translational protein folding	16/1115	25/3635	0.000573154	0.0118806	0.00956746	15511/193740/15505/15481/81489/15528/14999/16149/54673/12461/14998/12017/56354/70356/30933/14828	16
EM	GO:0035456	response to interferon-beta	18/1115	25/3635	2.37581e-05	0.00122738	0.000988414	68713/15959/246730/327959/15951/20846/69550/15976/15944/15975/12313/100040462/15953/15950/53323/72935/66141/80876	18
EM	GO:0031347	regulation of defense response	108/1115	248/3635	6.33251e-06	0.000440315	0.000354587	16176/20202/20201/100038882/18413/15481/20302/246746/22695/54123/52118/12524/65221/15519/14129/15937/102626/246730/56792/18024/15951/20846/13040/24088/56620/14190/15510/58203/19052/80859/17874/21803/17096/13051/12608/15944/20848/97165/14251/26440/14127/12772/21354/21938/64685/22324/231712/20375/80287/12368/64383/217303/69146/78781/217069/18521/16852/16149/53610/16859/12702/18035/15040/56085/13032…	108
EM	GO:0045597	positive regulation of cell differentiation	109/1115	247/3635	2.66867e-06	0.000232727	0.000187416	16176/12522/100038882/21815/68713/12399/21817/14538/16476/16456/20302/22695/14281/18712/16477/12226/16478/20482/243910/15519/12767/20354/70834/83431/15951/20846/24088/71955/14728/15163/80859/233489/211770/21803/17096/13051/19241/67891/12608/20848/26362/18479/74117/15205/97165/11482/13047/19264/12772/23999/21938/20375/104318/21812/64383/19047/14683/16190/16186/16149/16859/12394/12702/18984/54673/6…	109
EM	GO:0060284	regulation of cell development	102/1115	245/3635	0.000110153	0.00381333	0.00307089	16176/12522/100038882/15982/12399/21817/16476/16456/20302/22695/14281/12010/12227/20482/12631/243910/15519/12767/20354/83431/20846/24088/71955/18103/14728/14190/15163/80859/320790/233489/211770/21803/17096/13051/67891/12608/15944/20848/26362/18479/74117/83924/15205/97165/13047/19264/12772/23999/21938/20375/22629/64383/19047/19353/14683/56457/16190/16186/17938/16149/16859/12394/18035/54673/16653/2…	102
EM	GO:0060429	epithelium development	97/1115	244/3635	0.00112703	0.0183717	0.0147948	16176/21815/68713/216850/12399/21817/70350/16476/16456/11465/22695/12226/20482/12631/12575/12767/14284/22323/20846/15894/80859/320790/17874/21803/13036/12608/18479/12540/15205/11911/11482/13047/20115/19045/14784/13001/21812/18643/29876/19353/12576/14683/17698/12394/12702/109305/22388/16911/16653/18793/24075/19303/26395/12042/15251/18472/16150/70495/16173/26401/56044/26396/56407/11852/20401/22154/…	97
EM	GO:0046902	regulation of mitochondrial membrane permeability	14/1115	24/3635	0.00443093	0.0450881	0.0363096	58801/15937/11740/12125/20848/73689/12176/54673/11739/22334/12018/56428/12028/100040531	14
EM	GO:0061082	myeloid leukocyte cytokine production	14/1115	24/3635	0.00443093	0.0450881	0.0363096	16176/56722/24088/17874/21803/26362/14127/56228/17319/16149/11433/234779/15368/56200	14
EM	GO:2000628	regulation of miRNA metabolic process	14/1115	24/3635	0.00443093	0.0450881	0.0363096	16476/14281/14728/21803/20848/13653/20375/21812/18033/15251/19697/20185/22632/16600	14
EM	GO:0002224	toll-like receptor signaling pathway	15/1115	24/3635	0.00122485	0.0195859	0.0157726	246746/54123/12524/102626/24088/15510/80859/17874/217303/12042/20128/234779/78308/216869/56310	15
EM	GO:0061614	miRNA transcription	15/1115	24/3635	0.00122485	0.0195859	0.0157726	16476/14281/13207/14728/21803/20848/13653/20375/21812/18033/15251/19697/20185/22632/16600	15
EM	GO:0060337	type I interferon-mediated signaling pathway	16/1115	24/3635	0.000287665	0.0074246	0.00597906	100038882/68713/54123/246730/20846/58203/17874/15976/15975/56045/67070/12539/53323/26987/66141/80876	16
EM	GO:0071357	cellular response to type I interferon	16/1115	24/3635	0.000287665	0.0074246	0.00597906	100038882/68713/54123/246730/20846/58203/17874/15976/15975/56045/67070/12539/53323/26987/66141/80876	16
EM	GO:0097190	apoptotic signaling pathway	110/1115	238/3635	1.34684e-07	2.61569e-05	2.10643e-05	16176/20202/20201/11910/12399/18413/16476/18227/22187/20482/12575/58801/22029/15502/15937/12051/18024/15951/13040/12047/13207/15894/26943/11740/12125/29810/80859/21803/13051/67025/27050/13036/20684/12608/13163/76933/97165/18611/11911/19264/73689/56486/19941/21938/13063/12176/20115/19045/17346/20375/16854/12368/14678/21812/18518/117198/15387/17319/66092/212937/18753/16149/53610/13806/18970/54673/2…	110
EM	GO:0006897	endocytosis	93/1115	236/3635	0.00196832	0.0262999	0.0211794	16176/100038947/668101/21817/11465/320832/246746/227753/19332/12010/12721/381484/14129/102626/56792/24088/66102/15162/12798/14728/668218/233489/17874/21803/26362/12540/19063/170625/14251/14127/56440/11629/19264/51801/12772/233571/22324/69178/104318/16854/14784/64383/217303/19353/16186/15387/19200/214854/104759/140580/15900/17970/20778/19349/108664/13854/12988/140780/67841/53378/17972/56044/99650/…	93
EM	GO:0046903	secretion	90/1115	233/3635	0.00458811	0.0461284	0.0371474	16176/20202/20201/15370/21817/18413/16181/12721/14284/16649/380732/24088/15162/22228/20973/320790/67760/21803/17096/74760/26362/18479/19063/14127/56205/12772/21938/20375/16854/14678/217303/19353/69146/17113/14683/17274/16190/17319/212937/16149/16859/12394/11747/268373/109305/26921/19349/17069/20619/56382/15251/18472/53378/12495/56044/14661/27060/22088/69216/11821/50907/15368/108124/17260/28146/11…	90
EM	GO:0050778	positive regulation of immune response	103/1115	232/3635	3.67959e-06	0.00028082	0.000226145	16176/15481/246746/54123/52118/12010/18578/12524/65221/243910/15519/14284/14129/102626/246730/56792/214855/15951/12047/24088/56620/14728/15510/58203/19052/80859/17874/21803/17096/27050/15944/107321/97165/14251/14127/19264/12772/14999/64685/22324/23880/20375/16854/12368/14784/64383/217303/78781/16190/17319/217069/16149/53610/16859/18035/15040/56085/210808/100040462/67070/18033/12042/12988/20869/70…	103
EM	GO:0031663	lipopolysaccharide-mediated signaling pathway	14/1115	23/3635	0.00256072	0.0318477	0.0256471	17084/20846/211770/17874/17096/20375/17319/212937/18035/12042/20128/234779/26417/12475	14
EM	GO:1902893	regulation of miRNA transcription	14/1115	23/3635	0.00256072	0.0318477	0.0256471	16476/14281/14728/21803/20848/13653/20375/21812/18033/15251/19697/20185/22632/16600	14
EM	GO:0002478	antigen processing and presentation of exogenous peptide antigen	15/1115	23/3635	0.000639108	0.0126216	0.0101642	12010/14129/13040/14127/14999/65972/16149/15040/14960/14969/15039/21355/14998/15015/14961	15
EM	GO:0030155	regulation of cell adhesion	93/1115	229/3635	0.000624535	0.0124833	0.0100528	16176/12522/15505/100038947/668101/12399/21817/14538/16456/11465/320832/227929/11898/12010/16181/12721/12631/12524/243910/15519/12767/381484/20354/14728/15894/76709/14190/15510/80859/21803/17096/27050/12608/15944/12540/15205/107321/14251/11482/11629/19252/19264/12772/14999/22324/20375/16854/217303/17931/19353/16190/16186/16852/18753/16149/16859/12394/15040/26921/18793/26395/12042/20555/14960/1143…	93
EM	GO:0008285	negative regulation of cell population proliferation	90/1115	223/3635	0.000969961	0.0167032	0.0134512	16176/21815/68713/15982/17872/12399/16476/14569/14319/12226/15959/12010/12227/12631/12524/12575/16988/58801/20354/56792/20846/24088/23789/14728/211770/21803/17096/18148/12608/15944/20848/18479/74117/15205/11482/13726/11629/19252/54354/64685/65972/16854/22629/14026/21812/64383/217303/54353/12576/16852/18753/16859/12394/76281/26921/12345/20556/54486/26395/12988/20869/18472/20555/70110/14960/16468/1…	90
EM	GO:0022603	regulation of anatomical structure morphogenesis	87/1115	222/3635	0.0032967	0.0380424	0.0306357	16176/21815/15982/17872/16456/20302/12226/12721/20482/12631/12767/16988/56212/20354/70834/83431/67268/18024/20846/15162/71955/23789/15894/57778/11674/18746/233489/21803/13051/13036/67891/20684/15944/20848/18479/74117/15205/18655/67938/11482/15212/13047/12772/67220/23999/12176/16854/22629/107702/19353/17698/15387/12394/54673/22388/12345/19303/13854/26395/20869/15251/18472/192662/16173/56044/26396/…	87
EM	GO:0048871	multicellular organismal-level homeostasis	92/1115	220/3635	0.000200336	0.00587407	0.00473042	16176/100038882/216850/14538/22695/22187/12010/16181/12721/20482/18578/67092/12767/14284/58801/246730/18412/231507/20846/13040/75608/14728/22228/11740/12125/16541/19052/15163/80859/233489/21803/17096/13051/13036/12608/20848/26362/14751/83924/97165/14127/11911/13653/20088/72674/70461/20104/12772/77087/20375/21399/19353/14683/16190/17319/16149/18970/16653/19349/20901/11655/12042/12988/20869/15251/1…	92
EM	GO:0030042	actin filament depolymerization	13/1115	22/3635	0.00522592	0.0495021	0.0398642	227753/12631/76709/23999/14026/22388/12345/50875/20401/14489/12343/12340/56193	13
EM	GO:0030834	regulation of actin filament depolymerization	13/1115	22/3635	0.00522592	0.0495021	0.0398642	227753/12631/76709/23999/14026/22388/12345/50875/20401/14489/12343/12340/56193	13
EM	GO:0032623	interleukin-2 production	13/1115	22/3635	0.00522592	0.0495021	0.0398642	16176/12522/22695/18578/14284/14728/27050/14127/19264/12772/12394/234779/18950	13
EM	GO:0060760	positive regulation of response to cytokine stimulus	13/1115	22/3635	0.00522592	0.0495021	0.0398642	246746/54123/12767/24088/58203/15944/26362/16149/67070/15251/18472/547253/53323	13
EM	GO:0002711	positive regulation of T cell mediated immunity	14/1115	22/3635	0.00139104	0.0213774	0.0172153	16176/52118/12010/214855/15510/19264/15040/16173/15039/21355/15015/15216/18950/53331	14
EM	GO:0051085	chaperone cofactor-dependent protein refolding	14/1115	22/3635	0.00139104	0.0213774	0.0172153	15511/193740/15505/15481/81489/15528/14999/16149/14998/12017/56354/70356/30933/14828	14
EM	GO:0033993	response to lipid	92/1115	219/3635	0.00016464	0.00511908	0.00412241	16176/20202/20201/15370/20310/22695/56722/18712/11898/12010/16181/18578/12524/14284/15502/102626/56792/214855/17084/20846/13207/24088/66102/26397/14728/18036/80859/211770/17874/21803/17096/13051/13036/20684/12608/15944/20848/13163/26362/18479/15975/97165/23999/21938/233571/20375/22629/21812/14683/17698/15387/17319/22378/212937/16859/12394/13684/18035/18984/15900/17970/20778/11655/14528/26395/1803…	92
EM	GO:0002252	immune effector process	101/1115	216/3635	2.26709e-07	3.80644e-05	3.06534e-05	16176/14941/14943/14940/14944/14939/14942/56722/54123/52118/12010/12721/12524/243910/14284/14129/380732/18826/56792/12051/214855/24088/14728/15894/14190/15510/80859/17874/69550/21803/17096/13051/13036/12608/20848/26362/14751/14127/19264/20104/12772/60504/27056/21354/14999/21938/64685/22324/20375/16854/12983/217303/98365/56228/53314/16190/17319/16852/18753/16149/16859/15900/22388/15040/13032/21080…	101
EM	GO:0002521	leukocyte differentiation	85/1115	216/3635	0.00319567	0.0373896	0.03011	16176/12522/12399/16476/20302/246746/14281/16477/18030/12010/243910/15519/14284/21985/12051/12047/24088/18103/14728/22228/11740/14190/15163/80859/320790/211770/17874/21803/17096/15976/12608/20848/26362/83924/14127/13653/19264/20104/12772/22324/20375/98365/14683/56457/53314/16190/16186/665155/16852/16149/16859/12394/15900/20869/18472/14960/18987/210293/12193/57259/16173/66494/234779/27060/14998/17…	85
EM	GO:0009617	response to bacterium	97/1115	214/3635	2.36094e-06	0.000215216	0.000173314	16176/20202/20201/15370/100038882/20310/14939/50778/22695/56722/15959/12010/14109/18578/23833/12524/14284/14129/67248/24110/102626/246730/56792/12051/214855/231507/15951/17084/20846/24088/66102/15162/26397/14728/58809/18036/80859/320790/211770/17874/17096/13051/109032/12608/15944/26362/15975/17476/97165/14127/66848/27056/21938/12176/20375/98365/69146/17319/212937/18753/16859/18035/15900/15040/179…	97
EM	GO:0030029	actin filament-based process	84/1115	213/3635	0.00314322	0.036993	0.0297906	20202/16456/11465/227753/19240/12721/12631/18578/56212/16419/56378/18826/22323/24088/15162/23789/12798/15894/76709/57778/15163/326618/69550/74137/21803/19241/14744/18479/74117/12540/67803/11629/17357/11867/23999/14784/14026/21812/23950/107702/18643/68089/19353/19200/18753/140580/22388/16653/12345/19303/22793/108058/18472/16150/50875/26401/56044/11852/19246/20401/59069/16423/14489/16202/73112/1233…	84
EM	GO:0043068	positive regulation of programmed cell death	90/1115	213/3635	0.000151595	0.00475754	0.00383127	16176/20202/20201/15370/11910/17872/12399/21817/18413/17873/16476/21664/20302/227753/12226/22187/20482/243910/12575/58801/15502/98267/13040/12047/26943/12125/15510/58203/21803/17096/67025/27050/13036/109032/13163/12540/18611/11911/13653/19252/19264/20104/27056/19941/21938/12176/20115/19045/12368/21812/64383/16852/18753/11747/54673/15900/17970/13032/108058/12042/50493/15251/16828/16173/276770/2640…	90
EM	GO:0031529	ruffle organization	13/1115	21/3635	0.00295985	0.0356885	0.0287401	56212/83431/56792/23789/15894/11629/14026/18643/19353/20401/27060/11845/56193	13
EM	GO:0043620	regulation of DNA-templated transcription in response to stress	15/1115	21/3635	0.000137237	0.00438897	0.00353446	11910/17872/16476/18024/29810/12608/11911/13653/64383/110213/12915/15251/19697/15368/17684	15
EM	GO:0098609	cell-cell adhesion	89/1115	206/3635	6.2334e-05	0.00247608	0.001994	16176/20202/20201/12522/15505/100038947/668101/12399/14538/16456/320832/52118/11898/12010/16181/12721/12524/243910/15519/381484/20354/16419/13723/14728/15894/14190/15510/80859/21803/17096/13051/27050/12608/15944/12540/15205/14251/11629/19264/12772/14999/20375/16854/23950/217303/14683/17698/16190/16186/16852/18753/16149/16859/12394/268373/15040/18793/26395/12042/20320/20555/14960/16173/14969/15039…	89
EM	GO:0030036	actin cytoskeleton organization	81/1115	204/3635	0.00297825	0.0356885	0.0287401	20202/16456/11465/227753/19240/12721/12631/56212/16419/56378/18826/22323/24088/15162/23789/12798/15894/76709/57778/15163/326618/69550/74137/21803/19241/14744/18479/74117/12540/67803/11629/17357/11867/23999/14784/14026/21812/23950/107702/18643/68089/19353/19200/18753/140580/22388/16653/12345/19303/22793/18472/16150/50875/26401/56044/11852/19246/20401/59069/16423/14489/16202/12331/17260/11840/23897…	81
EM	GO:0043065	positive regulation of apoptotic process	88/1115	203/3635	5.90365e-05	0.00238849	0.00192346	16176/20202/20201/15370/11910/17872/12399/21817/18413/17873/16476/21664/20302/227753/12226/22187/20482/243910/58801/15502/98267/13040/12047/26943/12125/15510/58203/21803/17096/67025/27050/13036/109032/13163/12540/18611/11911/13653/19252/19264/20104/27056/19941/21938/12176/20115/19045/12368/21812/64383/16852/18753/11747/54673/15900/17970/13032/108058/12042/50493/15251/16828/16173/276770/26401/1366…	88
EM	GO:0050865	regulation of cell activation	90/1115	203/3635	1.67983e-05	0.000940144	0.000757101	16176/12522/15505/100038947/668101/12399/16456/320832/246746/16478/12010/12721/12524/243910/15519/12575/16988/381484/380732/56792/14728/14190/15510/80859/17874/21803/17096/27050/12608/15944/26362/75345/83924/15205/14127/11629/19264/12772/14999/21938/54354/20375/16854/217303/56457/16190/16186/17319/16852/18753/16149/16859/12394/16911/15040/13032/12042/12988/20555/14960/12193/67742/16173/14969/6649…	90
EM	GO:0032103	positive regulation of response to external stimulus	88/1115	201/3635	3.7649e-05	0.00175591	0.00141404	16176/20202/20201/18413/15481/20302/246746/54123/52118/12524/65221/15519/12767/14129/102626/83431/246730/56792/15951/17084/13040/24088/56620/15510/58203/19052/80859/17874/21803/17096/13051/12608/15944/97165/14251/14127/11629/12772/64685/22324/20375/12368/64383/217303/19353/69146/78781/17319/217069/16852/16149/53610/16859/18035/19141/15040/56085/13032/106512/210808/100040462/67070/12042/70110/1617…	88
EM	GO:0001913	T cell mediated cytotoxicity	13/1115	20/3635	0.00156264	0.0233593	0.0188113	14939/52118/12010/13036/19264/15040/13032/15039/21355/15015/15216/18950/53331	13
EM	GO:0035914	skeletal muscle cell differentiation	13/1115	20/3635	0.00156264	0.0233593	0.0188113	15370/11910/14281/12227/13207/13653/13726/16653/12848/68050/17260/60406/17684	13
EM	GO:0042110	T cell activation	93/1115	194/3635	1.67414e-07	2.95883e-05	2.38276e-05	16176/12522/15505/100038947/668101/12399/320832/227753/12010/12721/12524/243910/15519/12767/14284/381484/18826/12051/12047/14728/15894/14190/15510/80859/320790/21803/27050/15976/12608/15944/20848/15975/75345/15205/14127/13653/11629/19264/20104/12772/14999/21938/22324/20375/16854/217303/98365/56457/17698/53314/16190/16186/16852/16149/16859/12394/15040/20556/12042/12988/20869/20555/14960/12193/1617…	93
EM	GO:0032446	protein modification by small protein conjugation	79/1115	191/3635	0.000844845	0.0150904	0.0121523	100038882/22186/22187/14109/15519/22029/15502/22190/18412/18024/81018/66105/211770/67025/18148/27050/13163/67921/77891/56398/56791/78294/13653/56486/20115/54354/64685/21812/208768/56228/117198/16898/217069/214854/22210/268373/56085/23806/12042/15251/67841/67845/22209/26401/20128/93765/56407/108098/17246/68718/11796/54484/22088/140499/69216/19697/22196/52717/672511/20747/22195/56550/22201/66498/21…	79
EM	GO:0001782	B cell homeostasis	12/1115	19/3635	0.00339435	0.038638	0.0311153	12125/17096/17319/16149/12042/15251/16150/210293/17260/12018/320795/12028	12
EM	GO:0045687	positive regulation of glial cell differentiation	12/1115	19/3635	0.00339435	0.038638	0.0311153	16176/12767/24088/21803/74117/15205/21938/19744/19697/433759/12017/28000	12
EM	GO:0050732	negative regulation of peptidyl-tyrosine phosphorylation	12/1115	19/3635	0.00339435	0.038638	0.0311153	20354/14728/19264/217303/18753/12702/67742/16173/547253/22088/15170/78388	12
EM	GO:1902108	regulation of mitochondrial membrane permeability involved in apoptotic process	12/1115	19/3635	0.00339435	0.038638	0.0311153	58801/15937/11740/12125/73689/12176/54673/11739/22334/12018/56428/12028	12
EM	GO:0035458	cellular response to interferon-beta	13/1115	19/3635	0.000758669	0.0141534	0.0113978	15959/246730/15951/20846/15976/15944/15975/12313/100040462/15953/15950/53323/72935	13
EM	GO:0043618	regulation of transcription from RNA polymerase II promoter in response to stress	14/1115	19/3635	0.000136	0.00438897	0.00353446	11910/17872/16476/18024/29810/12608/11911/13653/64383/110213/12915/15251/15368/17684	14
EM	GO:0002694	regulation of leukocyte activation	85/1115	188/3635	1.16351e-05	0.00072353	0.000582661	16176/12522/15505/100038947/668101/12399/320832/246746/16478/12010/12721/12524/243910/15519/12575/16988/381484/380732/56792/14728/14190/15510/80859/17874/21803/17096/27050/12608/15944/26362/75345/83924/15205/14127/11629/19264/12772/14999/21938/54354/20375/16854/217303/56457/16190/16186/17319/16852/16149/16859/12394/15040/13032/12042/12988/20555/14960/12193/67742/16173/14969/66494/15039/16423/1499…	85
EM	GO:0031342	negative regulation of cell killing	12/1115	18/3635	0.00172971	0.0251444	0.0202489	15516/21803/13051/19264/21354/16859/15040/15039/21355/15015/11692/216869	12
EM	GO:0043331	response to dsRNA	12/1115	18/3635	0.00172971	0.0251444	0.0202489	58801/17254/20846/18148/14251/78781/18035/18033/26417/66878/67245/56200	12
EM	GO:0009988	cell-cell recognition	13/1115	18/3635	0.000332632	0.00815313	0.00656575	15511/11674/12464/12465/16854/17698/12468/21454/22334/12461/12462/14595/12469	13
EM	GO:0002831	regulation of response to biotic stimulus	80/1115	178/3635	2.77428e-05	0.00135015	0.00108728	16176/100038882/15481/246746/54123/52118/12524/65221/15519/102626/246730/18024/15951/17084/20846/24088/56620/14190/15510/58203/19052/80859/211770/17874/21803/17096/15944/97165/14251/21354/64685/22324/231712/20375/80287/12368/64383/217303/78781/17319/217069/18521/16149/53610/16859/18035/15040/56085/210808/100040462/56045/67070/12042/70110/20128/547253/11545/234779/15039/21355/26417/19697/66878/150…	80
EM	GO:0040017	positive regulation of locomotion	70/1115	175/3635	0.00454176	0.0457995	0.0368825	16176/14538/16476/11465/12721/12631/12767/20354/70834/18024/24088/66102/19243/26397/15894/76709/11674/20195/21803/17096/13051/19241/13036/20848/14751/18479/74117/12540/13653/11629/19264/12772/233571/20375/16854/14678/21812/18643/19353/16149/16859/19141/26921/106512/108058/26395/15251/11433/53378/16173/26396/11852/234779/17246/68050/16423/26417/16202/22196/20343/15368/11845/50918/71175/14191/12261…	70
EM	GO:2000147	positive regulation of cell motility	70/1115	174/3635	0.0038461	0.04111	0.033106	16176/14538/16476/11465/12721/12631/12767/20354/70834/18024/24088/66102/19243/26397/15894/76709/11674/20195/21803/17096/13051/19241/13036/20848/14751/18479/74117/12540/13653/11629/19264/12772/233571/20375/16854/14678/21812/18643/19353/16149/16859/19141/26921/106512/108058/26395/15251/11433/53378/16173/26396/11852/234779/17246/68050/16423/26417/16202/22196/20343/15368/11845/50918/71175/14191/12261…	70
EM	GO:0034248	regulation of amide metabolic process	69/1115	173/3635	0.00523513	0.0495021	0.0398642	20202/14941/14943/14940/17872/14944/14939/14942/22695/12227/13629/110954/12051/18024/100043346/18746/22608/19735/233489/14433/12785/15979/18148/27050/67671/217869/19941/19045/17346/16341/18458/15568/18753/13684/55944/225363/67070/17347/69125/12193/73830/276770/13665/67869/223453/20218/229317/17149/17975/26417/19697/18813/53817/28146/20168/66882/192170/56334/14359/15469/11991/69674/20918/12261/689…	69
EM	GO:0002253	activation of immune response	74/1115	173/3635	0.00037948	0.0089739	0.00722672	16176/15481/246746/54123/18578/12524/65221/243910/15519/14284/102626/246730/56792/15951/12047/24088/56620/14728/15510/58203/19052/80859/17874/17096/27050/15944/107321/14251/14127/19264/64685/23880/16854/12368/14784/64383/217303/78781/217069/53610/18035/56085/210808/100040462/67070/18033/12042/12988/20869/70110/20128/93765/234779/20218/16423/19697/66878/17260/11845/15170/226421/78308/15950/71514/1…	74
EM	GO:0016567	protein ubiquitination	71/1115	170/3635	0.00111974	0.0183419	0.0147708	100038882/22186/22187/14109/15519/22029/15502/22190/18412/18024/81018/66105/211770/67025/18148/27050/13163/77891/56398/56791/78294/56486/20115/54354/64685/21812/208768/56228/117198/16898/217069/214854/22210/268373/56085/23806/12042/67841/67845/22209/26401/20128/93765/56407/108098/17246/68718/11796/54484/22088/140499/69216/52717/672511/20747/22195/56550/22201/66498/216869/50849/67245/53323/56289/6…	71
EM	GO:0001911	negative regulation of leukocyte mediated cytotoxicity	11/1115	17/3635	0.00385063	0.04111	0.033106	21803/13051/19264/21354/16859/15040/15039/21355/15015/11692/216869	11
EM	GO:0002335	mature B cell differentiation	11/1115	17/3635	0.00385063	0.04111	0.033106	12051/14728/80859/20375/16186/16852/15900/18987/210293/234779/16848	11
EM	GO:0010591	regulation of lamellipodium assembly	11/1115	17/3635	0.00385063	0.04111	0.033106	12631/15519/76709/74117/12540/23999/19353/12345/68050/22376/19354	11
EM	GO:1902110	positive regulation of mitochondrial membrane permeability involved in apoptotic process	11/1115	17/3635	0.00385063	0.04111	0.033106	58801/15937/11740/12125/73689/12176/54673/11739/22334/12018/12028	11
EM	GO:1902686	mitochondrial outer membrane permeabilization involved in programmed cell death	11/1115	17/3635	0.00385063	0.04111	0.033106	58801/15937/11740/12125/73689/12176/54673/11739/22334/12018/12028	11
EM	GO:1902895	positive regulation of miRNA transcription	11/1115	17/3635	0.00385063	0.04111	0.033106	16476/14281/21803/20848/13653/20375/21812/18033/15251/19697/16600	11
EM	GO:0098586	cellular response to virus	12/1115	17/3635	0.000798324	0.0144907	0.0116694	15519/21803/15944/27056/78781/16859/18033/15251/18987/66878/11840/12028	12
EM	GO:0030335	positive regulation of cell migration	68/1115	168/3635	0.0036591	0.0406195	0.032711	16176/14538/16476/11465/12721/12767/20354/70834/18024/24088/66102/19243/26397/15894/76709/11674/20195/21803/17096/13051/19241/13036/20848/14751/18479/74117/12540/13653/11629/19264/12772/233571/20375/16854/14678/21812/18643/19353/16149/16859/19141/26921/106512/108058/26395/15251/11433/53378/16173/11852/234779/17246/68050/16423/26417/16202/22196/20343/15368/11845/50918/71175/14191/12261/19354/19204…	68
EM	GO:2001233	regulation of apoptotic signaling pathway	81/1115	165/3635	3.13745e-07	4.76767e-05	3.83943e-05	16176/20202/20201/11910/12399/18413/18227/22187/20482/58801/22029/15502/15937/18024/13040/15894/26943/11740/12125/13051/67025/27050/13036/20684/13163/97165/18611/11911/19264/19941/20115/19045/16854/14678/21812/18518/117198/15387/17319/66092/212937/18753/16149/53610/13806/54673/268373/56085/13032/18793/110213/26395/12042/15251/11739/66494/22334/56295/11545/19246/17246/56208/19697/12581/15368/66168…	81
EM	GO:0051493	regulation of cytoskeleton organization	67/1115	164/3635	0.00298644	0.0356885	0.0287401	15511/193740/15505/16456/11465/227753/19240/12721/12631/56212/56378/22323/24088/15162/75608/23789/15894/76709/15163/69550/21803/19241/18148/27050/14744/18479/74117/12540/23999/14784/14026/21812/107702/18643/19353/12576/18753/22388/12345/19303/18472/50875/26401/56044/20401/14228/16423/14489/26417/16202/17260/13589/11840/23897/11845/73910/50918/12343/22376/12340/68942/20971/13169/14191/56193/52004/…	67
EM	GO:1903131	mononuclear cell differentiation	67/1115	164/3635	0.00298644	0.0356885	0.0287401	16176/12522/12399/16476/18030/12010/243910/15519/14284/21985/12051/12047/14728/11740/14190/80859/320790/21803/17096/15976/12608/20848/26362/14127/13653/19264/20104/12772/22324/20375/98365/56457/53314/16190/16186/16852/16149/16859/12394/15900/20869/14960/18987/210293/12193/16173/66494/234779/27060/14998/17260/12018/19934/15170/11461/18950/20185/22632/26992/16848/14961/57376/12028/20587/14977/56436…	67
EM	GO:0070848	response to growth factor	68/1115	164/3635	0.00177863	0.0256337	0.0206429	15370/14718/12399/14538/16476/22695/14281/12721/20482/12631/16419/13627/13207/23789/26397/76709/80859/21803/27050/20848/74117/15205/107321/11482/56440/13653/13726/23999/20375/14784/21812/16859/12394/54673/19141/20901/19303/22793/19646/18033/20320/20869/15251/53378/12193/26401/11545/19246/17975/26417/16202/19697/15936/17260/11845/15216/238247/433759/16600/15469/60406/71954/216869/77407/109905/1768…	68
EM	GO:0001819	positive regulation of cytokine production	68/1115	161/3635	0.0009907	0.0169733	0.0136687	16176/12522/100038882/20303/18413/20302/54123/12010/18578/15519/246730/12051/214855/20846/24088/56620/15510/19696/14433/17874/21803/15979/27050/12608/20848/15975/97165/14251/14127/11911/13653/11629/19264/12772/27056/69146/78781/53314/16190/17319/16149/16859/12394/15900/15040/106512/210808/12042/15251/18987/70495/16173/234779/15039/17975/19697/66878/21353/15015/226421/18950/232286/12370/14191/1247…	68
EM	GO:1902532	negative regulation of intracellular signal transduction	69/1115	161/3635	0.000558078	0.011732	0.00944785	16176/11910/240672/56722/243910/15502/18024/20846/26397/14728/19052/19735/74137/17096/15944/54153/56398/11911/19252/19264/72674/67702/64685/20375/217303/117198/17319/18753/16149/53610/13806/22210/54673/268373/18793/110213/26395/12988/20869/15251/18472/70110/22334/93765/19246/20401/17246/26417/19697/66878/12581/53817/21353/57261/66168/15170/50918/433759/20185/57912/12370/16600/15469/20111/216869/6…	69
EM	GO:0002683	negative regulation of immune system process	77/1115	161/3635	2.29971e-06	0.000215216	0.000173314	100038882/12399/15481/246746/12524/243910/16988/380732/246730/56792/18103/12798/14728/14190/211770/69550/21803/17096/13051/12608/15944/26362/83924/107321/26440/14127/19252/19264/12772/21354/54354/64685/231712/20375/16854/64383/217303/16190/17319/18521/16149/16859/12394/15040/56085/56045/110213/20555/14960/11433/57259/67742/20128/547253/11545/15039/16423/21355/66878/15015/15368/12514/15216/15170/1…	77
EM	GO:0031349	positive regulation of defense response	77/1115	161/3635	2.29971e-06	0.000215216	0.000173314	16176/20202/20201/18413/15481/20302/246746/54123/52118/12524/65221/15519/14129/102626/246730/56792/15951/13040/24088/56620/15510/58203/19052/80859/17874/21803/17096/12608/15944/97165/14251/14127/12772/64685/22324/20375/12368/64383/217303/69146/78781/217069/16852/16149/53610/16859/18035/15040/56085/13032/106512/210808/100040462/67070/12042/70110/16173/20128/234779/15039/16423/26417/19697/66878/150…	77
EM	GO:0045785	positive regulation of cell adhesion	68/1115	159/3635	0.000655972	0.0128067	0.0103133	16176/12522/15505/100038947/668101/12399/21817/14538/16456/320832/12010/12721/12631/12524/243910/15519/381484/14728/15894/76709/15510/80859/21803/27050/15944/12540/15205/14251/11629/19264/12772/14999/22324/19353/16190/16186/16852/16149/16859/12394/15040/26921/18793/12042/14960/16173/14969/15039/16423/56348/16202/19697/14998/15015/15170/50918/18453/11461/18950/20971/26992/14961/12261/57376/20587/1…	68
EM	GO:0071363	cellular response to growth factor stimulus	66/1115	157/3635	0.00135772	0.0212058	0.0170771	15370/14718/14538/16476/22695/14281/12721/20482/12631/16419/13627/13207/23789/26397/76709/80859/21803/27050/20848/74117/15205/107321/11482/56440/13653/13726/23999/20375/14784/21812/16859/12394/54673/19141/20901/19303/22793/19646/18033/20320/20869/15251/53378/12193/26401/11545/19246/17975/26417/16202/19697/17260/11845/15216/238247/433759/16600/15469/60406/71954/216869/77407/109905/17684/14828/2456…	66
EM	GO:0010720	positive regulation of cell development	70/1115	157/3635	0.000120905	0.00401981	0.00323717	16176/12522/12399/21817/16476/16456/20302/14281/20482/243910/15519/12767/20354/83431/24088/71955/14728/15163/80859/233489/211770/21803/17096/13051/67891/26362/18479/74117/15205/13047/19264/12772/23999/21938/20375/64383/19047/14683/16190/16186/16149/16859/12394/54673/16653/26395/20320/20869/15251/18472/14960/16173/26396/19744/16202/19697/14998/23897/11461/433759/18950/13169/53605/26992/12370/12017…	70
EM	GO:0051249	regulation of lymphocyte activation	75/1115	157/3635	3.30546e-06	0.000266006	0.000214215	16176/12522/15505/100038947/668101/12399/320832/12010/12721/12524/243910/15519/12575/16988/381484/14728/14190/15510/80859/17874/21803/17096/27050/12608/15944/26362/75345/15205/11629/19264/12772/14999/21938/54354/20375/16854/217303/56457/16190/16186/17319/16852/16149/16859/12394/15040/12042/12988/20555/14960/12193/67742/16173/14969/66494/15039/16423/14998/15015/17260/15216/15170/19084/11461/18950/…	75
EM	GO:0045088	regulation of innate immune response	72/1115	154/3635	1.36105e-05	0.000816146	0.000657246	100038882/15481/246746/54123/52118/12524/65221/15519/102626/246730/18024/15951/24088/56620/15510/58203/19052/80859/17874/21803/17096/15944/97165/14251/21354/64685/22324/231712/20375/12368/64383/217303/78781/217069/18521/16149/53610/16859/18035/15040/56085/210808/100040462/56045/67070/12042/70110/20128/547253/11545/234779/15039/21355/19697/66878/15015/11845/12539/226421/78308/15950/71514/11692/123…	72
EM	GO:0002495	antigen processing and presentation of peptide antigen via MHC class II	10/1115	15/3635	0.00430127	0.0443057	0.0356795	12010/13040/14127/14999/65972/16149/14960/14969/14998/14961	10
EM	GO:1902253	regulation of intrinsic apoptotic signaling pathway by p53 class mediator	10/1115	15/3635	0.00430127	0.0443057	0.0356795	22187/67025/19941/20115/15387/17319/212937/16149/54673/17246	10
EM	GO:1902745	positive regulation of lamellipodium organization	10/1115	15/3635	0.00430127	0.0443057	0.0356795	12631/15519/23789/76709/74117/12540/23999/19353/68050/19354	10
EM	GO:1903901	negative regulation of viral life cycle	11/1115	15/3635	0.000809863	0.0146211	0.0117744	68713/227753/69550/13001/217069/16149/268373/17069/20128/66141/80876	11
EM	GO:0030098	lymphocyte differentiation	62/1115	149/3635	0.00253031	0.0317045	0.0255317	16176/12522/12399/18030/12010/243910/15519/14284/21985/12051/12047/14728/11740/14190/80859/320790/21803/15976/20848/26362/14127/13653/19264/20104/12772/22324/20375/56457/53314/16190/16186/16852/16149/16859/12394/15900/20869/14960/18987/210293/12193/16173/66494/234779/27060/14998/12018/19934/15170/11461/18950/20185/22632/26992/16848/14961/57376/12028/20587/14977/56436/56310	62
EM	GO:0002764	immune response-regulating signaling pathway	66/1115	148/3635	0.00018764	0.00567193	0.00456763	15481/246746/54123/18578/12524/65221/243910/14284/102626/246730/56792/12047/24088/56620/14728/15510/19052/80859/17874/17096/27050/13036/15944/107321/14251/14127/19264/64685/23880/16854/14784/64383/217303/78781/217069/18035/56085/210808/67070/18033/12042/12988/20869/70110/20128/93765/234779/20218/16423/19697/66878/17260/11845/15170/226421/78308/13709/12475/216869/224727/67245/12261/109905/12028/56…	66
EM	GO:0002757	immune response-activating signaling pathway	65/1115	146/3635	0.000222469	0.00607359	0.00489109	15481/246746/54123/18578/12524/65221/243910/14284/102626/246730/56792/12047/24088/56620/14728/15510/19052/80859/17874/17096/27050/15944/107321/14251/14127/19264/64685/23880/16854/14784/64383/217303/78781/217069/18035/56085/210808/67070/18033/12042/12988/20869/70110/20128/93765/234779/20218/16423/19697/66878/17260/11845/15170/226421/78308/13709/12475/216869/224727/67245/12261/109905/12028/56310/24…	65
EM	GO:0022407	regulation of cell-cell adhesion	71/1115	146/3635	2.7029e-06	0.000232727	0.000187416	16176/12522/15505/100038947/668101/12399/14538/16456/320832/11898/12010/16181/12721/12524/243910/15519/381484/14728/15894/14190/15510/80859/21803/17096/27050/12608/15944/15205/14251/11629/19264/12772/14999/20375/16854/217303/16190/16186/16852/18753/16149/16859/12394/15040/18793/26395/12042/20555/14960/16173/14969/15039/16423/19697/14998/15015/15216/15170/50918/19084/11461/18950/20971/26992/14961/…	71
EM	GO:0043254	regulation of protein-containing complex assembly	65/1115	144/3635	0.000135783	0.00438897	0.00353446	100038882/15481/227753/19240/12721/12631/15519/15081/56378/18826/22323/327959/24088/15162/15894/76709/12125/19052/15163/17874/21803/19241/27050/15944/18479/74117/12540/15205/23999/16854/14784/14026/64383/18643/19353/12576/17698/18753/54673/16911/12345/13854/50875/26401/20128/22334/67089/234779/14228/14489/66878/50907/108124/13589/23897/11845/12018/73910/50918/12343/12340/13169/68943/12028/56193	65
EM	GO:0051347	positive regulation of transferase activity	60/1115	143/3635	0.00234083	0.0301169	0.0242532	16176/18712/16181/12524/15519/12575/15516/26397/19052/211770/21803/17096/18148/27050/53379/15944/13163/26362/18479/77891/13653/19264/12464/217303/12576/16898/17319/18753/16149/54673/268373/16911/16653/19303/26395/12988/26382/20869/21454/16173/26401/26396/56295/19246/12461/23994/26417/16202/22196/17260/22195/20971/16600/14191/11991/216869/67397/109905/12445/18768	60
EM	GO:0007015	actin filament organization	64/1115	143/3635	0.00020683	0.00587407	0.00473042	16456/11465/227753/19240/12721/12631/56212/16419/56378/18826/22323/24088/23789/12798/15894/76709/15163/326618/19241/14744/18479/74117/12540/67803/11629/17357/11867/23999/14784/14026/21812/107702/18643/68089/19353/19200/18753/140580/22388/12345/19303/22793/50875/26401/11852/20401/59069/16423/14489/12331/11840/23897/11845/73910/50918/12343/22376/12340/20971/13169/19354/27361/56193/246177	64
EM	GO:0031400	negative regulation of protein modification process	60/1115	141/3635	0.00156186	0.0233593	0.0188113	16176/100038882/17872/17873/16476/12575/20354/15502/70834/18412/14728/19735/211770/21803/17096/67025/18148/27050/13163/56398/56205/19252/19264/20115/66917/14678/64383/217303/12576/18518/117198/18753/22210/12702/268373/20555/16150/67742/16173/547253/22627/19246/22088/69216/16202/19697/12018/15170/50918/19084/11461/56334/15525/12017/78388/320795/216869/12028/56310/18768	60
EM	GO:0007159	leukocyte cell-cell adhesion	69/1115	141/3635	2.82408e-06	0.000237081	0.000190923	16176/20202/20201/12522/15505/100038947/668101/12399/16456/320832/11898/12010/12721/12524/243910/15519/381484/20354/14728/15894/14190/15510/80859/21803/13051/27050/12608/15944/15205/11629/19264/12772/14999/16854/217303/17698/16190/16186/16852/16149/16859/12394/15040/12042/20555/14960/16173/14969/15039/16423/19697/14998/20343/15015/15216/15170/19084/11461/18950/66629/20971/26992/14961/16600/67245/…	69
EM	GO:0002443	leukocyte mediated immunity	75/1115	140/3635	7.69035e-09	1.98648e-06	1.59972e-06	16176/14941/14943/14940/14944/14939/14942/54123/52118/12010/12721/14284/14129/380732/56792/12051/214855/24088/14728/15894/14190/15510/80859/17874/69550/21803/17096/13051/13036/14127/19264/12772/60504/21354/21938/22324/20375/12983/217303/98365/53314/16190/18753/16149/16859/22388/15040/13032/20619/20556/12042/18987/16173/234779/15039/27060/21355/14998/15015/15368/246256/15216/15170/22376/18950/1169…	75
EM	GO:0001916	positive regulation of T cell mediated cytotoxicity	10/1115	14/3635	0.00197366	0.0262999	0.0211794	52118/12010/19264/15040/15039/21355/15015/15216/18950/53331	10
EM	GO:0043370	regulation of CD4-positive, alpha-beta T cell differentiation	10/1115	14/3635	0.00197366	0.0262999	0.0211794	12522/12399/243910/80859/21803/12772/16190/16186/12394/16173	10
EM	GO:0070498	interleukin-1-mediated signaling pathway	10/1115	14/3635	0.00197366	0.0262999	0.0211794	16176/16178/16181/58203/17874/13653/18035/16150/26417/19697	10
EM	GO:1904358	positive regulation of telomere maintenance via telomere lengthening	10/1115	14/3635	0.00197366	0.0262999	0.0211794	53379/12464/12465/12468/21454/12461/12462/26417/12469/18768	10
EM	GO:0035036	sperm-egg recognition	11/1115	14/3635	0.000298734	0.00748617	0.00602864	15511/11674/12464/12465/12468/21454/22334/12461/12462/14595/12469	11
EM	GO:0050867	positive regulation of cell activation	60/1115	135/3635	0.000408795	0.00953288	0.00767686	16176/12522/15505/100038947/668101/12399/320832/16478/12010/12721/12524/243910/15519/12575/381484/56792/14728/15510/80859/17874/21803/27050/15944/26362/15205/14127/11629/19264/12772/14999/20375/16190/16186/17319/16852/16149/16859/12394/15040/13032/12042/14960/16173/14969/15039/16423/14998/15015/17260/11461/18950/26992/14961/20111/14191/67245/57376/20587/19204/56193	60
EM	GO:0002250	adaptive immune response	67/1115	135/3635	2.10188e-06	0.000215216	0.000173314	16176/14939/54123/52118/12010/12524/243910/14284/14129/12051/214855/56620/14728/15894/14190/15510/80859/17874/21803/17096/13051/13036/20848/75345/14127/19264/12772/60504/21354/14999/21938/18034/12983/53314/16190/17319/26888/18753/16149/109305/15040/13032/20556/12042/12988/20555/14960/18987/67742/16173/14969/15039/27060/21355/14998/15015/17260/15216/15170/22376/18950/13169/14961/320795/12261/53331…	67
EM	GO:0002697	regulation of immune effector process	62/1115	130/3635	2.55636e-05	0.00130065	0.00104742	16176/56722/52118/12010/12524/243910/14129/56792/214855/24088/14728/14190/15510/80859/17874/69550/21803/17096/13051/26362/14751/14127/19264/12772/27056/21354/14999/21938/22324/20375/16854/217303/56228/16190/17319/16149/16859/15040/210808/110213/11433/16173/234779/15039/16423/21355/15015/15368/15216/15170/22376/18950/11692/14191/320795/216869/12261/19354/109905/53331/19204/56200	62
EM	GO:0019221	cytokine-mediated signaling pathway	67/1115	130/3635	3.54949e-07	4.76767e-05	3.83943e-05	16176/100038882/20310/20303/68713/18413/16178/54199/20302/246746/54123/23962/16181/12767/22029/16164/246730/56792/20846/14728/58203/80859/17874/17096/13051/15980/15979/15976/15944/20848/26362/15975/14127/13653/19264/72674/12772/60504/27056/20375/13001/12983/16190/16186/16149/18035/16653/56045/67070/15251/18472/16150/16173/547253/26417/16202/19697/12982/12539/15170/16154/53323/26987/13448/56310/66…	67
EM	GO:0019886	antigen processing and presentation of exogenous peptide antigen via MHC class II	10/1115	13/3635	0.000777285	0.0143413	0.0115491	12010/13040/14127/14999/65972/16149/14960/14969/14998/14961	10
EM	GO:0070199	establishment of protein localization to chromosome	10/1115	13/3635	0.000777285	0.0143413	0.0115491	12464/12465/22378/12468/21454/12461/12462/12469/71175/69917	10
EM	GO:0006007	glucose catabolic process	9/1115	13/3635	0.00469526	0.0462366	0.0372346	11674/18746/14433/14751/18655/21991/13806/16828/56421	9
EM	GO:0010592	positive regulation of lamellipodium assembly	9/1115	13/3635	0.00469526	0.0462366	0.0372346	12631/15519/76709/74117/12540/23999/19353/68050/19354	9
EM	GO:0032212	positive regulation of telomere maintenance via telomerase	9/1115	13/3635	0.00469526	0.0462366	0.0372346	12464/12465/12468/21454/12461/12462/26417/12469/18768	9
EM	GO:0032743	positive regulation of interleukin-2 production	9/1115	13/3635	0.00469526	0.0462366	0.0372346	16176/12522/18578/27050/19264/12772/12394/234779/18950	9
EM	GO:0061615	glycolytic process through fructose-6-phosphate	9/1115	13/3635	0.00469526	0.0462366	0.0372346	11674/18746/19052/14433/14751/18655/21991/13806/56421	9
EM	GO:0010563	negative regulation of phosphorus metabolic process	57/1115	129/3635	0.000678785	0.0130249	0.010489	16176/17872/17873/16476/12575/20354/15502/70834/56792/14728/19735/211770/21803/17096/18148/13163/56398/56205/19252/19264/66917/14678/64383/217303/12576/18518/18753/12702/268373/12988/20555/16150/12495/67742/16173/547253/11545/22627/19246/11796/22088/16202/12581/12018/15170/50918/19084/11461/56334/15525/12017/78388/320795/216869/12028/56193/18768	57
EM	GO:0045936	negative regulation of phosphate metabolic process	57/1115	129/3635	0.000678785	0.0130249	0.010489	16176/17872/17873/16476/12575/20354/15502/70834/56792/14728/19735/211770/21803/17096/18148/13163/56398/56205/19252/19264/66917/14678/64383/217303/12576/18518/18753/12702/268373/12988/20555/16150/12495/67742/16173/547253/11545/22627/19246/11796/22088/16202/12581/12018/15170/50918/19084/11461/56334/15525/12017/78388/320795/216869/12028/56193/18768	57
EM	GO:0002696	positive regulation of leukocyte activation	58/1115	129/3635	0.000352551	0.0084562	0.00680981	16176/12522/15505/100038947/668101/12399/320832/16478/12010/12721/12524/243910/15519/12575/381484/56792/14728/15510/80859/17874/21803/27050/15944/26362/15205/14127/11629/19264/12772/14999/20375/16190/16186/17319/16852/16149/16859/12394/15040/13032/12042/14960/16173/14969/15039/16423/14998/15015/17260/11461/18950/26992/14961/14191/67245/57376/20587/19204	58
EM	GO:0097193	intrinsic apoptotic signaling pathway	63/1115	129/3635	8.41153e-06	0.00054319	0.000437433	20202/20201/22187/20482/12575/58801/15502/15937/12051/18024/15951/12047/13207/26943/12125/67025/27050/12608/13163/11911/19941/21938/13063/12176/20115/12368/117198/15387/17319/212937/16149/53610/13806/18970/54673/268373/56085/18793/110213/26395/20869/15251/22334/11545/19246/17246/56208/12581/15368/66168/17210/12018/20747/18453/56428/433759/18950/71514/67397/224727/53323/68943/12028	63
EM	GO:0016032	viral process	54/1115	126/3635	0.00218495	0.0286603	0.0230803	100038882/68713/15481/16476/22695/227753/23962/12631/12767/13627/246730/17254/20846/13207/75608/71955/15894/12125/66085/69550/20684/26362/78610/23983/80287/13001/18643/78781/217069/18521/16852/16149/55944/268373/19349/17069/223691/26401/20128/73711/22088/30960/57261/18453/433759/68942/19205/53356/21849/20587/66141/19358/100040531/80876	54
EM	GO:0002833	positive regulation of response to biotic stimulus	59/1115	126/3635	7.82754e-05	0.00295336	0.00237835	15481/246746/54123/52118/12524/65221/15519/102626/246730/15951/17084/24088/56620/15510/58203/19052/80859/17874/17096/15944/97165/14251/64685/22324/20375/12368/64383/217303/78781/17319/217069/16149/53610/16859/18035/15040/56085/210808/100040462/67070/12042/70110/20128/234779/15039/19697/66878/15015/11845/226421/78308/15950/71514/12475/216869/67245/12261/53323/56310	59
EM	GO:0048872	homeostasis of number of cells	55/1115	125/3635	0.000949923	0.0164425	0.0132412	100038882/22695/12010/12721/20482/18578/14284/58801/20846/14728/11740/12125/19052/15163/80859/21803/17096/13051/20848/26362/14751/97165/14127/20088/20104/12772/20375/21399/19353/17319/16149/18970/16653/11655/12042/15251/16150/50875/210293/16173/27060/15368/17260/12018/56428/238247/20185/14194/59003/66154/15469/320795/12028/17684/22142	55
EM	GO:0070661	leukocyte proliferation	56/1115	125/3635	0.000496674	0.0110887	0.00892981	16176/16477/12721/12524/12575/12767/16988/14284/12798/14728/15510/80859/17874/21803/17096/27050/15976/12608/15944/15205/11629/19264/20104/12772/14999/21938/54354/16854/12983/217303/17698/17319/18753/16149/16859/15040/20556/20555/14960/16173/15039/27060/26417/12982/15015/17260/15170/19084/23918/18950/20971/320795/67245/19354/12028/12445	56
EM	GO:0032970	regulation of actin filament-based process	56/1115	122/3635	0.000230211	0.00623426	0.00502047	16456/11465/227753/19240/12721/12631/18578/56212/56378/22323/24088/15162/23789/12798/15894/76709/15163/69550/21803/19241/14744/18479/74117/12540/23999/14784/14026/21812/107702/18643/19353/18753/22388/12345/19303/50875/26401/56044/20401/16423/14489/16202/73112/17260/11840/23897/11845/73910/50918/12343/22376/12340/20971/13169/14191/56193	56
EM	GO:1903037	regulation of leukocyte cell-cell adhesion	60/1115	122/3635	1.04839e-05	0.000664247	0.000534921	16176/12522/15505/100038947/668101/12399/320832/11898/12010/12721/12524/243910/15519/381484/14728/15894/14190/15510/80859/21803/27050/12608/15944/15205/11629/19264/12772/14999/16854/217303/16190/16186/16852/16149/16859/12394/15040/12042/20555/14960/16173/14969/15039/16423/19697/14998/15015/15216/15170/19084/11461/18950/20971/26992/14961/16600/67245/57376/20587/19204	60
EM	GO:0051090	regulation of DNA-binding transcription factor activity	51/1115	121/3635	0.00434559	0.0446254	0.035937	16176/15982/18712/16978/16478/243910/22029/12051/24088/15162/15894/18036/15163/211770/17874/21803/13051/67025/18148/27050/20684/20848/15205/56398/14251/70461/20375/217069/18035/268373/16653/12042/16150/16173/20128/223453/93765/234779/14489/26417/19697/15368/20747/226421/16600/216869/67245/68943/52440/26754/20587	51
EM	GO:1902903	regulation of supramolecular fiber organization	52/1115	121/3635	0.00244045	0.0310418	0.0249981	15481/16456/11465/227753/19240/12721/12631/56378/22323/24088/23789/15894/76709/15163/19241/27050/14744/18479/74117/12540/23999/14784/14026/21812/107702/18643/19353/12576/18753/22388/12345/19303/50875/26401/20401/22327/14228/16423/14489/17260/13589/11840/23897/11845/73910/50918/12343/22376/12340/20971/13169/56193	52
EM	GO:0050863	regulation of T cell activation	61/1115	120/3635	2.20796e-06	0.000215216	0.000173314	16176/12522/15505/100038947/668101/12399/320832/12010/12721/12524/243910/15519/381484/14728/14190/15510/80859/21803/27050/12608/15944/15205/11629/19264/12772/14999/21938/16854/217303/56457/16190/16186/16852/16149/16859/12394/15040/12042/12988/20555/14960/16173/14969/66494/15039/16423/14998/15015/15216/15170/19084/11461/18950/20971/26992/14961/67245/19354/57376/20587/56436	61
EM	GO:0048729	tissue morphogenesis	54/1115	118/3635	0.000326517	0.00806209	0.00649243	21815/216850/12399/21817/11465/12631/12767/22323/320790/21803/13036/14751/18479/12540/15205/11482/20115/19045/14784/13001/21812/18643/29876/19353/17698/12394/12702/22388/16911/16653/24075/17069/19303/12042/50493/15251/18472/26401/56044/11852/20401/17246/16202/17260/19084/11461/64138/14674/20971/56334/12370/16600/21849/17684	54
EM	GO:0045089	positive regulation of innate immune response	57/1115	118/3635	3.4189e-05	0.001617	0.00130217	15481/246746/54123/52118/12524/65221/15519/102626/246730/15951/24088/56620/15510/58203/19052/80859/17874/17096/15944/97165/14251/64685/22324/20375/12368/64383/217303/78781/217069/16149/53610/16859/18035/15040/56085/210808/100040462/67070/12042/70110/20128/234779/15039/19697/66878/15015/11845/226421/78308/15950/71514/12475/216869/67245/12261/53323/56310	57
EM	GO:0002237	response to molecule of bacterial origin	59/1115	118/3635	6.42508e-06	0.000440315	0.000354587	16176/20202/20201/15370/20310/22695/56722/12010/18578/12524/14284/102626/56792/214855/17084/20846/24088/66102/26397/14728/18036/80859/211770/17874/17096/13051/12608/15944/26362/15975/97165/27056/21938/20375/17319/212937/16859/18035/15900/17970/20778/14528/18033/12042/11433/20128/234779/21355/17975/26417/19697/12514/17260/246256/11532/12475/67245/19204/22352	59
EM	GO:0032102	negative regulation of response to external stimulus	51/1115	117/3635	0.00185086	0.025752	0.0207381	100038882/15481/22695/20354/15937/246730/56792/23789/14190/211770/21803/13051/15944/20848/26440/11629/19252/21354/21938/64685/231712/64383/68318/17319/18521/18753/16859/11747/12702/15040/56085/18793/56045/18033/11433/20128/547253/11545/15039/21355/66878/15015/15170/16154/226421/11692/14359/216869/12261/26987/56310	51
EM	GO:0050727	regulation of inflammatory response	49/1115	116/3635	0.00487426	0.0477194	0.0384286	16176/20202/20201/18413/20302/22695/14129/15937/56792/13040/24088/58203/80859/17874/21803/17096/13051/12608/15944/20848/26440/14127/12772/21938/64685/69146/16852/16859/12702/18035/15040/13032/106512/210808/18033/70110/11433/16173/234779/15039/16423/19697/15015/57261/15170/16154/14359/15525/56310	49
EM	GO:0051402	neuron apoptotic process	49/1115	114/3635	0.00320673	0.0373896	0.03011	16176/15505/16476/18227/20302/22187/12721/12227/58801/15516/22228/12125/15510/14433/21803/13051/18148/12608/13163/26362/14751/12540/19063/11911/13653/12176/12368/53610/18970/19141/16653/17970/110213/15251/16173/56086/11545/16202/15368/17260/17210/15525/12370/12017/216869/22192/68943/12028/22142	49
EM	GO:0032956	regulation of actin cytoskeleton organization	53/1115	113/3635	0.000171126	0.00527194	0.00424551	16456/11465/227753/19240/12721/12631/56212/56378/22323/24088/15162/23789/15894/76709/15163/69550/21803/19241/14744/18479/74117/12540/23999/14784/14026/21812/107702/18643/19353/18753/22388/12345/19303/50875/26401/56044/20401/16423/14489/16202/17260/11840/23897/11845/73910/50918/12343/22376/12340/20971/13169/14191/56193	53
EM	GO:0032943	mononuclear cell proliferation	50/1115	112/3635	0.00108267	0.0178596	0.0143824	16176/12721/12524/12575/12767/16988/14284/14728/15510/80859/17874/21803/17096/27050/15976/12608/15944/15205/11629/19264/20104/12772/14999/21938/54354/16854/217303/17698/17319/18753/16149/16859/15040/20556/20555/14960/16173/15039/15015/17260/15170/19084/23918/18950/20971/320795/67245/19354/12028/12445	50
EM	GO:0009615	response to virus	60/1115	112/3635	2.58023e-07	4.1259e-05	3.32261e-05	16176/100038882/68713/15481/54123/15959/23962/12524/15519/58801/246730/12051/20846/26943/14190/58203/17874/69550/21803/15980/15979/15976/15944/267019/15975/76933/19264/27056/12176/67775/64685/80287/64383/78781/117198/217069/18521/16859/56085/56045/67070/18033/15251/18987/20128/93765/56208/66878/11840/226421/11810/11993/12261/72935/21849/12028/56200/66799/66141/80876	60
EM	GO:0032535	regulation of cellular component size	49/1115	111/3635	0.00163042	0.0242254	0.0195088	15982/17872/227753/19240/12721/12631/15519/20354/56378/83431/22323/15516/24088/71955/15894/76709/15163/233489/19241/18148/67891/18479/74117/73689/23999/14784/14026/18643/19353/18753/22388/12345/14533/18472/50875/26401/20401/14489/16202/23897/75620/11845/73910/50918/12343/22376/12340/13169/56193	49
EM	GO:0032496	response to lipopolysaccharide	56/1115	111/3635	7.8245e-06	0.000525493	0.000423182	16176/20202/20201/15370/20310/22695/56722/12010/18578/12524/14284/102626/56792/214855/17084/20846/66102/26397/14728/18036/80859/211770/17874/17096/13051/12608/15944/26362/15975/97165/21938/20375/17319/212937/16859/18035/15900/17970/20778/14528/18033/12042/11433/20128/234779/17975/26417/19697/12514/17260/246256/11532/12475/67245/19204/22352	56
EM	GO:0002181	cytoplasmic translation	67/1115	110/3635	2.82626e-11	1.18632e-08	9.5535e-09	22186/11837/19942/432502/620155/66480/54127/100042823/14109/13629/67248/27370/19988/76846/18746/22608/19899/12785/20005/19921/19933/270106/67025/27050/67891/13681/267019/67671/76808/27176/19944/20055/78294/20088/26451/319195/20104/217869/19941/20115/268449/27367/20102/19943/98221/27207/16898/57808/54217/55944/54709/68193/19951/225363/67186/67097/68052/75617/68436/67204/20084/20103/19934/20492/269…	67
EM	GO:0033674	positive regulation of kinase activity	47/1115	109/3635	0.00357918	0.0399299	0.0321557	16176/18712/16181/12524/15519/12575/15516/26397/19052/21803/17096/18148/27050/15944/13163/26362/18479/13653/19264/217303/12576/17319/18753/16149/54673/268373/16911/16653/19303/26395/12988/26382/20869/16173/26401/26396/56295/19246/23994/16202/17260/20971/14191/216869/67397/109905/12445	47
EM	GO:0042326	negative regulation of phosphorylation	49/1115	109/3635	0.00100366	0.017108	0.0137771	16176/17872/17873/16476/12575/20354/15502/70834/56792/14728/19735/211770/21803/17096/18148/13163/56398/19252/19264/66917/64383/217303/12576/18753/12702/268373/12988/20555/67742/16173/547253/19246/11796/22088/16202/12581/12018/15170/50918/19084/11461/56334/15525/12017/78388/320795/216869/12028/18768	49
EM	GO:0046651	lymphocyte proliferation	50/1115	109/3635	0.000503863	0.0110887	0.00892981	16176/12721/12524/12575/12767/16988/14284/14728/15510/80859/17874/21803/17096/27050/15976/12608/15944/15205/11629/19264/20104/12772/14999/21938/54354/16854/217303/17698/17319/18753/16149/16859/15040/20556/20555/14960/16173/15039/15015/17260/15170/19084/23918/18950/20971/320795/67245/19354/12028/12445	50
EM	GO:0051251	positive regulation of lymphocyte activation	52/1115	109/3635	0.000114072	0.00386925	0.00311592	16176/12522/15505/100038947/668101/12399/320832/12010/12721/12524/243910/15519/12575/381484/14728/15510/80859/17874/21803/27050/15944/26362/15205/11629/19264/12772/14999/20375/16190/16186/17319/16852/16149/16859/12394/15040/12042/14960/16173/14969/15039/16423/14998/15015/17260/11461/18950/26992/14961/67245/57376/20587	52
EM	GO:0022409	positive regulation of cell-cell adhesion	53/1115	107/3635	2.68145e-05	0.00134393	0.00108227	16176/12522/15505/100038947/668101/12399/14538/16456/320832/12010/12721/12524/243910/15519/381484/14728/15894/15510/80859/21803/27050/15944/15205/14251/11629/19264/12772/14999/16190/16186/16852/16149/16859/12394/15040/18793/12042/14960/16173/14969/15039/16423/19697/14998/15015/11461/18950/26992/14961/57376/20587/19204/17684	53
EM	GO:0048598	embryonic morphogenesis	45/1115	104/3635	0.00399147	0.0422819	0.0340498	21815/216850/240672/16181/12631/22323/12125/320790/21803/23872/67671/14751/15205/19252/20104/20115/14784/21812/23950/18643/19353/14683/212937/12702/16911/24075/26395/12042/50493/15251/56044/26417/17260/50918/19084/433759/192170/20971/56334/71175/12370/16600/21849/12028/17684	45
EM	GO:0002449	lymphocyte mediated immunity	58/1115	104/3635	6.2845e-08	1.31896e-05	1.06216e-05	16176/14941/14943/14940/14944/14939/14942/54123/52118/12010/12721/14284/14129/12051/214855/14728/15894/14190/15510/80859/17874/21803/13036/14127/19264/12772/60504/21354/21938/22324/12983/53314/16190/18753/16149/16859/15040/13032/20556/12042/18987/16173/15039/27060/21355/14998/15015/246256/15216/15170/22376/18950/11692/14961/216869/12261/53331/246177	58
EM	GO:0030217	T cell differentiation	46/1115	103/3635	0.00167799	0.0248225	0.0199897	16176/12522/12399/12010/243910/15519/14284/12051/12047/14728/14190/80859/320790/21803/15976/20848/14127/13653/19264/20104/12772/22324/20375/56457/53314/16190/16186/16149/16859/12394/20869/14960/12193/16173/66494/27060/14998/19934/11461/18950/20185/26992/16848/57376/20587/56436	46
EM	GO:0006909	phagocytosis	49/1115	103/3635	0.000195272	0.00580285	0.00467306	16176/100038947/668101/21817/320832/246746/227753/19332/12721/381484/14129/56792/24088/15162/12798/668218/17874/21803/26362/12540/14127/11629/19264/12772/233571/22324/217303/19353/16186/104759/140580/15900/17970/20778/19349/12988/67841/17972/99650/20401/234779/16423/56208/72729/226421/57912/14191/109905/246177	49
EM	GO:0002009	morphogenesis of an epithelium	45/1115	102/3635	0.00252854	0.0317045	0.0255317	21815/12399/21817/11465/12631/12767/22323/21803/13036/18479/12540/15205/11482/20115/19045/14784/13001/18643/29876/19353/17698/12394/12702/22388/16911/16653/19303/12042/15251/18472/26401/56044/11852/20401/16202/17260/11461/64138/14674/20971/56334/12370/16600/21849/17684	45
EM	GO:0002768	immune response-regulating cell surface receptor signaling pathway	44/1115	101/3635	0.00376637	0.04111	0.033106	18578/243910/14284/246730/56792/12047/24088/56620/14728/80859/17874/17096/27050/107321/14127/19264/64685/23880/16854/14784/217303/18035/18033/12042/12988/20869/70110/93765/234779/20218/16423/19697/17260/11845/15170/226421/13709/12475/224727/67245/109905/12028/56310/246177	44
EM	GO:0042026	protein refolding	10/1115	12/3635	0.00024756	0.00665045	0.00535563	15511/193740/15481/12010/15519/15502/15510/56445/70356/14828	10
EM	GO:0007339	binding of sperm to zona pellucida	11/1115	12/3635	1.89029e-05	0.00102381	0.000824475	15511/11674/12464/12465/12468/21454/22334/12461/12462/14595/12469	11
EM	GO:0035455	response to interferon-alpha	9/1115	12/3635	0.00198282	0.0263174	0.0211935	68713/246730/15951/69550/15976/26362/15975/66141/80876	9
EM	GO:0019682	glyceraldehyde-3-phosphate metabolic process	8/1115	11/3635	0.00494192	0.048031	0.0386796	14433/21351/21881/18655/21991/18648/13806/17448	8
EM	GO:0061620	glycolytic process through glucose-6-phosphate	8/1115	11/3635	0.00494192	0.048031	0.0386796	11674/18746/14433/14751/18655/21991/13806/56421	8
EM	GO:0006735	NADH regeneration	8/1115	10/3635	0.00184334	0.025752	0.0207381	11674/18746/14433/14751/18655/21991/13806/56421	8
EM	GO:0061621	canonical glycolysis	8/1115	10/3635	0.00184334	0.025752	0.0207381	11674/18746/14433/14751/18655/21991/13806/56421	8
EM	GO:0061718	glucose catabolic process to pyruvate	8/1115	10/3635	0.00184334	0.025752	0.0207381	11674/18746/14433/14751/18655/21991/13806/56421	8
EM	GO:0070200	establishment of protein localization to telomere	8/1115	10/3635	0.00184334	0.025752	0.0207381	12464/12465/12468/21454/12461/12462/12469/69917	8
EM / LRM1	GO:0090068	positive regulation of cell cycle process	81/2403	98/3635	0.000178735	0.00516668	0.00480333	11799/16906/14211/12534/20133/68612/20135/52276/108907/26934/14056/56150/268697/20877/107995/229841/68298/54392/71819/12704/67052/12235/20878/67141/240641/13605/108961/19362/70099/20873/76843/27214/14156/16319/76044/67628/16176/19385/19357/28036/18226/11792/18148/54375/12567/53817/59008/67241/68501/19684/51810/52683/11629/11491/12540/71514/386649/19645/67903/235661/66156/57261/67811/108058/22589/…	81
EM / LRM1	GO:0010948	negative regulation of cell cycle process	78/2403	97/3635	0.00125482	0.028406	0.0264083	11799/12534/67629/52276/14056/66442/56150/268697/20877/107995/229841/66977/67052/12235/20878/19361/12236/67141/100502766/18817/108961/268930/76843/66131/16319/67153/67177/19891/241627/19650/19357/235559/75430/18148/53817/225182/234736/93762/12237/26425/13555/52696/66209/210766/107047/28114/19645/12581/22385/56371/56292/28000/68251/235661/234664/57261/116733/26931/22589/226591/22680/218914/20184/1…	78
EM / LRM1	GO:0043484	regulation of RNA splicing	76/2403	92/3635	0.000294091	0.00799975	0.00743716	19652/53379/20383/225027/15481/28036/20382/98758/18148/192170/19205/17975/72692/15388/51810/57317/19826/12261/14265/67959/17149/70465/20462/19656/27370/15387/67760/229700/110809/20637/108160/56215/20218/22185/70248/27878/66464/14105/51796/54367/60532/20595/28000/107701/108014/12729/231413/13046/56258/14359/22668/20220/67996/432467/223527/13207/67010/66810/14007/13548/101943/67039/230753/56790/200…	76
EM / LRM1	GO:0006302	double-strand break repair	82/2403	91/3635	7.86696e-08	8.04098e-06	7.47549e-06	16881/19361/17220/19362/17218/60530/17219/17216/272551/17217/17215/98415/18968/110052/19891/68275/68240/19357/56196/14194/20174/225182/67241/234736/68501/11545/59029/67711/74355/93765/20587/66209/56456/20588/104721/210766/56505/109145/56397/71890/78656/71514/28000/68251/11546/66713/11461/66923/269523/13990/22632/21761/57376/68047/20586/20184/70620/75764/22059/67788/83796/75560/223989/66911/56420/…	82
EM / LRM1	GO:0000070	mitotic sister chromatid segregation	85/2403	90/3635	7.76065e-11	1.37772e-08	1.28083e-08	11799/14211/12534/68612/67629/52276/108907/26934/66442/56150/72119/51944/268697/233406/20877/107995/229841/68298/54392/71819/16551/110033/66977/12704/67052/12235/12236/67141/100502766/18817/60411/70099/16319/76044/19384/103733/67177/19357/16211/13006/193740/18226/75430/15511/59008/16563/93762/13589/76789/12237/68501/24061/51810/52683/72124/52696/18221/59014/20842/107047/19645/67070/22385/235661/1…	85
EM / LRM1	GO:1901988	negative regulation of cell cycle phase transition	69/2403	85/3635	0.00147241	0.0322497	0.0299817	11799/12534/67629/52276/14056/66442/56150/268697/20877/107995/229841/66977/67052/12235/20878/19361/12236/67141/18817/268930/76843/66131/16319/67153/67177/19891/241627/19650/19357/235559/75430/53817/225182/234736/12237/13555/52696/66209/210766/107047/28114/19645/12581/56371/28000/68251/235661/234664/57261/116733/26931/226591/22680/20184/104418/208768/22059/24010/54394/12450/12443/15937/67941/10898…	69
EM / LRM1	GO:0006402	mRNA catabolic process	76/2403	85/3635	5.32423e-07	4.16602e-05	3.87304e-05	27756/15384/69639/22608/66373/227715/11792/18148/104625/192170/19205/56403/20823/51810/19826/14265/17149/78651/70439/11991/13555/213541/74326/13211/14852/110809/70640/15568/66441/24128/73158/53872/239528/17874/69902/230908/68092/13046/15381/22352/69305/225363/14359/50912/77134/78781/66362/75553/13207/69125/22695/27998/230753/228994/66094/18983/67710/19878/268420/19877/60365/245945/19704/72068/234…	76
EM / LRM1	GO:0006310	DNA recombination	74/2403	84/3635	2.97362e-06	0.000200601	0.000186493	21973/16881/14056/19361/17220/19362/17218/60530/97165/17219/17216/272551/15289/17217/17215/98415/56207/21681/19891/68275/68240/19357/235559/15510/11792/53610/20174/225182/67241/234736/68501/11545/59029/67711/74355/93765/66209/56456/56505/109145/56397/71890/78656/71514/80859/24128/20947/66713/11461/14958/66362/13990/22632/21761/224826/75764/67788/75560/21423/56420/70088/71175/233908/22210/18970/23…	74
EM / LRM1	GO:0022412	cellular process involved in reproduction in multicellular organism	68/2403	83/3635	0.000976981	0.0228844	0.0212751	21973/12442/268697/229841/67052/20878/67141/18817/60530/97165/54486/21849/28036/15078/74360/15081/213742/12048/52683/53381/70465/13018/67204/21812/56228/21843/213541/12767/223499/74450/13382/17886/12394/232286/28114/22335/104156/18472/14011/237336/13046/18747/14359/26428/69260/72508/13194/19821/56436/51792/16173/77254/224826/59030/22764/223989/15463/110012/19229/22187/12028/22210/380773/110147/23…	68
EM / LRM1	GO:0007051	spindle organization	72/2403	80/3635	5.78937e-07	4.33946e-05	4.03428e-05	16765/11799/52276/12442/26934/21335/66442/72119/51944/268697/233406/20877/107995/229841/71819/16551/66977/67052/20878/67141/100502766/18817/22154/16319/219072/103733/19385/16211/75786/13006/193740/76478/18226/15511/16563/13589/76789/24061/15183/51810/19822/18221/223499/20842/17886/212307/17758/67070/13494/208092/67811/269523/13194/22589/67955/22680/51792/104318/20843/20479/22350/20185/229906/3201…	72
EM / LRM1	GO:0006403	RNA localization	69/2403	75/3635	1.13986e-07	1.0985e-05	1.02125e-05	72787/19384/20492/21681/15384/229279/55989/16211/53379/69736/445007/22608/20383/225027/75786/71805/18226/18148/53817/245474/192170/56488/20823/51810/21749/15382/14265/17149/67681/21454/66231/19069/72124/12626/237082/13211/110809/70640/110379/103573/20218/66441/73666/28114/432508/269113/68845/68092/12464/66511/218210/50912/15194/386612/22632/223527/22695/66118/12461/14113/67952/268420/60365/108989…	69
EM / LRM1	GO:0051168	nuclear export	63/2403	73/3635	7.2537e-05	0.00228661	0.0021258	68051/19384/19387/67628/21681/53379/110750/445007/20383/71805/18226/13684/18148/53817/67842/192170/56488/71810/15183/20823/14265/17149/66231/19069/22627/237082/97112/13211/24015/103573/13726/20218/66441/73666/15526/14456/229709/28114/22196/432508/68092/66511/18747/66244/218210/12576/386612/223527/29810/66810/56637/66118/215280/268420/60365/108989/66679/331401/72170/235626/16589/21803/57320	63
EM / LRM1	GO:0015931	nucleobase-containing compound transport	64/2403	73/3635	2.07511e-05	0.000933248	0.000867616	72787/19384/20492/21681/229279/16211/53379/69736/445007/22608/20383/225027/71805/18226/18148/11740/63959/53817/192170/56488/20823/15382/11739/14265/17149/67681/66231/19069/72124/12626/237082/13211/110809/110379/103573/20218/66441/73666/28114/432508/269113/68092/66511/218210/15194/73836/110172/386612/223527/22695/66118/71279/20524/67952/268420/60365/108989/66679/331401/228875/67843/235626/26370/18…	64
EM / LRM1	GO:0051321	meiotic cell cycle	66/2403	73/3635	1.17298e-06	8.41801e-05	7.826e-05	11799/21973/14211/17345/12442/107995/229841/68298/66977/67052/20878/19361/67141/12448/18817/17220/19362/17218/71846/70099/268930/60530/17219/17216/16319/66197/72787/17217/17215/103733/68275/235559/12566/13006/225182/12237/24061/21749/52683/19052/213541/223499/17886/18749/74117/28114/56371/23997/18747/66713/26428/69260/67010/56637/13194/22589/51792/224826/20843/224727/223989/12125/22187/22210/1101…	66
EM / LRM1	GO:0018205	peptidyl-lysine modification	61/2403	71/3635	0.000126429	0.00381833	0.00354981	14056/107435/56459/19387/110052/21849/15182/20174/52615/50995/93762/68501/170930/18045/27632/70316/13626/17192/18822/52690/56456/68133/56505/56397/17692/15254/78656/106021/21817/18046/22196/22385/56200/30877/13653/18984/228829/20610/23808/69612/21761/20586/14533/18432/107817/81898/224727/24075/75560/70088/57741/235626/17913/22218/15353/64050/110147/77853/328365/21803/57320	61
EM / LRM1	GO:0050684	regulation of mRNA processing	63/2403	71/3635	9.76144e-06	0.00053976	0.0005018	268697/19652/53379/20383/225027/15481/28036/20382/18148/192170/19205/17975/15388/51810/20815/57317/19826/12261/14265/67959/17149/70465/20462/19656/15387/229700/13211/20637/56215/20218/22185/70248/229709/14105/51796/66660/60532/28000/107701/108014/12729/18789/13046/14359/22668/20220/67996/75553/66899/13207/67010/14007/13548/67039/230753/107817/60365/245945/101214/230257/224903/380773/66354	63
EM / LRM1	GO:1902850	microtubule cytoskeleton organization involved in mitosis	63/2403	71/3635	9.76144e-06	0.00053976	0.0005018	16765/11799/12534/52276/108907/26934/21335/66442/56150/72119/268697/233406/20877/107995/229841/71819/16551/66977/67052/20878/100502766/18817/12615/16319/67203/103733/16211/75786/13006/193740/18226/15511/16563/13589/76789/24061/15183/51810/18221/20842/17758/386649/67070/83431/18472/13494/15194/208092/67811/269523/16800/22680/20843/20479/320165/66165/108989/66679/69654/235626/101706/75608/53869	63
EM / LRM1	GO:0000910	cytokinesis	59/2403	70/3635	0.000497718	0.0124714	0.0115943	16765/11799/52276/108907/26934/233406/20877/71819/19348/12704/20878/68743/240641/13605/18817/108961/12615/16319/12631/18226/12313/12048/12315/56194/12540/17886/74117/71955/67903/23988/12314/69028/105504/11852/66713/26428/208092/116733/18571/67811/170625/66616/26554/77407/20479/19878/12211/56208/19877/78610/19200/235626/26370/544963/29875/75608/11840/53869/54673	59
EM / LRM1	GO:0000075	cell cycle checkpoint signaling	60/2403	68/3635	2.42873e-05	0.00106539	0.000990467	11799/12534/67629/52276/66442/56150/268697/20877/107995/229841/66977/67052/12235/20878/19361/12236/18817/76843/66131/16319/67153/67177/19891/241627/235559/75430/53817/225182/234736/12237/13555/52696/66209/210766/107047/28114/56371/28000/68251/235661/234664/57261/116733/26931/226591/22680/20184/104418/208768/22059/24010/12450/12443/15937/67941/108989/71702/12575/69917/225131	60
EM / LRM1	GO:0043487	regulation of RNA stability	57/2403	67/3635	0.000373948	0.009734	0.00904944	69639/22608/227715/11792/18148/245474/104625/19205/56403/51810/14265/11727/70439/11991/13555/213541/74326/13211/110809/70640/15568/28114/73158/53872/239528/17874/230908/13046/15381/22352/69305/14359/619605/77134/66362/75553/69125/22695/27998/230753/228994/18983/67710/19878/268420/19877/245945/19704/72068/234594/217980/66446/80913/67207/233908/52502/232791	57
EM / LRM1	GO:0006282	regulation of DNA repair	57/2403	66/3635	0.000155842	0.004611	0.00428673	19361/19362/60530/18538/15289/56207/230484/110052/19891/21849/14194/20174/11545/74355/93765/20587/56456/20588/210766/13211/56505/56397/71890/78656/27878/66464/68251/18950/66713/11461/66923/22632/223527/21761/57376/20586/101943/20184/70620/56790/83796/24075/75560/15937/66911/56420/72057/70088/26992/66125/12055/233908/235626/64050/21427/68094/12054	57
EM / LRM1	GO:0061013	regulation of mRNA catabolic process	59/2403	66/3635	1.09671e-05	0.000596645	0.000554685	15384/69639/22608/227715/11792/18148/104625/192170/19205/56403/51810/14265/17149/70439/11991/13555/213541/74326/13211/110809/70640/15568/73158/53872/239528/17874/230908/13046/15381/22352/69305/14359/77134/78781/66362/75553/69125/22695/27998/230753/228994/18983/67710/19878/268420/19877/60365/245945/19704/72068/234594/217980/66446/80913/67207/233908/52502/219022/232791	59
EM / LRM1	GO:1902115	regulation of organelle assembly	56/2403	65/3635	0.000206094	0.00574509	0.00534106	18817/20873/193740/18226/20971/18148/15511/14569/18826/227753/104625/19684/51810/18718/27041/19822/15162/76983/76709/17758/53872/13494/108686/15194/208092/22088/18571/53378/56637/54197/16800/170625/76308/74383/20479/22350/54609/56208/11793/64143/13430/11843/20333/108989/72068/234594/69150/19229/67841/56724/101706/110147/75608/53869/54673/56455	56
EM / LRM1	GO:0071897	DNA biosynthetic process	54/2403	64/3635	0.000822313	0.0198119	0.0184186	21877/20133/12428/16881/20877/76843/106344/18538/72151/18968/68275/53379/18972/69263/15519/18971/56351/18148/19718/53817/245474/67967/22791/51810/21749/21454/12462/11991/12468/70640/71890/12581/12469/11482/12464/12465/15381/52530/50912/68147/11692/67811/269523/108058/56637/12461/22059/26417/26413/70088/12575/19229/18970/18768	54
EM / LRM1	GO:0051983	regulation of chromosome segregation	61/2403	63/3635	2.05842e-09	2.77723e-07	2.58191e-07	11799/14211/12534/17345/68612/67629/52276/21335/66442/56150/268697/20877/107995/229841/68298/54392/66977/12704/67052/12235/12236/67141/18817/70099/16319/76044/19357/75430/59008/67241/12237/68501/51810/52683/20587/52696/56456/20588/107047/19645/235661/66156/11461/66923/57376/20586/22680/108911/26554/24010/83796/56208/72057/108989/99152/26992/80913/12055/101706/68094/12054	61
EM / LRM1	GO:0048024	regulation of mRNA splicing, via spliceosome	54/2403	61/3635	5.13975e-05	0.00175115	0.001628	19652/53379/20383/225027/15481/28036/20382/18148/192170/19205/17975/15388/51810/57317/19826/12261/14265/67959/17149/70465/20462/19656/15387/229700/20637/56215/20218/22185/70248/14105/51796/60532/28000/107701/108014/12729/13046/14359/22668/20220/67996/13207/67010/14007/13548/67039/230753/107817/60365/245945/101214/230257/380773/66354	54
EM / LRM1	GO:0051236	establishment of RNA localization	55/2403	61/3635	1.19656e-05	0.000630624	0.000586275	72787/19384/20492/21681/229279/16211/53379/69736/445007/22608/20383/225027/71805/18226/18148/53817/192170/56488/20823/21749/15382/14265/17149/67681/66231/19069/72124/12626/237082/13211/110809/110379/103573/20218/66441/73666/28114/432508/269113/68092/66511/218210/15194/386612/223527/22695/66118/67952/268420/60365/108989/66679/331401/235626/26370	55
EM / LRM1	GO:0043488	regulation of mRNA stability	53/2403	60/3635	6.95937e-05	0.00225355	0.00209507	69639/22608/227715/11792/18148/104625/19205/56403/51810/14265/70439/11991/13555/213541/74326/13211/110809/70640/15568/73158/53872/239528/17874/230908/13046/15381/22352/69305/14359/77134/66362/75553/69125/22695/27998/230753/228994/18983/67710/19878/268420/19877/245945/19704/72068/234594/217980/66446/80913/67207/233908/52502/232791	53
EM / LRM1	GO:0050657	nucleic acid transport	54/2403	60/3635	1.64906e-05	0.00079461	0.000738728	72787/19384/20492/21681/229279/16211/53379/69736/445007/22608/20383/225027/71805/18226/18148/53817/192170/56488/20823/15382/14265/17149/67681/66231/19069/72124/12626/237082/13211/110809/110379/103573/20218/66441/73666/28114/432508/269113/68092/66511/218210/15194/386612/223527/22695/66118/67952/268420/60365/108989/66679/331401/235626/26370	54
EM / LRM1	GO:0050658	RNA transport	54/2403	60/3635	1.64906e-05	0.00079461	0.000738728	72787/19384/20492/21681/229279/16211/53379/69736/445007/22608/20383/225027/71805/18226/18148/53817/192170/56488/20823/15382/14265/17149/67681/66231/19069/72124/12626/237082/13211/110809/110379/103573/20218/66441/73666/28114/432508/269113/68092/66511/218210/15194/386612/223527/22695/66118/67952/268420/60365/108989/66679/331401/235626/26370	54
EM / LRM1	GO:0065004	protein-DNA complex assembly	54/2403	60/3635	1.64906e-05	0.00079461	0.000738728	66929/229841/19361/66311/60411/107435/12615/17216/15289/50927/108671/67628/67177/66578/56086/20833/19646/381280/53605/59001/18148/381379/93762/15081/21749/114741/69790/66403/217578/67089/15441/19822/68705/108098/17955/66464/80859/235459/14958/192191/20586/22589/67955/12912/22059/24075/229906/67224/66999/99730/170644/74763/66467/80509	54
EM / LRM1	GO:1903046	meiotic cell cycle process	54/2403	60/3635	1.64906e-05	0.00079461	0.000738728	11799/21973/14211/12442/107995/229841/68298/66977/67052/20878/19361/67141/12448/18817/17220/19362/17218/71846/70099/268930/60530/17219/17216/16319/66197/72787/17217/17215/103733/235559/21749/52683/213541/223499/17886/74117/28114/56371/23997/66713/26428/69260/56637/13194/22589/51792/224826/224727/223989/12125/22187/22210/110147/21974	54
EM / LRM1	GO:0006261	DNA-templated DNA replication	52/2403	59/3635	9.40352e-05	0.00290991	0.00270527	21877/20133/16881/19361/67141/12448/108961/17220/17218/19075/27214/66131/56452/106344/17219/17216/272551/18538/17217/17215/72151/98415/18968/21681/67177/235559/18972/12566/69263/19076/18971/59001/18148/19718/225182/234736/11545/67967/66403/217578/66979/216156/109145/19687/210711/107373/26428/22589/230709/381760/665775/19704	52
EM / LRM1	GO:1903313	positive regulation of mRNA metabolic process	51/2403	58/3635	0.000126787	0.00381833	0.00354981	268697/19652/69639/22608/15481/227715/104625/192170/17975/56403/51810/70465/20462/19656/11991/213541/74326/13211/20637/70640/70248/53872/239528/230908/28000/107701/12729/13046/69305/14359/78781/66362/69125/22695/27998/230753/228994/18983/67710/19878/19877/101214/19704/72068/234594/66446/67207/380773/219022/232791/66354	51
EM / LRM1	GO:0007052	mitotic spindle organization	50/2403	57/3635	0.000170568	0.00500282	0.00465099	16765/11799/52276/26934/21335/66442/72119/268697/233406/20877/107995/229841/71819/16551/66977/67052/20878/100502766/18817/16319/103733/16211/75786/13006/193740/18226/15511/16563/76789/24061/51810/18221/20842/17758/67070/13494/208092/67811/269523/22680/20843/20479/320165/66165/108989/66679/69654/101706/75608/53869	50
EM / LRM1	GO:0007093	mitotic cell cycle checkpoint signaling	48/2403	56/3635	0.000772296	0.0188765	0.017549	11799/12534/67629/52276/66442/56150/268697/20877/107995/229841/66977/67052/12235/12236/18817/76843/66131/16319/19891/235559/75430/225182/234736/12237/52696/66209/210766/107047/56371/68251/235661/234664/116733/26931/22680/20184/104418/208768/22059/24010/12450/12443/15937/67941/108989/12575/69917/225131	48
EM / LRM1	GO:0051225	spindle assembly	50/2403	56/3635	5.83972e-05	0.00196974	0.00183121	11799/52276/12442/26934/72119/233406/20877/107995/229841/71819/16551/67052/20878/67141/100502766/18817/22154/16319/219072/16211/13006/193740/76478/15511/16563/13589/76789/24061/15183/51810/19822/223499/20842/212307/67070/13494/208092/67811/13194/22680/104318/20843/20479/20185/229906/66165/108989/101706/75608/53869	50
EM / LRM1	GO:0032200	telomere organization	48/2403	55/3635	0.000306562	0.00827228	0.00769052	14056/20877/19361/12448/107435/18538/56207/19891/68275/53379/15519/193740/11792/56351/20174/245474/67241/15078/68501/11545/15081/51810/21749/21454/12462/11991/56456/12468/70640/56505/71890/12469/30877/12464/12465/15381/52530/50912/68147/22632/22589/12461/75764/26417/26413/19704/69917/18768	48
EM / LRM1	GO:0000724	double-strand break repair via homologous recombination	50/2403	55/3635	1.74656e-05	0.000800043	0.000743779	19361/17220/19362/17218/60530/17219/17216/272551/17217/17215/98415/19891/68275/68240/19357/20174/225182/67241/234736/68501/11545/59029/67711/74355/93765/66209/56456/56505/109145/56397/71890/78656/71514/66713/11461/22632/21761/75764/67788/75560/56420/70088/71175/233908/235626/64050/69917/107932/21427/72931	50
EM / LRM1	GO:0000725	recombinational repair	50/2403	55/3635	1.74656e-05	0.000800043	0.000743779	19361/17220/19362/17218/60530/17219/17216/272551/17217/17215/98415/19891/68275/68240/19357/20174/225182/67241/234736/68501/11545/59029/67711/74355/93765/66209/56456/56505/109145/56397/71890/78656/71514/66713/11461/22632/21761/75764/67788/75560/56420/70088/71175/233908/235626/64050/69917/107932/21427/72931	50
EM / LRM1	GO:0016570	histone modification	50/2403	55/3635	1.74656e-05	0.000800043	0.000743779	14056/18140/107435/245688/110052/19646/15182/20174/52615/93762/15183/93765/18045/27632/13626/17192/56456/433759/56505/56397/17692/78656/18046/216850/22385/56200/228829/23808/69612/22209/223527/21761/20586/19821/23942/18432/81898/24075/75560/70088/57741/22210/235626/17913/64050/81004/110147/77853/21803/21372	50
EM / LRM1	GO:0044839	cell cycle G2/M phase transition	47/2403	54/3635	0.0004095	0.0105438	0.00980232	11799/16906/12534/20133/12442/12428/268697/20877/108000/12704/67052/67141/18817/268930/76843/67153/19357/235559/12566/18148/12567/225182/12313/12315/66209/210766/12571/56371/68251/59046/12314/234664/57261/56399/116733/108058/22209/108911/20184/22059/20479/12450/12443/15937/12575/69917/53869	47
EM / LRM1	GO:0000956	nuclear-transcribed mRNA catabolic process	44/2403	52/3635	0.00225839	0.0464484	0.0431818	15384/69639/22608/227715/104625/192170/19205/56403/20823/51810/19826/17149/11991/13211/14852/70640/66441/24128/53872/239528/69902/68092/69305/225363/50912/66362/13207/69125/22695/27998/230753/66094/18983/67710/60365/19704/72068/234594/66446/67207/50783/52830/109075/232791	44
EM / LRM1	GO:0033045	regulation of sister chromatid segregation	51/2403	52/3635	1.051e-08	1.26608e-06	1.17704e-06	11799/12534/68612/67629/52276/21335/66442/56150/268697/20877/107995/229841/66977/12704/67052/12235/12236/67141/18817/16319/19357/75430/59008/12237/68501/51810/20587/52696/56456/20588/107047/19645/235661/66156/11461/66923/57376/20586/22680/26554/24010/83796/56208/72057/108989/99152/26992/12055/101706/68094/12054	51
EM / LRM1	GO:0000723	telomere maintenance	44/2403	51/3635	0.000960979	0.022667	0.0210729	20877/19361/12448/18538/56207/19891/68275/53379/15519/193740/11792/56351/20174/245474/67241/68501/11545/51810/21749/21454/12462/11991/56456/12468/70640/56505/71890/12469/30877/12464/12465/15381/52530/50912/68147/22632/22589/12461/75764/26417/26413/19704/69917/18768	44
EM / LRM1	GO:0051783	regulation of nuclear division	44/2403	50/3635	0.000365553	0.009734	0.00904944	11799/17345/68612/67629/52276/108907/66442/56150/268697/20877/107995/229841/66977/67052/12235/12236/67141/18817/19362/16319/16176/103733/19357/22629/18226/75430/59008/12237/68501/52696/12540/107047/19645/56371/235661/66156/22680/83946/26554/24010/12537/108989/22210/23980	44
EM / LRM1	GO:0050000	chromosome localization	46/2403	50/3635	1.75521e-05	0.000800043	0.000743779	11799/67629/52276/26934/66442/51944/268697/20877/229841/108000/110033/66977/67052/100502766/13605/16319/83815/67203/67037/67177/16211/18226/13589/12237/51810/21749/72124/18221/59014/12540/74117/19645/83431/66713/208092/116733/22680/108911/26554/20479/56208/69654/22210/101706/75608/53869	46
EM / LRM1	GO:0006275	regulation of DNA replication	44/2403	49/3635	0.000121797	0.00373475	0.0034721	12534/12428/67141/108961/27214/66131/106344/57441/18538/72151/98415/56207/67177/12566/69263/13006/59001/18148/19718/20174/93762/16476/12301/21749/217578/19353/14084/56456/13211/12540/56505/15461/69237/71521/11908/108686/22632/22589/218914/22059/230709/381760/70088/110147	44
EM / LRM1	GO:0045739	positive regulation of DNA repair	41/2403	48/3635	0.00219884	0.0455012	0.0423012	19362/18538/15289/56207/21849/14194/20174/11545/74355/93765/20587/56456/20588/210766/13211/56505/56397/71890/78656/68251/18950/66713/11461/66923/22632/21761/57376/20586/20184/70620/83796/75560/72057/70088/26992/12055/233908/64050/21427/68094/12054	41
EM / LRM1	GO:0007091	metaphase/anaphase transition of mitotic cell cycle	47/2403	48/3635	5.23301e-08	5.69385e-06	5.29343e-06	11799/68612/67629/52276/21335/66442/56150/268697/20877/107995/229841/66977/12704/67052/12235/12236/67141/18817/16319/19357/75430/59008/12237/68501/20587/52696/56456/20588/107047/19645/235661/66156/11461/66923/57376/20586/22680/26554/24010/83796/72057/108989/99152/26992/12055/68094/12054	47
EM / LRM1	GO:0044784	metaphase/anaphase transition of cell cycle	47/2403	48/3635	5.23301e-08	5.69385e-06	5.29343e-06	11799/68612/67629/52276/21335/66442/56150/268697/20877/107995/229841/66977/12704/67052/12235/12236/67141/18817/16319/19357/75430/59008/12237/68501/20587/52696/56456/20588/107047/19645/235661/66156/11461/66923/57376/20586/22680/26554/24010/83796/72057/108989/99152/26992/12055/68094/12054	47
EM / LRM1	GO:0009057	macromolecule catabolic process	349/2403	476/3635	0.000179218	0.00516668	0.00480333	68612/52033/56150/107995/18140/15366/20878/18817/14943/76843/14941/14156/14944/14942/14940/15289/14939/77891/27756/56207/230484/16176/67153/15384/69639/22608/15519/15481/193740/66373/227715/11792/70247/18148/11881/109901/54375/15511/19177/245474/213211/59008/104625/13132/192170/19205/100038882/59029/19684/56403/210992/20823/51810/59025/19052/50933/93765/216150/170930/19826/110078/69178/14265/1551…	349
EM / LRM1	GO:0140013	meiotic nuclear division	41/2403	47/3635	0.000885235	0.0210275	0.0195487	11799/21973/14211/12442/107995/229841/66977/67052/20878/19361/67141/12448/18817/19362/71846/70099/60530/16319/66197/72787/235559/21749/52683/223499/74117/56371/23997/66713/26428/69260/56637/13194/51792/224826/224727/223989/12125/22187/22210/110147/21974	41
EM / LRM1	GO:0051028	mRNA transport	43/2403	47/3635	4.83763e-05	0.00166503	0.00154794	72787/20492/21681/229279/53379/69736/445007/20383/225027/71805/18226/53817/192170/56488/15382/14265/17149/66231/19069/72124/12626/237082/13211/110809/110379/103573/66441/73666/28114/269113/68092/66511/15194/386612/223527/22695/66118/268420/60365/108989/331401/235626/26370	43
EM / LRM1	GO:0051303	establishment of chromosome localization	44/2403	47/3635	8.02318e-06	0.000483253	0.000449268	11799/67629/52276/26934/66442/51944/268697/20877/229841/108000/110033/66977/67052/100502766/13605/16319/83815/67203/67037/67177/16211/18226/13589/12237/51810/21749/72124/18221/59014/12540/19645/83431/208092/116733/22680/108911/26554/20479/56208/69654/22210/101706/75608/53869	44
EM / LRM1	GO:0051254	positive regulation of RNA metabolic process	333/2403	453/3635	0.000184266	0.0052672	0.00489678	21973/12428/268697/108961/60411/70472/97165/19231/15289/245688/101739/98415/56207/110052/16176/21681/19652/15384/12400/69639/19646/445007/22608/18643/12566/21849/20302/22629/15481/28036/67781/69202/19076/18226/16201/19241/227715/11792/17089/18148/109901/15182/20174/53817/381379/104625/13132/60595/93762/192170/19205/17975/15191/11545/72692/16476/22791/98053/15982/56403/56070/15183/12399/51810/7483…	333
EM / LRM1	GO:0030071	regulation of mitotic metaphase/anaphase transition	44/2403	45/3635	1.73437e-07	1.46251e-05	1.35966e-05	11799/68612/67629/52276/66442/56150/268697/20877/107995/229841/66977/67052/12235/12236/67141/18817/16319/19357/75430/59008/12237/68501/20587/52696/56456/20588/107047/19645/235661/66156/11461/66923/57376/20586/22680/26554/24010/83796/72057/108989/26992/12055/68094/12054	44
EM / LRM1	GO:1902099	regulation of metaphase/anaphase transition of cell cycle	44/2403	45/3635	1.73437e-07	1.46251e-05	1.35966e-05	11799/68612/67629/52276/66442/56150/268697/20877/107995/229841/66977/67052/12235/12236/67141/18817/16319/19357/75430/59008/12237/68501/20587/52696/56456/20588/107047/19645/235661/66156/11461/66923/57376/20586/22680/26554/24010/83796/72057/108989/26992/12055/68094/12054	44
EM / LRM1	GO:2000779	regulation of double-strand break repair	38/2403	43/3635	0.000785288	0.019056	0.0177158	19361/19362/60530/110052/19891/14194/20174/11545/74355/93765/20587/56456/20588/56505/56397/71890/78656/66713/11461/66923/21761/57376/20586/70620/83796/75560/66911/56420/72057/70088/26992/12055/233908/235626/64050/21427/68094/12054	38
EM / LRM1	GO:0051310	metaphase chromosome alignment	40/2403	43/3635	3.30634e-05	0.00122553	0.00113934	11799/67629/52276/26934/66442/51944/268697/20877/229841/108000/110033/66977/67052/100502766/13605/16319/83815/67037/67177/16211/18226/13589/12237/51810/72124/18221/59014/12540/19645/208092/116733/22680/108911/26554/20479/56208/69654/101706/75608/53869	40
EM / LRM1	GO:2001251	negative regulation of chromosome organization	40/2403	43/3635	3.30634e-05	0.00122553	0.00113934	11799/21973/67629/52276/66442/56150/268697/20877/107995/229841/66977/67052/12235/12236/67141/18817/17216/16319/19357/75430/93762/12237/15078/11545/15081/51810/21749/52696/70640/107047/22385/56292/235661/15381/50912/22589/22680/218914/24010/108989	40
EM / LRM1	GO:2001252	positive regulation of chromosome organization	40/2403	43/3635	3.30634e-05	0.00122553	0.00113934	14211/12534/20877/68298/54392/12235/70099/14156/56207/19357/53379/12566/21849/20174/245474/68501/21749/21454/12462/11991/56456/12468/56505/223828/71514/12469/30877/12464/12465/22632/22589/75339/12461/75764/26417/26413/108989/69917/101706/18768	40
EM / LRM1	GO:0007088	regulation of mitotic nuclear division	41/2403	43/3635	4.41196e-06	0.000280784	0.000261037	11799/17345/68612/67629/52276/108907/66442/56150/268697/20877/107995/229841/66977/67052/12235/12236/67141/18817/16319/16176/103733/19357/22629/18226/75430/59008/12237/68501/52696/12540/107047/19645/235661/66156/22680/83946/26554/24010/12537/108989/23980	41
EM / LRM1	GO:1903312	negative regulation of mRNA metabolic process	38/2403	41/3635	6.64667e-05	0.00219796	0.00204339	15384/53379/22608/225027/18148/19205/56403/51810/57317/19826/12261/14265/70439/11991/13555/15387/13211/110809/56215/15568/22185/14105/73158/17874/230908/108014/15381/77134/20220/67996/75553/13548/22695/230753/245945/217980/233908/230257	38
EM / LRM1	GO:0051304	chromosome separation	41/2403	41/3635	3.79771e-08	4.41712e-06	4.10648e-06	11799/21973/14211/68612/67629/52276/66442/56150/268697/20877/107995/229841/68298/54392/66977/67052/12235/12236/67141/18817/70099/16319/76044/19357/75430/59008/12237/68501/52683/52696/107047/19645/235661/66156/13990/22680/51792/26554/24010/108989/101706	41
EM / LRM1	GO:0022402	cell cycle process	334/2403	405/3635	7.64826e-15	5.15952e-12	4.79667e-12	16765/11799/54124/21973/16906/14211/12534/21877/20133/17345/68612/67629/20135/52276/12442/12428/108907/26934/16881/21335/14056/66442/56150/72119/51944/268697/233406/20877/107995/229841/68298/108000/54392/71819/66570/19348/16551/110033/66977/12704/67052/12235/20878/19361/12236/68743/67141/106795/240641/66468/100502766/13605/12448/18817/108961/17220/19362/17218/66311/60411/71846/70099/66140/268930/…	334
EM / LRM1	GO:0045814	negative regulation of gene expression, epigenetic	36/2403	40/3635	0.000480611	0.0121887	0.0113315	16906/14056/15201/18140/107435/15289/12417/13433/12566/21849/59001/15182/52615/93762/15078/15081/74355/217578/13018/13626/17192/433759/223828/19720/19645/14958/69260/56637/20586/17191/22589/13548/75339/224826/252870/108989	36
EM / LRM1	GO:0006354	DNA-templated transcription elongation	36/2403	39/3635	0.000132649	0.00395952	0.00368106	14056/21681/53817/381379/13132/11545/98053/51810/114741/69790/27632/21399/14479/72515/68705/108098/66126/54367/68092/28015/57261/74022/192191/66923/56436/26395/76246/12455/67224/66999/66505/69920/21429/235626/66467/80509	36
EM / LRM1	GO:0033043	regulation of organelle organization	286/2403	381/3635	4.26054e-05	0.00150537	0.0013995	16765/11799/21973/14211/12534/17345/68612/67629/52276/108907/21335/66442/56150/72119/268697/20877/107995/229841/68298/54392/66977/12704/67052/12235/20878/12236/67141/66468/100502766/13605/18817/19362/70099/66140/20873/14156/17216/16319/56207/16176/103733/12631/19357/53379/18643/12566/21849/100310872/54208/22629/75786/11465/193740/18226/75430/100040531/19241/20971/18148/11740/15182/15511/15505/201…	286
EM / LRM1	GO:1905818	regulation of chromosome separation	38/2403	38/3635	1.33671e-07	1.25243e-05	1.16435e-05	11799/14211/68612/67629/52276/66442/56150/268697/20877/107995/229841/68298/54392/66977/67052/12235/12236/67141/18817/70099/16319/76044/19357/75430/59008/12237/68501/52683/52696/107047/19645/235661/66156/22680/26554/24010/108989/101706	38
EM / LRM1	GO:0006405	RNA export from nucleus	35/2403	37/3635	4.07489e-05	0.00149398	0.00138891	21681/53379/445007/20383/71805/18226/18148/53817/192170/56488/20823/14265/17149/66231/19069/237082/13211/103573/20218/66441/73666/28114/432508/68092/66511/218210/386612/223527/66118/268420/60365/108989/66679/331401/235626	35
EM / LRM1	GO:0018394	peptidyl-lysine acetylation	32/2403	36/3635	0.00169247	0.0365942	0.0340206	107435/110052/15182/20174/93762/18045/17192/56456/56505/56397/17692/78656/18046/22385/56200/18984/228829/69612/21761/20586/14533/18432/81898/224727/24075/75560/70088/57741/17913/64050/77853/21803	32
EM / LRM1	GO:0070828	heterochromatin organization	32/2403	36/3635	0.00169247	0.0365942	0.0340206	16906/14056/15201/18140/107435/15289/12417/13433/12566/21849/59001/15182/52615/93762/15078/15081/74355/217578/13626/17192/15441/433759/223828/19645/14958/20586/17191/22589/13548/75339/224826/108989	32
EM / LRM1	GO:0032465	regulation of cytokinesis	33/2403	36/3635	0.000368371	0.009734	0.00904944	11799/52276/26934/233406/20877/71819/19348/12704/20878/240641/13605/18817/108961/16319/18226/12313/12048/12315/56194/12540/67903/23988/12314/116733/67811/26554/12211/56208/78610/235626/26370/53869/54673	33
EM / LRM1	GO:0006396	RNA processing	287/2403	355/3635	8.93248e-11	1.50646e-08	1.40052e-08	268697/101739/20492/27756/18813/21681/19652/229279/69639/53379/22608/67242/20383/225027/67276/15481/28036/20382/66373/68816/98758/227715/20641/17089/68981/18148/53610/20901/54364/68219/53817/117198/76522/245474/67842/192170/19205/17975/72692/19383/15388/56403/83701/56070/20823/51810/20815/15382/57317/19826/15469/12261/14265/67959/28035/17149/78651/218543/70465/66585/20462/66231/19656/57905/54188/…	287
EM / LRM1	GO:0031507	heterochromatin formation	31/2403	35/3635	0.00230179	0.0467708	0.0434816	16906/14056/15201/18140/107435/15289/12417/13433/12566/21849/59001/15182/52615/93762/15078/15081/74355/217578/13626/17192/433759/223828/19645/14958/20586/17191/22589/13548/75339/224826/108989	31
EM / LRM1	GO:2000781	positive regulation of double-strand break repair	31/2403	35/3635	0.00230179	0.0467708	0.0434816	19362/14194/20174/11545/74355/93765/20587/56456/20588/56505/56397/71890/78656/66713/11461/66923/21761/57376/20586/70620/83796/75560/72057/70088/26992/12055/233908/64050/21427/68094/12054	31
EM / LRM1	GO:0033365	protein localization to organelle	257/2403	347/3635	0.00049915	0.0124714	0.0115943	16906/12534/14056/20877/20878/12236/240641/13605/18817/12615/83815/16647/68051/19384/19387/19891/68275/12631/19357/16211/22367/110750/445007/22608/21849/15519/15481/28036/71805/70572/15510/18226/226432/18148/53333/20174/14569/245474/18141/66525/13589/12237/16648/15191/11545/100038882/19684/15183/56428/20823/51810/21749/18479/240832/70769/15516/21454/19069/13018/66868/28185/12462/70160/66865/19822…	257
EM / LRM1	GO:0051726	regulation of cell cycle	268/2403	341/3635	8.56606e-08	8.49804e-06	7.9004e-06	11799/54124/16906/14211/12534/20133/17345/68612/67629/20135/52276/12442/12428/108907/26934/21335/14056/66442/56150/72119/51944/268697/233406/20877/107995/229841/68298/108000/54392/71819/19348/16551/66977/12704/67052/12235/72391/20878/19361/12236/67141/240641/100502766/13605/12448/18817/108961/19362/70099/268930/60530/20873/76843/27214/66131/14156/57441/16319/66197/76044/15289/56207/67628/12580/16…	268
EM / LRM1	GO:0006368	transcription elongation by RNA polymerase II	31/2403	34/3635	0.000719641	0.0177179	0.0164719	14056/381379/13132/11545/98053/51810/114741/69790/27632/21399/14479/72515/68705/108098/66126/68092/28015/57261/74022/192191/66923/56436/26395/76246/12455/67224/66999/66505/69920/235626/80509	31
EM / LRM1	GO:0051306	mitotic sister chromatid separation	33/2403	33/3635	1.08553e-06	7.95977e-05	7.39999e-05	11799/68612/67629/52276/66442/56150/268697/20877/107995/229841/66977/67052/12235/12236/67141/18817/16319/19357/75430/59008/12237/68501/52683/52696/107047/19645/235661/66156/22680/51792/26554/24010/108989	33
EM / LRM1	GO:0000278	mitotic cell cycle	263/2403	315/3635	4.94875e-13	1.28401e-10	1.19371e-10	16765/11799/54124/16906/14211/12534/21877/20133/17345/68612/67629/20135/52276/12442/12428/108907/26934/16881/21335/14056/66442/56150/72119/51944/268697/233406/20877/107995/229841/68298/108000/54392/71819/19348/16551/110033/66977/12704/67052/12235/20878/19361/12236/68743/67141/106795/240641/66468/100502766/13605/12448/18817/108961/66311/60411/70099/66140/76843/12615/27214/66131/22154/17219/22143/1…	263
EM / LRM1	GO:0006259	DNA metabolic process	263/2403	313/3635	1.02647e-13	3.46228e-11	3.21879e-11	21973/14211/12534/21877/20133/12428/16881/14056/20877/15201/18140/110033/67196/19361/67141/234258/12448/108961/17220/19362/17218/70099/60530/19075/76843/97165/27214/66131/14156/56452/106344/17219/17216/272551/57441/18538/15289/17217/50927/245688/17215/72151/98415/18968/56207/230484/110052/21681/13433/67153/15384/67177/19891/66422/68275/66578/68240/19357/53379/20833/19646/235559/18972/56196/18643/…	263
EM / LRM1	GO:0006475	internal protein amino acid acetylation	30/2403	31/3635	4.28449e-05	0.00150537	0.0013995	107435/110052/20174/93762/18045/17192/56456/56505/56397/17692/78656/18046/22385/56200/18984/228829/69612/21761/20586/18432/81898/224727/24075/75560/70088/57741/17913/64050/77853/21803	30
EM / LRM1	GO:0018393	internal peptidyl-lysine acetylation	30/2403	31/3635	4.28449e-05	0.00150537	0.0013995	107435/110052/20174/93762/18045/17192/56456/56505/56397/17692/78656/18046/22385/56200/18984/228829/69612/21761/20586/18432/81898/224727/24075/75560/70088/57741/17913/64050/77853/21803	30
EM / LRM1	GO:0010965	regulation of mitotic sister chromatid separation	31/2403	31/3635	2.50637e-06	0.00017253	0.000160397	11799/68612/67629/52276/66442/56150/268697/20877/107995/229841/66977/67052/12235/12236/67141/18817/16319/19357/75430/59008/12237/68501/52696/107047/19645/235661/66156/22680/26554/24010/108989	31
EM / LRM1	GO:0061982	meiosis I cell cycle process	28/2403	30/3635	0.000508606	0.0126142	0.0117271	11799/21973/12442/107995/229841/67052/20878/19361/67141/12448/18817/19362/71846/268930/66197/72787/235559/21749/23997/69260/56637/224826/224727/12125/22187/22210/110147/21974	28
EM / LRM1	GO:0006289	nucleotide-excision repair	29/2403	30/3635	6.3087e-05	0.00210686	0.00195869	15289/19891/68275/68240/15312/18971/67967/19359/20587/56456/20588/14884/19358/17846/11461/66923/57376/20586/22059/83796/252870/72057/26992/69920/12055/26370/66467/68094/12054	29
EM / LRM1	GO:0016573	histone acetylation	28/2403	29/3635	9.27883e-05	0.00289792	0.00269412	107435/110052/20174/93762/18045/17192/56456/56505/56397/17692/78656/18046/22385/56200/228829/69612/21761/20586/18432/81898/24075/75560/70088/57741/17913/64050/77853/21803	28
EM / LRM1	GO:0033047	regulation of mitotic sister chromatid segregation	29/2403	29/3635	5.78359e-06	0.00036126	0.000335854	11799/12534/67629/52276/66442/56150/268697/20877/107995/229841/66977/67052/12235/12236/67141/18817/16319/19357/75430/12237/51810/52696/107047/235661/22680/24010/56208/108989/101706	29
EM / LRM1	GO:0043687	post-translational protein modification	219/2403	286/3635	4.20175e-05	0.00150537	0.0013995	11799/68612/12428/14056/56150/20877/107995/18140/67196/67141/18817/76843/107435/268373/56459/245688/77891/56207/230484/19387/110052/12400/108037/19646/12566/21849/15519/209318/18148/15182/20174/117198/52615/213211/50995/59008/234736/93762/68501/11545/100038882/59029/15183/59025/50933/93765/216150/170930/69790/18045/28035/70465/27632/56085/66854/58911/13626/21812/17192/56228/22193/19822/14479/5645…	219
EM / LRM1	GO:0016071	mRNA metabolic process	251/2403	285/3635	1.04171e-18	3.51368e-15	3.26658e-15	268697/101739/20492/27756/21681/19652/15384/229279/69639/53379/22608/67242/20383/225027/15481/28036/20382/66373/68816/98758/227715/11792/20641/68981/18148/53610/20901/68219/53817/76522/245474/104625/192170/19205/17975/72692/19383/15388/56403/83701/56070/50926/20823/51810/20815/15382/57317/19826/12261/14265/67959/28035/17149/78651/218543/70465/66585/20462/66231/19656/57905/54188/70439/11991/13555/…	251
EM / LRM1	GO:1903047	mitotic cell cycle process	238/2403	283/3635	1.47617e-12	3.31942e-10	3.08597e-10	16765/11799/54124/16906/14211/12534/21877/20133/17345/68612/67629/20135/52276/12442/12428/108907/26934/16881/21335/14056/66442/56150/72119/51944/268697/233406/20877/107995/229841/68298/108000/54392/71819/19348/16551/110033/66977/12704/67052/12235/20878/19361/12236/68743/67141/106795/240641/100502766/13605/12448/18817/60411/70099/76843/12615/27214/66131/17219/17216/16319/66197/76044/18538/17217/50…	238
EM / LRM1	GO:0006406	mRNA export from nucleus	26/2403	28/3635	0.0010279	0.0235858	0.0219271	21681/53379/445007/20383/71805/53817/192170/56488/14265/17149/66231/19069/237082/103573/66441/73666/28114/66511/386612/223527/66118/268420/60365/108989/331401/235626	26
EM / LRM1	GO:0007080	mitotic metaphase chromosome alignment	26/2403	28/3635	0.0010279	0.0235858	0.0219271	11799/52276/268697/20877/229841/110033/66977/67052/100502766/16319/67177/16211/18226/13589/51810/72124/18221/59014/208092/116733/26554/20479/56208/69654/75608/53869	26
EM / LRM1	GO:0007127	meiosis I	26/2403	28/3635	0.0010279	0.0235858	0.0219271	11799/21973/12442/229841/67052/20878/19361/67141/12448/18817/19362/71846/66197/72787/235559/21749/23997/69260/56637/224826/224727/12125/22187/22210/110147/21974	26
EM / LRM1	GO:0006974	DNA damage response	227/2403	278/3635	1.84392e-09	2.59148e-07	2.40923e-07	21973/14211/12534/20133/16881/18140/110033/67196/72391/19361/67141/234258/18817/17220/19362/17218/70099/12419/60530/76843/66131/14156/106344/17219/17216/272551/18538/15289/17217/17215/12417/72151/98415/18968/56207/230484/110052/67153/19891/241627/68275/68240/19357/22367/20833/235559/18972/56196/12566/21849/69263/12412/13006/193740/14194/15312/18971/59001/11792/18148/53610/19718/20174/53817/225182…	227
EM / LRM1	GO:0022414	reproductive process	200/2403	270/3635	0.00213287	0.0446843	0.0415419	11799/21973/14211/17345/12442/26934/268697/107995/229841/68298/66977/12704/67052/20878/19361/67141/12448/18817/108961/17220/19362/17218/71846/70099/268930/60530/20873/97165/17219/17216/16319/66197/72787/17217/17215/68201/54725/16176/103733/68275/235559/54486/12566/21849/28036/13006/19047/29876/68981/15182/15511/225182/12237/15078/74360/11545/24061/12041/15081/213742/12048/21749/52683/19052/12261/…	200
EM / LRM1	GO:0070936	protein K48-linked ubiquitination	25/2403	27/3635	0.00145613	0.0321014	0.0298438	68612/67196/268373/216150/22193/19822/106021/53323/23802/70294/387524/22209/66105/54197/67245/22194/67845/26554/56438/64685/56550/67128/216080/22210/108660	25
EM / LRM1	GO:0033120	positive regulation of RNA splicing	25/2403	26/3635	0.000293043	0.00799975	0.00743716	19652/15481/192170/17975/72692/70465/20462/19656/15387/67760/110809/20637/22185/70248/20595/28000/107701/12729/66810/13548/230753/20020/101214/380773/66354	25
EM / LRM1	GO:0051784	negative regulation of nuclear division	25/2403	26/3635	0.000293043	0.00799975	0.00743716	11799/67629/52276/66442/56150/268697/20877/107995/229841/66977/67052/12235/12236/67141/18817/16319/19357/75430/12237/52696/107047/235661/22680/24010/108989	25
EM / LRM1	GO:0070925	organelle assembly	194/2403	250/3635	2.81611e-05	0.00117838	0.00109551	11799/52276/12442/26934/72119/233406/20877/107995/229841/71819/16551/67052/20878/67141/100502766/18817/66311/60411/20873/12615/13007/22154/16319/219072/16211/12566/11465/54138/13006/193740/76478/18226/20971/18148/13008/15182/15511/14569/18826/227753/16563/104625/13589/76789/24061/19684/15183/51810/12261/233724/14265/12721/18718/19332/56085/27041/11764/213541/19822/67832/59014/15162/100226/22388/2…	194
EM / LRM1	GO:0008608	attachment of spindle microtubules to kinetochore	24/2403	25/3635	0.000428768	0.0109563	0.0101858	11799/67629/52276/26934/66442/51944/268697/20877/229841/66977/67052/13605/16319/67037/67177/13589/12237/51810/72124/12540/19645/22680/108911/56208	24
EM / LRM1	GO:0033046	negative regulation of sister chromatid segregation	25/2403	25/3635	3.07435e-05	0.00117838	0.00109551	11799/67629/52276/66442/56150/268697/20877/107995/229841/66977/67052/12235/12236/67141/18817/16319/19357/75430/12237/52696/107047/235661/22680/24010/108989	25
EM / LRM1	GO:0033048	negative regulation of mitotic sister chromatid segregation	25/2403	25/3635	3.07435e-05	0.00117838	0.00109551	11799/67629/52276/66442/56150/268697/20877/107995/229841/66977/67052/12235/12236/67141/18817/16319/19357/75430/12237/52696/107047/235661/22680/24010/108989	25
EM / LRM1	GO:0045839	negative regulation of mitotic nuclear division	25/2403	25/3635	3.07435e-05	0.00117838	0.00109551	11799/67629/52276/66442/56150/268697/20877/107995/229841/66977/67052/12235/12236/67141/18817/16319/19357/75430/12237/52696/107047/235661/22680/24010/108989	25
EM / LRM1	GO:0045841	negative regulation of mitotic metaphase/anaphase transition	25/2403	25/3635	3.07435e-05	0.00117838	0.00109551	11799/67629/52276/66442/56150/268697/20877/107995/229841/66977/67052/12235/12236/67141/18817/16319/19357/75430/12237/52696/107047/235661/22680/24010/108989	25
EM / LRM1	GO:0051985	negative regulation of chromosome segregation	25/2403	25/3635	3.07435e-05	0.00117838	0.00109551	11799/67629/52276/66442/56150/268697/20877/107995/229841/66977/67052/12235/12236/67141/18817/16319/19357/75430/12237/52696/107047/235661/22680/24010/108989	25
EM / LRM1	GO:1902100	negative regulation of metaphase/anaphase transition of cell cycle	25/2403	25/3635	3.07435e-05	0.00117838	0.00109551	11799/67629/52276/66442/56150/268697/20877/107995/229841/66977/67052/12235/12236/67141/18817/16319/19357/75430/12237/52696/107047/235661/22680/24010/108989	25
EM / LRM1	GO:1905819	negative regulation of chromosome separation	25/2403	25/3635	3.07435e-05	0.00117838	0.00109551	11799/67629/52276/66442/56150/268697/20877/107995/229841/66977/67052/12235/12236/67141/18817/16319/19357/75430/12237/52696/107047/235661/22680/24010/108989	25
EM / LRM1	GO:2000816	negative regulation of mitotic sister chromatid separation	25/2403	25/3635	3.07435e-05	0.00117838	0.00109551	11799/67629/52276/66442/56150/268697/20877/107995/229841/66977/67052/12235/12236/67141/18817/16319/19357/75430/12237/52696/107047/235661/22680/24010/108989	25
EM / LRM1	GO:0010564	regulation of cell cycle process	198/2403	244/3635	5.90353e-08	6.22269e-06	5.78507e-06	11799/16906/14211/12534/20133/17345/68612/67629/20135/52276/108907/26934/21335/14056/66442/56150/72119/51944/268697/233406/20877/107995/229841/68298/108000/54392/71819/19348/16551/66977/12704/67052/12235/20878/19361/12236/67141/240641/100502766/13605/18817/108961/19362/70099/268930/20873/76843/27214/66131/14156/16319/76044/67628/12580/16176/103733/67153/67177/19891/19385/241627/19650/19357/235559…	198
EM / LRM1	GO:0031577	spindle checkpoint signaling	24/2403	24/3635	4.66645e-05	0.00162267	0.00150856	11799/67629/52276/66442/56150/268697/20877/107995/229841/66977/67052/12235/20878/12236/18817/16319/75430/12237/52696/107047/235661/22680/24010/108989	24
EM / LRM1	GO:0071824	protein-DNA complex organization	194/2403	230/3635	1.25169e-10	2.01045e-08	1.86907e-08	16906/17345/66929/14056/15201/229841/18140/19361/15331/66311/60411/12419/107435/12615/19231/17216/15289/50927/245688/108671/66471/101739/12417/98415/56207/110052/67628/13433/67177/19650/66578/56086/19357/20833/19646/12566/21849/381280/53605/12412/50887/23825/15312/53893/59001/18148/15182/20174/52615/381379/93762/15078/15191/15081/22791/213742/15183/74355/51810/21749/66310/104457/18479/114741/6979…	194
EM / LRM1	GO:0007094	mitotic spindle assembly checkpoint signaling	23/2403	23/3635	7.08202e-05	0.00225355	0.00209507	11799/67629/52276/66442/56150/268697/20877/107995/229841/66977/67052/12235/12236/18817/16319/75430/12237/52696/107047/235661/22680/24010/108989	23
EM / LRM1	GO:0071173	spindle assembly checkpoint signaling	23/2403	23/3635	7.08202e-05	0.00225355	0.00209507	11799/67629/52276/66442/56150/268697/20877/107995/229841/66977/67052/12235/12236/18817/16319/75430/12237/52696/107047/235661/22680/24010/108989	23
EM / LRM1	GO:0071174	mitotic spindle checkpoint signaling	23/2403	23/3635	7.08202e-05	0.00225355	0.00209507	11799/67629/52276/66442/56150/268697/20877/107995/229841/66977/67052/12235/12236/18817/16319/75430/12237/52696/107047/235661/22680/24010/108989	23
EM / LRM1	GO:0051301	cell division	196/2403	225/3635	1.26788e-13	3.5638e-11	3.31317e-11	16765/11799/54124/21973/14211/12534/14793/68612/67629/52276/12442/12428/108907/26934/16881/21335/66442/56150/72119/51944/268697/233406/20877/15201/107995/229841/68298/71819/19348/16551/66977/12704/67052/12235/20878/12236/68743/67141/240641/66468/13605/12448/18817/108961/66311/71846/217653/70099/66140/12615/66131/16319/66197/76044/219072/19384/77891/16176/67203/67037/12631/66578/19357/22367/69736/…	196
EM / LRM1	GO:0051653	spindle localization	21/2403	22/3635	0.00133027	0.0295197	0.0274437	108907/56150/67052/18817/12615/67203/12631/16211/13589/15183/17886/74117/17758/386649/83431/18472/66713/15194/16800/66165/101706	21
EM / LRM1	GO:0007017	microtubule-based process	177/2403	219/3635	5.43448e-07	4.16602e-05	3.87304e-05	16765/11799/12534/52276/12442/108907/26934/21335/66442/56150/72119/51944/268697/233406/20877/107995/229841/71819/19348/16551/110033/66977/67052/20878/67141/240641/209737/66468/100502766/18817/66140/20873/12615/22154/22143/16319/219072/67203/103733/19385/12631/16211/227613/12566/22146/75786/15481/13006/237436/193740/76478/18226/66917/18148/54375/15511/15505/16563/13589/76789/24061/15183/51810/2642…	177
EM / LRM1	GO:0008380	RNA splicing	189/2403	215/3635	4.7603e-14	1.78405e-11	1.65859e-11	101739/27756/21681/19652/229279/53379/22608/67242/20383/225027/15481/28036/20382/66373/68816/98758/20641/68981/18148/53610/20901/53817/117198/76522/192170/19205/17975/72692/19383/15388/56403/56070/51810/20815/15382/57317/19826/15469/12261/14265/67959/28035/17149/78651/218543/70465/66585/20462/66231/19656/57905/70439/75062/27370/15387/13204/67760/104721/68011/229700/13211/56194/110809/20637/69878/…	189
EM / LRM1	GO:0006397	mRNA processing	192/2403	215/3635	6.28101e-16	5.29646e-13	4.92398e-13	268697/101739/20492/27756/21681/19652/229279/53379/22608/67242/20383/225027/15481/28036/20382/66373/68816/98758/20641/68981/18148/53610/20901/68219/53817/76522/192170/19205/17975/72692/19383/15388/56403/83701/56070/51810/20815/15382/57317/19826/12261/14265/67959/28035/17149/78651/218543/70465/66585/20462/66231/19656/57905/54188/75062/15387/13204/104721/68011/229700/13211/56194/110809/20637/69878/…	192
EM / LRM1	GO:0051276	chromosome organization	192/2403	212/3635	1.48308e-17	2.50122e-14	2.32532e-14	11799/21973/14211/12534/68612/67629/52276/108907/26934/21335/14056/66442/56150/72119/51944/268697/233406/20877/107995/229841/68298/54392/71819/16551/110033/66977/12704/67052/12235/19361/12236/67141/100502766/12448/18817/17220/17218/66311/60411/71846/70099/107435/12615/14156/17219/17216/272551/16319/76044/18538/15289/72787/17217/50927/17215/19384/56207/103733/67177/19891/68275/66578/19357/16211/53…	192
EM / LRM1	GO:0043462	regulation of ATP-dependent activity	20/2403	21/3635	0.00193323	0.0412708	0.0383683	17216/108671/18643/51810/240832/81489/13211/268390/67704/66511/217737/78781/69089/108124/381760/208263/13430/22218/66861/67838	20
EM / LRM1	GO:0006325	chromatin organization	170/2403	202/3635	2.80111e-09	3.6339e-07	3.37834e-07	16906/17345/66929/14056/15201/18140/15331/12419/107435/12615/19231/17216/15289/50927/245688/108671/66471/101739/12417/98415/56207/110052/67628/13433/19650/66578/56086/19357/20833/19646/12566/21849/381280/53605/12412/50887/23825/15312/53893/59001/18148/15182/20174/52615/93762/15078/15191/15081/22791/213742/15183/74355/51810/66310/104457/18479/114741/30841/66403/217578/13018/13626/20587/17192/15441…	170
EM / LRM1	GO:0019953	sexual reproduction	160/2403	199/3635	3.66378e-06	0.000238579	0.000221801	11799/21973/14211/17345/12442/26934/268697/107995/229841/68298/66977/12704/67052/20878/19361/67141/12448/18817/17220/19362/17218/71846/70099/268930/60530/97165/17219/17216/16319/66197/72787/17217/17215/68201/54725/103733/68275/235559/54486/12566/21849/28036/13006/19047/29876/68981/15511/225182/12237/15078/74360/24061/12041/15081/213742/12048/21749/52683/19052/30841/53381/19359/17149/70465/21454/1…	160
EM / LRM1	GO:1901976	regulation of cell cycle checkpoint	19/2403	19/3635	0.000375162	0.009734	0.00904944	11799/52276/56150/268697/20877/67052/20878/19361/16319/67153/19891/241627/75430/53817/234736/210766/235661/57261/108989	19
EM / LRM1	GO:1905820	positive regulation of chromosome separation	19/2403	19/3635	0.000375162	0.009734	0.00904944	11799/14211/68612/52276/20877/107995/229841/68298/54392/70099/16319/76044/59008/68501/52683/19645/66156/26554/101706	19
EM / LRM1	GO:0010498	proteasomal protein catabolic process	141/2403	186/3635	0.00215905	0.0449536	0.0417922	68612/52033/107995/20878/18817/76843/77891/56207/193740/70247/15511/19177/59008/13132/59029/59025/93765/216150/170930/14265/15516/19359/18521/14673/56085/14084/67089/23996/56228/19192/19822/22027/20588/17463/223499/103573/16912/66498/26440/66245/26442/106021/26441/232286/53323/386649/19175/56424/19167/19358/68970/22225/18786/67903/56371/19181/28000/19182/17846/68292/16913/226144/18747/66244/66413…	141
EM / LRM1	GO:0006281	DNA repair	163/2403	185/3635	1.95841e-12	4.12858e-10	3.83823e-10	14211/20133/16881/18140/110033/67196/19361/234258/17220/19362/17218/70099/60530/76843/14156/106344/17219/17216/272551/18538/15289/17217/17215/72151/98415/18968/56207/230484/110052/67153/19891/68275/68240/19357/20833/235559/18972/56196/12566/21849/69263/13006/193740/14194/15312/18971/11792/18148/53610/19718/20174/225182/67241/234736/93762/68501/11545/24061/59029/67967/67711/74355/93765/114741/1426…	163
EM / LRM1	GO:0044770	cell cycle phase transition	149/2403	184/3635	3.67807e-06	0.000238579	0.000221801	11799/54124/16906/12534/20133/68612/67629/20135/52276/12442/12428/21335/14056/66442/56150/268697/20877/107995/229841/108000/66977/12704/67052/12235/20878/19361/12236/67141/106795/12448/18817/268930/76843/27214/66131/16319/66197/50927/77891/67628/12580/67153/67177/19891/241627/19650/19357/235559/12566/28036/75430/13684/11792/18148/12567/53817/225182/59008/234736/12237/68501/12313/19684/19052/11629…	149
EM / LRM1	GO:0007346	regulation of mitotic cell cycle	138/2403	171/3635	1.21907e-05	0.000632606	0.000588117	11799/54124/16906/12534/20133/17345/68612/67629/20135/52276/108907/14056/66442/56150/268697/20877/107995/229841/108000/66977/67052/12235/12236/67141/18817/76843/27214/66131/16319/66197/15289/67628/12580/16176/103733/67153/19891/19650/68240/19357/235559/12566/22629/28036/18226/75430/13684/11792/12567/225182/59008/234736/12237/68501/19684/15183/51810/19052/11629/66854/13555/20587/52696/19192/66209/…	138
EM / LRM1	GO:0030261	chromosome condensation	17/2403	17/3635	0.000862733	0.0206383	0.0191869	21973/14211/12534/108907/268697/68298/54392/70099/76044/93762/15078/15081/52683/56215/22385/14958/56399	17
EM / LRM1	GO:0007059	chromosome segregation	154/2403	167/3635	4.49577e-16	5.05474e-13	4.69926e-13	11799/21973/14211/12534/17345/68612/67629/52276/12442/108907/26934/21335/66442/56150/72119/51944/268697/233406/20877/107995/229841/68298/108000/54392/71819/66570/16551/110033/66977/12704/67052/12235/20878/12236/67141/66468/100502766/13605/12448/18817/66311/60411/71846/70099/66140/22154/16319/76044/83815/72787/219072/19384/67203/103733/67037/67177/66578/19357/16211/69736/381280/13006/193740/76478/…	154
EM / LRM1	GO:0051052	regulation of DNA metabolic process	139/2403	166/3635	1.66242e-07	1.46251e-05	1.35966e-05	12534/12428/20877/19361/67141/108961/19362/60530/27214/66131/106344/57441/18538/15289/72151/98415/56207/230484/110052/21681/15384/67177/19891/66578/53379/18643/12566/21849/69263/15519/13006/14194/19076/59001/56351/18148/19718/20174/53817/245474/93762/11545/16476/22791/56403/12301/74355/51810/21749/93765/217578/21454/19353/14084/12462/11991/20587/56456/20588/210766/13211/12468/70640/12540/56505/15…	139
EM / LRM1	GO:0044772	mitotic cell cycle phase transition	134/2403	165/3635	8.69147e-06	0.00051427	0.000478104	11799/54124/16906/12534/20133/68612/67629/20135/52276/12442/12428/21335/14056/66442/56150/268697/20877/107995/229841/108000/66977/12704/67052/12235/12236/67141/106795/12448/18817/76843/27214/16319/66197/50927/77891/67628/12580/67153/19891/19650/19357/235559/12566/28036/75430/13684/11792/12567/225182/59008/234736/12237/68501/12313/19684/19052/11629/12315/13555/20587/52696/19192/66209/56456/20588/2…	134
EM / LRM1	GO:0048285	organelle fission	144/2403	165/3635	2.14473e-10	3.1453e-08	2.9241e-08	11799/21973/14211/12534/17345/68612/67629/52276/12442/108907/26934/66442/56150/72119/51944/268697/233406/20877/107995/229841/68298/54392/71819/16551/110033/66977/12704/67052/12235/20878/19361/12236/67141/100502766/12448/18817/19362/60411/71846/70099/60530/16319/66197/76044/72787/19384/77891/16176/67203/103733/67177/19385/19357/16211/235559/22629/13006/23825/193740/18226/75430/15511/59008/16563/93…	144
EM / LRM1	GO:0000226	microtubule cytoskeleton organization	136/2403	163/3635	3.53871e-07	2.84192e-05	2.64206e-05	16765/11799/12534/52276/12442/108907/26934/21335/66442/56150/72119/51944/268697/233406/20877/107995/229841/71819/19348/16551/66977/67052/20878/67141/66468/100502766/18817/66140/20873/12615/22154/22143/16319/219072/67203/103733/19385/12631/16211/227613/12566/22146/75786/13006/237436/193740/76478/18226/66917/18148/54375/15511/15505/16563/13589/76789/24061/15183/51810/26425/18479/19353/19822/18221/2…	136
EM / LRM1	GO:0006338	chromatin remodeling	135/2403	161/3635	2.13442e-07	1.75595e-05	1.63246e-05	16906/66929/14056/15201/18140/107435/12615/17216/15289/50927/245688/108671/101739/12417/56207/110052/67628/13433/66578/56086/20833/19646/12566/21849/381280/53605/53893/59001/18148/15182/20174/52615/93762/15078/15191/15081/213742/15183/74355/51810/66310/18479/114741/30841/66403/217578/13018/13626/20587/17192/15441/14479/56456/433759/20588/210766/229700/223499/56505/223828/19720/17692/17955/71514/8…	135
EM / LRM1	GO:0045943	positive regulation of transcription by RNA polymerase I	16/2403	16/3635	0.00130802	0.0294129	0.0273444	110052/17089/93762/17975/20587/11911/72515/22385/56200/68845/17872/20586/18432/81898/21429/17913	16
EM / LRM1	GO:0000375	RNA splicing, via transesterification reactions	138/2403	150/3635	2.85231e-14	1.2026e-11	1.11803e-11	101739/27756/19652/229279/53379/67242/20383/225027/15481/28036/20382/66373/68816/20641/68981/18148/20901/53817/76522/192170/19205/17975/15388/51810/20815/15382/57317/19826/12261/14265/67959/28035/17149/78651/70465/20462/19656/57905/75062/15387/68011/229700/13211/56194/110809/20637/69878/78372/67684/56215/67678/20218/22185/230596/66441/70248/68988/66978/20643/14105/71514/76936/51796/20638/22380/20…	138
EM / LRM1	GO:0000377	RNA splicing, via transesterification reactions with bulged adenosine as nucleophile	138/2403	150/3635	2.85231e-14	1.2026e-11	1.11803e-11	101739/27756/19652/229279/53379/67242/20383/225027/15481/28036/20382/66373/68816/20641/68981/18148/20901/53817/76522/192170/19205/17975/15388/51810/20815/15382/57317/19826/12261/14265/67959/28035/17149/78651/70465/20462/19656/57905/75062/15387/68011/229700/13211/56194/110809/20637/69878/78372/67684/56215/67678/20218/22185/230596/66441/70248/68988/66978/20643/14105/71514/76936/51796/20638/22380/20…	138
EM / LRM1	GO:0000398	mRNA splicing, via spliceosome	138/2403	150/3635	2.85231e-14	1.2026e-11	1.11803e-11	101739/27756/19652/229279/53379/67242/20383/225027/15481/28036/20382/66373/68816/20641/68981/18148/20901/53817/76522/192170/19205/17975/15388/51810/20815/15382/57317/19826/12261/14265/67959/28035/17149/78651/70465/20462/19656/57905/75062/15387/68011/229700/13211/56194/110809/20637/69878/78372/67684/56215/67678/20218/22185/230596/66441/70248/68988/66978/20643/14105/71514/76936/51796/20638/22380/20…	138
EM / LRM1	GO:0006270	DNA replication initiation	15/2403	15/3635	0.00198284	0.0418007	0.038861	12448/17220/17218/19075/56452/17219/17216/17217/17215/18968/67177/235559/12566/19076/26428	15
EM / LRM1	GO:0045292	mRNA cis splicing, via spliceosome	15/2403	15/3635	0.00198284	0.0418007	0.038861	101739/56194/110809/22380/20630/68092/12729/76938/69305/66070/66810/208768/20227/19134/67465	15
EM / LRM1	GO:0043161	proteasome-mediated ubiquitin-dependent protein catabolic process	115/2403	149/3635	0.00183139	0.0393458	0.0365788	68612/52033/107995/20878/18817/76843/77891/56207/193740/70247/15511/59008/13132/59029/59025/93765/216150/170930/19359/18521/14673/56085/14084/67089/23996/56228/19822/22027/20588/17463/223499/103573/66498/66245/26442/106021/53323/386649/56424/19358/68970/22225/18786/67903/56371/19181/19182/17846/68292/226144/66244/66413/68999/66156/433693/23802/70294/19179/387524/15216/26931/269523/22209/56637/525…	115
EM / LRM1	GO:1901987	regulation of cell cycle phase transition	121/2403	149/3635	2.43211e-05	0.00106539	0.000990467	11799/16906/12534/20133/68612/67629/20135/52276/14056/66442/56150/268697/20877/107995/229841/108000/66977/67052/12235/20878/19361/12236/67141/18817/268930/76843/27214/66131/16319/67628/12580/67153/67177/19891/241627/19650/19357/235559/12566/28036/75430/11792/18148/12567/53817/225182/59008/234736/12237/68501/19684/19052/11629/13555/20587/52696/19192/66209/56456/20588/210766/11491/107047/66671/2811…	121
EM / LRM1	GO:0000280	nuclear division	133/2403	149/3635	2.79532e-11	5.26902e-09	4.89847e-09	11799/21973/14211/12534/17345/68612/67629/52276/12442/108907/26934/66442/56150/72119/51944/268697/233406/20877/107995/229841/68298/54392/71819/16551/110033/66977/12704/67052/12235/20878/19361/12236/67141/100502766/12448/18817/19362/60411/71846/70099/60530/16319/66197/76044/72787/19384/77891/16176/67203/103733/67177/19385/19357/16211/235559/22629/13006/23825/193740/18226/75430/15511/59008/16563/93…	133
EM / LRM1	GO:0006913	nucleocytoplasmic transport	114/2403	143/3635	0.000193758	0.00544621	0.0050632	12534/13605/72787/16647/68051/19384/19387/67628/21681/19385/12631/16211/53379/110750/69736/445007/21849/15519/20383/71805/70572/18226/19047/13684/226432/18148/53817/18141/67842/192170/16648/56488/71810/15183/20823/70769/14265/15516/17149/66231/19069/72124/22627/237082/97112/13211/233726/24015/110379/103573/13726/20218/15568/16646/66441/73666/15526/14456/229709/28114/22196/432508/269113/230908/165…	114
EM / LRM1	GO:0051169	nuclear transport	114/2403	143/3635	0.000193758	0.00544621	0.0050632	12534/13605/72787/16647/68051/19384/19387/67628/21681/19385/12631/16211/53379/110750/69736/445007/21849/15519/20383/71805/70572/18226/19047/13684/226432/18148/53817/18141/67842/192170/16648/56488/71810/15183/20823/70769/14265/15516/17149/66231/19069/72124/22627/237082/97112/13211/233726/24015/110379/103573/13726/20218/15568/16646/66441/73666/15526/14456/229709/28114/22196/432508/269113/230908/165…	114
EM / LRM1	GO:1901361	organic cyclic compound catabolic process	115/2403	141/3635	2.65247e-05	0.00114702	0.00106636	14156/110074/27756/67153/15384/66422/69639/71207/22608/22629/66373/53893/227715/11792/18148/70025/245474/104625/192170/19205/56403/110391/20823/51810/232449/19826/14265/17149/78651/16434/11727/70439/11991/13555/213541/74326/110446/13211/14852/110809/70640/69724/15568/66441/15254/28114/24128/73158/53872/239528/20778/17874/69902/230908/68092/231413/74167/12495/13046/18950/15381/22352/69305/225363/1…	115
EM / LRM1	GO:0019439	aromatic compound catabolic process	112/2403	137/3635	2.75732e-05	0.00117727	0.00109448	14156/110074/27756/67153/15384/66422/69639/71207/22608/66373/53893/227715/11792/18148/70025/245474/104625/192170/19205/56403/110391/20823/51810/232449/19826/14265/17149/78651/16434/11727/70439/11991/13555/213541/74326/110446/13211/14852/110809/70640/69724/15568/66441/15254/28114/24128/73158/53872/239528/17874/69902/230908/68092/231413/74167/12495/13046/18950/15381/22352/69305/225363/14359/50912/6…	112
EM / LRM1	GO:0044270	cellular nitrogen compound catabolic process	111/2403	134/3635	8.99554e-06	0.00051427	0.000478104	14156/110074/27756/67153/15384/66422/69639/71207/22608/66373/53893/227715/11792/18148/70025/245474/104625/192170/19205/56403/20823/51810/232449/19826/14265/17149/78651/16434/11727/70439/11991/13555/213541/74326/110446/13211/14852/110809/70640/69724/11363/15568/66441/15254/28114/24128/73158/53872/239528/17874/69902/230908/68092/231413/74167/12495/13046/18950/15381/22352/69305/225363/14359/50912/18…	111
EM / LRM1	GO:0046700	heterocycle catabolic process	111/2403	134/3635	8.99554e-06	0.00051427	0.000478104	14156/110074/27756/67153/15384/66422/69639/71207/22608/66373/53893/227715/11792/18148/70025/245474/104625/192170/19205/56403/20823/51810/232449/19826/14265/17149/78651/16434/11727/70439/11991/13555/213541/74326/110446/13211/14852/110809/70640/69724/15568/66441/15254/28114/24128/73158/53872/239528/17874/69902/230908/68092/231413/74167/12495/13046/18950/15381/22352/69305/225363/14359/50912/619605/7…	111
EM / LRM1	GO:1901990	regulation of mitotic cell cycle phase transition	109/2403	132/3635	1.45323e-05	0.000742687	0.000690457	11799/16906/12534/20133/68612/67629/20135/52276/14056/66442/56150/268697/20877/107995/229841/108000/66977/67052/12235/12236/67141/18817/76843/27214/16319/67628/12580/67153/19891/19650/19357/235559/12566/28036/75430/11792/12567/225182/59008/234736/12237/68501/19684/19052/11629/13555/20587/52696/19192/66209/56456/20588/210766/11491/107047/66671/19645/12581/12571/56371/68251/235661/234664/66156/5726…	109
EM / LRM1	GO:0007276	gamete generation	102/2403	130/3635	0.00121949	0.0277928	0.0258382	21973/12442/26934/268697/229841/12704/67052/20878/67141/18817/60530/97165/72787/68201/54725/54486/21849/28036/19047/68981/15078/74360/12041/15081/213742/12048/52683/30841/53381/19359/17149/70465/13018/67204/21812/56228/21843/213541/12767/223499/74450/13382/12916/70248/232286/28114/22335/24128/56449/15502/104156/26362/18472/14011/237336/13046/18747/18475/14359/15194/18783/26428/101476/69260/72508/…	102
EM / LRM1	GO:0098813	nuclear chromosome segregation	121/2403	130/3635	1.24016e-13	3.5638e-11	3.31317e-11	11799/21973/14211/12534/68612/67629/52276/12442/108907/26934/21335/66442/56150/72119/51944/268697/233406/20877/107995/229841/68298/108000/54392/71819/16551/110033/66977/12704/67052/12235/20878/12236/67141/100502766/13605/12448/18817/60411/71846/70099/16319/76044/83815/72787/19384/103733/67037/67177/19357/16211/13006/193740/18226/75430/15511/59008/16563/93762/13589/76789/12237/68501/24061/51810/21…	121
EM / LRM1	GO:0034655	nucleobase-containing compound catabolic process	106/2403	127/3635	7.17975e-06	0.000440314	0.000409349	14156/110074/27756/67153/15384/66422/69639/71207/22608/66373/53893/227715/11792/18148/70025/245474/104625/192170/19205/56403/20823/51810/232449/19826/14265/17149/78651/16434/11727/70439/11991/13555/213541/74326/110446/13211/14852/110809/70640/69724/15568/66441/15254/28114/24128/73158/53872/239528/17874/69902/230908/68092/231413/74167/12495/13046/18950/15381/22352/69305/225363/14359/50912/619605/7…	106
EM / LRM1	GO:0016032	viral process	99/2403	126/3635	0.00131759	0.029432	0.0273621	21973/66949/268373/15289/16647/98415/16852/12631/18643/66101/21849/100310872/15481/28036/80287/23825/100040531/16201/227753/67241/19205/100038882/16476/12048/20823/20815/233724/67738/14265/18521/68713/27979/20587/13001/433759/100040563/12767/13211/76687/19720/18453/54198/14456/17254/15894/73158/71955/19358/230908/26362/16543/107373/19182/20846/19324/57261/67166/208092/78781/116733/223691/22088/18…	99
EM / LRM1	GO:1903311	regulation of mRNA metabolic process	109/2403	123/3635	5.28628e-09	6.60394e-07	6.13951e-07	268697/19652/15384/69639/53379/22608/20383/225027/15481/28036/20382/227715/11792/18148/104625/192170/19205/17975/15388/56403/51810/20815/57317/19826/12261/14265/67959/17149/70465/20462/19656/70439/11991/13555/213541/15387/74326/229700/13211/110809/20637/70640/56215/20218/15568/22185/70248/229709/14105/51796/73158/53872/239528/17874/66660/230908/60532/28000/107701/108014/12729/18789/13046/15381/22…	109
EM / LRM1	GO:0051054	positive regulation of DNA metabolic process	98/2403	117/3635	1.18215e-05	0.000630624	0.000586275	12534/12428/20877/19361/108961/19362/27214/106344/18538/15289/72151/56207/15384/67177/53379/18643/12566/21849/69263/15519/14194/19076/56351/18148/19718/20174/53817/245474/93762/11545/16476/56403/12301/74355/21749/93765/217578/21454/19353/14084/12462/11991/20587/56456/20588/210766/13211/12468/12540/56505/15461/56397/71890/78656/12469/11908/68251/30877/12464/12465/18950/66713/11461/66362/11692/6692…	98
EM / LRM1	GO:0140014	mitotic nuclear division	105/2403	115/3635	1.43384e-10	2.19834e-08	2.04374e-08	11799/14211/12534/17345/68612/67629/52276/108907/26934/66442/56150/72119/51944/268697/233406/20877/107995/229841/68298/54392/71819/16551/110033/66977/12704/67052/12235/20878/12236/67141/100502766/18817/60411/70099/16319/76044/19384/77891/16176/67203/103733/67177/19385/19357/16211/22629/13006/23825/193740/18226/75430/15511/59008/16563/93762/13589/76789/12237/68501/24061/72549/51810/52683/72124/526…	105
EM / LRM1	GO:0000819	sister chromatid segregation	102/2403	108/3635	8.40758e-13	2.02563e-10	1.88317e-10	11799/21973/14211/12534/68612/67629/52276/108907/26934/21335/66442/56150/72119/51944/268697/233406/20877/107995/229841/68298/54392/71819/16551/110033/66977/12704/67052/12235/12236/67141/100502766/18817/60411/70099/16319/76044/19384/103733/67177/19357/16211/13006/193740/18226/75430/15511/59008/16563/93762/13589/76789/12237/68501/24061/51810/52683/72124/20587/52696/18221/56456/20588/59014/20842/107…	102
EM / LRM1	GO:0006260	DNA replication	94/2403	107/3635	1.71791e-07	1.46251e-05	1.35966e-05	12534/21877/20133/12428/16881/19361/67141/12448/108961/17220/17218/19075/76843/27214/66131/14156/56452/106344/17219/17216/272551/57441/18538/17217/50927/245688/17215/72151/98415/18968/56207/21681/67177/19891/68275/68240/20833/19646/235559/18972/12566/69263/13006/19076/18971/59001/18148/19718/20174/225182/234736/93762/11545/16476/67967/22791/12301/21749/114741/66403/217578/19353/14084/66979/216156…	94
EM / LRM1	GO:0033044	regulation of chromosome organization	97/2403	104/3635	2.81181e-11	5.26902e-09	4.89847e-09	11799/21973/14211/12534/68612/67629/52276/21335/66442/56150/268697/20877/107995/229841/68298/54392/66977/12704/67052/12235/12236/67141/18817/70099/14156/17216/16319/56207/19357/53379/12566/21849/75430/20174/245474/59008/93762/12237/15078/68501/11545/15081/51810/21749/21454/12462/11991/20587/52696/19822/56456/20588/12468/70640/56505/107047/223828/71514/19645/12469/22385/56292/30877/12464/235661/12…	97
EM / LRM1	GO:0006401	RNA catabolic process	89/2403	103/3635	1.96079e-06	0.000137786	0.000128096	14156/27756/67153/15384/69639/22608/66373/227715/11792/18148/245474/104625/192170/19205/56403/20823/51810/19826/14265/17149/78651/11727/70439/11991/13555/213541/74326/13211/14852/110809/70640/69724/15568/66441/28114/24128/73158/53872/239528/17874/69902/230908/68092/231413/13046/15381/22352/69305/225363/14359/50912/619605/77134/78781/66362/75553/13207/67010/69125/22695/27998/230753/228994/66094/18…	89
LMonos	GO:0051258	protein polymerization	10/120	98/3635	0.00126773	0.0229353	0.0186926	12721/19241/19240/12343/74117/15519/11629/227753/76709/56378	10
LMonos	GO:1903039	positive regulation of leukocyte cell-cell adhesion	17/120	96/3635	7.40652e-09	6.58374e-06	5.36583e-06	100038947/12772/12721/668101/19264/16176/14961/15519/16149/11629/14960/14969/14998/14999/16852/14728/12505	17
LMonos	GO:2001234	negative regulation of apoptotic signaling pathway	9/120	93/3635	0.00320888	0.0392013	0.0319495	16854/16176/16149/13051/17210/97165/15502/12505/22070	9
LMonos	GO:0002263	cell activation involved in immune response	9/120	92/3635	0.0029797	0.0373645	0.0304525	12772/12721/16854/19264/16149/14999/16852/18826/14728	9
LMonos	GO:0070663	regulation of leukocyte proliferation	13/120	91/3635	6.25733e-06	0.000436173	0.000355486	12772/12721/16988/16854/19264/16176/16149/11629/14960/14999/12608/14728/12505	13
LMonos	GO:0002366	leukocyte activation involved in immune response	9/120	90/3635	0.00256028	0.0337104	0.0274744	12772/12721/16854/19264/16149/14999/16852/18826/14728	9
LMonos	GO:0110053	regulation of actin filament organization	10/120	89/3635	0.000591552	0.0143059	0.0116595	12721/19241/19240/12343/11465/74117/227753/76709/12540/56378	10
LMonos	GO:0006457	protein folding	9/120	88/3635	0.00218923	0.0301656	0.0245853	193740/15511/15481/15519/16149/14998/14999/81489/15502	9
LMonos	GO:0030595	leukocyte chemotaxis	9/120	88/3635	0.00218923	0.0301656	0.0245853	12772/12721/16854/16176/16149/11629/19252/13051/20310	9
LMonos	GO:0050870	positive regulation of T cell activation	16/120	87/3635	1.20848e-08	7.16027e-06	5.8357e-06	100038947/12772/12721/668101/19264/16176/14961/15519/16149/11629/14960/14969/14998/14999/16852/14728	16
LMonos	GO:0032944	regulation of mononuclear cell proliferation	13/120	82/3635	1.87318e-06	0.000209789	0.00017098	12772/12721/16988/16854/19264/16176/16149/11629/14960/14999/12608/14728/12505	13
LMonos	GO:0050670	regulation of lymphocyte proliferation	13/120	81/3635	1.62096e-06	0.000202459	0.000165007	12772/12721/16988/16854/19264/16176/16149/11629/14960/14999/12608/14728/12505	13
LMonos	GO:0007162	negative regulation of cell adhesion	9/120	79/3635	0.00101215	0.0193452	0.0157666	16854/19264/16149/14960/19252/12608/16852/14728/12505	9
LMonos	GO:0045807	positive regulation of endocytosis	9/120	78/3635	0.000922084	0.0183642	0.014967	100038947/668101/19264/16176/12306/12540/233489/14129/15387	9
LMonos	GO:1902107	positive regulation of leukocyte differentiation	9/120	78/3635	0.000922084	0.0183642	0.014967	12772/14281/19264/16476/15519/16149/14960/14998/14728	9
LMonos	GO:1903708	positive regulation of hemopoiesis	9/120	78/3635	0.000922084	0.0183642	0.014967	12772/14281/19264/16476/15519/16149/14960/14998/14728	9
LMonos	GO:0042098	T cell proliferation	11/120	77/3635	3.38444e-05	0.00157987	0.00128761	12772/12721/16854/19264/16176/11629/14960/14999/12608/14728/12505	11
LMonos	GO:0045637	regulation of myeloid cell differentiation	8/120	75/3635	0.00295567	0.0372751	0.0303797	14281/16476/16149/22695/12608/18035/97165/14728	8
LMonos	GO:0045619	regulation of lymphocyte differentiation	8/120	70/3635	0.00189781	0.0290875	0.0237067	12772/19264/15519/16149/14960/14998/14728/12505	8
LMonos	GO:0032271	regulation of protein polymerization	9/120	70/3635	0.000410641	0.0110593	0.00901348	12721/19241/19240/12343/74117/15519/227753/76709/56378	9
LMonos	GO:0034341	response to type II interferon	10/120	69/3635	6.91374e-05	0.00252085	0.00205453	11465/74117/14961/16149/227753/14960/14969/15979/12540/20684	10
LMonos	GO:0050866	negative regulation of cell activation	8/120	69/3635	0.00172784	0.0278482	0.0226966	12772/16988/16854/16149/14960/12608/14728/12505	8
LMonos	GO:0008154	actin polymerization or depolymerization	9/120	68/3635	0.000328956	0.00950764	0.00774885	12721/19241/19240/12343/74117/11629/227753/76709/56378	9
LMonos	GO:0002819	regulation of adaptive immune response	9/120	66/3635	0.000261206	0.00783619	0.00638659	12772/19264/16176/14961/16149/14998/14129/14728/12505	9
LMonos	GO:0002695	negative regulation of leukocyte activation	8/120	63/3635	0.000944225	0.0186484	0.0151987	12772/16988/16854/16149/14960/12608/14728/12505	8
LMonos	GO:0030041	actin filament polymerization	9/120	62/3635	0.000160008	0.00519479	0.00423382	12721/19241/19240/12343/74117/11629/227753/76709/56378	9
LMonos	GO:0050729	positive regulation of inflammatory response	7/120	61/3635	0.00356389	0.0409912	0.0334084	12772/16176/13032/12608/16852/18035/14129	7
LMonos	GO:0042129	regulation of T cell proliferation	11/120	60/3635	2.79422e-06	0.000254704	0.000207587	12772/12721/16854/19264/16176/11629/14960/14999/12608/14728/12505	11
LMonos	GO:0008064	regulation of actin polymerization or depolymerization	8/120	60/3635	0.00067763	0.0148702	0.0121194	12721/19241/19240/12343/74117/227753/76709/56378	8
LMonos	GO:0030832	regulation of actin filament length	8/120	60/3635	0.00067763	0.0148702	0.0121194	12721/19241/19240/12343/74117/227753/76709/56378	8
LMonos	GO:0002687	positive regulation of leukocyte migration	7/120	59/3635	0.00294281	0.0372751	0.0303797	12772/12721/16854/16176/16149/11629/13051	7
LMonos	GO:0006959	humoral immune response	7/120	59/3635	0.00294281	0.0372751	0.0303797	12772/16854/19264/16176/14109/14998/20310	7
LMonos	GO:0002285	lymphocyte activation involved in immune response	9/120	58/3635	9.38813e-05	0.00327204	0.00266675	12772/12721/16854/19264/16149/14999/16852/18826/14728	9
LMonos	GO:0002822	regulation of adaptive immune response based on somatic recombination of immune receptors built from immunoglobulin superfamily domains	7/120	56/3635	0.00217098	0.0301656	0.0245853	12772/19264/16176/14961/14998/14129/14728	7
LMonos	GO:0045580	regulation of T cell differentiation	8/120	56/3635	0.000420139	0.011188	0.00911834	12772/19264/15519/16149/14960/14998/14728/12505	8
LMonos	GO:0051250	negative regulation of lymphocyte activation	7/120	55/3635	0.00195213	0.0290977	0.023715	16988/16854/16149/14960/12608/14728/12505	7
LMonos	GO:1902904	negative regulation of supramolecular fiber organization	7/120	55/3635	0.00195213	0.0290977	0.023715	12721/19241/19240/12343/15481/227753/76709	7
LMonos	GO:0019882	antigen processing and presentation	7/120	54/3635	0.00175079	0.0278482	0.0226966	14961/16149/14960/14969/14998/14999/14129	7
LMonos	GO:0070665	positive regulation of leukocyte proliferation	7/120	54/3635	0.00175079	0.0278482	0.0226966	12772/12721/19264/16176/16149/11629/14999	7
LMonos	GO:0042274	ribosomal small subunit biogenesis	7/120	53/3635	0.001566	0.0265101	0.021606	57294/76846/54127/14109/20044/20055/100043813	7
LMonos	GO:0030833	regulation of actin filament polymerization	8/120	53/3635	0.000284805	0.00843736	0.00687655	12721/19241/19240/12343/74117/227753/76709/56378	8
LMonos	GO:0031333	negative regulation of protein-containing complex assembly	7/120	52/3635	0.00139678	0.0241633	0.0196934	19241/19240/12343/15481/227753/76709/12540	7
LMonos	GO:0045621	positive regulation of lymphocyte differentiation	7/120	52/3635	0.00139678	0.0241633	0.0196934	12772/19264/15519/16149/14960/14998/14728	7
LMonos	GO:0043067	regulation of programmed cell death	33/120	496/3635	3.53359e-05	0.00157987	0.00128761	12721/231507/15511/12226/16854/19264/19231/16176/22187/16476/15519/16149/11629/13032/227753/19252/13051/22695/11927/12540/12608/56706/16852/18712/17210/12257/97165/15502/20684/12505/22070/15387/24136	33
LMonos	GO:0009607	response to biotic stimulus	33/120	486/3635	2.301e-05	0.00116029	0.000945652	23833/12721/231507/16854/19264/16176/14109/15481/11465/74117/14961/73149/15519/16149/227753/14960/26888/14969/76933/13051/15979/22695/12540/12608/56045/18035/14129/20310/12257/97165/14728/20684/17476	33
LMonos	GO:0007399	nervous system development	29/120	483/3635	0.000727489	0.0156741	0.0127746	12772/14281/16988/13723/16176/22187/11465/74117/16476/15519/13032/227753/13051/19735/15979/12306/12540/12608/16852/233489/68193/12257/97165/12505/15936/15387/17118/338523/24136	29
LMonos	GO:0140241	translation at synapse	10/120	48/3635	2.39204e-06	0.000226765	0.000184817	57294/54127/19942/66489/20044/68436/268449/20055/319195/68193	10
LMonos	GO:0140242	translation at postsynapse	10/120	48/3635	2.39204e-06	0.000226765	0.000184817	57294/54127/19942/66489/20044/68436/268449/20055/319195/68193	10
LMonos	GO:0002688	regulation of leukocyte chemotaxis	6/120	48/3635	0.00450555	0.049208	0.0401051	12772/16176/16149/11629/19252/13051	6
LMonos	GO:0009266	response to temperature stimulus	8/120	48/3635	0.000139237	0.0045832	0.00373537	193740/231507/15511/15519/15939/81489/19652/15502	8
LMonos	GO:0042981	regulation of apoptotic process	33/120	475/3635	1.40978e-05	0.000777019	0.00063328	12721/231507/15511/12226/16854/19264/19231/16176/22187/16476/15519/16149/11629/13032/227753/19252/13051/22695/11927/12540/12608/56706/16852/18712/17210/12257/97165/15502/20684/12505/22070/15387/24136	33
LMonos	GO:0002682	regulation of immune system process	32/120	474/3635	3.5997e-05	0.00157987	0.00128761	100038947/12772/12721/14281/668101/16988/16854/19264/16176/15481/14961/16476/232413/15519/16149/11629/13032/14960/14969/14998/14999/19252/13051/22695/12608/16852/56045/18035/14129/97165/14728/12505	32
LMonos	GO:0043207	response to external biotic stimulus	32/120	474/3635	3.5997e-05	0.00157987	0.00128761	23833/12721/231507/16854/19264/16176/14109/15481/11465/74117/14961/73149/15519/16149/227753/14960/26888/14969/76933/13051/15979/22695/12540/12608/56045/18035/14129/20310/97165/14728/20684/17476	32
LMonos	GO:0051707	response to other organism	32/120	474/3635	3.5997e-05	0.00157987	0.00128761	23833/12721/231507/16854/19264/16176/14109/15481/11465/74117/14961/73149/15519/16149/227753/14960/26888/14969/76933/13051/15979/22695/12540/12608/56045/18035/14129/20310/97165/14728/20684/17476	32
LMonos	GO:0051240	positive regulation of multicellular organismal process	38/120	473/3635	5.01452e-08	1.69777e-05	1.3837e-05	100038947/12772/12721/14281/668101/231507/12226/16854/19264/16176/74117/14961/16476/15519/16149/11629/13032/227753/28146/14960/14969/14998/14999/12655/13051/19735/15979/12306/12608/16852/18712/233489/12257/97165/14728/15387/17118/24136	38
LMonos	GO:0140236	translation at presynapse	10/120	47/3635	1.94741e-06	0.000209789	0.00017098	57294/54127/19942/66489/20044/68436/268449/20055/319195/68193	10
LMonos	GO:0071675	regulation of mononuclear cell migration	6/120	47/3635	0.00404954	0.0455993	0.037164	12772/12721/16854/11629/19252/13051	6
LMonos	GO:0032946	positive regulation of mononuclear cell proliferation	7/120	47/3635	0.000752757	0.0159289	0.0129822	12772/12721/19264/16176/16149/11629/14999	7
LMonos	GO:0045582	positive regulation of T cell differentiation	7/120	47/3635	0.000752757	0.0159289	0.0129822	12772/19264/15519/16149/14960/14998/14728	7
LMonos	GO:0050671	positive regulation of lymphocyte proliferation	7/120	46/3635	0.00065841	0.0148401	0.0120949	12772/12721/19264/16176/16149/11629/14999	7
LMonos	GO:0051254	positive regulation of RNA metabolic process	26/120	453/3635	0.00280477	0.036324	0.0296045	19241/14281/231507/19231/16176/15481/16477/20024/74117/16476/16149/13207/12306/22695/15939/12608/19652/18712/233489/18035/97165/20684/15936/15387/338523/24136	26
LMonos	GO:0002821	positive regulation of adaptive immune response	8/120	45/3635	8.64222e-05	0.00305702	0.00249151	12772/19264/16176/14961/16149/14998/14129/12505	8
LMonos	GO:1903038	negative regulation of leukocyte cell-cell adhesion	6/120	44/3635	0.00288558	0.0371675	0.0302919	16854/16149/14960/12608/14728/12505	6
LMonos	GO:0048870	cell motility	27/120	435/3635	0.000691076	0.0150261	0.0122465	12772/12721/19241/19240/16854/19264/16176/11465/74117/20195/16476/15519/16149/11629/19252/13051/76709/12540/18826/20310/12257/97165/15502/20684/12505/15936/24136	27
LMonos	GO:0045185	maintenance of protein location	6/120	42/3635	0.00226282	0.0305367	0.0248878	19241/19240/227753/18035/12257/20684	6
LMonos	GO:0016477	cell migration	25/120	409/3635	0.00142161	0.0244147	0.0198983	12772/12721/19241/19240/16854/19264/16176/11465/74117/20195/16476/15519/16149/11629/19252/13051/76709/12540/18826/20310/12257/97165/20684/12505/24136	25
LMonos	GO:0002824	positive regulation of adaptive immune response based on somatic recombination of immune receptors built from immunoglobulin superfamily domains	6/120	40/3635	0.00174729	0.0278482	0.0226966	12772/19264/16176/14961/14998/14129	6
LMonos	GO:1902680	positive regulation of RNA biosynthetic process	23/120	395/3635	0.00425925	0.0473916	0.0386247	19241/14281/231507/19231/16176/16477/20024/74117/16476/16149/13207/12306/15939/12608/18712/233489/18035/97165/20684/15936/15387/338523/24136	23
LMonos	GO:0045893	positive regulation of DNA-templated transcription	23/120	392/3635	0.00386753	0.0438567	0.0357437	19241/14281/231507/19231/16176/16477/20024/74117/16476/16149/13207/12306/15939/12608/18712/233489/18035/97165/20684/15936/15387/338523/24136	23
LMonos	GO:0045595	regulation of cell differentiation	28/120	392/3635	4.62247e-05	0.00188884	0.00153943	12772/19241/14281/12226/19264/16176/16477/74117/16476/15519/16149/13207/14960/14998/13051/19735/12306/22695/12608/18712/233489/18035/12257/97165/14728/12505/17118/24136	28
LMonos	GO:0098542	defense response to other organism	28/120	391/3635	4.41032e-05	0.00186651	0.00152123	12721/231507/16854/19264/16176/14109/15481/11465/74117/14961/73149/15519/16149/227753/14960/26888/14969/13051/15979/12540/12608/56045/18035/14129/20310/97165/20684/17476	28
LMonos	GO:0050868	negative regulation of T cell activation	6/120	39/3635	0.00152574	0.0260143	0.021202	16854/16149/14960/12608/14728/12505	6
LMonos	GO:0061077	chaperone-mediated protein folding	7/120	39/3635	0.000229185	0.00705414	0.00574921	193740/15511/15481/16149/14998/14999/81489	7
LMonos	GO:0022008	neurogenesis	25/120	379/3635	0.000457408	0.0119127	0.00970901	12772/16988/13723/16176/22187/11465/74117/16476/15519/13051/19735/15979/12306/12540/12608/16852/233489/68193/12257/97165/12505/15936/15387/17118/24136	25
LMonos	GO:2000026	regulation of multicellular organismal development	29/120	365/3635	3.9707e-06	0.000324355	0.000264353	12772/14281/12226/16854/19264/16176/74117/16476/15519/16149/13032/14960/14998/13051/19735/12306/22695/12608/18712/233489/18035/12257/97165/14728/20684/12505/15387/17118/24136	29
LMonos	GO:0001775	cell activation	28/120	364/3635	1.14479e-05	0.000661743	0.000539329	100038947/12772/12721/668101/16988/16854/19264/16176/21985/14961/16476/15519/16149/11629/13032/227753/14960/14969/14998/14999/13051/15979/12608/16852/18826/14728/12505/24136	28
LMonos	GO:0051094	positive regulation of developmental process	26/120	360/3635	7.64695e-05	0.00274595	0.00223798	12772/19241/14281/12226/16854/19264/16176/16477/74117/16476/15519/16149/28146/14960/14998/13051/22695/12608/18712/233489/12257/97165/14728/15387/17118/24136	26
LMonos	GO:0009408	response to heat	6/120	36/3635	0.000987593	0.0193438	0.0157654	193740/15511/15519/15939/81489/15502	6
LMonos	GO:0042255	ribosome assembly	7/120	36/3635	0.000135054	0.00450813	0.00367418	57294/54127/14109/11837/20044/268449/68193	7
LMonos	GO:0008284	positive regulation of cell population proliferation	27/120	353/3635	1.89909e-05	0.000978767	0.000797707	12772/12721/231507/16854/19264/76846/16176/21985/74117/16476/15519/16149/11629/14999/13051/19735/12306/76709/12540/18712/233489/72289/12257/97165/15387/17118/24136	27
LMonos	GO:0040011	locomotion	22/120	351/3635	0.00208624	0.0297855	0.0242755	12772/12721/19241/19240/16854/19264/16176/11465/74117/20195/16476/16149/11629/19252/13051/76709/12540/16985/20310/97165/20684/24136	22
LMonos	GO:0002684	positive regulation of immune system process	26/120	351/3635	4.9415e-05	0.00195189	0.00159082	100038947/12772/12721/14281/668101/16854/19264/16176/15481/14961/16476/15519/16149/11629/13032/14960/14969/14998/14999/13051/16852/18035/14129/97165/14728/12505	26
LMonos	GO:0099175	regulation of postsynapse organization	5/120	33/3635	0.00407893	0.0455993	0.037164	15481/74117/12540/15387/17118	5
LMonos	GO:2001057	reactive nitrogen species metabolic process	5/120	33/3635	0.00407893	0.0455993	0.037164	16176/15519/11629/13051/12257	5
LMonos	GO:0042102	positive regulation of T cell proliferation	6/120	33/3635	0.000608944	0.014432	0.0117622	12772/12721/19264/16176/11629/14999	6
LMonos	GO:0045321	leukocyte activation	27/120	328/3635	4.7434e-06	0.000351308	0.00028632	100038947/12772/12721/668101/16988/16854/19264/16176/21985/14961/16476/15519/16149/11629/13032/227753/14960/14969/14998/14999/13051/15979/12608/16852/18826/14728/12505	27
LMonos	GO:0045087	innate immune response	23/120	322/3635	0.000254302	0.00772687	0.00629749	12721/16854/14109/15481/11465/74117/14961/73149/15519/16149/227753/14960/26888/14969/13051/15979/12540/56045/18035/14129/97165/20684/17476	23
LMonos	GO:0030856	regulation of epithelial cell differentiation	5/120	32/3635	0.00355317	0.0409912	0.0334084	12226/16176/22695/12608/24136	5
LMonos	GO:0032945	negative regulation of mononuclear cell proliferation	5/120	32/3635	0.00355317	0.0409912	0.0334084	16988/14960/12608/14728/12505	5
LMonos	GO:0046209	nitric oxide metabolic process	5/120	32/3635	0.00355317	0.0409912	0.0334084	16176/15519/11629/13051/12257	5
LMonos	GO:0050672	negative regulation of lymphocyte proliferation	5/120	32/3635	0.00355317	0.0409912	0.0334084	16988/14960/12608/14728/12505	5
LMonos	GO:0048002	antigen processing and presentation of peptide antigen	7/120	32/3635	6.07762e-05	0.0022797	0.00185799	14961/16149/14960/14969/14998/14999/14129	7
LMonos	GO:0150076	neuroinflammatory response	7/120	32/3635	6.07762e-05	0.0022797	0.00185799	16176/16476/11629/13032/13051/15979/24136	7
LMonos	GO:0030030	cell projection organization	20/120	317/3635	0.00314988	0.0388814	0.0316888	12721/16988/13723/22187/11465/74117/16476/15519/11629/227753/19735/76709/12540/16852/233489/68193/12505/15387/17118/24136	20
LMonos	GO:0007155	cell adhesion	27/120	315/3635	2.15591e-06	0.000222152	0.000181057	100038947/12772/12721/668101/13723/16854/19264/16176/11465/14961/15519/16149/11629/14960/14969/14998/14999/19252/13051/21810/76709/12540/12608/16852/14728/12505/17118	27
LMonos	GO:0120036	plasma membrane bounded cell projection organization	20/120	310/3635	0.0024181	0.032196	0.0262401	12721/16988/13723/22187/11465/74117/16476/15519/11629/227753/19735/76709/12540/16852/233489/68193/12505/15387/17118/24136	20
LMonos	GO:0032272	negative regulation of protein polymerization	5/120	31/3635	0.00307797	0.0381926	0.0311274	19241/19240/12343/227753/76709	5
LMonos	GO:0032642	regulation of chemokine production	5/120	31/3635	0.00307797	0.0381926	0.0311274	16176/16149/11629/12655/14728	5
LMonos	GO:0030097	hemopoiesis	22/120	309/3635	0.000371094	0.010233	0.00833998	12772/14281/19264/16176/21985/16477/14961/16476/15519/16149/14960/14998/20044/22695/12608/16852/18712/233489/18035/97165/14728/12505	22
LMonos	GO:0034097	response to cytokine	26/120	306/3635	4.10576e-06	0.000324355	0.000264353	12772/12721/19264/16176/11465/74117/14961/16149/227753/14960/14969/11837/19252/13051/15979/22695/12540/12608/16985/17210/56045/20055/18035/20310/14728/20684	26
LMonos	GO:0048699	generation of neurons	20/120	303/3635	0.00183598	0.0290085	0.0236423	16988/13723/16176/22187/11465/74117/16476/15519/13051/19735/12540/12608/16852/233489/68193/12505/15936/15387/17118/24136	20
LMonos	GO:0006809	nitric oxide biosynthetic process	5/120	30/3635	0.00265044	0.034514	0.0281293	16176/15519/11629/13051/12257	5
LMonos	GO:0040012	regulation of locomotion	19/120	298/3635	0.00358025	0.0409912	0.0334084	12772/12721/19241/19240/16854/19264/16176/11465/74117/20195/16476/16149/11629/19252/13051/76709/12540/20684/24136	19
LMonos	GO:0043069	negative regulation of programmed cell death	20/120	296/3635	0.001378	0.0241633	0.0196934	12721/231507/15511/16854/19231/16176/16476/16149/11629/19252/13051/11927/12608/18712/17210/97165/15502/12505/22070/15387	20
LMonos	GO:0050776	regulation of immune response	19/120	295/3635	0.00319424	0.0392013	0.0319495	12772/16854/19264/16176/15481/14961/232413/15519/16149/14960/14969/14998/14999/56045/18035/14129/97165/14728/12505	19
LMonos	GO:0051241	negative regulation of multicellular organismal process	21/120	294/3635	0.000492501	0.0123735	0.0100846	12772/231507/16988/16854/19264/16176/74117/16149/13032/14960/13051/19735/15979/12306/22695/12608/12257/14728/20684/12505/15387	21
LMonos	GO:2000145	regulation of cell motility	19/120	293/3635	0.00295685	0.0372751	0.0303797	12772/12721/19241/19240/16854/19264/16176/11465/74117/20195/16476/16149/11629/19252/13051/76709/12540/20684/24136	19
LMonos	GO:0032507	maintenance of protein location in cell	5/120	29/3635	0.00226771	0.0305367	0.0248878	19241/19240/227753/12257/20684	5
LMonos	GO:0030182	neuron differentiation	19/120	289/3635	0.0025264	0.0334501	0.0272622	16988/13723/16176/22187/11465/74117/16476/15519/19735/12540/12608/16852/233489/68193/12505/15936/15387/17118/24136	19
LMonos	GO:0043066	negative regulation of apoptotic process	20/120	286/3635	0.000895416	0.0183642	0.014967	12721/231507/15511/16854/19231/16176/16476/16149/11629/19252/13051/11927/12608/18712/17210/97165/15502/12505/22070/15387	20
LMonos	GO:0071677	positive regulation of mononuclear cell migration	5/120	28/3635	0.00192689	0.0290875	0.0237067	12772/12721/16854/11629/13051	5
LMonos	GO:0044087	regulation of cellular component biogenesis	19/120	279/3635	0.0016754	0.0275904	0.0224865	193740/12721/19241/19240/15081/15511/16854/16176/12343/15481/11465/74117/15519/227753/76709/81489/12540/56378/18826	19
LMonos	GO:0030334	regulation of cell migration	19/120	278/3635	0.00160569	0.0269893	0.0219966	12772/12721/19241/19240/16854/19264/16176/11465/74117/20195/16476/16149/11629/19252/13051/76709/12540/20684/24136	19
LMonos	GO:0046649	lymphocyte activation	23/120	273/3635	1.89972e-05	0.000978767	0.000797707	100038947/12772/12721/668101/16988/16854/19264/16176/21985/14961/15519/16149/11629/227753/14960/14969/14998/14999/12608/16852/18826/14728/12505	23
LMonos	GO:0071345	cellular response to cytokine stimulus	22/120	272/3635	5.61873e-05	0.00218301	0.00177918	12772/12721/19264/16176/11465/74117/14961/16149/227753/11837/19252/13051/15979/22695/12540/12608/16985/56045/20055/18035/20310/14728	22
LMonos	GO:0019884	antigen processing and presentation of exogenous antigen	7/120	27/3635	1.83976e-05	0.000978767	0.000797707	14961/16149/14960/14969/14998/14999/14129	7
LMonos	GO:0098657	import into cell	18/120	262/3635	0.00203042	0.0293731	0.0239394	100038947/12772/12721/668101/16854/19264/16176/11465/11629/227753/19735/12306/12540/233489/14129/14728/12505/15387	18
LMonos	GO:0030837	negative regulation of actin filament polymerization	5/120	26/3635	0.00135964	0.0240474	0.019599	19241/19240/12343/227753/76709	5
LMonos	GO:0080164	regulation of nitric oxide metabolic process	5/120	26/3635	0.00135964	0.0240474	0.019599	16176/15519/11629/13051/12257	5
LMonos	GO:0006458	'de novo' protein folding	7/120	26/3635	1.40079e-05	0.000777019	0.00063328	193740/15511/15481/16149/14998/14999/81489	7
LMonos	GO:0006954	inflammatory response	19/120	252/3635	0.000481522	0.012271	0.010001	12772/16176/15481/16476/11629/13032/12655/13051/15979/22695/12608/16852/18035/14129/20310/97165/14728/12505/24136	19
LMonos	GO:0002548	monocyte chemotaxis	5/120	25/3635	0.00112759	0.0210425	0.0171499	12772/16854/11629/19252/13051	5
LMonos	GO:0045428	regulation of nitric oxide biosynthetic process	5/120	25/3635	0.00112759	0.0210425	0.0171499	16176/15519/11629/13051/12257	5
LMonos	GO:0051084	'de novo' post-translational protein folding	7/120	25/3635	1.05222e-05	0.000636143	0.000518464	193740/15511/15481/16149/14998/14999/81489	7
LMonos	GO:0045597	positive regulation of cell differentiation	23/120	247/3635	3.4936e-06	0.000306661	0.000249932	12772/19241/14281/12226/19264/16176/16477/74117/16476/15519/16149/14960/14998/13051/22695/12608/18712/233489/12257/97165/14728/17118/24136	23
LMonos	GO:0060284	regulation of cell development	22/120	245/3635	1.07366e-05	0.000636143	0.000518464	12772/14281/19264/16176/74117/16476/15519/16149/14960/14998/13051/12306/22695/12608/233489/18035/12257/97165/14728/12505/17118/24136	22
LMonos	GO:0061900	glial cell activation	7/120	24/3635	7.78741e-06	0.000510318	0.000415915	16176/16476/11629/13032/13051/15979/24136	7
LMonos	GO:0097190	apoptotic signaling pathway	18/120	238/3635	0.000663734	0.0148401	0.0120949	16854/19264/16176/22187/16476/16149/13032/13207/76933/13051/12608/17210/97165/15502/20684/12505/22070/15387	18
LMonos	GO:0006897	endocytosis	17/120	236/3635	0.00163455	0.0272809	0.0222343	100038947/12772/12721/668101/16854/19264/16176/11465/11629/227753/12306/12540/233489/14129/14728/12505/15387	17
LMonos	GO:0051129	negative regulation of cellular component organization	18/120	235/3635	0.000569597	0.013917	0.0113425	12721/19241/19240/15081/16854/15078/16176/12343/15481/20024/74117/227753/76709/81489/12540/16852/233489/12257	18
LMonos	GO:0050778	positive regulation of immune response	17/120	232/3635	0.00135341	0.0240474	0.019599	12772/16854/19264/16176/15481/14961/15519/16149/14960/14969/14998/14999/18035/14129/97165/14728/12505	17
LMonos	GO:0002478	antigen processing and presentation of exogenous peptide antigen	7/120	23/3635	5.67006e-06	0.000407214	0.000331884	14961/16149/14960/14969/14998/14999/14129	7
LMonos	GO:0030155	regulation of cell adhesion	23/120	229/3635	9.19068e-07	0.000136137	0.000110953	100038947/12772/12721/668101/16854/19264/16176/11465/14961/15519/16149/11629/14960/14969/14998/14999/19252/76709/12540/12608/16852/14728/12505	23
LMonos	GO:0097435	supramolecular fiber organization	16/120	222/3635	0.00224597	0.0305367	0.0248878	12721/19241/19240/12343/15481/11465/74117/11629/227753/12306/76709/12540/56378/18826/17118/24136	16
LMonos	GO:0031175	neuron projection development	16/120	220/3635	0.00204496	0.0293731	0.0239394	16988/13723/22187/11465/74117/16476/15519/19735/12540/16852/233489/68193/12505/15387/17118/24136	16
LMonos	GO:0048871	multicellular organismal-level homeostasis	16/120	220/3635	0.00204496	0.0293731	0.0239394	12772/12721/231507/16176/22187/16149/13051/20044/22695/12608/233489/16541/97165/14728/12505/24136	16
LMonos	GO:0032623	interleukin-2 production	5/120	22/3635	0.000605085	0.014432	0.0117622	12772/19264/16176/22695/14728	5
LMonos	GO:0051085	chaperone cofactor-dependent protein refolding	7/120	22/3635	4.05453e-06	0.000324355	0.000264353	193740/15511/15481/16149/14998/14999/81489	7
LMonos	GO:0002252	immune effector process	16/120	216/3635	0.00168802	0.0275904	0.0224865	12772/12721/16854/19264/16176/14961/16149/13032/14998/14999/13051/12608/16852/18826/14129/14728	16
LMonos	GO:0002521	leukocyte differentiation	16/120	216/3635	0.00168802	0.0275904	0.0224865	12772/14281/19264/16176/21985/16477/14961/16476/15519/16149/14960/14998/12608/16852/14728/12505	16
LMonos	GO:0046633	alpha-beta T cell proliferation	4/120	21/3635	0.00437331	0.0482082	0.0392902	12772/19264/14728/12505	4
LMonos	GO:0002269	leukocyte activation involved in inflammatory response	5/120	21/3635	0.000480124	0.012271	0.010001	16476/11629/13032/13051/15979	5
LMonos	GO:0098609	cell-cell adhesion	22/120	206/3635	5.69433e-07	0.000112463	9.16588e-05	100038947/12772/12721/668101/13723/16854/19264/16176/14961/15519/16149/11629/14960/14969/14998/14999/13051/12540/12608/16852/14728/12505	22
LMonos	GO:0050865	regulation of cell activation	21/120	203/3635	1.82209e-06	0.000209789	0.00017098	100038947/12772/12721/668101/16988/16854/19264/16176/14961/15519/16149/11629/13032/14960/14969/14998/14999/12608/16852/14728/12505	21
LMonos	GO:0001774	microglial cell activation	5/120	20/3635	0.00037564	0.010233	0.00833998	16476/11629/13032/13051/15979	5
LMonos	GO:0045010	actin nucleation	5/120	20/3635	0.00037564	0.010233	0.00833998	12721/74117/227753/76709/56378	5
LMonos	GO:1902743	regulation of lamellipodium organization	5/120	20/3635	0.00037564	0.010233	0.00833998	74117/15519/76709/12540/12505	5
LMonos	GO:0042110	T cell activation	21/120	194/3635	8.54757e-07	0.000135052	0.000110069	100038947/12772/12721/668101/16854/19264/16176/14961/15519/16149/11629/227753/14960/14969/14998/14999/12608/16852/18826/14728/12505	21
LMonos	GO:0032663	regulation of interleukin-2 production	5/120	19/3635	0.000289307	0.0084649	0.00689899	12772/19264/16176/22695/14728	5
LMonos	GO:0002694	regulation of leukocyte activation	21/120	188/3635	5.01828e-07	0.000108121	8.812e-05	100038947/12772/12721/668101/16988/16854/19264/16176/14961/15519/16149/11629/13032/14960/14969/14998/14999/12608/16852/14728/12505	21
LMonos	GO:0040017	positive regulation of locomotion	15/120	175/3635	0.000527473	0.013022	0.0106131	12772/12721/19241/16854/19264/16176/11465/74117/20195/16476/16149/11629/13051/76709/12540	15
LMonos	GO:2000147	positive regulation of cell motility	15/120	174/3635	0.000495986	0.0123735	0.0100846	12772/12721/19241/16854/19264/16176/11465/74117/20195/16476/16149/11629/13051/76709/12540	15
LMonos	GO:0010591	regulation of lamellipodium assembly	4/120	17/3635	0.00192617	0.0290875	0.0237067	74117/15519/76709/12540	4
LMonos	GO:0014911	positive regulation of smooth muscle cell migration	4/120	17/3635	0.00192617	0.0290875	0.0237067	19241/20195/11629/76709	4
LMonos	GO:0043407	negative regulation of MAP kinase activity	4/120	17/3635	0.00192617	0.0290875	0.0237067	16176/19252/19735/15502	4
LMonos	GO:0002504	antigen processing and presentation of peptide or polysaccharide antigen via MHC class II	6/120	17/3635	1.04986e-05	0.000636143	0.000518464	14961/16149/14960/14969/14998/14999	6
LMonos	GO:0030335	positive regulation of cell migration	15/120	168/3635	0.000338886	0.00967661	0.00788656	12772/12721/19241/16854/19264/16176/11465/74117/20195/16476/16149/11629/13051/76709/12540	15
LMonos	GO:2001233	regulation of apoptotic signaling pathway	14/120	165/3635	0.000905186	0.0183642	0.014967	16854/19264/16176/22187/16149/13032/13051/17210/97165/15502/20684/12505/22070/15387	14
LMonos	GO:0051493	regulation of cytoskeleton organization	13/120	164/3635	0.00257837	0.033761	0.0275156	193740/12721/19241/19240/15511/12343/11465/74117/227753/76709/12540/56378/52004	13
LMonos	GO:1903131	mononuclear cell differentiation	14/120	164/3635	0.000851966	0.0178687	0.0145632	12772/19264/16176/21985/14961/16476/15519/16149/14960/14998/12608/16852/14728/12505	14
LMonos	GO:0002683	negative regulation of immune system process	13/120	161/3635	0.00218575	0.0301656	0.0245853	12772/16988/16854/19264/15481/16149/14960/19252/13051/12608/56045/14728/12505	13
LMonos	GO:0038066	p38MAPK cascade	5/120	16/3635	0.000117694	0.00398478	0.00324764	12772/16176/227753/19252/22695	5
LMonos	GO:0045785	positive regulation of cell adhesion	19/120	159/3635	6.61284e-07	0.000114298	9.31544e-05	100038947/12772/12721/668101/19264/16176/14961/15519/16149/11629/14960/14969/14998/14999/76709/12540/16852/14728/12505	19
LMonos	GO:0010720	positive regulation of cell development	16/120	157/3635	4.29093e-05	0.001849	0.00150696	12772/14281/19264/16176/74117/16476/15519/16149/14960/14998/13051/233489/12257/14728/17118/24136	16
LMonos	GO:0051249	regulation of lymphocyte activation	20/120	157/3635	1.09918e-07	3.25631e-05	2.65394e-05	100038947/12772/12721/668101/16988/16854/19264/16176/14961/15519/16149/11629/14960/14969/14998/14999/12608/16852/14728/12505	20
LMonos	GO:0032989	cellular component morphogenesis	12/120	154/3635	0.00434172	0.0480836	0.0391887	13723/22187/11465/74117/15519/12540/233489/68193/12505/15387/17118/24136	12
LMonos	GO:1902253	regulation of intrinsic apoptotic signaling pathway by p53 class mediator	4/120	15/3635	0.00116279	0.0213629	0.017411	22187/16149/12505/15387	4
LMonos	GO:1902745	positive regulation of lamellipodium organization	4/120	15/3635	0.00116279	0.0213629	0.017411	74117/15519/76709/12540	4
LMonos	GO:0002495	antigen processing and presentation of peptide antigen via MHC class II	6/120	15/3635	4.48316e-06	0.000342745	0.000279342	14961/16149/14960/14969/14998/14999	6
LMonos	GO:0030098	lymphocyte differentiation	12/120	149/3635	0.00331015	0.0398227	0.032456	12772/19264/16176/21985/14961/15519/16149/14960/14998/16852/14728/12505	12
LMonos	GO:0042254	ribosome biogenesis	12/120	149/3635	0.00331015	0.0398227	0.032456	57294/76846/54127/14109/19942/11837/66489/20044/268449/20055/68193/100043813	12
LMonos	GO:0140694	non-membrane-bounded organelle assembly	13/120	148/3635	0.00100719	0.0193452	0.0157666	193740/57294/15511/54127/14109/11465/227753/11837/20044/76709/268449/18826/68193	13
LMonos	GO:0022407	regulation of cell-cell adhesion	19/120	146/3635	1.68588e-07	4.43949e-05	3.61824e-05	100038947/12772/12721/668101/16854/19264/16176/14961/15519/16149/11629/14960/14969/14998/14999/12608/16852/14728/12505	19
LMonos	GO:0043254	regulation of protein-containing complex assembly	14/120	144/3635	0.00022277	0.00694692	0.00566182	12721/19241/19240/15081/16854/12343/15481/74117/15519/227753/76709/12540/56378/18826	14
LMonos	GO:0007015	actin filament organization	14/120	143/3635	0.000206833	0.00662426	0.00539885	12721/19241/19240/12343/11465/74117/11629/227753/76709/12540/56378/18826/17118/24136	14
LMonos	GO:0032990	cell part morphogenesis	12/120	142/3635	0.00220893	0.030261	0.0246631	13723/22187/11465/74117/15519/12540/233489/68193/12505/15387/17118/24136	12
LMonos	GO:0007159	leukocyte cell-cell adhesion	20/120	141/3635	1.70696e-08	8.09098e-06	6.59425e-06	100038947/12772/12721/668101/16854/19264/16176/14961/15519/16149/11629/14960/14969/14998/14999/13051/12608/16852/14728/12505	20
LMonos	GO:0000028	ribosomal small subunit assembly	4/120	14/3635	0.000874871	0.0181881	0.0148235	57294/54127/14109/20044	4
LMonos	GO:1903706	regulation of hemopoiesis	14/120	135/3635	0.000111046	0.00381417	0.0031086	12772/14281/19264/16476/15519/16149/14960/14998/22695/12608/18035/97165/14728/12505	14
LMonos	GO:0002250	adaptive immune response	15/120	135/3635	2.72895e-05	0.00131992	0.00107575	12772/19264/16176/14961/16149/13032/14960/26888/14969/14998/14999/13051/14129/14728/12505	15
LMonos	GO:0050867	positive regulation of cell activation	17/120	135/3635	1.30302e-06	0.000181656	0.000148052	100038947/12772/12721/668101/19264/16176/14961/15519/16149/11629/13032/14960/14969/14998/14999/16852/14728	17
LMonos	GO:0048858	cell projection morphogenesis	12/120	132/3635	0.00117235	0.0213728	0.0174191	13723/22187/11465/74117/15519/12540/233489/68193/12505/15387/17118/24136	12
LMonos	GO:0006935	chemotaxis	11/120	131/3635	0.00354866	0.0409912	0.0334084	12772/12721/16854/16176/16149/11629/19252/13051/16985/20310/97165	11
LMonos	GO:0042330	taxis	11/120	131/3635	0.00354866	0.0409912	0.0334084	12772/12721/16854/16176/16149/11629/19252/13051/16985/20310/97165	11
LMonos	GO:0120039	plasma membrane bounded cell projection morphogenesis	12/120	131/3635	0.00109605	0.0207811	0.0169369	13723/22187/11465/74117/15519/12540/233489/68193/12505/15387/17118/24136	12
LMonos	GO:0010592	positive regulation of lamellipodium assembly	4/120	13/3635	0.000641163	0.0146111	0.0119082	74117/15519/76709/12540	4
LMonos	GO:0050873	brown fat cell differentiation	4/120	13/3635	0.000641163	0.0146111	0.0119082	231507/19735/12608/18712	4
LMonos	GO:0090025	regulation of monocyte chemotaxis	4/120	13/3635	0.000641163	0.0146111	0.0119082	12772/11629/19252/13051	4
LMonos	GO:1900744	regulation of p38MAPK cascade	4/120	13/3635	0.000641163	0.0146111	0.0119082	12772/16176/227753/19252	4
LMonos	GO:0019886	antigen processing and presentation of exogenous peptide antigen via MHC class II	6/120	13/3635	1.62309e-06	0.000202459	0.000165007	14961/16149/14960/14969/14998/14999	6
LMonos	GO:0002696	positive regulation of leukocyte activation	17/120	129/3635	6.75179e-07	0.000114298	9.31544e-05	100038947/12772/12721/668101/19264/16176/14961/15519/16149/11629/13032/14960/14969/14998/14999/16852/14728	17
LMonos	GO:0070661	leukocyte proliferation	14/120	125/3635	4.72192e-05	0.00189677	0.00154589	12772/12721/16988/16854/19264/16176/16477/16149/11629/14960/14999/12608/14728/12505	14
LMonos	GO:0048812	neuron projection morphogenesis	11/120	124/3635	0.00229997	0.0307962	0.0250993	13723/22187/11465/74117/15519/12540/233489/68193/15387/17118/24136	11
LMonos	GO:0030100	regulation of endocytosis	11/120	123/3635	0.00215532	0.0301656	0.0245853	100038947/668101/16854/19264/16176/11465/12306/12540/233489/14129/15387	11
LMonos	GO:0032970	regulation of actin filament-based process	11/120	122/3635	0.00201818	0.0293731	0.0239394	12721/19241/19240/12343/11465/74117/227753/76709/12540/56378/24136	11
LMonos	GO:0051960	regulation of nervous system development	11/120	122/3635	0.00201818	0.0293731	0.0239394	16176/74117/13032/13051/12306/233489/12257/97165/15387/17118/24136	11
LMonos	GO:1903037	regulation of leukocyte cell-cell adhesion	19/120	122/3635	8.33385e-09	6.58374e-06	5.36583e-06	100038947/12772/12721/668101/16854/19264/16176/14961/15519/16149/11629/14960/14969/14998/14999/12608/16852/14728/12505	19
LMonos	GO:1902903	regulation of supramolecular fiber organization	11/120	121/3635	0.00188824	0.0290875	0.0237067	12721/19241/19240/12343/15481/11465/74117/227753/76709/12540/56378	11
LMonos	GO:0050863	regulation of T cell activation	19/120	120/3635	6.26535e-09	6.58374e-06	5.36583e-06	100038947/12772/12721/668101/16854/19264/16176/14961/15519/16149/11629/14960/14969/14998/14999/12608/16852/14728/12505	19
LMonos	GO:0050727	regulation of inflammatory response	10/120	116/3635	0.00447385	0.0490881	0.0400074	12772/16176/13032/13051/22695/12608/16852/18035/14129/12505	10
LMonos	GO:0032956	regulation of actin cytoskeleton organization	10/120	113/3635	0.00370149	0.0421756	0.0343736	12721/19241/19240/12343/11465/74117/227753/76709/12540/56378	10
LMonos	GO:1902105	regulation of leukocyte differentiation	11/120	112/3635	0.000998131	0.0193452	0.0157666	12772/14281/19264/16476/15519/16149/14960/14998/12608/14728/12505	11
LMonos	GO:0032943	mononuclear cell proliferation	13/120	112/3635	6.15616e-05	0.0022797	0.00185799	12772/12721/16988/16854/19264/16176/16149/11629/14960/14999/12608/14728/12505	13
LMonos	GO:0032535	regulation of cellular component size	10/120	111/3635	0.00324846	0.0394813	0.0321777	12721/19241/19240/12343/74117/15519/227753/76709/56378/233489	10
LMonos	GO:0002181	cytoplasmic translation	12/120	110/3635	0.000218888	0.00691688	0.00563734	76846/54127/67945/14109/19942/11837/20044/68436/268449/20055/319195/68193	12
LMonos	GO:0046651	lymphocyte proliferation	13/120	109/3635	4.60823e-05	0.00188884	0.00153943	12772/12721/16988/16854/19264/16176/16149/11629/14960/14999/12608/14728/12505	13
LMonos	GO:0051251	positive regulation of lymphocyte activation	16/120	109/3635	3.30461e-07	7.83192e-05	6.38311e-05	100038947/12772/12721/668101/19264/16176/14961/15519/16149/11629/14960/14969/14998/14999/16852/14728	16
LMonos	GO:0022409	positive regulation of cell-cell adhesion	17/120	107/3635	4.06991e-08	1.60761e-05	1.31023e-05	100038947/12772/12721/668101/19264/16176/14961/15519/16149/11629/14960/14969/14998/14999/16852/14728/12505	17
LMonos	GO:0060326	cell chemotaxis	10/120	105/3635	0.00214867	0.0301656	0.0245853	12772/12721/16854/16176/16149/11629/19252/13051/20310/97165	10
LMonos	GO:0002449	lymphocyte mediated immunity	10/120	104/3635	0.00199892	0.0293731	0.0239394	12772/12721/19264/16176/14961/16149/13032/14998/14129/14728	10
LMonos	GO:0006909	phagocytosis	10/120	103/3635	0.00185774	0.0290875	0.0237067	100038947/12772/12721/668101/19264/16176/11629/227753/12540/14129	10
LMonos	GO:1902229	regulation of intrinsic apoptotic signaling pathway in response to DNA damage	4/120	12/3635	0.000455439	0.0119127	0.00970901	16149/12505/22070/15387	4
LMonos	GO:0042026	protein refolding	5/120	12/3635	2.37384e-05	0.00117208	0.000955261	193740/15511/15481/15519/15502	5
LMonos	GO:0071276	cellular response to cadmium ion	3/120	10/3635	0.00355315	0.0409912	0.0334084	14281/16476/227753	3
LMonos	GO:0071800	podosome assembly	3/120	10/3635	0.00355315	0.0409912	0.0334084	227753/76709/18826	3
LMonos	GO:0002396	MHC protein complex assembly	5/120	10/3635	7.96698e-06	0.000510318	0.000415915	14961/14960/14969/14998/14999	5
LMonos	GO:0002501	peptide antigen assembly with MHC protein complex	5/120	10/3635	7.96698e-06	0.000510318	0.000415915	14961/14960/14969/14998/14999	5
LpM1	GO:0008015	blood circulation	23/430	96/3635	0.000576121	0.0389522	0.0375902	14067/21808/14465/16598/13618/19224/20266/14775/100952/11689/27360/26433/20193/207728/14683/15902/23980/232975/30948/14387/19245/26365/11610	23
LpM1	GO:0050878	regulation of body fluid levels	22/430	73/3635	1.877e-05	0.00299486	0.00289014	20344/14067/246707/12527/21825/13618/14058/12628/11891/56193/20443/27973/14068/14683/19128/27027/108101/72828/19055/26365/12443/228355	22
LpM1	GO:0016053	organic acid biosynthetic process	19/430	72/3635	0.000479429	0.0353056	0.0340712	19223/11687/19224/17001/104112/107476/11689/16592/26433/58805/66775/68041/11690/68801/14645/26365/57320/59031/14873	19
LpM1	GO:0046394	carboxylic acid biosynthetic process	19/430	72/3635	0.000479429	0.0353056	0.0340712	19223/11687/19224/17001/104112/107476/11689/16592/26433/58805/66775/68041/11690/68801/14645/26365/57320/59031/14873	19
LpM1	GO:0006959	humoral immune response	20/430	59/3635	6.30357e-06	0.0012642	0.00122	11801/55985/20085/14465/20568/22041/12268/12628/12493/67248/19946/278180/100034251/11689/18636/21946/14109/14433/56744/12262	20
LpM1	GO:0042274	ribosomal small subunit biogenesis	21/430	53/3635	1.80281e-07	5.17766e-05	4.99662e-05	20116/20085/66475/20103/20054/20115/16785/20042/20104/20055/20044/267019/20068/20091/75617/20088/27207/68052/57294/14109/66481	21
LpM1	GO:0050817	coagulation	18/430	51/3635	9.71551e-06	0.00164135	0.00158396	20344/14067/246707/12527/21825/14058/12628/11891/56193/20443/27973/14068/14683/19128/27027/108101/72828/26365	18
LpM1	GO:0007596	blood coagulation	18/430	50/3635	7.0429e-06	0.0012642	0.00122	20344/14067/246707/12527/21825/14058/12628/11891/56193/20443/27973/14068/14683/19128/27027/108101/72828/26365	18
LpM1	GO:0007599	hemostasis	18/430	50/3635	7.0429e-06	0.0012642	0.00122	20344/14067/246707/12527/21825/14058/12628/11891/56193/20443/27973/14068/14683/19128/27027/108101/72828/26365	18
LpM1	GO:0140241	translation at synapse	42/430	48/3635	1.1669e-33	1.11711e-30	1.07805e-30	110954/19951/65019/20103/67115/26961/22121/20005/20042/269261/19982/319195/20055/67891/20044/267019/67281/67186/57808/19944/19989/20088/19941/67097/19988/270106/78294/19981/19896/68436/27207/54217/268449/57294/19943/26451/19934/100503670/27176/68193/13629/22186	42
LpM1	GO:0140242	translation at postsynapse	42/430	48/3635	1.1669e-33	1.11711e-30	1.07805e-30	110954/19951/65019/20103/67115/26961/22121/20005/20042/269261/19982/319195/20055/67891/20044/267019/67281/67186/57808/19944/19989/20088/19941/67097/19988/270106/78294/19981/19896/68436/27207/54217/268449/57294/19943/26451/19934/100503670/27176/68193/13629/22186	42
LpM1	GO:0072330	monocarboxylic acid biosynthetic process	15/430	47/3635	0.000200938	0.01946	0.0187796	19223/11687/19224/17001/104112/107476/11689/16592/58805/66775/68041/68801/26365/57320/59031	15
LpM1	GO:0140236	translation at presynapse	41/430	47/3635	9.42196e-33	6.76497e-30	6.52843e-30	110954/19951/65019/20103/67115/26961/22121/20005/20042/269261/19982/319195/20055/67891/20044/267019/67281/67186/57808/19944/19989/20088/19941/67097/19988/270106/78294/19981/19896/68436/27207/54217/268449/57294/19943/26451/19934/100503670/27176/68193/22186	41
LpM1	GO:0043603	amide metabolic process	98/430	463/3635	4.58105e-10	1.46186e-07	1.41075e-07	20116/20085/110954/19951/65019/21825/66475/20084/20103/57319/20054/67115/26961/20115/13627/22121/16785/16898/56040/20005/20042/269261/114641/19982/27050/20104/319195/20055/67891/20044/67427/267019/67281/20068/20091/67186/75617/19933/67025/57808/19944/19989/20088/20102/76808/19941/67097/19988/270106/78294/19981/19921/67248/104112/19896/19946/68436/27207/107476/54217/268449/11846/68052/57294/19943/…	98
LpM1	GO:1903034	regulation of response to wounding	14/430	44/3635	0.000339193	0.0270601	0.0261139	12484/246707/12527/21825/16412/11689/20443/27973/14068/19128/16971/223255/72828/26365	14
LpM1	GO:0006518	peptide metabolic process	91/430	381/3635	1.87398e-12	7.68865e-10	7.41982e-10	20116/20085/110954/19951/65019/21825/66475/20084/20103/20054/67115/26961/20115/13627/22121/16785/16898/56040/20005/20042/269261/114641/19982/27050/20104/319195/20055/67891/20044/67427/267019/67281/20068/20091/67186/75617/19933/67025/57808/19944/19989/20088/20102/76808/19941/67097/19988/270106/78294/19981/19921/67248/19896/19946/68436/27207/54217/268449/68052/57294/19943/19899/18458/26451/55949/14…	91
LpM1	GO:0006633	fatty acid biosynthetic process	13/430	38/3635	0.000246116	0.0228015	0.0220042	19223/11687/19224/17001/104112/107476/11689/16592/58805/66775/68041/68801/26365	13
LpM1	GO:0043604	amide biosynthetic process	90/430	377/3635	2.64819e-12	9.507e-10	9.17458e-10	20116/20085/110954/19951/65019/21825/66475/20084/20103/20054/67115/26961/20115/13627/22121/16785/16898/56040/20005/20042/269261/114641/19982/27050/20104/319195/20055/67891/20044/67427/267019/67281/20068/20091/67186/75617/19933/67025/57808/19944/19989/20088/20102/76808/19941/67097/19988/270106/78294/19981/19921/67248/104112/19896/19946/68436/27207/54217/268449/11846/68052/57294/19943/19899/18458/2…	90
LpM1	GO:0042255	ribosome assembly	15/430	36/3635	5.14412e-06	0.00113646	0.00109672	20085/110954/20103/20054/16785/20104/20044/75617/67025/19988/268449/57294/14109/100503670/68193	15
LpM1	GO:0043043	peptide biosynthetic process	88/430	339/3635	2.5562e-14	1.22357e-11	1.18078e-11	20116/20085/110954/19951/65019/21825/66475/20084/20103/20054/67115/26961/20115/13627/22121/16785/16898/56040/20005/20042/269261/114641/19982/27050/20104/319195/20055/67891/20044/67427/267019/67281/20068/20091/67186/75617/19933/67025/57808/19944/19989/20088/20102/76808/19941/67097/19988/270106/78294/19981/19921/67248/19896/19946/68436/27207/54217/268449/68052/57294/19943/19899/18458/26451/55949/14…	88
LpM1	GO:0006412	translation	88/430	336/3635	1.42772e-14	8.20085e-12	7.9141e-12	20116/20085/110954/19951/65019/21825/66475/20084/20103/20054/67115/26961/20115/13627/22121/16785/16898/56040/20005/20042/269261/114641/19982/27050/20104/319195/20055/67891/20044/67427/267019/67281/20068/20091/67186/75617/19933/67025/57808/19944/19989/20088/20102/76808/19941/67097/19988/270106/78294/19981/19921/67248/19896/19946/68436/27207/54217/268449/68052/57294/19943/19899/18458/26451/55949/14…	88
LpM1	GO:0019730	antimicrobial humoral response	12/430	31/3635	0.00010996	0.0131585	0.0126984	55985/20085/14465/20568/22041/67248/19946/100034251/21946/14109/14433/56744	12
LpM1	GO:0061041	regulation of wound healing	11/430	30/3635	0.000373225	0.0289703	0.0279574	246707/12527/21825/16412/11689/20443/27973/14068/19128/72828/26365	11
LpM1	GO:0033627	cell adhesion mediated by integrin	10/430	25/3635	0.000304027	0.0264596	0.0255344	55985/16403/21808/12484/16414/100952/16421/16412/16409/108101	10
LpM1	GO:0034109	homotypic cell-cell adhesion	10/430	25/3635	0.000304027	0.0264596	0.0255344	12484/246707/12527/12628/56193/14683/27027/108101/72828/26365	10
LpM1	GO:0061756	leukocyte adhesion to vascular endothelial cell	9/430	21/3635	0.000331744	0.0270601	0.0261139	20344/76905/16414/20345/16421/16412/11689/16409/20443	9
LpM1	GO:0098609	cell-cell adhesion	40/430	206/3635	0.000792138	0.049457	0.0477277	55985/20344/16403/11687/21808/12484/15896/76905/246707/12527/21825/16414/16785/27050/12628/66824/12493/20345/16421/56193/16412/21894/278180/11689/11846/16409/16792/13642/20443/14683/15000/27027/108101/21940/72828/19055/26365/17973/12481/20725	40
LpM1	GO:0050818	regulation of coagulation	9/430	19/3635	0.000129684	0.0143251	0.0138242	246707/12527/21825/20443/27973/14068/19128/72828/26365	9
LpM1	GO:0070527	platelet aggregation	9/430	19/3635	0.000129684	0.0143251	0.0138242	246707/12527/12628/56193/14683/27027/108101/72828/26365	9
LpM1	GO:0001568	blood vessel development	37/430	185/3635	0.00069829	0.0455793	0.0439856	268977/19223/14182/21808/109624/76905/14268/14465/246707/16598/21825/22413/13601/16414/14775/12628/100952/12215/16412/11689/13058/56221/20193/207728/68465/13642/18022/16971/13609/17095/27419/21944/14645/14387/20130/69683/26365	37
LpM1	GO:0061844	antimicrobial humoral immune response mediated by antimicrobial peptide	8/430	18/3635	0.000535088	0.0374823	0.0361717	55985/20085/67248/19946/21946/14109/14433/56744	8
LpM1	GO:0030193	regulation of blood coagulation	9/430	18/3635	7.61375e-05	0.0099394	0.00959186	246707/12527/21825/20443/27973/14068/19128/72828/26365	9
LpM1	GO:1900046	regulation of hemostasis	9/430	18/3635	7.61375e-05	0.0099394	0.00959186	246707/12527/21825/20443/27973/14068/19128/72828/26365	9
LpM1	GO:0030500	regulation of bone mineralization	8/430	17/3635	0.00033111	0.0270601	0.0261139	13601/19073/11689/11732/18022/80752/13609/12768	8
LpM1	GO:0019935	cyclic-nucleotide-mediated signaling	8/430	16/3635	0.00019528	0.01946	0.0187796	21825/13618/207728/14913/14433/14683/23980/53322	8
LpM1	GO:0050798	activated T cell proliferation	8/430	15/3635	0.00010879	0.0131585	0.0126984	12484/16414/27050/66824/11846/16409/16792/19055	8
LpM1	GO:0042254	ribosome biogenesis	35/430	149/3635	3.42562e-05	0.00517809	0.00499703	20116/20085/110954/66475/20103/20054/67115/20115/16785/20042/20104/20055/20044/267019/20068/20091/75617/67025/57808/19989/20088/19941/19988/19896/27207/268449/68052/57294/14109/75273/100503670/66481/27176/68193/14645	35
LpM1	GO:0071634	regulation of transforming growth factor beta production	7/430	14/3635	0.000503549	0.0361548	0.0348906	268977/21808/12484/14268/14465/21825/22177	7
LpM1	GO:0000028	ribosomal small subunit assembly	9/430	14/3635	4.86033e-06	0.00113646	0.00109672	20085/20103/20054/16785/20104/20044/75617/57294/14109	9
LpM1	GO:0050900	leukocyte migration	31/430	137/3635	0.000203273	0.01946	0.0187796	55985/20344/19152/16403/12484/20085/12527/21825/13601/13618/16414/22121/16803/100952/66824/20345/16421/12215/16412/19035/11689/56221/12182/16409/20443/56744/102103/14068/13609/12768/12986	31
LpM1	GO:0009611	response to wounding	31/430	135/3635	0.000152658	0.0162383	0.0156705	20344/11687/14067/12484/76905/14268/246707/12527/21825/14058/22177/14775/12628/11891/56193/16412/11689/17938/68465/20443/27973/14068/14683/19128/16971/223255/27027/108101/27419/72828/26365	31
LpM1	GO:0002181	cytoplasmic translation	70/430	110/3635	1.56707e-39	4.50063e-36	4.34327e-36	20116/20085/19951/65019/66475/20084/20103/20054/67115/26961/20115/22121/16785/16898/56040/20005/20042/269261/114641/19982/27050/20104/319195/20055/67891/20044/67427/267019/20068/20091/67186/75617/19933/67025/57808/19944/19989/20088/20102/76808/19941/67097/19988/270106/78294/19981/19921/67248/19896/19946/68436/27207/54217/268449/68052/19943/19899/26451/14109/27367/19934/100503670/66481/68028/27176…	70
LpM1	GO:0003013	circulatory system process	24/430	102/3635	0.000583198	0.0389522	0.0375902	14067/21808/14465/16598/13618/19224/20266/14775/100952/11689/27360/26433/20193/207728/14683/16971/15902/23980/232975/30948/14387/19245/26365/11610	24
LpM1	GO:0042060	wound healing	26/430	101/3635	7.11348e-05	0.0099394	0.00959186	20344/11687/14067/76905/14268/246707/12527/21825/14058/14775/12628/11891/56193/16412/11689/17938/68465/20443/27973/14068/14683/19128/27027/108101/72828/26365	26
LpM1	GO:1903670	regulation of sprouting angiogenesis	6/430	11/3635	0.000725931	0.0463306	0.0447106	16598/21825/11689/20193/14645/26365	6
LpM1	GO:0033622	integrin activation	8/430	10/3635	1.30937e-06	0.000341865	0.000329912	55985/20344/12484/14268/56193/21894/69816/108101	8
LpM2	GO:0002460	adaptive immune response based on somatic recombination of immune receptors built from immunoglobulin superfamily domains	12/180	99/3635	0.00316465	0.0342296	0.0279024	12268/12259/14964/12262/12260/14972/12628/12010/74048/14131/57914/18733	12
LpM2	GO:0007178	transmembrane receptor protein serine/threonine kinase signaling pathway	13/180	97/3635	0.000835575	0.01274	0.0103851	76905/22041/21825/268977/21808/20742/100952/15211/16971/74048/14828/108155/18129	13
LpM2	GO:0001818	negative regulation of cytokine production	14/180	97/3635	0.000240565	0.00538823	0.00439224	96875/14268/21825/22177/16792/19073/16598/66222/14182/21808/16803/12523/74048/14747	14
LpM2	GO:0050678	regulation of epithelial cell proliferation	14/180	97/3635	0.000240565	0.00538823	0.00439224	76905/13601/11816/13057/13618/21825/56221/12010/14182/21808/14824/56312/69683/18129	14
LpM2	GO:0008015	blood circulation	12/180	96/3635	0.00243567	0.0281492	0.022946	11816/13057/13618/14067/16598/19224/21808/11820/74840/100952/207728/26433	12
LpM2	GO:0010631	epithelial cell migration	12/180	95/3635	0.00222569	0.0266977	0.0217628	76905/11816/21825/55985/12215/16414/14182/21808/14824/12317/16412/69683	12
LpM2	GO:0090130	tissue migration	12/180	95/3635	0.00222569	0.0266977	0.0217628	76905/11816/21825/55985/12215/16414/14182/21808/14824/12317/16412/69683	12
LpM2	GO:0090132	epithelium migration	12/180	95/3635	0.00222569	0.0266977	0.0217628	76905/11816/21825/55985/12215/16414/14182/21808/14824/12317/16412/69683	12
LpM2	GO:0097529	myeloid leukocyte migration	19/180	95/3635	1.0305e-07	1.44899e-05	1.18115e-05	13618/12527/21825/56744/55985/56221/12215/16414/19035/16409/20305/11820/19152/100952/12768/16803/14131/12182/14747	19
LpM2	GO:0002699	positive regulation of immune effector process	15/180	94/3635	4.36736e-05	0.00147384	0.00120141	18636/14964/16414/22177/16792/16409/12493/14972/12010/12491/16803/12523/14131/15000/27362	15
LpM2	GO:0070371	ERK1 and ERK2 cascade	12/180	90/3635	0.00138563	0.018458	0.0150461	14268/22041/11816/11687/56221/20305/11820/12491/100952/12768/16971/18129	12
LpM2	GO:0042742	defense response to bacterium	19/180	90/3635	4.08714e-08	7.95735e-06	6.48648e-06	20568/22041/100034251/17105/246707/14964/13057/17110/55985/15439/14972/12010/11820/12491/14824/100952/16803/17474/18129	19
LpM2	GO:0031589	cell-substrate adhesion	13/180	89/3635	0.00035729	0.00690305	0.00562706	14268/11687/16403/21825/16414/16409/12491/16421/12317/16412/100952/16971/12182	13
LpM2	GO:0030595	leukocyte chemotaxis	18/180	88/3635	1.5924e-07	2.01519e-05	1.64269e-05	13618/21825/56744/55985/56221/12215/16414/19035/16409/20305/11820/14068/12317/12768/16803/14131/12182/14747	18
LpM2	GO:1901342	regulation of vasculature development	14/180	86/3635	6.31671e-05	0.00179636	0.00146431	76905/13601/246707/21825/56221/16414/19223/13058/16598/21808/14824/16412/100952/69683	14
LpM2	GO:0045765	regulation of angiogenesis	14/180	85/3635	5.52498e-05	0.00168662	0.00137485	76905/13601/246707/21825/56221/16414/19223/13058/16598/21808/14824/16412/100952/69683	14
LpM2	GO:0071706	tumor necrosis factor superfamily cytokine production	12/180	84/3635	0.000741881	0.0116627	0.00950694	14964/13057/21825/22177/13058/14972/11820/12491/16803/12523/74048/14131	12
LpM2	GO:0002685	regulation of leukocyte migration	14/180	84/3635	4.82144e-05	0.00154469	0.00125916	13601/12527/21825/55985/56221/20344/11820/14068/12317/100952/12768/16803/12182/14747	14
LpM2	GO:0006898	receptor-mediated endocytosis	14/180	84/3635	4.82144e-05	0.00154469	0.00125916	22041/11816/12527/20288/16414/16409/17167/66141/12010/11820/12491/16412/16976/16971	14
LpM2	GO:0070372	regulation of ERK1 and ERK2 cascade	11/180	83/3635	0.00229774	0.0271757	0.0221524	14268/11816/11687/56221/20305/11820/12491/100952/12768/16971/18129	11
LpM2	GO:0032640	tumor necrosis factor production	12/180	83/3635	0.000664157	0.0109155	0.00889779	14964/13057/21825/22177/13058/14972/11820/12491/16803/12523/74048/14131	12
LpM2	GO:0001906	cell killing	11/180	82/3635	0.00208125	0.0257316	0.0209752	17105/11801/14964/17110/55985/22177/16409/14972/12628/12010/14131	11
LpM2	GO:1903555	regulation of tumor necrosis factor superfamily cytokine production	12/180	81/3635	0.000529068	0.00904777	0.00737534	14964/13057/21825/22177/13058/14972/11820/12491/16803/12523/74048/14131	12
LpM2	GO:0032680	regulation of tumor necrosis factor production	12/180	80/3635	0.000470726	0.00839019	0.00683931	14964/13057/21825/22177/13058/14972/11820/12491/16803/12523/74048/14131	12
LpM2	GO:0045807	positive regulation of endocytosis	13/180	78/3635	9.05753e-05	0.00241312	0.00196707	18636/22041/11816/13057/12010/11820/12491/12317/16412/16803/19128/16971/14131	13
LpM2	GO:0051346	negative regulation of hydrolase activity	11/180	76/3635	0.00110347	0.015516	0.012648	20568/13601/21858/13010/21825/18788/66222/21808/11820/14824/18793	11
LpM2	GO:0009100	glycoprotein metabolic process	12/180	75/3635	0.000253738	0.00553629	0.00451294	13010/52120/20454/13135/20014/13200/15211/217364/108155/17158/68563/26433	12
LpM2	GO:0090287	regulation of cellular response to growth factor stimulus	11/180	74/3635	0.000878184	0.013152	0.0107209	76905/21825/268977/55985/14182/100952/16971/74048/14828/108155/18129	11
LpM2	GO:0050878	regulation of body fluid levels	15/180	73/3635	1.71472e-06	0.000108499	8.84434e-05	11816/246707/13057/13618/12527/21825/14058/14067/12628/20344/12491/14068/14827/19128/18793	15
LpM2	GO:0016053	organic acid biosynthetic process	10/180	72/3635	0.00254286	0.0289908	0.023632	17001/11687/19223/19224/13244/26433/66775/106529/68801/104112	10
LpM2	GO:0046394	carboxylic acid biosynthetic process	10/180	72/3635	0.00254286	0.0289908	0.023632	17001/11687/19223/19224/13244/26433/66775/106529/68801/104112	10
LpM2	GO:0043542	endothelial cell migration	10/180	71/3635	0.00228585	0.027162	0.0221412	11816/21825/55985/12215/16414/14182/14824/12317/16412/69683	10
LpM2	GO:0071674	mononuclear cell migration	10/180	71/3635	0.00228585	0.027162	0.0221412	13601/21825/55985/56221/20305/11820/16421/12317/12768/14747	10
LpM2	GO:0050866	negative regulation of cell activation	10/180	69/3635	0.00183454	0.0234506	0.0191159	14268/11816/12527/22177/16792/12493/14824/100952/12523/74048	10
LpM2	GO:0050920	regulation of chemotaxis	11/180	66/3635	0.000319201	0.00631171	0.00514502	14268/21825/55985/14182/11820/14068/12317/12768/16803/12182/14747	11
LpM2	GO:0002700	regulation of production of molecular mediator of immune response	9/180	66/3635	0.0046986	0.0470046	0.0383161	14964/16792/12493/14972/12010/21808/12491/74048/27362	9
LpM2	GO:2000377	regulation of reactive oxygen species metabolic process	9/180	66/3635	0.0046986	0.0470046	0.0383161	13057/21825/16414/22177/16409/11820/12491/11669/108155	9
LpM2	GO:0051896	regulation of phosphatidylinositol 3-kinase/protein kinase B signal transduction	9/180	63/3635	0.0034142	0.0366341	0.0298625	14268/21825/14058/20344/14182/21808/14068/23900/16412	9
LpM2	GO:0090092	regulation of transmembrane receptor protein serine/threonine kinase signaling pathway	9/180	62/3635	0.00305401	0.0334619	0.0272766	76905/21825/268977/100952/16971/74048/14828/108155/18129	9
LpM2	GO:0050729	positive regulation of inflammatory response	10/180	61/3635	0.000686692	0.0110702	0.00902392	14964/56221/11770/14972/11820/14824/56312/16803/14131/207728	10
LpM2	GO:0010810	regulation of cell-substrate adhesion	10/180	60/3635	0.000599426	0.009916	0.00808308	14268/11687/16403/21825/12491/12317/16412/100952/16971/12182	10
LpM2	GO:0097530	granulocyte migration	14/180	60/3635	7.5361e-07	5.96058e-05	4.8588e-05	21825/56744/55985/56221/12215/16414/19035/16409/20305/19152/16803/14131/12182/14747	14
LpM2	GO:0016052	carbohydrate catabolic process	9/180	60/3635	0.00242385	0.0281412	0.0229394	17159/11820/110095/12091/56312/15211/108155/12655/16548	9
LpM2	GO:0070374	positive regulation of ERK1 and ERK2 cascade	9/180	60/3635	0.00242385	0.0281412	0.0229394	11816/11687/56221/20305/11820/12491/12768/16971/18129	9
LpM2	GO:0002687	positive regulation of leukocyte migration	10/180	59/3635	0.000521546	0.00897982	0.00731995	21825/55985/56221/20344/11820/14068/12317/12768/16803/14747	10
LpM2	GO:0032635	interleukin-6 production	10/180	59/3635	0.000521546	0.00897982	0.00731995	96875/13057/12215/22177/16792/16598/11820/12491/16803/12523	10
LpM2	GO:0006959	humoral immune response	20/180	59/3635	1.43482e-12	1.81576e-09	1.48013e-09	20568/12268/18636/22041/100034251/14133/11801/12259/14964/12262/56744/55985/12260/12493/14972/12628/12010/11820/14962/18129	20
LpM2	GO:0050764	regulation of phagocytosis	10/180	58/3635	0.000452252	0.0082506	0.00672552	18636/11687/13057/12491/19152/12317/16803/19128/16971/14131	10
LpM2	GO:0007160	cell-matrix adhesion	11/180	58/3635	9.57695e-05	0.00252492	0.0020582	14268/16403/21825/16414/16409/12491/16421/16412/100952/16971/12182	11
LpM2	GO:0032675	regulation of interleukin-6 production	10/180	57/3635	0.00039079	0.00739151	0.00602523	96875/13057/12215/22177/16792/16598/11820/12491/16803/12523	10
LpM2	GO:0019932	second-messenger-mediated signaling	10/180	55/3635	0.000288569	0.00593918	0.00484136	11816/13618/21825/20344/11820/12491/12768/207728/12182/14747	10
LpM2	GO:0035966	response to topologically incorrect protein	9/180	55/3635	0.00129099	0.0175671	0.01432	21825/67819/74840/64136/18858/71853/14828/216440/27362	9
LpM2	GO:1903557	positive regulation of tumor necrosis factor superfamily cytokine production	11/180	54/3635	4.79077e-05	0.00154469	0.00125916	14964/13057/21825/22177/13058/14972/11820/12491/16803/12523/14131	11
LpM2	GO:0045766	positive regulation of angiogenesis	12/180	54/3635	8.32358e-06	0.00042134	0.000343457	76905/13601/246707/21825/56221/16414/19223/13058/14824/16412/100952/69683	12
LpM2	GO:1904018	positive regulation of vasculature development	12/180	54/3635	8.32358e-06	0.00042134	0.000343457	76905/13601/246707/21825/56221/16414/19223/13058/14824/16412/100952/69683	12
LpM2	GO:0031345	negative regulation of cell projection organization	8/180	54/3635	0.00454207	0.0465424	0.0379393	11816/14964/14972/12010/11820/16412/18858/16971	8
LpM2	GO:0019882	antigen processing and presentation	9/180	54/3635	0.00112696	0.0157587	0.0128458	14964/21825/14972/12010/12317/14827/14131/15000/21356	9
LpM2	GO:0032760	positive regulation of tumor necrosis factor production	11/180	53/3635	3.98443e-05	0.00141136	0.00115048	14964/13057/21825/22177/13058/14972/11820/12491/16803/12523/14131	11
LpM2	GO:0002367	cytokine production involved in immune response	8/180	53/3635	0.00403612	0.0416956	0.0339884	14964/16792/14972/12010/21808/12491/74048/57914	8
LpM2	GO:0050679	positive regulation of epithelial cell proliferation	8/180	52/3635	0.00357486	0.0373883	0.0304772	76905/13601/13057/56221/14182/14824/69683/18129	8
LpM2	GO:0050817	coagulation	13/180	51/3635	6.37068e-07	5.25449e-05	4.28323e-05	11816/246707/12527/21825/14058/14067/12628/20344/12491/14068/14827/19128/18793	13
LpM2	GO:0010594	regulation of endothelial cell migration	8/180	51/3635	0.00315555	0.0342296	0.0279024	11816/21825/55985/12215/14182/14824/12317/69683	8
LpM2	GO:0010466	negative regulation of peptidase activity	9/180	51/3635	0.000733128	0.0116627	0.00950694	20568/13601/21858/13010/21825/18788/66222/11820/18793	9
LpM2	GO:0019724	B cell mediated immunity	10/180	50/3635	0.000125801	0.00315249	0.00256977	12268/12259/14964/12262/12260/14972/12628/14131/57914/18733	10
LpM2	GO:1990266	neutrophil migration	12/180	50/3635	3.50812e-06	0.00020649	0.000168321	56744/55985/56221/12215/16414/19035/16409/20305/19152/16803/14131/12182	12
LpM2	GO:0007596	blood coagulation	13/180	50/3635	4.9591e-07	4.64869e-05	3.78941e-05	11816/246707/12527/21825/14058/14067/12628/20344/12491/14068/14827/19128/18793	13
LpM2	GO:0007599	hemostasis	13/180	50/3635	4.9591e-07	4.64869e-05	3.78941e-05	11816/246707/12527/21825/14058/14067/12628/20344/12491/14068/14827/19128/18793	13
LpM2	GO:0071621	granulocyte chemotaxis	13/180	49/3635	3.83388e-07	4.04314e-05	3.29579e-05	21825/56744/55985/56221/12215/16414/19035/16409/20305/16803/14131/12182/14747	13
LpM2	GO:0051897	positive regulation of phosphatidylinositol 3-kinase/protein kinase B signal transduction	9/180	49/3635	0.000539407	0.00916267	0.007469	14268/21825/14058/20344/14182/21808/14068/23900/16412	9
LpM2	GO:0009607	response to biotic stimulus	55/180	486/3635	5.35134e-10	3.38606e-07	2.76016e-07	76905/20568/20210/18636/22041/100034251/17105/11816/246707/14133/12259/14964/13057/12262/17110/13618/18602/56744/55985/56221/15439/56615/286940/22177/16792/12260/13058/17167/20305/12493/11770/14972/12628/66141/80876/12010/66222/11820/12491/16784/14824/110095/100952/12768/15985/16803/17474/12523/14962/18858/207728/14828/108155/213002/18129	55
LpM2	GO:0002688	regulation of leukocyte chemotaxis	9/180	48/3635	0.000459634	0.0082506	0.00672552	21825/55985/11820/14068/12317/12768/16803/12182/14747	9
LpM2	GO:0016064	immunoglobulin mediated immune response	9/180	48/3635	0.000459634	0.0082506	0.00672552	12268/12259/14964/12262/12260/14972/12628/14131/57914	9
LpM2	GO:0002682	regulation of immune system process	53/180	474/3635	1.97731e-09	6.2557e-07	5.09937e-07	14268/12268/13601/18636/11816/14133/11801/12259/14964/11687/13057/12262/12527/21825/55985/56221/16414/22177/16792/16409/12260/12493/14972/12628/20344/12518/12010/66222/21808/11820/12491/14068/16784/14824/12317/23900/100952/12768/15985/16803/17474/12523/14962/74048/14131/57914/12182/15000/14747/18129/170741/27362/18733	53
LpM2	GO:0043207	response to external biotic stimulus	53/180	474/3635	1.97731e-09	6.2557e-07	5.09937e-07	76905/20568/20210/18636/22041/100034251/17105/11816/246707/14133/12259/14964/13057/12262/17110/13618/18602/56744/55985/56221/15439/56615/286940/22177/12260/13058/17167/20305/12493/11770/14972/12628/66141/80876/12010/66222/11820/12491/16784/14824/110095/100952/12768/15985/16803/17474/12523/14962/18858/207728/108155/213002/18129	53
LpM2	GO:0051707	response to other organism	53/180	474/3635	1.97731e-09	6.2557e-07	5.09937e-07	76905/20568/20210/18636/22041/100034251/17105/11816/246707/14133/12259/14964/13057/12262/17110/13618/18602/56744/55985/56221/15439/56615/286940/22177/12260/13058/17167/20305/12493/11770/14972/12628/66141/80876/12010/66222/11820/12491/16784/14824/110095/100952/12768/15985/16803/17474/12523/14962/18858/207728/108155/213002/18129	53
LpM2	GO:0051240	positive regulation of multicellular organismal process	51/180	473/3635	1.62628e-08	3.74193e-06	3.05026e-06	76905/14268/13601/22041/11816/246707/14964/13057/13618/21825/56221/12215/16414/19223/22177/16792/19035/16409/13058/11770/14972/20344/19224/12010/14182/21808/11820/12491/14068/14824/16412/20742/100952/12768/26364/16803/17474/12523/16971/74048/14131/57914/14828/12182/108155/17158/12655/69683/15000/14747/18129	51
LpM2	GO:0050921	positive regulation of chemotaxis	10/180	47/3635	7.22044e-05	0.00196505	0.00160182	14268/21825/55985/14182/11820/14068/12317/12768/16803/14747	10
LpM2	GO:0072330	monocarboxylic acid biosynthetic process	9/180	47/3635	0.000389829	0.00739151	0.00602523	17001/11687/19223/19224/13244/66775/106529/68801/104112	9
LpM2	GO:0016192	vesicle-mediated transport	36/180	463/3635	0.00313611	0.0342133	0.0278892	18636/22041/11816/11687/13057/12527/21825/330401/20288/16414/22177/16792/16409/17167/276891/66141/12010/11820/12491/19152/14824/12317/16412/20742/16976/66111/12768/20318/16803/19128/12523/16971/14131/433375/66366/14020	36
LpM2	GO:0080134	regulation of response to stress	37/180	449/3635	0.000933101	0.0138922	0.0113243	11816/246707/14964/11687/13057/13618/12527/21825/56221/19223/22177/12493/11770/14972/12628/66222/21808/11820/12491/14068/16784/14824/16412/74840/100952/12768/56312/16803/19128/18858/16971/14131/207728/71853/12182/108155/18793	37
LpM2	GO:1903034	regulation of response to wounding	11/180	44/3635	5.93118e-06	0.000312746	0.000254937	11816/246707/12527/21825/12491/14068/14824/16412/19128/16971/18793	11
LpM2	GO:0006986	response to unfolded protein	8/180	44/3635	0.00118165	0.016291	0.0132797	21825/67819/74840/18858/71853/14828/216440/27362	8
LpM2	GO:0048870	cell motility	44/180	435/3635	1.38179e-06	9.51073e-05	7.75272e-05	76905/14268/13601/20210/22041/11816/246707/13618/16403/12527/21825/56744/55985/20345/56221/12215/16414/19035/16409/20305/20344/20970/14182/21808/11820/14068/19152/14824/16421/12317/16412/100952/12768/16803/18858/237860/16971/74048/14131/14828/12182/108155/69683/14747	44
LpM2	GO:0010634	positive regulation of epithelial cell migration	7/180	43/3635	0.00459868	0.046557	0.0379512	21825/12215/14182/21808/14824/12317/69683	7
LpM2	GO:0070085	glycosylation	7/180	43/3635	0.00459868	0.046557	0.0379512	20454/13135/20014/13200/108155/68563/26433	7
LpM2	GO:0010811	positive regulation of cell-substrate adhesion	8/180	43/3635	0.00100875	0.0144246	0.0117583	14268/11687/16403/21825/12491/12317/16412/100952	8
LpM2	GO:0042116	macrophage activation	8/180	43/3635	0.00100875	0.0144246	0.0117583	12259/21825/22177/16409/11820/14824/16803/12523	8
LpM2	GO:0050830	defense response to Gram-positive bacterium	8/180	43/3635	0.00100875	0.0144246	0.0117583	17105/14964/17110/14972/12010/11820/12491/16803	8
LpM2	GO:0003018	vascular process in circulatory system	9/180	43/3635	0.000191572	0.00453147	0.00369386	11816/13618/16598/19224/12491/74840/16971/207728/26433	9
LpM2	GO:0031341	regulation of cell killing	7/180	42/3635	0.00401427	0.0416398	0.0339429	11801/14964/22177/16409/14972/12628/12010	7
LpM2	GO:0001935	endothelial cell proliferation	8/180	42/3635	0.000856719	0.0129842	0.0105841	76905/13601/11816/13057/21825/56221/14182/69683	8
LpM2	GO:0030593	neutrophil chemotaxis	11/180	41/3635	2.78451e-06	0.0001678	0.000136783	56744/55985/56221/12215/16414/19035/16409/20305/16803/14131/12182	11
LpM2	GO:0045664	regulation of neuron differentiation	7/180	41/3635	0.00348801	0.0370931	0.0302366	21858/13618/12010/14182/11820/12317/16412	7
LpM2	GO:0060348	bone development	7/180	41/3635	0.00348801	0.0370931	0.0302366	13601/21825/22177/19035/12628/20148/18129	7
LpM2	GO:0016477	cell migration	43/180	409/3635	6.43577e-07	5.25449e-05	4.28323e-05	76905/14268/13601/20210/11816/246707/13618/16403/12527/21825/56744/55985/20345/56221/12215/16414/19035/16409/20305/20344/20970/14182/21808/11820/14068/19152/14824/16421/12317/16412/100952/12768/16803/18858/237860/16971/74048/14131/14828/12182/108155/69683/14747	43
LpM2	GO:0098542	defense response to other organism	43/180	391/3635	1.76109e-07	2.12253e-05	1.73019e-05	20568/18636/22041/100034251/17105/11816/246707/14133/12259/14964/13057/12262/17110/18602/56744/55985/56221/15439/286940/22177/12260/13058/17167/20305/12493/14972/12628/66141/80876/12010/66222/11820/12491/16784/14824/100952/12768/16803/17474/12523/14962/213002/18129	43
LpM2	GO:0050766	positive regulation of phagocytosis	8/180	39/3635	0.000507346	0.00891731	0.00726899	18636/13057/12491/12317/16803/19128/16971/14131	8
LpM2	GO:0010324	membrane invagination	10/180	38/3635	9.73617e-06	0.00047389	0.000386294	11687/21825/20288/16414/16409/17167/276891/12491/16803/14131	10
LpM2	GO:0032755	positive regulation of interleukin-6 production	7/180	38/3635	0.00221996	0.0266977	0.0217628	13057/12215/22177/16792/11820/12491/16803	7
LpM2	GO:0001936	regulation of endothelial cell proliferation	8/180	38/3635	0.000420815	0.00777432	0.00633728	76905/13601/11816/13057/21825/56221/14182/69683	8
LpM2	GO:0002690	positive regulation of leukocyte chemotaxis	8/180	38/3635	0.000420815	0.00777432	0.00633728	21825/55985/11820/14068/12317/12768/16803/14747	8
LpM2	GO:0006633	fatty acid biosynthetic process	9/180	38/3635	6.86672e-05	0.00190985	0.00155683	17001/11687/19223/19224/13244/66775/106529/68801/104112	9
LpM2	GO:0006486	protein glycosylation	7/180	37/3635	0.00188854	0.0237806	0.0193849	20454/13135/20014/13200/108155/68563/26433	7
LpM2	GO:0007229	integrin-mediated signaling pathway	7/180	37/3635	0.00188854	0.0237806	0.0193849	14268/16403/16414/22177/16409/16421/16412	7
LpM2	GO:0043413	macromolecule glycosylation	7/180	37/3635	0.00188854	0.0237806	0.0193849	20454/13135/20014/13200/108155/68563/26433	7
LpM2	GO:2000026	regulation of multicellular organismal development	33/180	365/3635	0.000354519	0.00690222	0.00562638	76905/14268/13601/22041/11816/246707/12262/21825/56221/16414/19223/22177/19073/16409/13058/16598/12010/14182/21808/14824/16412/100952/12768/26364/56312/16971/74048/14828/17158/69683/18129/170741/18733	33
LpM2	GO:0001775	cell activation	40/180	364/3635	5.44873e-07	4.92526e-05	4.01485e-05	14268/11816/246707/12259/14964/12527/21825/20345/16414/22177/16792/17068/16409/12493/14972/12628/20344/12518/12010/14182/11820/14824/13200/100952/15985/16803/14827/17474/12523/14962/16971/74048/14131/57914/12182/15000/18129/170741/27362/18733	40
LpM2	GO:0051094	positive regulation of developmental process	33/180	360/3635	0.000273475	0.00576805	0.00470186	76905/14268/13601/22041/11816/246707/21858/21825/56221/20288/16414/19223/22177/19035/16409/13058/14182/21808/11820/12491/14824/16412/100952/12768/26364/16971/74048/14828/108155/17158/69683/14747/18129	33
LpM2	GO:0099024	plasma membrane invagination	10/180	36/3635	5.70963e-06	0.00030747	0.000250636	11687/21825/20288/16414/16409/17167/276891/12491/16803/14131	10
LpM2	GO:0040011	locomotion	39/180	351/3635	5.85644e-07	5.11126e-05	4.16647e-05	14268/13601/20210/22041/11816/246707/13618/16403/12527/21825/56744/55985/56221/12215/16414/19035/16409/20305/20344/20970/14182/21808/11820/14068/14824/12317/16412/100952/12768/16803/237860/16971/74048/14131/14828/12182/108155/69683/14747	39
LpM2	GO:0002684	positive regulation of immune system process	42/180	351/3635	2.14735e-08	4.52912e-06	3.69194e-06	12268/18636/14133/11801/12259/14964/13057/12262/21825/55985/56221/16414/22177/16792/16409/12260/12493/14972/12628/20344/12518/12010/21808/11820/12491/14068/16784/12317/12768/15985/16803/17474/12523/14962/74048/14131/57914/12182/15000/14747/18129/27362	42
LpM2	GO:0002886	regulation of myeloid leukocyte mediated immunity	7/180	35/3635	0.00134148	0.0181566	0.0148004	14964/16414/22177/16409/14972/12523/14131	7
LpM2	GO:0030198	extracellular matrix organization	8/180	35/3635	0.000230144	0.00524771	0.00427769	14268/13010/21808/11820/16412/100952/18858/26433	8
LpM2	GO:0043062	extracellular structure organization	8/180	35/3635	0.000230144	0.00524771	0.00427769	14268/13010/21808/11820/16412/100952/18858/26433	8
LpM2	GO:0045229	external encapsulating structure organization	8/180	35/3635	0.000230144	0.00524771	0.00427769	14268/13010/21808/11820/16412/100952/18858/26433	8
LpM2	GO:2000379	positive regulation of reactive oxygen species metabolic process	8/180	35/3635	0.000230144	0.00524771	0.00427769	13057/21825/16414/22177/16409/11820/12491/108155	8
LpM2	GO:0002526	acute inflammatory response	9/180	34/3635	2.625e-05	0.00107159	0.000873513	14268/20210/14964/13618/15439/14972/56312/16803/14131	9
LpM2	GO:0045321	leukocyte activation	31/180	328/3635	0.000249087	0.0054996	0.00448303	14268/12259/14964/21825/20345/16414/22177/16792/17068/16409/12493/14972/12518/12010/11820/14824/13200/15985/16803/17474/12523/14962/74048/14131/57914/12182/15000/18129/170741/27362/18733	31
LpM2	GO:0045087	innate immune response	33/180	322/3635	2.96065e-05	0.00110197	0.000898277	20568/18636/100034251/11816/14133/12259/14964/13057/12262/18602/56221/286940/22177/12260/13058/17167/20305/14972/12628/66141/80876/12010/66222/11820/12491/16784/14824/12768/16803/17474/12523/14962/213002	33
LpM2	GO:0032101	regulation of response to external stimulus	39/180	320/3635	4.67373e-08	8.1959e-06	6.68093e-06	14268/11816/246707/14964/11687/13057/13618/12527/21825/55985/56221/19223/22177/12493/11770/14972/12628/66222/14182/11820/12491/14068/16784/14824/12317/100952/12768/56312/16803/19128/12523/18858/16971/14131/207728/66208/12182/14747/18793	39
LpM2	GO:0048002	antigen processing and presentation of peptide antigen	8/180	32/3635	0.000116899	0.00295871	0.00241181	14964/14972/12010/12317/14827/14131/15000/21356	8
LpM2	GO:0150076	neuroinflammatory response	8/180	32/3635	0.000116899	0.00295871	0.00241181	12259/22177/16409/11820/14824/16412/56312/16971	8
LpM2	GO:0007155	cell adhesion	38/180	315/3635	9.58478e-08	1.427e-05	1.16323e-05	15896/76905/14268/246707/14964/11687/16403/12527/21825/55985/20345/12215/16414/16792/16409/12493/14972/12628/20344/12010/20970/21808/11820/12491/16421/12317/16412/100952/26364/14827/12523/18858/16971/74048/12182/15000/18793/19039	38
LpM2	GO:0006911	phagocytosis, engulfment	10/180	31/3635	1.23778e-06	8.9509e-05	7.29638e-05	11687/21825/20288/16414/16409/17167/276891/12491/16803/14131	10
LpM2	GO:0035150	regulation of tube size	6/180	31/3635	0.00354202	0.0371986	0.0303226	11816/13618/16598/19224/74840/26433	6
LpM2	GO:0035296	regulation of tube diameter	6/180	31/3635	0.00354202	0.0371986	0.0303226	11816/13618/16598/19224/74840/26433	6
LpM2	GO:0097746	blood vessel diameter maintenance	6/180	31/3635	0.00354202	0.0371986	0.0303226	11816/13618/16598/19224/74840/26433	6
LpM2	GO:0019730	antimicrobial humoral response	9/180	31/3635	1.1483e-05	0.000528426	0.000430749	20568/22041/100034251/14964/56744/55985/14972/12010/11820	9
LpM2	GO:0003279	cardiac septum development	6/180	30/3635	0.00297659	0.0329689	0.0268747	268977/21808/16971/20148/207728/18129	6
LpM2	GO:0010595	positive regulation of endothelial cell migration	6/180	30/3635	0.00297659	0.0329689	0.0268747	21825/12215/14182/14824/12317/69683	6
LpM2	GO:0030168	platelet activation	6/180	30/3635	0.00297659	0.0329689	0.0268747	11816/246707/12527/12628/20344/14827	6
LpM2	GO:0006801	superoxide metabolic process	7/180	30/3635	0.000501147	0.00886996	0.00723039	13057/16414/22177/16409/13058/11820/12491	7
LpM2	GO:0032963	collagen metabolic process	8/180	30/3635	7.08502e-05	0.00194915	0.00158886	14268/13010/268977/19152/16412/100952/74048/26433	8
LpM2	GO:0061041	regulation of wound healing	9/180	30/3635	8.50857e-06	0.000422259	0.000344206	11816/246707/12527/21825/12491/14068/16412/19128/18793	9
LpM2	GO:0040012	regulation of locomotion	31/180	298/3635	4.01495e-05	0.00141136	0.00115048	14268/13601/22041/11816/246707/16403/12527/21825/55985/56221/12215/20344/20970/14182/21808/11820/14068/14824/12317/16412/100952/12768/16803/237860/16971/74048/14828/12182/108155/69683/14747	31
LpM2	GO:0050776	regulation of immune response	37/180	295/3635	5.19068e-08	8.211e-06	6.69324e-06	12268/13601/18636/11816/14133/11801/12259/14964/11687/13057/12262/16414/22177/16792/16409/12260/12493/14972/12628/12518/12010/66222/11820/12491/16784/14824/23900/12768/15985/16803/17474/12523/14962/74048/14131/15000/14747	37
LpM2	GO:0051241	negative regulation of multicellular organismal process	34/180	294/3635	1.43385e-06	9.51073e-05	7.75272e-05	96875/14268/13601/11816/13010/13057/12262/12527/21825/55985/22177/16792/19073/12493/16598/12010/66222/14182/21808/11820/14824/12317/100952/16976/12768/16803/19128/12523/74048/108155/14747/18793/170741/18733	34
LpM2	GO:2000145	regulation of cell motility	31/180	293/3635	2.8664e-05	0.00109976	0.000896479	14268/13601/22041/11816/246707/16403/12527/21825/55985/56221/12215/20344/20970/14182/21808/11820/14068/14824/12317/16412/100952/12768/16803/237860/16971/74048/14828/12182/108155/69683/14747	31
LpM2	GO:0031343	positive regulation of cell killing	6/180	29/3635	0.0024815	0.0285486	0.0232715	11801/14964/22177/16409/14972/12010	6
LpM2	GO:0001816	cytokine production	30/180	279/3635	2.87431e-05	0.00109976	0.000896479	96875/14268/14964/13057/21825/268977/12215/22177/16792/19073/13058/11770/16598/14972/12010/66222/14182/21808/11820/12491/20742/16803/12523/16971/74048/14131/57914/12655/14747/18129	30
LpM2	GO:0030334	regulation of cell migration	30/180	278/3635	2.67871e-05	0.00107616	0.000877238	14268/13601/11816/246707/16403/12527/21825/55985/56221/12215/20344/20970/14182/21808/11820/14068/14824/12317/16412/100952/12768/16803/237860/16971/74048/14828/12182/108155/69683/14747	30
LpM2	GO:0006629	lipid metabolic process	24/180	277/3635	0.0043288	0.0445373	0.0363049	17001/11816/57319/11687/13618/19223/11770/319446/19224/20454/14182/11820/66375/15211/18858/13244/16971/20148/108155/68563/66775/106529/68801/104112	24
LpM2	GO:0048646	anatomical structure formation involved in morphogenesis	24/180	272/3635	0.0034159	0.0366341	0.0298625	76905/14268/13601/246707/12527/21825/56221/12215/16414/19223/22177/13058/16598/12628/14182/21808/12491/14824/16412/20742/100952/18858/69683/18129	24
LpM2	GO:0019884	antigen processing and presentation of exogenous antigen	6/180	27/3635	0.00167945	0.0217984	0.0177691	14964/14972/12010/14131/15000/21356	6
LpM2	GO:0098657	import into cell	27/180	262/3635	0.000158935	0.00390547	0.00318357	18636/22041/11816/11687/13057/12527/21825/20288/16414/22177/16409/17167/276891/66141/12010/11820/12491/19152/14824/12317/16412/16976/16803/19128/16971/14131/433375	27
LpM2	GO:0072359	circulatory system development	24/180	261/3635	0.00196492	0.0246199	0.020069	76905/14268/13601/11816/246707/21825/268977/56221/12215/16414/19223/13058/16598/12628/14182/21808/14824/16412/100952/16971/20148/207728/69683/18129	24
LpM2	GO:0001938	positive regulation of endothelial cell proliferation	6/180	26/3635	0.00136137	0.0183278	0.01494	76905/13601/13057/56221/14182/69683	6
LpM2	GO:0001817	regulation of cytokine production	28/180	254/3635	3.4897e-05	0.00128006	0.00104345	96875/14268/14964/13057/21825/268977/12215/22177/16792/19073/13058/16598/14972/12010/66222/14182/21808/11820/12491/20742/16803/12523/16971/74048/14131/57914/12655/14747	28
LpM2	GO:0006954	inflammatory response	43/180	252/3635	7.84732e-14	1.98616e-10	1.61903e-10	14268/13601/20210/11816/11801/12259/14964/11687/13057/13618/21825/56744/55985/56221/15439/16414/19223/22177/16409/13058/20305/11770/14972/12628/20344/66222/11820/12491/16784/14824/16412/12768/56312/16803/18858/16971/14131/57914/207728/12182/12655/14747/18129	43
LpM2	GO:0035295	tube development	24/180	251/3635	0.00114101	0.0158675	0.0129345	76905/14268/13601/11816/246707/13618/21825/56221/12215/16414/19223/13058/16598/12628/14182/21808/14824/16412/100952/16971/17158/69683/18129/26433	24
LpM2	GO:0033627	cell adhesion mediated by integrin	8/180	25/3635	1.6215e-05	0.000707588	0.000576794	16403/55985/16414/16409/21808/16421/16412/100952	8
LpM2	GO:0031347	regulation of defense response	26/180	248/3635	0.000160652	0.00390972	0.00318703	11816/246707/14964/11687/13057/13618/56221/19223/22177/12493/11770/14972/12628/66222/11820/12491/16784/14824/100952/12768/56312/16803/18858/14131/207728/12182	26
LpM2	GO:0061900	glial cell activation	6/180	24/3635	0.000864561	0.013025	0.0106174	12259/22177/16409/11820/14824/16971	6
LpM2	GO:0045123	cellular extravasation	7/180	24/3635	0.000109742	0.00283426	0.00231037	20345/16414/16409/20344/19152/16421/16412	7
LpM2	GO:1903036	positive regulation of response to wounding	7/180	24/3635	0.000109742	0.00283426	0.00231037	246707/21825/12491/14068/14824/16412/16971	7
LpM2	GO:0006897	endocytosis	27/180	236/3635	2.50236e-05	0.00103827	0.000846354	18636/22041/11816/11687/13057/12527/21825/20288/16414/22177/16409/17167/276891/66141/12010/11820/12491/19152/14824/12317/16412/16976/16803/19128/16971/14131/433375	27
LpM2	GO:0050778	positive regulation of immune response	26/180	232/3635	5.17244e-05	0.00163643	0.00133394	12268/18636/14133/11801/12259/14964/13057/12262/16414/22177/16792/16409/12260/14972/12628/12518/12010/11820/12491/16784/15985/16803/14962/14131/15000/14747	26
LpM2	GO:0032722	positive regulation of chemokine production	5/180	23/3635	0.00457072	0.046557	0.0379512	11820/16803/12523/16971/12655	5
LpM2	GO:0002478	antigen processing and presentation of exogenous peptide antigen	6/180	23/3635	0.000675856	0.0109653	0.00893845	14964/14972/12010/14131/15000/21356	6
LpM2	GO:0043277	apoptotic cell clearance	7/180	23/3635	8.10909e-05	0.00218341	0.00177982	11687/21825/22177/17167/276891/12491/16971	7
LpM2	GO:0030155	regulation of cell adhesion	24/180	229/3635	0.000295732	0.00593918	0.00484136	14268/246707/14964/11687/16403/12527/21825/55985/16414/16792/12493/14972/20344/12010/21808/12491/12317/16412/100952/16971/74048/12182/15000/18793	24
LpM2	GO:0002252	immune effector process	32/180	216/3635	8.5861e-09	2.17314e-06	1.77145e-06	12268/18636/14133/11801/12259/14964/12262/16414/22177/16792/16409/12260/12493/14972/12628/12010/21808/11820/12491/14824/16803/17474/12523/14962/16971/74048/14131/57914/15000/18129/27362/18733	32
LpM2	GO:0009617	response to bacterium	33/180	214/3635	1.66717e-09	6.2557e-07	5.09937e-07	76905/20568/20210/22041/100034251/17105/246707/14964/13057/17110/13618/56744/55985/15439/56615/11770/14972/12628/12010/11820/12491/14824/110095/100952/15985/16803/17474/12523/14962/18858/207728/108155/18129	33
LpM2	GO:0002269	leukocyte activation involved in inflammatory response	5/180	21/3635	0.00299599	0.0329689	0.0268747	12259/22177/16409/11820/14824	5
LpM2	GO:0060395	SMAD protein signal transduction	5/180	21/3635	0.00299599	0.0329689	0.0268747	22041/21808/20742/15211/16971	5
LpM2	GO:0097006	regulation of plasma lipoprotein particle levels	5/180	21/3635	0.00299599	0.0329689	0.0268747	11816/20288/12491/16976/56530	5
LpM2	GO:0061756	leukocyte adhesion to vascular endothelial cell	7/180	21/3635	4.18585e-05	0.00145128	0.00118302	76905/20345/16414/16409/20344/16421/16412	7
LpM2	GO:0035239	tube morphogenesis	21/180	208/3635	0.00118434	0.016291	0.0132797	76905/14268/13601/11816/246707/21825/56221/12215/16414/19223/13058/16598/12628/14182/21808/14824/16412/100952/16971/69683/18129	21
LpM2	GO:0098609	cell-cell adhesion	25/180	206/3635	1.8669e-05	0.000787519	0.00064195	15896/76905/246707/14964/11687/16403/12527/21825/55985/20345/16414/16792/16409/12493/14972/12628/20344/12010/21808/16421/16412/14827/74048/15000/18793	25
LpM2	GO:0050865	regulation of cell activation	24/180	203/3635	4.32681e-05	0.00147384	0.00120141	14268/11816/246707/14964/12527/21825/16414/22177/16792/16409/12493/14972/20344/12010/14182/14824/100952/16803/17474/12523/74048/57914/12182/15000	24
LpM2	GO:0032103	positive regulation of response to external stimulus	25/180	201/3635	1.20715e-05	0.000545589	0.00044474	14268/246707/14964/13057/21825/55985/56221/22177/11770/14972/14182/11820/12491/14068/16784/14824/12317/100952/12768/56312/16803/16971/14131/207728/14747	25
LpM2	GO:0001774	microglial cell activation	5/180	20/3635	0.00237664	0.027978	0.0228064	12259/22177/16409/11820/14824	5
LpM2	GO:0002888	positive regulation of myeloid leukocyte mediated immunity	6/180	20/3635	0.000293917	0.00593918	0.00484136	14964/16414/22177/16409/14972/14131	6
LpM2	GO:0042554	superoxide anion generation	6/180	20/3635	0.000293917	0.00593918	0.00484136	13057/16414/22177/16409/13058/11820	6
LpM2	GO:0090322	regulation of superoxide metabolic process	6/180	20/3635	0.000293917	0.00593918	0.00484136	13057/16414/22177/16409/11820/12491	6
LpM2	GO:0043954	cellular component maintenance	7/180	20/3635	2.91127e-05	0.00109976	0.000896479	11816/11820/19152/14824/66961/16412/20318	7
LpM2	GO:0001944	vasculature development	23/180	194/3635	6.06437e-05	0.00174419	0.00142179	76905/14268/13601/11816/246707/21825/268977/56221/12215/16414/19223/13058/16598/12628/14182/21808/14824/16412/100952/16971/207728/69683/18129	23
LpM2	GO:0050818	regulation of coagulation	8/180	19/3635	1.4655e-06	9.51073e-05	7.75272e-05	11816/246707/12527/21825/12491/14068/19128/18793	8
LpM2	GO:0002694	regulation of leukocyte activation	18/180	188/3635	0.00476873	0.047332	0.0385829	14268/14964/21825/16414/22177/16792/16409/12493/14972/12010/14824/16803/17474/12523/74048/57914/12182/15000	18
LpM2	GO:0060627	regulation of vesicle-mediated transport	19/180	186/3635	0.00178	0.0228689	0.0186417	18636/22041/11816/11687/13057/16414/16409/12010/11820/12491/19152/12317/16412/16976/16803/19128/12523/16971/14131	19
LpM2	GO:0001568	blood vessel development	23/180	185/3635	2.81299e-05	0.00109976	0.000896479	76905/14268/13601/11816/246707/21825/268977/56221/12215/16414/19223/13058/16598/12628/14182/21808/14824/16412/100952/16971/207728/69683/18129	23
LpM2	GO:0050829	defense response to Gram-negative bacterium	5/180	18/3635	0.00142399	0.0188697	0.0153818	17105/17110/12010/11820/16803	5
LpM2	GO:0002474	antigen processing and presentation of peptide antigen via MHC class I	7/180	18/3635	1.30087e-05	0.000577632	0.000470859	14964/14972/12010/12317/14827/14131/21356	7
LpM2	GO:0030193	regulation of blood coagulation	8/180	18/3635	8.85661e-07	6.59296e-05	5.37429e-05	11816/246707/12527/21825/12491/14068/19128/18793	8
LpM2	GO:1900046	regulation of hemostasis	8/180	18/3635	8.85661e-07	6.59296e-05	5.37429e-05	11816/246707/12527/21825/12491/14068/19128/18793	8
LpM2	GO:0097242	amyloid-beta clearance	9/180	18/3635	4.85731e-08	8.1959e-06	6.68093e-06	11816/20288/16414/16409/17167/11820/12491/16976/16971	9
LpM2	GO:0040017	positive regulation of locomotion	23/180	175/3635	1.11332e-05	0.000521818	0.000425363	14268/22041/16403/21825/55985/56221/12215/20344/14182/21808/11820/14068/14824/12317/16412/12768/16803/237860/16971/74048/14828/69683/14747	23
LpM2	GO:2000147	positive regulation of cell motility	23/180	174/3635	1.01012e-05	0.000482379	0.000393214	14268/22041/16403/21825/55985/56221/12215/20344/14182/21808/11820/14068/14824/12317/16412/12768/16803/237860/16971/74048/14828/69683/14747	23
LpM2	GO:0002253	activation of immune response	19/180	173/3635	0.000738123	0.0116627	0.00950694	12268/18636/14133/11801/12259/13057/12262/22177/16792/12260/12628/12518/11820/12491/16784/15985/16803/14962/14747	19
LpM2	GO:0001773	myeloid dendritic cell activation	5/180	17/3635	0.00107093	0.0151426	0.0123436	12493/17474/18129/170741/18733	5
LpM2	GO:0090303	positive regulation of wound healing	5/180	17/3635	0.00107093	0.0151426	0.0123436	246707/21825/12491/14068/16412	5
LpM2	GO:0030335	positive regulation of cell migration	22/180	168/3635	1.86548e-05	0.000787519	0.00064195	14268/16403/21825/55985/56221/12215/20344/14182/21808/11820/14068/14824/12317/16412/12768/16803/237860/16971/74048/14828/69683/14747	22
LpM2	GO:0034330	cell junction organization	19/180	163/3635	0.000345908	0.00678677	0.00553227	14268/11816/12259/12262/12527/19073/16409/12260/72289/21808/11820/19152/14824/16412/20318/26364/18858/16971/108155	19
LpM2	GO:0048514	blood vessel morphogenesis	21/180	163/3635	3.76799e-05	0.0013624	0.00111057	76905/14268/13601/11816/246707/21825/56221/12215/16414/19223/13058/16598/12628/14182/21808/14824/16412/100952/16971/69683/18129	21
LpM2	GO:0001819	positive regulation of cytokine production	18/180	161/3635	0.00082645	0.0126772	0.0103339	14964/13057/21825/12215/22177/16792/13058/14972/12010/11820/12491/20742/16803/12523/16971/14131/57914/12655	18
LpM2	GO:0002683	negative regulation of immune system process	18/180	161/3635	0.00082645	0.0126772	0.0103339	14268/14964/11687/12262/21825/22177/16792/12493/14972/21808/16784/14824/100952/12768/12523/74048/170741/18733	18
LpM2	GO:0019935	cyclic-nucleotide-mediated signaling	5/180	16/3635	0.000787224	0.0122237	0.00996422	11816/13618/21825/12491/207728	5
LpM2	GO:1903035	negative regulation of response to wounding	5/180	16/3635	0.000787224	0.0122237	0.00996422	11816/12527/21825/19128/18793	5
LpM2	GO:0019731	antibacterial humoral response	7/180	16/3635	5.09042e-06	0.000286308	0.000233385	20568/22041/100034251/14964/14972/12010/11820	7
LpM2	GO:0045785	positive regulation of cell adhesion	19/180	159/3635	0.000249883	0.0054996	0.00448303	14268/246707/14964/11687/16403/21825/55985/16414/14972/20344/12010/21808/12491/12317/16412/100952/74048/15000/18793	19
LpM2	GO:0032928	regulation of superoxide anion generation	5/180	15/3635	0.00056363	0.00938519	0.00765039	13057/16414/22177/16409/11820	5
LpM2	GO:0071402	cellular response to lipoprotein particle stimulus	5/180	15/3635	0.00056363	0.00938519	0.00765039	11816/12527/16414/12491/16412	5
LpM2	GO:0071604	transforming growth factor beta production	5/180	15/3635	0.00056363	0.00938519	0.00765039	14268/21825/268977/22177/21808	5
LpM2	GO:0010712	regulation of collagen metabolic process	6/180	15/3635	4.6737e-05	0.00154469	0.00125916	14268/13010/268977/16412/100952/74048	6
LpM2	GO:0006956	complement activation	9/180	15/3635	5.69387e-09	1.60124e-06	1.30526e-06	12268/18636/14133/11801/12259/12262/12260/12628/14962	9
LpM2	GO:0043410	positive regulation of MAPK cascade	16/180	144/3635	0.00172609	0.0222895	0.0181694	11816/21858/11687/21825/56221/16792/20305/14182/21808/11820/12491/12768/12523/16971/66208/18129	16
LpM2	GO:0001525	angiogenesis	19/180	144/3635	6.49754e-05	0.00182725	0.00148949	76905/14268/13601/246707/21825/56221/12215/16414/19223/13058/16598/12628/14182/21808/14824/16412/100952/69683/18129	19
LpM2	GO:0007159	leukocyte cell-cell adhesion	16/180	141/3635	0.00137885	0.018458	0.0150461	76905/14964/21825/20345/16414/16792/16409/12493/14972/12628/20344/12010/16421/16412/74048/15000	16
LpM2	GO:0002443	leukocyte mediated immunity	16/180	140/3635	0.00127711	0.0174723	0.0142426	12268/12259/14964/12262/16414/22177/16409/12260/14972/12628/12010/12523/74048/14131/57914/18733	16
LpM2	GO:0051058	negative regulation of small GTPase mediated signal transduction	4/180	14/3635	0.00393616	0.0409977	0.0334195	21858/21808/16412/68178	4
LpM2	GO:0071634	regulation of transforming growth factor beta production	5/180	14/3635	0.000391333	0.00739151	0.00602523	14268/21825/268977/22177/21808	5
LpM2	GO:0050900	leukocyte migration	27/180	137/3635	2.25687e-10	1.90405e-07	1.55209e-07	13601/13618/16403/12527/21825/56744/55985/20345/56221/12215/16414/19035/16409/20305/20344/11820/14068/19152/16421/12317/16412/100952/12768/16803/14131/12182/14747	27
LpM2	GO:0050867	positive regulation of cell activation	15/180	135/3635	0.00240184	0.0281412	0.0229394	14964/21825/16414/22177/16409/14972/20344/12010/14182/16803/17474/74048/57914/12182/15000	15
LpM2	GO:0002250	adaptive immune response	17/180	135/3635	0.000285937	0.00593918	0.00484136	12268/12259/14964/11687/12262/12260/14972/12628/12518/12010/15985/17474/12523/74048/14131/57914/18733	17
LpM2	GO:0009611	response to wounding	22/180	135/3635	4.41342e-07	4.46815e-05	3.64224e-05	76905/14268/11816/246707/11687/12527/21825/14058/22177/14067/12628/20344/12491/14068/14824/66961/16412/14827/19128/16971/18129/18793	22
LpM2	GO:0006935	chemotaxis	22/180	131/3635	2.55572e-07	2.81241e-05	2.29255e-05	14268/20210/13618/21825/56744/55985/56221/12215/16414/19035/16409/20305/14182/11820/14068/12317/12768/16803/16971/14131/12182/14747	22
LpM2	GO:0042330	taxis	22/180	131/3635	2.55572e-07	2.81241e-05	2.29255e-05	14268/20210/13618/21825/56744/55985/56221/12215/16414/19035/16409/20305/14182/11820/14068/12317/12768/16803/16971/14131/12182/14747	22
LpM2	GO:0002697	regulation of immune effector process	20/180	130/3635	3.90516e-06	0.000224636	0.000183113	18636/11801/14964/16414/22177/16792/16409/12493/14972/12628/12010/21808/12491/14824/16803/12523/74048/14131/15000/27362	20
LpM2	GO:0042311	vasodilation	4/180	13/3635	0.00292336	0.0329689	0.0268747	11816/13618/16598/26433	4
LpM2	GO:0032930	positive regulation of superoxide anion generation	5/180	13/3635	0.000262013	0.00557273	0.00454264	13057/16414/22177/16409/11820	5
LpM2	GO:0034381	plasma lipoprotein particle clearance	5/180	13/3635	0.000262013	0.00557273	0.00454264	11816/20288/12491/16976/56530	5
LpM2	GO:0055094	response to lipoprotein particle	5/180	13/3635	0.000262013	0.00557273	0.00454264	11816/12527/16414/12491/16412	5
LpM2	GO:0001667	ameboidal-type cell migration	16/180	129/3635	0.000515807	0.00897982	0.00731995	76905/14268/11816/13618/21825/55985/12215/16414/14182/21808/14824/16421/12317/16412/18858/69683	16
LpM2	GO:0030100	regulation of endocytosis	16/180	123/3635	0.000298015	0.00593918	0.00484136	18636/22041/11816/11687/13057/12010/11820/12491/19152/12317/16412/16976/16803/19128/16971/14131	16
LpM2	GO:0050673	epithelial cell proliferation	15/180	120/3635	0.000711916	0.0114042	0.00929618	76905/13601/11816/13057/13618/21825/56221/12010/66222/14182/21808/14824/56312/69683/18129	15
LpM2	GO:0032102	negative regulation of response to external stimulus	13/180	117/3635	0.00464736	0.0468624	0.0382001	11816/14964/12527/21825/55985/19223/14972/16784/14824/12768/19128/66208/18793	13
LpM2	GO:0050727	regulation of inflammatory response	16/180	116/3635	0.000148699	0.00368978	0.00300775	11816/14964/11687/13618/56221/19223/11770/14972/11820/14824/56312/16803/18858/14131/207728/12182	16
LpM2	GO:1901615	organic hydroxy compound metabolic process	13/180	110/3635	0.00269866	0.0306292	0.0249675	11816/11687/13618/16409/14182/21808/11820/66375/11669/18858/16971/54381/68563	13
LpM2	GO:0050808	synapse organization	14/180	107/3635	0.000675736	0.0109653	0.00893845	11816/12259/12262/19073/16409/12260/72289/11820/14824/16412/20318/26364/18858/108155	14
LpM2	GO:0060326	cell chemotaxis	20/180	105/3635	1.09675e-07	1.46099e-05	1.19093e-05	20210/13618/21825/56744/55985/56221/12215/16414/19035/16409/20305/14182/11820/14068/12317/12768/16803/14131/12182/14747	20
LpM2	GO:0002449	lymphocyte mediated immunity	12/180	104/3635	0.00476553	0.047332	0.0385829	12268/12259/14964/12262/12260/14972/12628/12010/74048/14131/57914/18733	12
LpM2	GO:0034976	response to endoplasmic reticulum stress	14/180	103/3635	0.000455342	0.0082506	0.00672552	11687/21825/11820/67819/12317/74840/56312/14827/64136/18858/71853/14828/216440/27362	14
LpM2	GO:0006909	phagocytosis	18/180	103/3635	1.87559e-06	0.000115783	9.43815e-05	18636/11687/13057/21825/20288/16414/22177/16409/17167/276891/12491/19152/12317/16412/16803/19128/16971/14131	18
LpM2	GO:0003013	circulatory system process	14/180	102/3635	0.000411031	0.00770606	0.00628164	11816/13057/13618/14067/16598/19224/21808/11820/12491/74840/100952/16971/207728/26433	14
LpM2	GO:0042060	wound healing	18/180	101/3635	1.39128e-06	9.51073e-05	7.75272e-05	76905/14268/11816/246707/11687/12527/21825/14058/14067/12628/20344/12491/14068/16412/14827/19128/18129/18793	18
LpM2	GO:0002274	myeloid leukocyte activation	17/180	100/3635	5.4626e-06	0.000300562	0.000245004	14268/12259/21825/16414/22177/16409/12493/11820/14824/16803/17474/12523/14131/57914/18129/170741/18733	17
LpM2	GO:0019883	antigen processing and presentation of endogenous antigen	4/180	12/3635	0.00210448	0.0257316	0.0209752	14964/14972/12010/21356	4
LpM2	GO:0048143	astrocyte activation	4/180	12/3635	0.00210448	0.0257316	0.0209752	12259/11820/14824/16971	4
LpM2	GO:0050901	leukocyte tethering or rolling	4/180	12/3635	0.00210448	0.0257316	0.0209752	20345/20344/16421/16412	4
LpM2	GO:0071404	cellular response to low-density lipoprotein particle stimulus	4/180	12/3635	0.00210448	0.0257316	0.0209752	12527/16414/12491/16412	4
LpM2	GO:0061045	negative regulation of wound healing	5/180	12/3635	0.000167938	0.00400993	0.00326871	11816/12527/21825/19128/18793	5
LpM2	GO:0150146	cell junction disassembly	5/180	12/3635	0.000167938	0.00400993	0.00326871	12259/12262/16409/12260/16412	5
LpM2	GO:0002483	antigen processing and presentation of endogenous peptide antigen	4/180	11/3635	0.00145897	0.0190343	0.0155159	14964/14972/12010/21356	4
LpM2	GO:0015909	long-chain fatty acid transport	4/180	11/3635	0.00145897	0.0190343	0.0155159	11816/21825/11770/12491	4
LpM2	GO:0019885	antigen processing and presentation of endogenous peptide antigen via MHC class I	4/180	11/3635	0.00145897	0.0190343	0.0155159	14964/14972/12010/21356	4
LpM2	GO:0030574	collagen catabolic process	4/180	10/3635	0.000965539	0.0140447	0.0114486	13010/19152/16412/74048	4
LpM2	GO:0034331	cell junction maintenance	4/180	10/3635	0.000965539	0.0140447	0.0114486	19152/14824/16412/20318	4
LpM2	GO:0042551	neuron maturation	4/180	10/3635	0.000965539	0.0140447	0.0114486	12259/13618/11820/18858	4
LpM2	GO:0050820	positive regulation of coagulation	4/180	10/3635	0.000965539	0.0140447	0.0114486	246707/21825/12491/14068	4
LpM2	GO:0002396	MHC protein complex assembly	5/180	10/3635	5.79754e-05	0.00168662	0.00137485	12010/12317/14827/15000/21356	5
LpM2	GO:0002501	peptide antigen assembly with MHC protein complex	5/180	10/3635	5.79754e-05	0.00168662	0.00137485	12010/12317/14827/15000/21356	5
LpM2	GO:0006953	acute-phase response	5/180	10/3635	5.79754e-05	0.00168662	0.00137485	14268/20210/13618/15439/16803	5
LpM2	GO:0030195	negative regulation of blood coagulation	5/180	10/3635	5.79754e-05	0.00168662	0.00137485	11816/12527/21825/19128/18793	5
LpM2	GO:0050819	negative regulation of coagulation	5/180	10/3635	5.79754e-05	0.00168662	0.00137485	11816/12527/21825/19128/18793	5
LpM2	GO:1900047	negative regulation of hemostasis	5/180	10/3635	5.79754e-05	0.00168662	0.00137485	11816/12527/21825/19128/18793	5
LRM2	GO:0051258	protein polymerization	27/368	98/3635	6.46556e-07	0.000143951	0.000124354	19241/19240/12721/12343/12332/18643/227753/12631/74117/67771/68089/19353/13860/14544/76709/75608/15519/18753/23999/72042/11845/68953/14489/67971/12345/22142/22334	27
LRM2	GO:1903039	positive regulation of leukocyte cell-cell adhesion	25/368	96/3635	5.24863e-06	0.000512673	0.000442881	12772/14999/14961/14998/14969/16149/14960/668101/19264/12721/11461/100038947/19204/11501/16423/15519/16952/320404/16852/12505/12520/15505/12400/19261/12394	25
LRM2	GO:0031589	cell-substrate adhesion	21/368	89/3635	0.000144718	0.00447148	0.00386276	11465/12721/20194/22793/29875/16480/12631/19353/11501/17118/76709/12540/17886/26362/192176/16852/110829/246177/20874/19261/23991	21
LRM2	GO:0110053	regulation of actin filament organization	27/368	89/3635	7.27481e-08	3.14688e-05	2.71848e-05	19241/11465/19240/108686/12721/12343/20194/12332/18643/22388/227753/12631/74117/67771/19353/13860/16423/76709/12540/18753/23999/72042/192176/11845/14489/12345/107702	27
LRM2	GO:0050870	positive regulation of T cell activation	23/368	87/3635	9.62211e-06	0.000809326	0.00069915	12772/14999/14961/14998/14969/16149/14960/668101/19264/12721/11461/100038947/11501/16423/15519/16952/320404/16852/12520/15505/12400/19261/12394	23
LRM2	GO:0007409	axonogenesis	18/368	86/3635	0.00192676	0.0322332	0.0278452	11465/67784/56177/13723/11461/22352/11658/74117/19353/15519/77300/23999/15516/13690/71653/20351/18738/233489	18
LRM2	GO:0072659	protein localization to plasma membrane	19/368	86/3635	0.000726571	0.0165418	0.0142899	12306/51801/16854/108686/11461/20194/16480/74117/19353/22350/235442/67268/65106/192176/11845/12520/57437/233489/23991	19
LRM2	GO:0007162	negative regulation of cell adhesion	18/368	79/3635	0.0006771	0.0156508	0.0135202	54607/67784/16149/14960/16854/19264/16600/14190/12631/11501/16952/18753/16852/12505/21672/19252/12400/12394	18
LRM2	GO:0022604	regulation of cell morphogenesis	21/368	79/3635	2.16094e-05	0.00133537	0.00115358	67784/12721/66713/67220/22388/12631/74117/19353/17118/13860/22350/16952/17886/67268/12505/192662/12345/15387/20196/20351/233489	21
LRM2	GO:0010038	response to metal ion	17/368	78/3635	0.00160844	0.0284816	0.0246043	12925/12313/15902/29875/227753/11747/14281/17748/16478/12315/16477/11513/320404/14661/22142/22218/19045	17
LRM2	GO:0032984	protein-containing complex disassembly	16/368	77/3635	0.00365961	0.0492843	0.0425751	12343/12313/12332/22388/227753/12631/13860/76709/75608/23999/276770/68953/14489/12345/269523/23991	16
LRM2	GO:0016042	lipid catabolic process	16/368	71/3635	0.00151221	0.027748	0.0239706	67111/14667/19156/66857/16956/231871/67041/22629/18753/12894/66190/113868/110842/110826/81004/72054	16
LRM2	GO:0010721	negative regulation of cell development	16/368	70/3635	0.0012879	0.0248392	0.0214578	16149/12257/15902/18102/14190/12631/74117/22629/16952/66058/65963/12505/21672/12400/20351/12394	16
LRM2	GO:0045619	regulation of lymphocyte differentiation	19/368	70/3635	3.90368e-05	0.00190651	0.00164697	12772/14998/16149/14960/19264/15902/11461/14190/11501/15519/16952/26362/320404/12505/21672/66494/12400/12193/12394	19
LRM2	GO:0032271	regulation of protein polymerization	23/368	70/3635	1.37721e-07	5.21275e-05	4.50312e-05	19241/19240/12721/12343/12332/18643/227753/12631/74117/67771/19353/13860/14544/76709/15519/18753/23999/72042/11845/14489/67971/12345/22334	23
LRM2	GO:0034341	response to type II interferon	19/368	69/3635	3.13016e-05	0.00169252	0.00146211	14961/11465/14969/16149/14960/20308/12313/22793/66713/22352/12332/17533/227753/20305/74117/16423/12540/20874/19261	19
LRM2	GO:0008154	actin polymerization or depolymerization	21/368	68/3635	1.56694e-06	0.000258698	0.000223481	19241/19240/12721/12343/12332/18643/22388/227753/12631/74117/67771/68089/19353/13860/76709/18753/23999/72042/11845/14489/12345	21
LRM2	GO:0016358	dendrite development	15/368	67/3635	0.00225988	0.0360153	0.0311124	66713/29875/12631/74117/19353/17118/22629/12540/210293/11845/13196/66225/13690/15387/233489	15
LRM2	GO:0007163	establishment or maintenance of cell polarity	17/368	66/3635	0.000202154	0.0058858	0.00508455	11461/66713/22388/227753/16905/12631/74117/67771/19353/22350/15519/12540/17886/11845/110829/15516/71653	17
LRM2	GO:0050803	regulation of synapse structure or activity	15/368	65/3635	0.00163707	0.0286534	0.0247528	66713/22631/12631/74117/17118/12540/11845/13196/15387/22154/269523/20351/22142/233489/76936	15
LRM2	GO:0050807	regulation of synapse organization	15/368	65/3635	0.00163707	0.0286534	0.0247528	66713/22631/12631/74117/17118/12540/11845/13196/15387/22154/269523/20351/22142/233489/76936	15
LRM2	GO:0030041	actin filament polymerization	20/368	62/3635	1.29233e-06	0.000230187	0.000198851	19241/19240/12721/12343/12332/18643/227753/12631/74117/67771/68089/19353/13860/76709/18753/23999/72042/11845/14489/12345	20
LRM2	GO:0051495	positive regulation of cytoskeleton organization	14/368	61/3635	0.00245457	0.037728	0.032592	108686/20194/18643/22388/227753/12631/74117/19353/16423/14544/76709/12540/192176/11845	14
LRM2	GO:0010810	regulation of cell-substrate adhesion	14/368	60/3635	0.00207779	0.0343801	0.0296998	11465/20194/29875/16480/12631/19353/76709/12540/17886/192176/16852/110829/20874/23991	14
LRM2	GO:0008064	regulation of actin polymerization or depolymerization	20/368	60/3635	7.13099e-07	0.000143951	0.000124354	19241/19240/12721/12343/12332/18643/22388/227753/12631/74117/67771/19353/13860/76709/18753/23999/72042/11845/14489/12345	20
LRM2	GO:0030832	regulation of actin filament length	20/368	60/3635	7.13099e-07	0.000143951	0.000124354	19241/19240/12721/12343/12332/18643/22388/227753/12631/74117/67771/19353/13860/76709/18753/23999/72042/11845/14489/12345	20
LRM2	GO:1902905	positive regulation of supramolecular fiber organization	15/368	59/3635	0.000555637	0.0135683	0.0117212	108686/20194/18643/22388/227753/12631/74117/19353/16423/14544/76709/12540/192176/11845/234407	15
LRM2	GO:0008360	regulation of cell shape	14/368	58/3635	0.00146676	0.0274157	0.0236835	67784/12721/67220/22388/12631/19353/13860/22350/16952/17886/67268/192662/20196/20351	14
LRM2	GO:0043270	positive regulation of monoatomic ion transport	14/368	58/3635	0.00146676	0.0274157	0.0236835	69810/12772/16854/12313/12257/12631/19204/12315/192176/93692/19058/12856/12028/22218	14
LRM2	GO:0071346	cellular response to type II interferon	16/368	57/3635	0.000103445	0.00340468	0.00294119	14961/11465/20308/12313/22793/66713/22352/12332/17533/227753/20305/74117/16423/12540/20874/19261	16
LRM2	GO:0022408	negative regulation of cell-cell adhesion	13/368	56/3635	0.00312167	0.0435595	0.0376296	54607/16149/14960/16854/16600/14190/11501/16952/18753/12505/21672/12400/12394	13
LRM2	GO:0060560	developmental growth involved in morphogenesis	14/368	56/3635	0.00101357	0.0203252	0.0175582	56177/29875/12631/74117/15519/77300/23999/66225/15516/13690/71653/15387/20351/233489	14
LRM2	GO:0045580	regulation of T cell differentiation	16/368	56/3635	8.18455e-05	0.00302229	0.00261086	12772/14998/16149/14960/19264/11461/14190/11501/15519/16952/320404/12505/21672/66494/12400/12394	16
LRM2	GO:0001776	leukocyte homeostasis	13/368	55/3635	0.00263229	0.0388808	0.0335879	12772/16149/12721/12044/16952/26362/210293/320404/12505/21672/15251/18707/12028	13
LRM2	GO:0022900	electron transport chain	13/368	55/3635	0.00263229	0.0388808	0.0335879	66142/12858/22272/12867/13063/66152/67530/110842/12868/225887/67264/110826/67680	13
LRM2	GO:0060491	regulation of cell projection assembly	14/368	55/3635	0.000835389	0.0178138	0.0153888	108686/66713/18643/12631/74117/19353/13860/76709/15519/12540/18753/23999/11845/12345	14
LRM2	GO:0120032	regulation of plasma membrane bounded cell projection assembly	14/368	55/3635	0.000835389	0.0178138	0.0153888	108686/66713/18643/12631/74117/19353/13860/76709/15519/12540/18753/23999/11845/12345	14
LRM2	GO:1902904	negative regulation of supramolecular fiber organization	15/368	55/3635	0.000242178	0.00677899	0.00585615	19241/19240/12721/12343/12332/18643/227753/12631/13860/76709/18753/23999/14489/12345/23991	15
LRM2	GO:0061572	actin filament bundle organization	16/368	55/3635	6.43067e-05	0.00252884	0.00218458	11465/108686/20194/22793/18643/12631/19353/17118/13860/16423/22350/12540/17886/22027/192176/71653	16
LRM2	GO:0022904	respiratory electron transport chain	13/368	54/3635	0.00220757	0.0357461	0.0308799	66142/12858/22272/12867/13063/66152/67530/110842/12868/225887/67264/110826/67680	13
LRM2	GO:0051017	actin filament bundle assembly	15/368	54/3635	0.000193668	0.00569346	0.00491839	11465/108686/20194/22793/18643/12631/19353/17118/13860/16423/22350/12540/17886/22027/192176	15
LRM2	GO:0099173	postsynapse organization	13/368	53/3635	0.00184088	0.0311406	0.0269014	11461/66713/12631/74117/19353/17118/22350/12540/210293/11845/13196/15387/76936	13
LRM2	GO:0030833	regulation of actin filament polymerization	19/368	53/3635	3.73971e-07	0.000102944	8.893e-05	19241/19240/12721/12343/12332/18643/227753/12631/74117/67771/19353/13860/76709/18753/23999/72042/11845/14489/12345	19
LRM2	GO:0045621	positive regulation of lymphocyte differentiation	13/368	52/3635	0.001526	0.027748	0.0239706	12772/14998/16149/14960/19264/11461/11501/15519/16952/26362/320404/12400/12394	13
LRM2	GO:0031333	negative regulation of protein-containing complex assembly	15/368	52/3635	0.000121265	0.00390627	0.0033745	19241/19240/12343/12332/18643/227753/12631/13860/76709/12540/18753/23999/14489/12345/22334	15
LRM2	GO:0071887	leukocyte apoptotic process	12/368	50/3635	0.0033269	0.0459994	0.0397374	16149/16854/12044/11501/16952/26362/320404/12505/15251/66494/18707/12028	12
LRM2	GO:0051494	negative regulation of cytoskeleton organization	15/368	50/3635	7.36587e-05	0.00278798	0.00240845	19241/19240/12721/12343/12332/18643/227753/12631/13860/76709/18753/23999/14489/12345/23991	15
LRM2	GO:0043067	regulation of programmed cell death	75/368	496/3635	0.000103155	0.00340468	0.00294119	67784/56177/16149/16854/23882/19264/21664/12721/12047/19231/12044/12257/15511/11461/11927/103537/227753/11747/16905/16600/13032/22631/12334/17748/11501/22629/268373/21761/67693/67184/110651/15519/16952/12540/26362/11740/18753/66190/320404/11910/65106/22070/192176/16852/276770/12505/212937/110829/21672/17210/15251/19252/56706/56086/15516/66494/22695/15505/69202/20874/67397/15502/215653/15387/10870…	75
LRM2	GO:0006936	muscle contraction	12/368	49/3635	0.0027754	0.0402101	0.0347362	17904/12313/227753/16480/19204/326618/12315/59069/192176/212937/19735/22218	12
LRM2	GO:0043409	negative regulation of MAPK cascade	12/368	49/3635	0.0027754	0.0402101	0.0347362	19264/13449/16600/268373/22350/18753/11910/19252/15502/19735/19261/330177	12
LRM2	GO:0007399	nervous system development	77/368	483/3635	1.15807e-05	0.000871755	0.000753081	12772/12306/11465/67784/56177/108686/19156/13723/12257/15902/11461/20194/56758/18102/66713/22352/11658/12332/18643/29875/22388/227753/58861/14281/231871/16600/19664/13032/66922/22631/12631/74117/66142/19353/17118/22629/268373/22272/15519/16952/12540/77300/26362/23999/66190/210293/320165/192176/16852/11845/22248/12505/13196/19058/212937/19385/15251/66225/22151/15516/12934/13690/66411/71653/15387/3…	77
LRM2	GO:0042981	regulation of apoptotic process	73/368	475/3635	7.55511e-05	0.00282431	0.00243982	67784/56177/16149/16854/23882/19264/21664/12721/12047/19231/12044/12257/15511/11461/11927/103537/227753/11747/16905/16600/13032/12334/17748/11501/22629/268373/21761/67693/67184/110651/15519/16952/12540/26362/11740/18753/320404/11910/65106/22070/192176/16852/276770/12505/212937/110829/21672/17210/15251/19252/56706/56086/15516/66494/22695/15505/69202/20874/67397/15502/215653/15387/108705/18707/5629…	73
LRM2	GO:0002682	regulation of immune system process	66/368	474/3635	0.00287666	0.0407034	0.0351623	225825/414084/12772/14999/14961/54607/14998/14969/16149/14960/668101/16854/20308/19264/12721/57781/12047/15902/11461/18102/16534/232413/14281/14190/13032/22631/100038947/19204/19353/11501/12798/16423/110651/22350/16478/15519/16952/17060/56045/11513/26362/66058/320404/16852/65963/11845/12505/21672/15251/19252/246177/12520/66494/22695/15505/12400/12193/215653/18707/93765/19261/12028/12394/100040462…	66
LRM2	GO:0051240	positive regulation of multicellular organismal process	70/368	473/3635	0.000362658	0.00922796	0.00797173	225825/12772/14999/12306/14961/14998/67784/14969/16149/14960/668101/16854/23882/20308/19264/12721/16956/12257/15902/11461/66713/22352/384009/227753/58861/14281/16600/19664/13032/16480/12631/74117/100038947/19204/11501/17118/16423/22350/16478/15519/235442/16952/26362/23999/320404/192176/16852/18746/21672/15251/12520/12481/14489/13690/15505/12400/71653/15387/18707/19735/20196/20351/19261/53605/7788…	70
LRM2	GO:0051049	regulation of transport	73/368	471/3635	5.64693e-05	0.0024083	0.00208045	69810/12772/12306/11465/16149/668101/16854/19264/12721/12313/12257/18550/11461/20194/16534/11307/11747/67041/16480/12631/74117/100038947/19204/19353/22629/12798/16423/268373/22350/76709/12315/15519/235442/16952/12540/17886/26362/11740/18753/12894/215280/65106/192176/93692/11845/66395/68953/14661/22248/19058/212937/67267/15251/12856/12520/15516/66494/192662/12934/67397/15502/15387/19735/19261/5633…	73
LRM2	GO:0045582	positive regulation of T cell differentiation	12/368	47/3635	0.00189421	0.0318649	0.027527	12772/14998/16149/14960/19264/11461/11501/15519/16952/320404/12400/12394	12
LRM2	GO:0008361	regulation of cell size	12/368	46/3635	0.00154868	0.027748	0.0239706	56177/16534/12631/74117/19353/15519/23999/15516/14489/13690/71653/20351	12
LRM2	GO:0034767	positive regulation of monoatomic ion transmembrane transport	12/368	46/3635	0.00154868	0.027748	0.0239706	69810/12772/12313/12631/19204/12315/192176/93692/19058/12856/12028/22218	12
LRM2	GO:0007009	plasma membrane organization	12/368	44/3635	0.00101205	0.0203252	0.0175582	12306/19264/19156/20194/227753/75608/17886/18753/66395/68953/13196/226101	12
LRM2	GO:1903038	negative regulation of leukocyte cell-cell adhesion	12/368	44/3635	0.00101205	0.0203252	0.0175582	54607/16149/14960/16854/16600/14190/11501/16952/12505/21672/12400/12394	12
LRM2	GO:0048870	cell motility	66/368	435/3635	0.00026568	0.00731345	0.00631785	12772/19241/11465/67784/19240/16149/98365/16854/20308/108686/19264/12721/57781/12257/18550/11461/72461/22352/20195/18643/384009/67220/29875/22388/11747/16905/16600/20305/66922/16480/12631/74117/67771/19204/19353/11501/12798/13860/16423/268373/76709/15519/16952/12540/17886/26362/18753/210293/192176/11845/12505/15251/19252/246177/12520/192662/71653/20874/15502/18707/20351/19261/22142/12028/23991/10…	66
LRM2	GO:0044093	positive regulation of molecular function	63/368	432/3635	0.00111861	0.0221383	0.0191246	12772/12306/67784/51801/16149/20308/108686/19264/19156/12313/20194/18102/18643/67941/29875/227753/16600/20305/16480/12631/74117/19204/11501/17118/268373/67184/12315/15519/12540/11513/26362/18753/210293/65106/93692/13063/22248/13196/110829/15251/12856/15516/66494/14489/67397/26382/23802/215653/15387/93765/269523/330177/56295/53379/56330/12028/231889/22218/19384/12226/233489/23991/70497	63
LRM2	GO:0010811	positive regulation of cell-substrate adhesion	11/368	43/3635	0.00285873	0.0406396	0.0351072	20194/29875/16480/12631/19353/76709/12540/17886/192176/110829/23991	11
LRM2	GO:1990138	neuron projection extension	13/368	43/3635	0.000205023	0.00591248	0.0051076	56177/29875/74117/15519/77300/23999/66225/15516/13690/71653/15387/20351/233489	13
LRM2	GO:0016477	cell migration	63/368	409/3635	0.000242748	0.00677899	0.00585615	12772/19241/11465/67784/19240/16149/98365/16854/20308/108686/19264/12721/57781/12257/18550/72461/22352/20195/18643/384009/67220/29875/22388/16905/16600/20305/66922/16480/12631/74117/67771/19204/19353/11501/12798/13860/16423/268373/76709/15519/16952/12540/17886/26362/18753/210293/192176/11845/12505/15251/19252/246177/12520/192662/71653/20874/18707/20351/19261/22142/12028/23991/107702	63
LRM2	GO:2000106	regulation of leukocyte apoptotic process	12/368	40/3635	0.000389981	0.00984051	0.00850089	16149/16854/12044/11501/16952/26362/320404/12505/15251/66494/18707/12028	12
LRM2	GO:0045595	regulation of cell differentiation	65/368	392/3635	1.78945e-05	0.0012041	0.00104018	12772/19241/12306/14998/67784/16149/14960/20308/19264/16956/12257/15902/11461/20194/18102/66713/22352/11307/384009/22388/58861/16905/14281/16600/19664/14190/12631/74117/19353/11501/17118/22629/16478/15519/16952/13207/16477/26362/23999/66058/320404/230257/276770/65963/12505/67267/21672/15251/66494/12934/22695/13690/12400/71653/12193/215653/19735/20351/53605/77889/12226/210029/233489/12394/23991	65
LRM2	GO:0019646	aerobic electron transport chain	11/368	39/3635	0.00120775	0.0234427	0.0202514	66142/12858/22272/12867/13063/66152/67530/12868/225887/67264/67680	11
LRM2	GO:0097581	lamellipodium organization	14/368	39/3635	1.3175e-05	0.000949857	0.000820551	108686/66713/67220/12631/74117/67771/19353/73341/76709/15519/12540/23999/12505/12345	14
LRM2	GO:0051261	protein depolymerization	11/368	38/3635	0.000951674	0.0196883	0.0170081	12343/12332/22388/227753/12631/13860/76709/23999/14489/12345/23991	11
LRM2	GO:0043244	regulation of protein-containing complex disassembly	12/368	38/3635	0.000228025	0.00651377	0.00562704	12343/12332/22388/227753/12631/13860/76709/23999/276770/14489/12345/23991	12
LRM2	GO:0022008	neurogenesis	63/368	379/3635	2.27994e-05	0.00138073	0.00119277	12772/12306/11465/67784/56177/108686/19156/13723/12257/15902/11461/20194/18102/66713/22352/11658/29875/22388/58861/231871/16600/19664/66922/22631/12631/74117/19353/17118/22629/268373/22272/15519/16952/12540/77300/26362/23999/210293/320165/192176/16852/11845/12505/13196/19058/19385/15251/66225/15516/12934/13690/71653/15387/19735/20351/18738/330177/22142/12028/53605/233489/12394/23991	63
LRM2	GO:0051130	positive regulation of cellular component organization	56/368	373/3635	0.00108101	0.0215348	0.0186032	12306/67784/668101/16854/108686/19264/20194/18102/66713/11307/18643/29875/22388/227753/12631/74117/100038947/18718/12334/19353/17118/13860/16423/14544/76709/15519/235442/16952/12540/17886/26362/11740/23999/192176/276770/11845/66395/13196/234407/110829/19385/15251/13690/67971/71653/15387/19735/269523/20351/19261/53379/56330/72587/12028/22218/233489	56
LRM2	GO:0007010	cytoskeleton organization	71/368	372/3635	2.17733e-08	1.31859e-05	1.13909e-05	19241/11465/19240/108686/12721/12343/16985/15511/11461/20194/22793/66713/22352/12332/18643/29875/22388/227753/16905/12631/74117/73723/67771/68089/19353/17118/22629/12798/13860/16423/22350/326618/14544/52004/76709/75608/59069/16952/12540/17886/18753/23999/72042/22027/215280/320165/192176/11845/68953/19385/246177/56706/22151/12934/14489/67971/66411/15505/71653/20874/12345/26382/22154/11867/269523/1…	71
LRM2	GO:2000026	regulation of multicellular organismal development	57/368	365/3635	0.000348044	0.00893117	0.00771535	12772/12306/14998/67784/16149/14960/16854/20308/19264/12257/15902/11461/20194/18102/66713/22352/58861/14281/16600/19664/14190/13032/16480/12631/74117/11501/17118/22629/15519/16952/26362/23999/66058/320404/16468/65963/18746/12505/21672/15251/66494/22695/13690/12400/71653/12193/215653/15387/18707/19735/20351/53605/12226/233489/12394/23991/107702	57
LRM2	GO:0001775	cell activation	57/368	364/3635	0.000323235	0.00858557	0.00741679	225825/12772/14999/381319/14961/54607/14998/14969/16149/14960/98365/668101/16854/23882/19264/12721/19156/12047/15902/11461/227753/19664/14190/13032/22631/100038947/19204/11501/16423/268373/16478/54353/15519/16952/17886/17060/26362/11740/18753/210293/320404/192176/16852/21985/12505/21672/12520/12481/66494/15505/12400/12193/18707/20351/19261/12028/12394	57
LRM2	GO:0051094	positive regulation of developmental process	56/368	360/3635	0.000437643	0.0108621	0.00938345	12772/19241/14998/67784/16149/14960/16854/20308/19264/16956/12257/15902/11461/66713/22352/384009/29875/58861/16905/14281/16600/19664/16480/12631/74117/12334/19353/11501/17118/22350/16478/15519/16952/16477/26362/23999/320404/192176/276770/18746/15251/66225/22695/13690/12400/71653/15387/18707/20351/12028/53605/77889/12226/210029/233489/12394	56
LRM2	GO:1903707	negative regulation of hemopoiesis	11/368	36/3635	0.000572497	0.0137581	0.0118852	16149/15902/18102/14190/16952/66058/65963/12505/21672/12400/12394	11
LRM2	GO:0008284	positive regulation of cell population proliferation	52/368	353/3635	0.00253949	0.0382566	0.0330487	12772/14999/12306/67784/16149/16854/108686/19264/12721/12257/15902/11461/18102/66713/22352/18643/12982/29875/58861/19664/12631/74117/19204/19353/17118/13860/16423/76709/15519/235442/16952/12540/11740/23999/66190/11910/192176/21985/19385/15251/12856/12520/13690/71653/15387/18707/19735/20196/53605/77889/233489/23991	52
LRM2	GO:0040011	locomotion	54/368	351/3635	0.000739144	0.0167024	0.0144287	13587/12772/19241/11465/67784/19240/16149/98365/16854/20308/19264/12721/57781/16985/18550/72461/22352/20195/18643/384009/29875/22388/58861/11747/16905/16600/20305/66922/16480/12631/74117/19204/19353/11501/12798/16423/268373/76709/16952/12540/17886/18753/210293/192176/11845/15251/19252/12520/192662/71653/20874/18707/20351/23991	54
LRM2	GO:0001952	regulation of cell-matrix adhesion	10/368	35/3635	0.00180461	0.0307113	0.0265305	11465/20194/29875/16480/12631/19353/17886/110829/20874/23991	10
LRM2	GO:0120034	positive regulation of plasma membrane bounded cell projection assembly	11/368	34/3635	0.000328558	0.00860243	0.00743135	108686/66713/18643/12631/74117/19353/13860/76709/15519/12540/23999	11
LRM2	GO:0060996	dendritic spine development	12/368	34/3635	6.72764e-05	0.0026117	0.00225616	66713/12631/74117/19353/17118/12540/210293/11845/13196/66225/13690/15387	12
LRM2	GO:1902106	negative regulation of leukocyte differentiation	11/368	33/3635	0.000244026	0.00677899	0.00585615	16149/15902/18102/14190/16952/66058/65963/12505/21672/12400/12394	11
LRM2	GO:0045321	leukocyte activation	55/368	328/3635	6.40089e-05	0.00252884	0.00218458	225825/12772/14999/381319/14961/54607/14998/14969/16149/14960/98365/668101/16854/23882/19264/12721/19156/12047/15902/11461/227753/19664/14190/13032/22631/100038947/19204/11501/16423/16478/54353/15519/16952/17886/17060/26362/11740/18753/210293/320404/16852/21985/12505/21672/12520/12481/66494/15505/12400/12193/18707/20351/19261/12028/12394	55
LRM2	GO:0048813	dendrite morphogenesis	9/368	32/3635	0.00342347	0.0469333	0.0405441	66713/12631/74117/19353/17118/22629/12540/210293/233489	9
LRM2	GO:0060341	regulation of cellular localization	47/368	317/3635	0.00361695	0.0491126	0.0424268	12306/16854/108686/11461/16534/11307/29875/227753/11747/16905/67041/22631/16480/12631/74117/19353/268373/22350/76709/15519/16952/12540/17886/18753/12894/215280/192176/11845/14661/67267/15251/12520/15516/192662/22695/67397/15502/15387/218490/269523/56330/12028/22218/19384/233489/76936/23991	47
LRM2	GO:0030030	cell projection organization	56/368	317/3635	1.1196e-05	0.000869265	0.00075093	11465/67784/56177/108686/12721/13723/11461/18102/66713/22352/11658/12332/18643/67220/29875/227753/16600/12631/74117/67771/19353/17118/22629/13860/73341/22350/76709/15519/235442/12540/17886/77300/18753/23999/210293/192176/16852/11845/12505/13196/19385/66225/15516/12934/13690/71653/12345/26382/15387/19735/20351/18738/330177/22142/233489/23991	56
LRM2	GO:0007155	cell adhesion	58/368	315/3635	1.91094e-06	0.000263015	0.00022721	225825/12772/14999/14961/54607/11465/14998/67784/14969/16149/14960/668101/16854/19264/12721/57781/13723/11461/20194/22793/11658/29875/16600/19664/14190/16480/12631/100038947/19204/19353/11501/17118/16423/268373/76709/15519/16952/12540/17886/227929/26362/18753/320404/192176/16852/12505/110829/21672/19252/246177/12520/12481/15505/12400/20874/19261/12394/23991	58
LRM2	GO:0120036	plasma membrane bounded cell projection organization	54/368	310/3635	2.50319e-05	0.00146488	0.00126546	11465/67784/56177/108686/12721/13723/11461/18102/66713/22352/11658/18643/67220/29875/227753/16600/12631/74117/67771/19353/17118/22629/13860/73341/22350/76709/15519/12540/17886/77300/18753/23999/210293/192176/16852/11845/12505/13196/19385/66225/15516/12934/13690/71653/12345/26382/15387/19735/20351/18738/330177/22142/233489/23991	54
LRM2	GO:0150115	cell-substrate junction organization	10/368	31/3635	0.000631129	0.0148087	0.0127927	11465/20194/29875/12631/19353/235442/17886/11845/110829/20874	10
LRM2	GO:0032272	negative regulation of protein polymerization	14/368	31/3635	4.95909e-07	0.000125134	0.0001081	19241/19240/12343/12332/18643/227753/12631/13860/76709/18753/23999/14489/12345/22334	14
LRM2	GO:0048675	axon extension	9/368	31/3635	0.00269597	0.0396282	0.0342335	56177/74117/15519/77300/23999/15516/13690/71653/20351	9
LRM2	GO:0030097	hemopoiesis	55/368	309/3635	1.07564e-05	0.000857112	0.000740431	12772/381319/14961/14998/16149/14960/98365/23882/20308/19264/19156/12047/15902/11461/18102/22388/14281/16600/19664/14190/18718/11501/12798/12398/15519/16952/17886/16477/26362/11740/66058/210293/320404/230257/192176/16852/65963/21985/12505/212937/21672/15251/12520/66494/22695/12400/104759/12193/215653/20351/19261/12028/233489/12394/23991	55
LRM2	GO:0034097	response to cytokine	46/368	306/3635	0.00302877	0.0426563	0.0368494	12772/14961/11465/14969/16149/14960/20308/19264/12721/12313/16985/22793/66713/22352/12332/17533/12982/227753/16600/20305/12631/74117/13860/56421/16423/67184/16952/12540/56045/26362/11740/16468/110829/17210/15251/19252/15516/22695/20874/20383/12193/19261/22142/100040462/27056/23991	46
LRM2	GO:0048699	generation of neurons	52/368	303/3635	5.49705e-05	0.00237787	0.00205416	11465/67784/56177/108686/19156/13723/15902/11461/18102/66713/22352/11658/29875/231871/16600/19664/22631/12631/74117/19353/17118/22629/268373/22272/15519/12540/77300/26362/23999/210293/192176/16852/11845/12505/13196/19385/15251/66225/15516/12934/13690/71653/15387/19735/20351/18738/330177/22142/12028/233489/12394/23991	52
LRM2	GO:0030032	lamellipodium assembly	11/368	30/3635	9.1197e-05	0.00321098	0.00277386	108686/66713/12631/74117/19353/73341/76709/15519/12540/23999/12345	11
LRM2	GO:0040012	regulation of locomotion	45/368	298/3635	0.00307442	0.0430988	0.0372316	12772/19241/11465/67784/19240/16149/16854/19264/12721/57781/18550/72461/22352/20195/18643/384009/29875/11747/16905/16600/66922/16480/12631/74117/19204/19353/11501/12798/16423/76709/16952/12540/17886/210293/192176/11845/15251/19252/12520/192662/71653/20874/18707/20351/23991	45
LRM2	GO:2000145	regulation of cell motility	45/368	293/3635	0.00218335	0.035544	0.0307053	12772/19241/11465/67784/19240/16149/16854/19264/12721/57781/18550/72461/22352/20195/18643/384009/29875/11747/16905/16600/66922/16480/12631/74117/19204/19353/11501/12798/16423/76709/16952/12540/17886/210293/192176/11845/15251/19252/12520/192662/71653/20874/18707/20351/23991	45
LRM2	GO:0030182	neuron differentiation	49/368	289/3635	0.000126784	0.00404108	0.00349095	11465/67784/56177/108686/19156/13723/15902/11461/18102/66713/22352/11658/29875/16600/19664/22631/12631/74117/19353/17118/22629/268373/22272/15519/12540/77300/23999/210293/192176/16852/11845/12505/13196/19385/15251/66225/15516/12934/13690/71653/15387/19735/20351/18738/330177/22142/233489/12394/23991	49
LRM2	GO:0032880	regulation of protein localization	44/368	288/3635	0.00271819	0.0397618	0.0343489	16854/108686/11461/16534/11307/29875/227753/11747/16905/67041/22631/16480/12631/74117/19353/268373/22350/76709/15519/16952/12540/17886/18753/12894/215280/192176/11845/14661/67267/15251/12520/15516/192662/67397/15502/15387/218490/269523/56330/22218/19384/233489/76936/23991	44
LRM2	GO:0043066	negative regulation of apoptotic process	44/368	286/3635	0.00236477	0.0367207	0.0317218	67784/16149/16854/12721/12047/19231/12044/15511/11927/16905/16600/17748/11501/22629/268373/67693/67184/110651/26362/11740/18753/320404/22070/192176/276770/12505/110829/21672/17210/15251/19252/56086/15516/66494/15505/69202/15502/15387/108705/56295/18611/12028/22334/23991	44
LRM2	GO:0051050	positive regulation of transport	53/368	286/3635	4.64936e-06	0.000473461	0.000409007	69810/12772/12306/668101/16854/19264/12313/12257/20194/16534/11307/67041/16480/12631/74117/100038947/19204/19353/16423/268373/22350/76709/12315/15519/235442/16952/12540/17886/26362/18753/215280/192176/93692/11845/68953/14661/19058/15251/12856/12520/15516/66494/12934/15387/19261/56330/12028/22218/19384/233489/12394/76936/23991	53
LRM2	GO:1901879	regulation of protein depolymerization	11/368	28/3635	4.32407e-05	0.00204583	0.00176732	12343/12332/22388/227753/12631/13860/76709/23999/14489/12345/23991	11
LRM2	GO:0044087	regulation of cellular component biogenesis	45/368	279/3635	0.0007692	0.0172529	0.0149042	19241/11465/19240/16854/108686/12721/12343/15511/20194/66713/12332/18643/29875/227753/12631/74117/67771/18718/19353/13860/16423/22350/14544/76709/75608/15519/12540/17886/18753/23999/72042/192176/11845/68953/110829/14489/67971/20874/12345/269523/20351/72587/12028/22334/22218	45
LRM2	GO:0030334	regulation of cell migration	43/368	278/3635	0.00238495	0.036845	0.0318292	12772/19241/11465/67784/19240/16149/16854/19264/12721/57781/18550/72461/22352/20195/18643/384009/29875/16905/16600/66922/16480/74117/19204/19353/11501/12798/16423/76709/16952/12540/17886/210293/192176/11845/15251/19252/12520/192662/71653/20874/18707/20351/23991	43
LRM2	GO:0046649	lymphocyte activation	49/368	273/3635	2.75328e-05	0.00154388	0.0013337	12772/14999/14961/54607/14998/14969/16149/14960/98365/668101/16854/23882/19264/12721/19156/12047/15902/11461/227753/19664/14190/100038947/11501/16423/54353/15519/16952/17886/17060/26362/11740/18753/210293/320404/16852/21985/12505/21672/12520/12481/66494/15505/12400/12193/18707/20351/19261/12028/12394	49
LRM2	GO:0060998	regulation of dendritic spine development	10/368	27/3635	0.000174015	0.005217	0.00450679	66713/12631/74117/19353/17118/11845/13196/66225/13690/15387	10
LRM2	GO:0030837	negative regulation of actin filament polymerization	13/368	26/3635	2.91716e-07	9.81461e-05	8.47852e-05	19241/19240/12343/12332/18643/227753/12631/13860/76709/18753/23999/14489/12345	13
LRM2	GO:0048041	focal adhesion assembly	8/368	25/3635	0.00235	0.0366794	0.0316861	11465/20194/29875/12631/19353/17886/110829/20874	8
LRM2	GO:0045597	positive regulation of cell differentiation	39/368	247/3635	0.00261023	0.0388808	0.0335879	12772/19241/14998/67784/16149/14960/20308/19264/16956/12257/15902/11461/66713/22352/384009/58861/16905/14281/74117/11501/17118/16478/15519/16952/16477/26362/23999/320404/276770/15251/22695/13690/12400/71653/53605/12226/210029/233489/12394	39
LRM2	GO:0060284	regulation of cell development	46/368	245/3635	1.49662e-05	0.0010539	0.000910426	12772/12306/14998/67784/16149/14960/20308/19264/12257/15902/11461/20194/18102/66713/22352/58861/14281/14190/12631/74117/19353/11501/17118/22629/15519/16952/26362/23999/66058/320404/65963/12505/21672/15251/66494/22695/13690/12400/71653/12193/215653/20351/53605/233489/12394/23991	46
LRM2	GO:0048666	neuron development	45/368	244/3635	3.0049e-05	0.00165433	0.00142912	11465/67784/56177/108686/13723/15902/11461/18102/66713/22352/11658/29875/16600/22631/12631/74117/19353/17118/22629/22272/15519/12540/77300/23999/210293/192176/16852/11845/12505/13196/19385/66225/15516/12934/13690/71653/15387/19735/20351/18738/330177/22142/233489/12394/23991	45
LRM2	GO:0043242	negative regulation of protein-containing complex disassembly	10/368	24/3635	5.34874e-05	0.00237787	0.00205416	12343/12332/227753/12631/13860/76709/23999/14489/12345/23991	10
LRM2	GO:1901880	negative regulation of protein depolymerization	10/368	24/3635	5.34874e-05	0.00237787	0.00205416	12343/12332/227753/12631/13860/76709/23999/14489/12345/23991	10
LRM2	GO:0030048	actin filament-based movement	9/368	24/3635	0.000332392	0.00860243	0.00743135	17904/227753/16480/17886/215280/192176/246177/71653/22218	9
LRM2	GO:0150116	regulation of cell-substrate junction organization	9/368	24/3635	0.000332392	0.00860243	0.00743135	11465/20194/29875/12631/19353/17886/11845/110829/20874	9
LRM2	GO:0051129	negative regulation of cellular component organization	37/368	235/3635	0.00352579	0.0480905	0.0415438	19241/19240/16854/12721/12343/12257/22352/12332/18643/227753/16905/20024/12631/74117/15078/22629/12798/13860/16423/76709/12540/11740/18753/23999/192176/16852/11845/22248/66494/14489/12345/20351/19261/56295/22334/233489/23991	37
LRM2	GO:0030155	regulation of cell adhesion	48/368	229/3635	3.40724e-07	0.000102944	8.893e-05	12772/14999/14961/54607/11465/14998/67784/14969/16149/14960/668101/16854/19264/12721/11461/20194/29875/16600/19664/14190/16480/12631/100038947/19204/19353/11501/16423/76709/15519/16952/12540/17886/227929/18753/320404/192176/16852/12505/110829/21672/19252/12520/15505/12400/20874/19261/12394/23991	48
LRM2	GO:0022603	regulation of anatomical structure morphogenesis	39/368	222/3635	0.000309689	0.00837268	0.00723288	12772/14998/67784/16854/12721/66713/22352/67220/22388/58861/16600/19664/16480/12631/74117/19353/17118/22629/13860/22350/16952/17886/23999/67268/18746/12505/15251/192662/13690/71653/12345/15387/18707/20196/20351/12226/233489/12394/107702	39
LRM2	GO:0097435	supramolecular fiber organization	53/368	222/3635	5.79924e-10	8.78005e-07	7.5848e-07	19241/12306/11465/19240/108686/12721/12343/20194/22793/66713/22352/12332/18643/29875/22388/227753/12631/74117/67771/68089/19353/17118/12798/13860/16423/22350/326618/14544/76709/59069/12540/17886/18753/23999/72042/22027/192176/11845/234407/246177/14489/67971/66411/71653/20874/12345/11867/19261/22142/12028/23991/107702/70497	53
LRM2	GO:0031175	neuron projection development	41/368	220/3635	5.43824e-05	0.00237787	0.00205416	11465/67784/56177/108686/13723/11461/18102/66713/22352/11658/29875/16600/12631/74117/19353/17118/22629/15519/12540/77300/23999/210293/192176/16852/11845/12505/13196/19385/66225/15516/12934/13690/71653/15387/19735/20351/18738/330177/22142/233489/23991	41
LRM2	GO:0000902	cell morphogenesis	45/368	220/3635	1.70348e-06	0.000258698	0.000223481	11465/67784/56177/12721/13723/15902/11461/66713/22352/11658/67220/29875/22388/12631/74117/19353/11501/17118/22629/13860/22350/15519/16952/12540/17886/77300/23999/210293/67268/192176/12505/66225/15516/192662/13690/71653/12345/15387/20196/20351/18738/330177/22142/233489/23991	45
LRM2	GO:0030042	actin filament depolymerization	10/368	22/3635	2.1252e-05	0.00133537	0.00115358	12343/12332/22388/227753/12631/13860/76709/23999/14489/12345	10
LRM2	GO:0030834	regulation of actin filament depolymerization	10/368	22/3635	2.1252e-05	0.00133537	0.00115358	12343/12332/22388/227753/12631/13860/76709/23999/14489/12345	10
LRM2	GO:0001954	positive regulation of cell-matrix adhesion	8/368	22/3635	0.000912181	0.0191811	0.01657	20194/29875/16480/12631/19353/17886/110829/23991	8
LRM2	GO:0060999	positive regulation of dendritic spine development	8/368	22/3635	0.000912181	0.0191811	0.01657	66713/12631/74117/19353/17118/66225/13690/15387	8
LRM2	GO:0002521	leukocyte differentiation	41/368	216/3635	3.4787e-05	0.00178552	0.00154245	12772/381319/14961/14998/16149/14960/98365/23882/20308/19264/19156/12047/15902/11461/18102/14281/19664/14190/11501/12398/15519/16952/16477/26362/11740/66058/210293/320404/16852/65963/21985/12505/21672/12520/66494/12400/12193/215653/20351/12028/12394	41
LRM2	GO:0030029	actin filament-based process	51/368	213/3635	1.14786e-09	1.15857e-06	1.00085e-06	19241/11465/19240/108686/12721/12343/17904/11461/20194/22793/66713/12332/18643/29875/22388/227753/16480/12631/74117/73112/67771/68089/19353/17118/12798/13860/16423/22350/326618/76709/59069/16952/12540/17886/18753/23999/72042/22027/215280/192176/11845/246177/14489/71653/12345/11867/19261/22218/19384/107702/70497	51
LRM2	GO:0051668	localization within membrane	34/368	210/3635	0.003229	0.0448505	0.0387449	12306/51801/16854/108686/19264/19156/11461/20194/227753/16905/16480/74117/19353/67184/22350/76709/75608/15519/235442/67437/67268/65106/192176/20335/11845/12520/27058/66212/66736/57437/56330/12028/233489/23991	34
LRM2	GO:0000165	MAPK cascade	39/368	210/3635	9.06443e-05	0.00321098	0.00277386	12772/16149/23882/20308/19264/19156/13449/384009/29875/227753/16600/20305/22631/19353/11501/268373/22350/12540/17886/18753/320404/11910/65106/12505/21672/19252/12520/22695/67397/15502/12193/26382/215653/19735/19261/330177/18611/77889/23991	39
LRM2	GO:0051893	regulation of focal adhesion assembly	8/368	21/3635	0.000635775	0.0148087	0.0127927	11465/20194/29875/12631/19353/17886/110829/20874	8
LRM2	GO:0090109	regulation of cell-substrate junction assembly	8/368	21/3635	0.000635775	0.0148087	0.0127927	11465/20194/29875/12631/19353/17886/110829/20874	8
LRM2	GO:0046847	filopodium assembly	9/368	21/3635	9.85505e-05	0.00339103	0.0029294	74117/19353/22350/76709/12540/18753/11845/12345/26382	9
LRM2	GO:0035239	tube morphogenesis	35/368	208/3635	0.00142283	0.0269271	0.0232614	12772/12306/11465/67784/51801/16854/15902/72461/18643/58861/16600/19664/22631/16480/12631/11501/16423/16952/12540/17886/16477/192176/18746/12505/19058/15251/18707/20351/12028/12226/64138/12394/19045/23991/107702	35
LRM2	GO:0098609	cell-cell adhesion	40/368	206/3635	2.51564e-05	0.00146488	0.00126546	12772/14999/14961/54607/14998/14969/16149/14960/668101/16854/19264/12721/57781/13723/11461/11658/16600/14190/16480/100038947/19204/11501/16423/268373/15519/16952/12540/17886/18753/320404/16852/12505/110829/21672/12520/12481/15505/12400/19261/12394	40
LRM2	GO:0030036	actin cytoskeleton organization	47/368	204/3635	2.10519e-08	1.31859e-05	1.13909e-05	19241/11465/19240/108686/12721/12343/11461/20194/22793/66713/12332/18643/29875/22388/227753/12631/74117/67771/68089/19353/17118/12798/13860/16423/22350/326618/76709/59069/16952/12540/17886/18753/23999/72042/22027/215280/192176/11845/246177/14489/71653/12345/11867/19261/19384/107702/70497	47
LRM2	GO:0043065	positive regulation of apoptotic process	34/368	203/3635	0.00180535	0.0307113	0.0265305	56177/23882/19264/21664/12047/12044/12257/227753/11747/13032/12334/11501/16952/12540/18753/11910/65106/16852/276770/12505/17210/15251/19252/66494/20874/15502/215653/18707/56330/18611/12028/12226/19045/27056	34
LRM2	GO:0050865	regulation of cell activation	38/368	203/3635	9.39477e-05	0.00326981	0.00282468	225825/12772/14999/14961/54607/14998/14969/16149/14960/668101/16854/19264/12721/15902/11461/14190/13032/100038947/19204/11501/16423/16478/15519/16952/26362/18753/320404/192176/16852/12505/21672/12520/66494/15505/12400/12193/19261/12394	38
LRM2	GO:1902743	regulation of lamellipodium organization	10/368	20/3635	7.31933e-06	0.000679905	0.000587348	66713/12631/74117/19353/76709/15519/12540/23999/12505/12345	10
LRM2	GO:0060048	cardiac muscle contraction	7/368	20/3635	0.00248052	0.0377438	0.0326056	12313/227753/16480/12315/192176/19735/22218	7
LRM2	GO:1900024	regulation of substrate adhesion-dependent cell spreading	7/368	20/3635	0.00248052	0.0377438	0.0326056	20194/19353/76709/12540/192176/110829/23991	7
LRM2	GO:0045010	actin nucleation	9/368	20/3635	6.17688e-05	0.00252884	0.00218458	12721/66713/227753/74117/67771/68089/76709/11867/107702	9
LRM2	GO:0043408	regulation of MAPK cascade	35/368	197/3635	0.000512129	0.0126075	0.0108912	12772/16149/23882/20308/19264/19156/13449/384009/29875/227753/16600/20305/22631/19353/11501/268373/22350/12540/17886/18753/11910/65106/12505/21672/19252/12520/67397/15502/26382/215653/19735/19261/330177/77889/23991	35
LRM2	GO:0042110	T cell activation	38/368	194/3635	3.3159e-05	0.0017615	0.0015217	12772/14999/14961/54607/14998/14969/16149/14960/98365/668101/16854/23882/19264/12721/19156/12047/11461/227753/14190/100038947/11501/16423/15519/16952/17886/320404/16852/12505/21672/12520/66494/15505/12400/12193/20351/19261/12028/12394	38
LRM2	GO:0001782	B cell homeostasis	7/368	19/3635	0.00176323	0.0303356	0.0262059	16149/12044/210293/12505/15251/18707/12028	7
LRM2	GO:1901890	positive regulation of cell junction assembly	8/368	19/3635	0.000283378	0.00773036	0.006678	20194/29875/12631/74117/19353/17886/110829/20351	8
LRM2	GO:0030835	negative regulation of actin filament depolymerization	9/368	19/3635	3.72666e-05	0.00184989	0.00159806	12343/12332/227753/12631/13860/76709/23999/14489/12345	9
LRM2	GO:0070201	regulation of establishment of protein localization	31/368	188/3635	0.00366215	0.0492843	0.0425751	16534/11307/11747/67041/16480/74117/19353/268373/76709/15519/16952/12540/17886/18753/12894/215280/192176/11845/14661/67267/15251/12520/15516/67397/15502/56330/22218/19384/233489/76936/23991	31
LRM2	GO:0002694	regulation of leukocyte activation	36/368	188/3635	8.9001e-05	0.00321098	0.00277386	225825/12772/14999/14961/54607/14998/14969/16149/14960/668101/16854/19264/12721/15902/11461/14190/13032/100038947/19204/11501/16423/16478/15519/16952/26362/320404/16852/12505/21672/12520/66494/15505/12400/12193/19261/12394	36
LRM2	GO:0072657	protein localization to membrane	31/368	182/3635	0.00217821	0.035544	0.0307053	12306/51801/16854/108686/11461/20194/227753/16480/74117/19353/67184/22350/76709/75608/15519/235442/67437/67268/65106/192176/20335/11845/12520/27058/66212/66736/57437/56330/12028/233489/23991	31
LRM2	GO:0051693	actin filament capping	9/368	18/3635	2.15174e-05	0.00133537	0.00115358	12343/12332/227753/12631/13860/76709/23999/14489/12345	9
LRM2	GO:0031344	regulation of cell projection organization	35/368	179/3635	7.16889e-05	0.00274777	0.00237371	67784/108686/18102/66713/22352/18643/29875/16600/12631/74117/19353/17118/22629/13860/22350/76709/15519/235442/12540/18753/23999/192176/16852/11845/12505/19385/12934/13690/71653/12345/15387/19735/20351/233489/23991	35
LRM2	GO:0120035	regulation of plasma membrane bounded cell projection organization	34/368	178/3635	0.000148242	0.00453411	0.00391687	67784/108686/18102/66713/22352/18643/29875/16600/12631/74117/19353/17118/22629/13860/22350/76709/15519/12540/18753/23999/192176/16852/11845/12505/19385/12934/13690/71653/12345/15387/19735/20351/233489/23991	34
LRM2	GO:0051223	regulation of protein transport	31/368	177/3635	0.00137022	0.0260944	0.0225421	16534/11307/11747/67041/16480/74117/19353/268373/76709/15519/16952/12540/17886/18753/12894/215280/192176/11845/14661/67267/15251/12520/15516/67397/15502/56330/22218/19384/233489/76936/23991	31
LRM2	GO:0034314	Arp2/3 complex-mediated actin nucleation	7/368	17/3635	0.000814251	0.0176771	0.0152706	66713/74117/67771/68089/76709/11867/107702	7
LRM2	GO:0051489	regulation of filopodium assembly	7/368	17/3635	0.000814251	0.0176771	0.0152706	74117/19353/76709/12540/18753/11845/12345	7
LRM2	GO:1900026	positive regulation of substrate adhesion-dependent cell spreading	7/368	17/3635	0.000814251	0.0176771	0.0152706	20194/19353/76709/12540/192176/110829/23991	7
LRM2	GO:0010591	regulation of lamellipodium assembly	9/368	17/3635	1.18038e-05	0.000871755	0.000753081	66713/12631/74117/19353/76709/15519/12540/23999/12345	9
LRM2	GO:1903829	positive regulation of protein localization	29/368	167/3635	0.00223047	0.0358165	0.0309407	16854/108686/16534/11307/29875/67041/16480/12631/74117/19353/268373/22350/76709/15519/12540/17886/18753/215280/192176/11845/14661/15251/12520/15516/15387/56330/19384/76936/23991	29
LRM2	GO:1903131	mononuclear cell differentiation	34/368	164/3635	2.58324e-05	0.00147586	0.00127494	12772/381319/14961/14998/16149/14960/98365/23882/19264/19156/12047/15902/11461/19664/14190/11501/15519/16952/26362/11740/66058/210293/320404/16852/65963/21985/12505/21672/66494/12400/12193/20351/12028/12394	34
LRM2	GO:0051493	regulation of cytoskeleton organization	35/368	164/3635	9.98077e-06	0.000816805	0.000705611	19241/11465/19240/108686/12721/12343/15511/20194/12332/18643/22388/227753/12631/74117/67771/19353/13860/16423/14544/52004/76709/75608/12540/18753/23999/72042/192176/11845/68953/14489/15505/12345/23991/107702/70497	35
LRM2	GO:0048514	blood vessel morphogenesis	29/368	163/3635	0.00151669	0.027748	0.0239706	12772/12306/11465/67784/51801/16854/72461/58861/16600/19664/22631/16480/11501/16423/16952/12540/17886/16477/192176/18746/19058/15251/18707/20351/12028/12226/12394/23991/107702	29
LRM2	GO:0034330	cell junction organization	31/368	163/3635	0.000317422	0.00850578	0.00734786	11465/67784/11461/20194/66713/18643/29875/22388/22631/16480/12631/74117/19353/17118/22350/235442/12540/17886/210293/192176/11845/13196/110829/20874/15387/22154/269523/20351/22142/233489/76936	31
LRM2	GO:0038066	p38MAPK cascade	6/368	16/3635	0.00342545	0.0469333	0.0405441	12772/23882/227753/22350/19252/22695	6
LRM2	GO:0045620	negative regulation of lymphocyte differentiation	8/368	16/3635	6.3486e-05	0.00252884	0.00218458	16149/15902/14190/16952/12505/21672/12400/12394	8
LRM2	GO:0045785	positive regulation of cell adhesion	36/368	159/3635	1.70871e-06	0.000258698	0.000223481	12772/14999/14961/14998/14969/16149/14960/668101/19264/12721/11461/20194/29875/16480/12631/100038947/19204/19353/11501/16423/76709/15519/16952/12540/17886/320404/192176/16852/12505/110829/12520/15505/12400/19261/12394/23991	36
LRM2	GO:0010720	positive regulation of cell development	29/368	157/3635	0.000817302	0.0176771	0.0152706	12772/14998/67784/16149/14960/20308/19264/12257/15902/11461/66713/22352/58861/14281/74117/11501/17118/15519/16952/26362/23999/320404/15251/13690/12400/71653/53605/233489/12394	29
LRM2	GO:0051249	regulation of lymphocyte activation	32/368	157/3635	6.41699e-05	0.00252884	0.00218458	12772/14999/14961/54607/14998/14969/16149/14960/668101/16854/19264/12721/15902/11461/14190/100038947/11501/16423/15519/16952/26362/320404/16852/12505/21672/12520/66494/15505/12400/12193/19261/12394	32
LRM2	GO:0044089	positive regulation of cellular component biogenesis	28/368	156/3635	0.00158928	0.0283079	0.0244542	16854/108686/20194/66713/18643/29875/12631/74117/18718/19353/13860/16423/14544/76709/15519/12540/17886/23999/192176/11845/68953/110829/67971/269523/20351/72587/12028/22218	28
LRM2	GO:0032989	cellular component morphogenesis	33/368	154/3635	1.6584e-05	0.00114128	0.000985917	11465/67784/56177/13723/11461/66713/22352/11658/67220/29875/22388/12631/74117/19353/17118/22629/15519/12540/77300/23999/210293/12505/66225/15516/13690/71653/15387/20351/18738/330177/22142/12028/233489	33
LRM2	GO:0001780	neutrophil homeostasis	6/368	15/3635	0.00233741	0.036672	0.0316797	12772/16952/26362/320404/12505/18707	6
LRM2	GO:0002495	antigen processing and presentation of peptide antigen via MHC class II	6/368	15/3635	0.00233741	0.036672	0.0316797	14999/14961/14998/14969/16149/14960	6
LRM2	GO:2000108	positive regulation of leukocyte apoptotic process	6/368	15/3635	0.00233741	0.036672	0.0316797	11501/16952/12505/66494/18707/12028	6
LRM2	GO:1902745	positive regulation of lamellipodium organization	8/368	15/3635	3.47904e-05	0.00178552	0.00154245	66713/12631/74117/19353/76709/15519/12540/23999	8
LRM2	GO:0051016	barbed-end actin filament capping	9/368	15/3635	2.92599e-06	0.000369163	0.000318908	12343/12332/227753/12631/13860/76709/23999/14489/12345	9
LRM2	GO:0030098	lymphocyte differentiation	30/368	149/3635	0.000138295	0.00431709	0.00372939	12772/14961/14998/16149/14960/23882/19264/19156/12047/15902/11461/19664/14190/11501/15519/16952/26362/11740/210293/320404/16852/21985/12505/21672/66494/12400/12193/20351/12028/12394	30
LRM2	GO:0022407	regulation of cell-cell adhesion	31/368	146/3635	3.65906e-05	0.00184661	0.00159522	12772/14999/14961/54607/14998/14969/16149/14960/668101/16854/19264/12721/11461/16600/14190/100038947/19204/11501/16423/15519/16952/18753/320404/16852/12505/21672/12520/15505/12400/19261/12394	31
LRM2	GO:0001525	angiogenesis	27/368	144/3635	0.0009733	0.0199132	0.0172024	12772/12306/11465/67784/51801/16854/72461/58861/16600/19664/22631/16480/11501/16423/16952/12540/17886/192176/18746/19058/15251/18707/20351/12226/12394/23991/107702	27
LRM2	GO:0043254	regulation of protein-containing complex assembly	28/368	144/3635	0.000425862	0.0106571	0.00920632	19241/19240/16854/12721/12343/12332/18643/227753/12631/74117/67771/19353/13860/14544/76709/15519/12540/18753/23999/72042/11845/14489/67971/12345/269523/12028/22334/22218	28
LRM2	GO:0007015	actin filament organization	43/368	143/3635	9.95705e-12	3.01499e-08	2.60455e-08	19241/11465/19240/108686/12721/12343/20194/22793/66713/12332/18643/29875/22388/227753/12631/74117/67771/68089/19353/17118/12798/13860/16423/22350/326618/76709/59069/12540/17886/18753/23999/72042/22027/192176/11845/246177/14489/71653/12345/11867/19261/107702/70497	43
LRM2	GO:0032990	cell part morphogenesis	32/368	142/3635	7.4098e-06	0.000679905	0.000587348	11465/67784/56177/13723/11461/66713/22352/11658/67220/29875/12631/74117/19353/17118/22629/15519/12540/77300/23999/210293/12505/66225/15516/13690/71653/15387/20351/18738/330177/22142/12028/233489	32
LRM2	GO:0007159	leukocyte cell-cell adhesion	30/368	141/3635	4.70974e-05	0.00219401	0.00189534	12772/14999/14961/54607/14998/14969/16149/14960/668101/16854/19264/12721/11461/16600/14190/100038947/19204/11501/16423/15519/16952/320404/16852/12505/21672/12520/15505/12400/19261/12394	30
LRM2	GO:0070252	actin-mediated cell contraction	6/368	14/3635	0.00153147	0.027748	0.0239706	17904/227753/16480/192176/71653/22218	6
LRM2	GO:0150117	positive regulation of cell-substrate junction organization	7/368	14/3635	0.000188257	0.00558866	0.00482786	20194/29875/12631/19353/17886/11845/110829	7
LRM2	GO:0090066	regulation of anatomical structure size	32/368	137/3635	3.27466e-06	0.000396627	0.000342633	19241/19240/56177/12721/12343/16534/12332/18643/22388/227753/58861/12631/74117/67771/19353/13860/22350/76709/15519/18753/23999/72042/11845/15251/15516/14489/13690/71653/12345/19735/20351/233489	32
LRM2	GO:1903706	regulation of hemopoiesis	28/368	135/3635	0.000135854	0.00428507	0.00370174	12772/14998/16149/14960/20308/19264/15902/11461/18102/14281/14190/11501/15519/16952/26362/66058/320404/65963/12505/21672/15251/66494/22695/12400/12193/215653/12394/23991	28
LRM2	GO:0050867	positive regulation of cell activation	29/368	135/3635	5.24834e-05	0.00237787	0.00205416	225825/12772/14999/14961/14998/14969/16149/14960/668101/19264/12721/11461/13032/100038947/19204/11501/16423/16478/15519/16952/26362/320404/192176/16852/12520/15505/12400/19261/12394	29
LRM2	GO:0048858	cell projection morphogenesis	31/368	132/3635	4.16002e-06	0.000449877	0.000388634	11465/67784/56177/13723/11461/66713/22352/11658/67220/29875/12631/74117/19353/17118/22629/15519/12540/77300/23999/210293/12505/66225/15516/13690/71653/15387/20351/18738/330177/22142/233489	31
LRM2	GO:0010035	response to inorganic substance	24/368	131/3635	0.0025586	0.0383537	0.0331325	12925/12313/15902/29875/227753/11747/14281/12631/17748/16478/12315/16952/16477/11513/26362/18753/320404/14661/21672/269523/19261/22142/22218/19045	24
LRM2	GO:0120039	plasma membrane bounded cell projection morphogenesis	31/368	131/3635	3.50461e-06	0.000408152	0.000352589	11465/67784/56177/13723/11461/66713/22352/11658/67220/29875/12631/74117/19353/17118/22629/15519/12540/77300/23999/210293/12505/66225/15516/13690/71653/15387/20351/18738/330177/22142/233489	31
LRM2	GO:0019886	antigen processing and presentation of exogenous peptide antigen via MHC class II	6/368	13/3635	0.000955805	0.0196883	0.0170081	14999/14961/14998/14969/16149/14960	6
LRM2	GO:0060997	dendritic spine morphogenesis	6/368	13/3635	0.000955805	0.0196883	0.0170081	66713/12631/74117/17118/12540/210293	6
LRM2	GO:0001778	plasma membrane repair	7/368	13/3635	0.000103027	0.00340468	0.00294119	12306/20194/75608/17886/66395/68953/226101	7
LRM2	GO:0045581	negative regulation of T cell differentiation	7/368	13/3635	0.000103027	0.00340468	0.00294119	16149/14190/16952/12505/21672/12400/12394	7
LRM2	GO:0010592	positive regulation of lamellipodium assembly	8/368	13/3635	8.36083e-06	0.000744606	0.00064324	66713/12631/74117/19353/76709/15519/12540/23999	8
LRM2	GO:0002696	positive regulation of leukocyte activation	28/368	129/3635	5.82501e-05	0.00244974	0.00211625	225825/12772/14999/14961/14998/14969/16149/14960/668101/19264/12721/11461/13032/100038947/19204/11501/16423/16478/15519/16952/26362/320404/16852/12520/15505/12400/19261/12394	28
LRM2	GO:0010975	regulation of neuron projection development	24/368	126/3635	0.00147637	0.0274261	0.0236925	67784/108686/18102/66713/22352/29875/16600/12631/74117/17118/22629/23999/192176/16852/11845/19385/12934/13690/71653/15387/19735/20351/233489/23991	24
LRM2	GO:0048812	neuron projection morphogenesis	29/368	124/3635	9.40453e-06	0.000809326	0.00069915	11465/67784/56177/13723/11461/66713/22352/11658/29875/12631/74117/19353/17118/22629/15519/12540/77300/23999/210293/66225/15516/13690/71653/15387/20351/18738/330177/22142/233489	29
LRM2	GO:1904951	positive regulation of establishment of protein localization	23/368	122/3635	0.00212609	0.034988	0.030225	16534/11307/67041/16480/74117/19353/268373/76709/15519/12540/17886/18753/215280/192176/11845/14661/15251/12520/15516/56330/19384/76936/23991	23
LRM2	GO:1903037	regulation of leukocyte cell-cell adhesion	30/368	122/3635	2.16372e-06	0.000284858	0.00024608	12772/14999/14961/54607/14998/14969/16149/14960/668101/16854/19264/12721/11461/16600/14190/100038947/19204/11501/16423/15519/16952/320404/16852/12505/21672/12520/15505/12400/19261/12394	30
LRM2	GO:0032970	regulation of actin filament-based process	33/368	122/3635	5.63263e-08	2.8426e-05	2.45563e-05	19241/11465/19240/108686/12721/12343/20194/12332/18643/22388/227753/16480/12631/74117/73112/67771/19353/12798/13860/16423/76709/12540/17886/18753/23999/72042/192176/11845/14489/12345/22218/107702/70497	33
LRM2	GO:1902903	regulation of supramolecular fiber organization	30/368	121/3635	1.79648e-06	0.000259035	0.000223772	19241/11465/19240/108686/12721/12343/20194/12332/18643/22388/227753/12631/74117/67771/19353/13860/16423/14544/76709/12540/18753/23999/72042/192176/11845/234407/14489/12345/23991/107702	30
LRM2	GO:0050863	regulation of T cell activation	29/368	120/3635	4.69083e-06	0.000473461	0.000409007	12772/14999/14961/54607/14998/14969/16149/14960/668101/16854/19264/12721/11461/14190/100038947/11501/16423/15519/16952/320404/16852/12505/21672/12520/66494/15505/12400/19261/12394	29
LRM2	GO:0051222	positive regulation of protein transport	23/368	113/3635	0.000715165	0.0164054	0.0141721	16534/11307/67041/16480/74117/19353/268373/76709/15519/12540/17886/18753/215280/192176/11845/14661/15251/12520/15516/56330/19384/76936/23991	23
LRM2	GO:0048667	cell morphogenesis involved in neuron differentiation	25/368	113/3635	0.000105439	0.00343302	0.00296567	11465/67784/56177/13723/15902/11461/66713/22352/11658/12631/74117/19353/17118/22629/15519/12540/77300/23999/210293/15516/13690/71653/20351/18738/233489	25
LRM2	GO:0032956	regulation of actin cytoskeleton organization	28/368	113/3635	4.08091e-06	0.000449877	0.000388634	19241/11465/19240/108686/12721/12343/20194/12332/18643/22388/227753/12631/74117/67771/19353/13860/16423/76709/12540/18753/23999/72042/192176/11845/14489/12345/107702/70497	28
LRM2	GO:0031346	positive regulation of cell projection organization	23/368	112/3635	0.000626967	0.0148087	0.0127927	67784/108686/18102/66713/18643/29875/12631/74117/19353/17118/13860/76709/15519/235442/12540/23999/192176/19385/13690/71653/15387/19735/233489	23
LRM2	GO:1902105	regulation of leukocyte differentiation	25/368	112/3635	9.04051e-05	0.00321098	0.00277386	12772/14998/16149/14960/20308/19264/15902/11461/18102/14281/14190/11501/15519/16952/26362/66058/320404/65963/12505/21672/66494/12400/12193/215653/12394	25
LRM2	GO:0032535	regulation of cellular component size	29/368	111/3635	8.36108e-07	0.000158233	0.000136693	19241/19240/56177/12721/12343/16534/12332/18643/22388/227753/12631/74117/67771/19353/13860/22350/76709/15519/18753/23999/72042/11845/15516/14489/13690/71653/12345/20351/233489	29
LRM2	GO:0030031	cell projection assembly	22/368	110/3635	0.00119001	0.0232474	0.0200826	108686/66713/12332/18643/227753/12631/74117/19353/13860/73341/22350/76709/15519/12540/18753/23999/192176/11845/13196/71653/12345/26382	22
LRM2	GO:0120031	plasma membrane bounded cell projection assembly	21/368	109/3635	0.00249356	0.0377526	0.0326132	108686/66713/18643/227753/12631/74117/19353/13860/73341/22350/76709/15519/12540/18753/23999/192176/11845/13196/71653/12345/26382	21
LRM2	GO:0051251	positive regulation of lymphocyte activation	24/368	109/3635	0.000156991	0.00475367	0.00410654	12772/14999/14961/14998/14969/16149/14960/668101/19264/12721/11461/100038947/11501/16423/15519/16952/26362/320404/16852/12520/15505/12400/19261/12394	24
LRM2	GO:0050808	synapse organization	22/368	107/3635	0.000806578	0.0176771	0.0152706	67784/11461/66713/18643/22631/12631/74117/19353/17118/22350/12540/210293/192176/11845/13196/15387/22154/269523/20351/22142/233489/76936	22
LRM2	GO:0022409	positive regulation of cell-cell adhesion	25/368	107/3635	4.02866e-05	0.00193632	0.00167272	12772/14999/14961/14998/14969/16149/14960/668101/19264/12721/11461/100038947/19204/11501/16423/15519/16952/320404/16852/12505/12520/15505/12400/19261/12394	25
LRM2	GO:0044057	regulation of system process	21/368	104/3635	0.0013486	0.0258454	0.022327	12313/12257/227753/58861/16905/16600/13032/16480/19204/12315/235442/16468/192176/212937/15251/14489/15387/14660/19735/22218/12394	21
LRM2	GO:0030217	T cell differentiation	21/368	103/3635	0.00118434	0.0232474	0.0200826	12772/14998/16149/14960/23882/19264/19156/12047/11461/14190/11501/15519/16952/320404/12505/21672/66494/12400/12193/20351/12394	21
LRM2	GO:0042060	wound healing	20/368	101/3635	0.00223558	0.0358165	0.0309407	12772/12306/11465/72461/20194/11747/12798/268373/75608/16952/17886/26362/18753/192176/66395/68953/12505/21672/15251/226101	20
LRM2	GO:0061564	axon development	20/368	100/3635	0.00197243	0.0328161	0.0283487	11465/67784/56177/13723/11461/22352/11658/16600/74117/19353/15519/77300/23999/192176/15516/13690/71653/20351/18738/233489	20
LRM2	GO:0051894	positive regulation of focal adhesion assembly	6/368	12/3635	0.000562215	0.0136191	0.0117651	20194/29875/12631/19353/17886/110829	6
LRM2	GO:0055117	regulation of cardiac muscle contraction	5/368	11/3635	0.00285373	0.0406396	0.0351072	12313/16480/12315/19735/22218	5
LRM2	GO:0071364	cellular response to epidermal growth factor stimulus	5/368	11/3635	0.00285373	0.0406396	0.0351072	29875/12631/76709/22695/12193	5
LRM2	GO:0071526	semaphorin-plexin signaling pathway	5/368	11/3635	0.00285373	0.0406396	0.0351072	67784/19353/192176/192662/20351	5
LRM2	GO:0002396	MHC protein complex assembly	5/368	10/3635	0.00169619	0.0293489	0.0253535	14999/14961/14998/14969/14960	5
LRM2	GO:0002501	peptide antigen assembly with MHC protein complex	5/368	10/3635	0.00169619	0.0293489	0.0253535	14999/14961/14998/14969/14960	5
LRM3	GO:0045860	positive regulation of protein kinase activity	17/300	99/3635	0.00259214	0.0157746	0.0106364	17118/20971/29875/237542/11491/16000/268373/18173/18753/17319/19264/11308/217303/13205/12283/215653/11848	17
LRM3	GO:0051258	protein polymerization	18/300	98/3635	0.000872825	0.00742891	0.00500914	12332/227753/19241/12343/11629/19240/67771/12721/14026/18643/18753/14489/22334/68089/19353/11848/14457/68953	18
LRM3	GO:0010959	regulation of metal ion transport	21/300	98/3635	3.16843e-05	0.00063968	0.000431321	12512/16854/83433/12767/12314/22629/16000/12315/67972/13057/12721/12313/12387/17918/12028/12523/233571/18438/69810/16573/11848	21
LRM3	GO:0099177	regulation of trans-synaptic signaling	17/300	97/3635	0.00206627	0.013306	0.00897194	19141/20972/21366/13051/18412/16592/68585/22629/16000/18643/17918/22628/26417/15387/19353/16573/20320	17
LRM3	GO:0001818	negative regulation of cytokine production	19/300	97/3635	0.000267961	0.00310336	0.00209252	93695/83433/66889/19261/11433/11746/16952/13051/26362/16000/67972/12522/18173/14728/12523/15368/19264/19353/20320	19
LRM3	GO:0034765	regulation of monoatomic ion transmembrane transport	19/300	97/3635	0.000267961	0.00310336	0.00209252	12512/83433/13040/12314/74096/22629/12315/19204/13057/12856/12721/12313/27060/17918/12028/233571/18438/69810/16573	19
LRM3	GO:0050804	modulation of chemical synaptic transmission	16/300	96/3635	0.00467192	0.0246203	0.0166009	19141/20972/21366/13051/18412/68585/22629/16000/18643/17918/22628/26417/15387/19353/16573/20320	16
LRM3	GO:1903039	positive regulation of leukocyte cell-cell adhesion	16/300	96/3635	0.00467192	0.0246203	0.0166009	16852/19261/16952/12505/16000/11629/12522/19204/11461/12721/14728/12394/16423/19264/328365/11848	16
LRM3	GO:0008015	blood circulation	18/300	96/3635	0.000676076	0.00617772	0.00416549	12767/12314/227753/14630/12267/70495/12540/12315/67972/19204/13057/69178/12313/18438/14674/15368/59027/11848	18
LRM3	GO:0006816	calcium ion transport	19/300	96/3635	0.000232625	0.0027915	0.00188224	16854/12767/12314/16534/16000/12315/67972/13057/12721/12313/12387/17918/12028/12523/233571/18438/19264/69810/11848	19
LRM3	GO:0062197	cellular response to chemical stress	20/300	96/3635	7.50513e-05	0.0011741	0.000791668	19156/18477/19261/16952/26362/14281/18412/268373/11629/12359/12491/11852/22166/18753/20719/26417/15368/13205/65106/18024	20
LRM3	GO:1903532	positive regulation of secretion by cell	23/300	96/3635	1.74182e-06	7.43155e-05	5.01092e-05	20750/16854/83433/12306/11307/16534/53378/20971/68585/16000/268373/19204/17886/16783/19349/12394/22320/17319/16971/235442/19353/16573/68953	23
LRM3	GO:0040013	negative regulation of locomotion	15/300	95/3635	0.0100646	0.0429	0.0289265	12512/13051/237542/11629/11852/17886/14026/17319/192662/14674/217303/16971/19353/18024/11848	15
LRM3	GO:0010631	epithelial cell migration	19/300	95/3635	0.000201439	0.00251841	0.0016981	12512/19141/12767/21812/16952/68585/11491/16000/11852/17886/12721/14026/18643/18438/15368/19353/11745/18024/11848	19
LRM3	GO:0090130	tissue migration	19/300	95/3635	0.000201439	0.00251841	0.0016981	12512/19141/12767/21812/16952/68585/11491/16000/11852/17886/12721/14026/18643/18438/15368/19353/11745/18024/11848	19
LRM3	GO:0090132	epithelium migration	19/300	95/3635	0.000201439	0.00251841	0.0016981	12512/19141/12767/21812/16952/68585/11491/16000/11852/17886/12721/14026/18643/18438/15368/19353/11745/18024/11848	19
LRM3	GO:0097529	myeloid leukocyte migration	22/300	95/3635	5.39738e-06	0.000167993	0.000113274	20750/16854/83433/19261/19141/12527/16952/13051/27226/68585/12267/268373/11629/22388/20310/17916/18438/16423/17319/26417/217303/19353	22
LRM3	GO:2001234	negative regulation of apoptotic signaling pathway	16/300	93/3635	0.00337247	0.0191213	0.012893	16854/16905/21812/13051/12505/14630/16000/268373/12387/12028/17319/22334/15368/18611/13205/18024	16
LRM3	GO:0071216	cellular response to biotic stimulus	18/300	93/3635	0.000452732	0.004731	0.00319	83433/19261/66102/22352/12514/11303/13051/26362/21938/12491/14728/20310/12523/217304/17319/26417/11848/56722	18
LRM3	GO:0002263	cell activation involved in immune response	22/300	92/3635	3.05397e-06	0.000108634	7.32495e-05	16854/83433/16852/17085/16952/18826/17474/19204/18173/12721/16783/14728/12523/17916/22320/56743/15368/19264/217303/16971/11745/56619	22
LRM3	GO:0006887	exocytosis	22/300	92/3635	3.05397e-06	0.000108634	7.32495e-05	12306/20972/53378/16952/20971/19204/17886/12721/16783/17918/19349/12523/17916/67166/74760/22320/56743/15368/217303/235442/11745/68953	22
LRM3	GO:2000146	negative regulation of cell motility	15/300	91/3635	0.00675968	0.0318077	0.0214472	12512/13051/237542/11629/11852/17886/14026/17319/192662/14674/217303/16971/19353/18024/11848	15
LRM3	GO:0070663	regulation of leukocyte proliferation	17/300	91/3635	0.000992379	0.00810171	0.00546279	93695/16854/16952/20971/12505/16988/21938/16000/11629/12721/12387/14728/17319/26417/19264/217303/12982	17
LRM3	GO:0006869	lipid transport	21/300	91/3635	9.4287e-06	0.000258468	0.000174279	20750/19156/83433/16889/12306/11307/16534/16952/11303/16592/237542/12491/20652/14667/11520/18753/56356/67166/12394/17319/16971	21
LRM3	GO:0070371	ERK1 and ERK2 cascade	16/300	90/3635	0.00238707	0.0149069	0.0100513	93695/83433/19261/12767/12505/11491/16000/12491/11910/17886/233571/17319/26417/19264/16971/20320	16
LRM3	GO:0002366	leukocyte activation involved in immune response	21/300	90/3635	7.83191e-06	0.000227201	0.000153196	16854/83433/16852/17085/16952/18826/17474/19204/18173/12721/16783/14728/12523/17916/22320/56743/15368/19264/217303/11745/56619	21
LRM3	GO:0071375	cellular response to peptide hormone stimulus	17/300	89/3635	0.000762382	0.00680811	0.00459054	11747/13033/16956/17118/237542/16000/18746/67972/69178/12387/17918/18753/22628/26417/15387/19353/18024	17
LRM3	GO:0031589	cell-substrate adhesion	20/300	89/3635	2.35559e-05	0.00051376	0.000346416	20750/12512/17381/16411/16852/19261/17118/11465/20971/26362/16419/29875/12540/12491/17886/12721/12387/16971/19353/11848	20
LRM3	GO:0110053	regulation of actin filament organization	22/300	89/3635	1.67629e-06	7.43155e-05	5.01092e-05	21812/12332/227753/19241/11465/20971/12343/12540/19240/107702/22388/67771/12721/14026/18643/18753/11853/14489/16423/30794/19353/11848	22
LRM3	GO:0030595	leukocyte chemotaxis	16/300	88/3635	0.00187391	0.0124427	0.00838984	20750/16854/19141/66102/16952/13051/27226/12267/11491/268373/11629/12721/20310/17319/26417/19353	16
LRM3	GO:0050870	positive regulation of T cell activation	14/300	87/3635	0.0108006	0.0457113	0.030822	16852/19261/16952/16000/11629/12522/11461/12721/14728/12394/16423/19264/328365/11848	14
LRM3	GO:0007409	axonogenesis	14/300	86/3635	0.00976886	0.0422129	0.0284631	12767/22352/11465/68585/11491/11461/14026/13690/11658/16971/19353/16573/233489/20320	14
LRM3	GO:0030336	negative regulation of cell migration	15/300	86/3635	0.00391757	0.0217588	0.0146714	12512/13051/237542/11629/11852/17886/14026/17319/192662/14674/217303/16971/19353/18024/11848	15
LRM3	GO:1901342	regulation of vasculature development	16/300	86/3635	0.00145659	0.0104122	0.0070207	16854/16411/12767/13051/68585/12267/18746/11852/107702/192187/12226/12387/12394/15368/11745/18024	16
LRM3	GO:0072659	protein localization to plasma membrane	18/300	86/3635	0.000162022	0.00212334	0.00143172	16854/83433/12306/18412/11461/67268/67300/17918/19349/53328/22320/16971/235442/54411/19353/65106/16573/233489	18
LRM3	GO:0021700	developmental maturation	21/300	86/3635	3.60288e-06	0.000122334	8.2487e-05	12512/13039/13051/66290/11964/66335/16000/70495/66144/11966/18643/12387/17918/12394/15387/11972/54411/19353/73834/11848/233489	21
LRM3	GO:0001501	skeletal system development	16/300	85/3635	0.00127924	0.00946134	0.00637956	16854/16889/11433/21812/20397/16000/15211/15212/12387/12394/30791/26417/19264/54411/215653/11848	16
LRM3	GO:0045765	regulation of angiogenesis	16/300	85/3635	0.00127924	0.00946134	0.00637956	16854/16411/12767/13051/68585/12267/18746/11852/107702/192187/12226/12387/12394/15368/11745/18024	16
LRM3	GO:0006898	receptor-mediated endocytosis	14/300	84/3635	0.00793877	0.0356172	0.0240158	12512/12306/66102/12527/53378/12505/12491/12330/67300/14728/15387/217303/16971/233489	14
LRM3	GO:0071496	cellular response to external stimulus	14/300	84/3635	0.00793877	0.0356172	0.0240158	16956/12514/26362/14281/11910/11520/56486/12387/22628/26417/192662/19264/19353/18024	14
LRM3	GO:0042886	amide transport	15/300	84/3635	0.00309849	0.0179773	0.0121217	19156/11747/11307/16952/11303/17886/54208/27060/17918/56356/16971/235442/19353/65106/16573	15
LRM3	GO:0071706	tumor necrosis factor superfamily cytokine production	16/300	84/3635	0.00112049	0.00866894	0.00584526	93695/83433/19261/16956/11433/13051/26362/16000/12491/19204/13057/14728/12523/16423/17319/19264	16
LRM3	GO:0002685	regulation of leukocyte migration	21/300	84/3635	2.39082e-06	9.15869e-05	6.17549e-05	16854/83433/19141/12527/16952/13051/27226/68585/12267/11491/11629/19204/12721/17916/18438/16423/17319/26417/217303/19353/11848	21
LRM3	GO:0034329	cell junction assembly	15/300	83/3635	0.00274528	0.0162113	0.0109309	12527/53378/11465/20971/29875/12540/22388/11461/17886/12387/11853/16971/19353/11848/20320	15
LRM3	GO:0032640	tumor necrosis factor production	16/300	83/3635	0.000978751	0.00801235	0.00540254	93695/83433/19261/16956/11433/13051/26362/16000/12491/19204/13057/14728/12523/16423/17319/19264	16
LRM3	GO:0070372	regulation of ERK1 and ERK2 cascade	16/300	83/3635	0.000978751	0.00801235	0.00540254	93695/83433/19261/12767/12505/11491/16000/12491/11910/17886/233571/17319/26417/19264/16971/20320	16
LRM3	GO:0032944	regulation of mononuclear cell proliferation	15/300	82/3635	0.00242603	0.0150706	0.0101618	93695/16854/16952/20971/12505/16988/21938/16000/11629/12721/12387/14728/17319/19264/217303	15
LRM3	GO:1904062	regulation of monoatomic cation transmembrane transport	17/300	82/3635	0.000278089	0.00320823	0.00216323	12512/83433/13040/12314/22629/12315/13057/12856/12721/12313/27060/17918/12028/233571/18438/69810/16573	17
LRM3	GO:0003012	muscle system process	18/300	82/3635	8.43959e-05	0.0012861	0.000867184	12767/12314/16905/227753/21938/17904/16000/11629/12315/67972/19204/11674/13057/12313/326618/14489/18438/11848	18
LRM3	GO:0050670	regulation of lymphocyte proliferation	15/300	81/3635	0.00213819	0.0137396	0.0092643	93695/16854/16952/20971/12505/16988/21938/16000/11629/12721/12387/14728/17319/19264/217303	15
LRM3	GO:1903555	regulation of tumor necrosis factor superfamily cytokine production	16/300	81/3635	0.000740448	0.00666404	0.0044934	93695/83433/19261/16956/11433/13051/26362/16000/12491/19204/13057/14728/12523/16423/17319/19264	16
LRM3	GO:0071219	cellular response to molecule of bacterial origin	18/300	81/3635	7.11121e-05	0.00112425	0.000758054	83433/19261/66102/22352/12514/11303/13051/26362/21938/12491/14728/20310/12523/217304/17319/26417/11848/56722	18
LRM3	GO:0055074	calcium ion homeostasis	15/300	80/3635	0.00187935	0.0124512	0.00839556	20750/12314/12315/67972/13057/12721/12313/15212/27060/17918/12028/233571/19264/69810/20320	15
LRM3	GO:0032680	regulation of tumor necrosis factor production	16/300	80/3635	0.000641186	0.00608405	0.00410233	93695/83433/19261/16956/11433/13051/26362/16000/12491/19204/13057/14728/12523/16423/17319/19264	16
LRM3	GO:0034599	cellular response to oxidative stress	18/300	80/3635	5.97117e-05	0.000980322	0.000661008	19156/18477/19261/16952/26362/14281/18412/268373/11629/12359/12491/11852/22166/18753/26417/15368/65106/18024	18
LRM3	GO:0006066	alcohol metabolic process	13/300	79/3635	0.01151	0.0478331	0.0322527	58810/16889/11307/11303/12359/20652/226101/19204/17886/104725/233571/21991/16971	13
LRM3	GO:0018212	peptidyl-tyrosine modification	14/300	79/3635	0.00453372	0.0240618	0.0162243	83433/12505/56620/29875/11491/16000/12491/14728/18753/17319/26417/19264/11308/217303	14
LRM3	GO:0045927	positive regulation of growth	15/300	79/3635	0.0016472	0.0115536	0.0077903	12767/66102/21812/53378/11491/16000/12540/13057/14489/13690/15387/16971/13205/11848/233489	15
LRM3	GO:0007162	negative regulation of cell adhesion	17/300	79/3635	0.000172489	0.00224086	0.00151096	93695/16854/17381/16852/11433/12527/16952/20971/12505/14728/18753/17916/12394/19264/217303/16971/11848	17
LRM3	GO:0071222	cellular response to lipopolysaccharide	18/300	79/3635	4.99604e-05	0.000868921	0.000585893	83433/19261/66102/22352/12514/11303/13051/26362/21938/12491/14728/20310/12523/217304/17319/26417/11848/56722	18
LRM3	GO:0022604	regulation of cell morphogenesis	19/300	79/3635	1.34795e-05	0.000344245	0.000232116	12767/16952/17118/12505/67220/16988/66713/22388/11674/67268/17886/12721/15212/15387/192662/14674/19353/14457/233489	19
LRM3	GO:0051651	maintenance of location in cell	20/300	79/3635	3.39439e-06	0.00011658	7.86068e-05	14319/14325/12314/227753/19241/12315/19240/14667/22166/15211/13057/12721/12313/18643/15212/17918/12028/233571/19264/69810	20
LRM3	GO:0005996	monosaccharide metabolic process	13/300	78/3635	0.010362	0.0441051	0.029739	58810/16889/16592/16000/18746/110208/11910/11674/15211/15212/21991/18648/59046	13
LRM3	GO:0009914	hormone transport	14/300	78/3635	0.00402219	0.0219312	0.0147877	20750/11747/11307/16952/17254/17886/27060/17918/12394/22320/16971/235442/19353/16573	14
LRM3	GO:0018108	peptidyl-tyrosine phosphorylation	14/300	78/3635	0.00402219	0.0219312	0.0147877	83433/12505/56620/29875/11491/16000/12491/14728/18753/17319/26417/19264/11308/217303	14
LRM3	GO:0042391	regulation of membrane potential	15/300	78/3635	0.00143954	0.010315	0.00695513	83433/16889/16534/14630/22629/12491/12315/22388/12313/12028/18438/63959/68197/65106/16573	15
LRM3	GO:0045807	positive regulation of endocytosis	15/300	78/3635	0.00143954	0.010315	0.00695513	12512/83433/19261/12306/26362/12540/12491/17886/18173/13057/16423/15387/19264/16971/233489	15
LRM3	GO:0010038	response to metal ion	17/300	78/3635	0.000146122	0.00196673	0.00132612	11747/19141/12314/227753/74096/29875/14281/17748/12315/18173/12313/27060/11810/18438/26417/15368/18024	17
LRM3	GO:0042098	T cell proliferation	16/300	77/3635	0.000408619	0.00437618	0.00295075	93695/16854/16889/12767/16952/20971/12505/21938/16000/11629/18173/12721/12387/12028/14728/19264	16
LRM3	GO:0046879	hormone secretion	13/300	76/3635	0.00833516	0.0372836	0.0251395	20750/11747/11307/16952/17886/27060/17918/12394/22320/16971/235442/19353/16573	13
LRM3	GO:0006874	intracellular calcium ion homeostasis	15/300	76/3635	0.00108957	0.00866894	0.00584526	20750/12314/12315/67972/13057/12721/12313/15212/27060/17918/12028/233571/19264/69810/20320	15
LRM3	GO:0007033	vacuole organization	14/300	74/3635	0.00242255	0.0150706	0.0101618	13033/16889/433375/11303/70495/15211/12721/56486/15212/27060/19349/226421/67166/68953	14
LRM3	GO:0050708	regulation of protein secretion	13/300	73/3635	0.00589455	0.0293549	0.0197933	11747/83433/11307/16534/16952/16000/268373/17886/27060/22320/16971/19353/16573	13
LRM3	GO:0050878	regulation of body fluid levels	16/300	73/3635	0.00021375	0.00265014	0.00178693	11747/12306/16534/12527/11821/26362/268373/12491/18102/13057/14026/14728/18753/22320/14674/18024	16
LRM3	GO:0043542	endothelial cell migration	14/300	71/3635	0.00160412	0.0113045	0.00762234	19141/12767/21812/16952/11491/16000/11852/17886/18438/15368/19353/11745/18024/11848	14
LRM3	GO:0071674	mononuclear cell migration	15/300	71/3635	0.000512886	0.00510083	0.00343936	16854/19261/19141/66102/16952/13051/27226/12267/11491/11629/12540/12721/16423/26417/11848	15
LRM3	GO:0016042	lipid catabolic process	16/300	71/3635	0.000151206	0.00202603	0.0013661	20750/19156/16956/16889/27226/320024/22629/20397/231871/14667/15211/15212/76192/19349/18753/16971	16
LRM3	GO:0032271	regulation of protein polymerization	14/300	70/3635	0.00138894	0.0101471	0.00684195	12332/227753/19241/12343/19240/67771/12721/14026/18643/18753/14489/22334/19353/11848	14
LRM3	GO:0010632	regulation of epithelial cell migration	15/300	69/3635	0.000370034	0.00400602	0.00270117	12512/19141/16952/68585/11491/16000/11852/14026/18643/18438/15368/19353/11745/18024/11848	15
LRM3	GO:0034341	response to type II interferon	15/300	69/3635	0.000370034	0.00400602	0.00270117	19261/66102/22352/12332/227753/11465/66713/12540/18173/14026/12313/226421/22320/16423/16573	15
LRM3	GO:0050866	negative regulation of cell activation	15/300	69/3635	0.000370034	0.00400602	0.00270117	93695/16854/83433/12527/16952/20971/12505/26362/16988/14728/18753/12523/12394/15368/217303	15
LRM3	GO:0051924	regulation of calcium ion transport	17/300	69/3635	2.7658e-05	0.000569946	0.000384301	16854/12767/12314/16000/12315/67972/13057/12721/12313/12387/17918/12028/12523/233571/18438/69810/11848	17
LRM3	GO:0099003	vesicle-mediated transport in synapse	17/300	69/3635	2.7658e-05	0.000569946	0.000384301	11465/66290/11964/66335/70495/11461/12330/66144/11966/67300/12387/192662/11972/54411/11777/73834/233489	17
LRM3	GO:0008154	actin polymerization or depolymerization	17/300	68/3635	2.25018e-05	0.000495771	0.000334286	12332/227753/19241/12343/11629/19240/22388/67771/12721/14026/18643/18753/14489/68089/19353/11848/14457	17
LRM3	GO:0032868	response to insulin	12/300	67/3635	0.00766787	0.0347672	0.0234427	13033/16956/17118/237542/18746/67972/69178/17918/18753/22628/26417/15387	12
LRM3	GO:0016358	dendrite development	13/300	67/3635	0.00272004	0.0161973	0.0109215	17118/29875/16988/22629/66713/12540/13690/15387/11308/19353/66225/11848/233489	13
LRM3	GO:0007163	establishment or maintenance of cell polarity	12/300	66/3635	0.00678169	0.0318111	0.0214495	16905/227753/16000/66713/12540/22388/67771/11461/17886/27060/19353/11848	12
LRM3	GO:0050920	regulation of chemotaxis	12/300	66/3635	0.00678169	0.0318111	0.0214495	83433/19141/12767/13051/27226/12267/11491/11629/18438/17319/26417/19353	12
LRM3	GO:0015711	organic anion transport	16/300	66/3635	5.91762e-05	0.000980322	0.000661008	19156/73822/16952/21366/16592/12491/17254/18173/11520/54208/18753/16423/17319/215113/55951/65106	16
LRM3	GO:0050730	regulation of peptidyl-tyrosine phosphorylation	13/300	65/3635	0.0020463	0.0132059	0.00890445	83433/12505/56620/29875/11491/16000/12491/14728/18753/17319/19264/11308/217303	13
LRM3	GO:0046883	regulation of hormone secretion	12/300	64/3635	0.00525246	0.0270592	0.0182454	20750/11747/11307/16952/17886/27060/12394/22320/16971/235442/19353/16573	12
LRM3	GO:1905475	regulation of protein localization to membrane	12/300	64/3635	0.00525246	0.0270592	0.0182454	16854/83433/227753/18412/11461/67300/17918/53328/22320/16971/16573/233489	12
LRM3	GO:0015850	organic hydroxy compound transport	15/300	64/3635	0.000152332	0.002032	0.00137013	20750/16854/83433/16889/12306/11307/11303/68585/12491/20652/11461/17918/67166/217303/16971	15
LRM3	GO:0002695	negative regulation of leukocyte activation	12/300	63/3635	0.00459857	0.0243627	0.0164272	93695/16854/16952/20971/12505/26362/16988/14728/12523/12394/15368/217303	12
LRM3	GO:0043524	negative regulation of neuron apoptotic process	11/300	62/3635	0.0112694	0.0471508	0.0317927	19141/13051/26362/14630/17748/12721/12387/12028/15368/16971/11848	11
LRM3	GO:0032869	cellular response to insulin stimulus	12/300	62/3635	0.00401152	0.0219312	0.0147877	13033/16956/17118/237542/18746/67972/69178/17918/18753/22628/26417/15387	12
LRM3	GO:0000302	response to reactive oxygen species	15/300	62/3635	0.000103481	0.00149372	0.00100718	19156/18477/19261/16952/26362/14281/18412/12359/12491/11852/22166/18753/26417/15368/18024	15
LRM3	GO:0030041	actin filament polymerization	16/300	62/3635	2.56682e-05	0.000536341	0.000361642	12332/227753/19241/12343/11629/19240/67771/12721/14026/18643/18753/14489/68089/19353/11848/14457	16
LRM3	GO:0048771	tissue remodeling	16/300	62/3635	2.56682e-05	0.000536341	0.000361642	20750/93695/13040/16889/11433/83924/26362/16000/12387/27060/12028/19349/23849/16971/19353/215653	16
LRM3	GO:0051650	establishment of vesicle localization	11/300	61/3635	0.00998174	0.0427355	0.0288155	53378/20971/12387/27060/17918/19349/17916/16573/11777/233489/68953	11
LRM3	GO:0046631	alpha-beta T cell activation	12/300	61/3635	0.00348629	0.0196919	0.0132778	19156/17085/16952/13039/12505/12522/27060/14728/12394/19264/217303/11848	12
LRM3	GO:0051495	positive regulation of cytoskeleton organization	12/300	61/3635	0.00348629	0.0196919	0.0132778	21812/227753/20971/12540/22388/14026/18643/11853/16423/30794/19353/11848	12
LRM3	GO:0045055	regulated exocytosis	13/300	61/3635	0.001106	0.00866894	0.00584526	20972/19204/17886/12721/16783/12523/17916/67166/22320/56743/15368/217303/11745	13
LRM3	GO:0061458	reproductive system development	15/300	61/3635	8.46551e-05	0.0012861	0.000867184	19156/21812/16952/12505/26362/15081/20397/16000/17886/12387/12028/12394/20719/15387/19353	15
LRM3	GO:0034764	positive regulation of transmembrane transport	18/300	61/3635	9.46615e-07	5.05087e-05	3.40568e-05	83433/13040/12314/237542/16000/12315/19204/12856/12313/54208/17918/12028/18753/233571/18438/69810/16573/18024	18
LRM3	GO:0010810	regulation of cell-substrate adhesion	12/300	60/3635	0.00301803	0.0175445	0.0118299	20750/17381/16852/11465/20971/29875/12540/12491/17886/16971/19353/11848	12
LRM3	GO:0042129	regulation of T cell proliferation	12/300	60/3635	0.00301803	0.0175445	0.0118299	93695/16854/16952/20971/12505/21938/16000/11629/12721/12387/14728/19264	12
LRM3	GO:0032409	regulation of transporter activity	13/300	60/3635	0.000938475	0.00778934	0.00525217	83433/13040/12314/22629/12315/19204/11461/12856/12313/17918/18753/233571/16573	13
LRM3	GO:0097530	granulocyte migration	13/300	60/3635	0.000938475	0.00778934	0.00525217	20750/16854/19261/16952/68585/12267/268373/22388/20310/17916/26417/217303/19353	13
LRM3	GO:0008064	regulation of actin polymerization or depolymerization	14/300	60/3635	0.000265917	0.00310336	0.00209252	12332/227753/19241/12343/19240/22388/67771/12721/14026/18643/18753/14489/19353/11848	14
LRM3	GO:0030832	regulation of actin filament length	14/300	60/3635	0.000265917	0.00310336	0.00209252	12332/227753/19241/12343/19240/22388/67771/12721/14026/18643/18753/14489/19353/11848	14
LRM3	GO:0070374	positive regulation of ERK1 and ERK2 cascade	14/300	60/3635	0.000265917	0.00310336	0.00209252	93695/83433/12767/12505/11491/16000/12491/17886/233571/17319/26417/19264/16971/20320	14
LRM3	GO:0048608	reproductive structure development	15/300	60/3635	6.88933e-05	0.00110272	0.000743535	19156/21812/16952/12505/26362/15081/20397/16000/17886/12387/12028/12394/20719/15387/19353	15
LRM3	GO:0016482	cytosolic transport	11/300	59/3635	0.00774849	0.0349736	0.0235818	66713/12721/69178/16783/67300/19349/226421/67166/26417/16573/56433	11
LRM3	GO:0032635	interleukin-6 production	11/300	59/3635	0.00774849	0.0349736	0.0235818	83433/19261/16956/11629/12491/19204/13057/14728/12523/226421/16423	11
LRM3	GO:1902905	positive regulation of supramolecular fiber organization	13/300	59/3635	0.000792754	0.00692453	0.00466904	21812/227753/20971/12540/22388/14026/18643/11853/234407/16423/30794/19353/11848	13
LRM3	GO:0002687	positive regulation of leukocyte migration	17/300	59/3635	2.76762e-06	0.000100849	6.80002e-05	16854/83433/19141/13051/27226/68585/12267/11491/11629/19204/12721/17916/18438/16423/26417/19353/11848	17
LRM3	GO:0002285	lymphocyte activation involved in immune response	12/300	58/3635	0.00223411	0.0142945	0.00963844	16854/16852/17085/16952/18826/17474/18173/12721/16783/14728/19264/56619	12
LRM3	GO:0008360	regulation of cell shape	13/300	58/3635	0.000666542	0.00612808	0.00413202	16952/67220/16988/22388/11674/67268/17886/12721/15212/192662/14674/19353/14457	13
LRM3	GO:0090257	regulation of muscle system process	13/300	58/3635	0.000666542	0.00612808	0.00413202	12314/16905/227753/21938/16000/11629/12315/67972/19204/12313/14489/18438/11848	13
LRM3	GO:0007160	cell-matrix adhesion	14/300	58/3635	0.000180986	0.00233523	0.00157459	12512/17381/16411/19261/11465/20971/16419/29875/12491/17886/12387/16971/19353/11848	14
LRM3	GO:0043270	positive regulation of monoatomic ion transport	16/300	58/3635	1.01947e-05	0.000274431	0.000185042	16854/83433/13040/12767/12314/12315/67972/19204/12856/12313/17918/12028/233571/18438/69810/16573	16
LRM3	GO:0032675	regulation of interleukin-6 production	11/300	57/3635	0.00592514	0.0294581	0.0198629	83433/19261/16956/11629/12491/19204/13057/14728/12523/226421/16423	11
LRM3	GO:0022898	regulation of transmembrane transporter activity	12/300	57/3635	0.00190979	0.012597	0.00849387	83433/13040/12314/22629/12315/19204/11461/12856/12313/17918/233571/16573	12
LRM3	GO:0048284	organelle fusion	12/300	57/3635	0.00190979	0.012597	0.00849387	26949/16952/12045/12721/12028/19349/226421/67166/22320/235442/16573/68953	12
LRM3	GO:0071346	cellular response to type II interferon	13/300	57/3635	0.00055771	0.00544588	0.00367202	19261/22352/12332/227753/11465/66713/12540/14026/12313/226421/22320/16423/16573	13
LRM3	GO:0072001	renal system development	13/300	57/3635	0.00055771	0.00544588	0.00367202	20750/19156/12767/21812/11746/12505/70350/20397/12267/12359/12387/12028/11848	13
LRM3	GO:0099504	synaptic vesicle cycle	17/300	57/3635	1.62339e-06	7.34952e-05	4.95561e-05	11465/66290/11964/66335/70495/11461/12330/66144/11966/67300/12387/192662/11972/54411/11777/73834/233489	17
LRM3	GO:0016051	carbohydrate biosynthetic process	12/300	56/3635	0.00162514	0.0114257	0.00770407	58810/16000/110208/19204/11910/17886/67300/233571/21991/18648/56351/59046	12
LRM3	GO:1902904	negative regulation of supramolecular fiber organization	11/300	55/3635	0.00445782	0.023701	0.015981	83433/12332/227753/19241/12343/19240/12721/14026/18643/18753/14489	11
LRM3	GO:0015849	organic acid transport	15/300	55/3635	2.25652e-05	0.000495771	0.000334286	19156/73822/16952/21366/16592/12491/17254/18173/11520/54208/18753/17319/215113/55951/65106	15
LRM3	GO:0030307	positive regulation of cell growth	15/300	55/3635	2.25652e-05	0.000495771	0.000334286	12767/66102/21812/53378/11491/16000/12540/13057/14489/13690/15387/16971/13205/11848/233489	15
LRM3	GO:0046942	carboxylic acid transport	15/300	55/3635	2.25652e-05	0.000495771	0.000334286	19156/73822/16952/21366/16592/12491/17254/18173/11520/54208/18753/17319/215113/55951/65106	15
LRM3	GO:0061572	actin filament bundle organization	17/300	55/3635	9.24825e-07	5.02432e-05	3.38778e-05	21812/17118/11465/20971/16419/18826/11629/12540/17886/14026/18643/11853/16423/30794/19353/11848/14457	17
LRM3	GO:0031345	negative regulation of cell projection organization	11/300	54/3635	0.00384153	0.0214151	0.0144397	16852/22352/68585/22629/11491/14026/18753/14569/16971/11848/13427	11
LRM3	GO:0032412	regulation of monoatomic ion transmembrane transporter activity	11/300	54/3635	0.00384153	0.0214151	0.0144397	83433/13040/12314/22629/12315/19204/12856/12313/17918/233571/16573	11
LRM3	GO:0045766	positive regulation of angiogenesis	13/300	54/3635	0.000316682	0.00355732	0.00239861	16854/16411/12767/13051/68585/12267/18746/11852/12226/12394/15368/11745/18024	13
LRM3	GO:1904018	positive regulation of vasculature development	13/300	54/3635	0.000316682	0.00355732	0.00239861	16854/16411/12767/13051/68585/12267/18746/11852/12226/12394/15368/11745/18024	13
LRM3	GO:0051017	actin filament bundle assembly	17/300	54/3635	6.89878e-07	3.96415e-05	2.67293e-05	21812/17118/11465/20971/16419/18826/11629/12540/17886/14026/18643/11853/16423/30794/19353/11848/14457	17
LRM3	GO:0002367	cytokine production involved in immune response	10/300	53/3635	0.0100423	0.0428664	0.0289038	11433/26362/21938/68585/12491/18173/14728/17319/15368/56722	10
LRM3	GO:0044242	cellular lipid catabolic process	11/300	53/3635	0.00329529	0.0187192	0.0126219	19156/16956/27226/20397/231871/14667/15211/15212/76192/18753/16971	11
LRM3	GO:0048659	smooth muscle cell proliferation	11/300	53/3635	0.00329529	0.0187192	0.0126219	12267/16000/11629/19204/13057/12387/233571/14674/15368/59027/11848	11
LRM3	GO:1904375	regulation of protein localization to cell periphery	11/300	53/3635	0.00329529	0.0187192	0.0126219	16854/83433/18412/11461/67300/17918/53328/22320/16971/16573/233489	11
LRM3	GO:0001822	kidney development	12/300	53/3635	0.000972579	0.00800569	0.00539804	20750/12767/21812/11746/12505/70350/20397/12267/12359/12387/12028/11848	12
LRM3	GO:0030833	regulation of actin filament polymerization	13/300	53/3635	0.000259336	0.00307498	0.00207339	12332/227753/19241/12343/19240/67771/12721/14026/18643/18753/14489/19353/11848	13
LRM3	GO:0017157	regulation of exocytosis	14/300	53/3635	6.27217e-05	0.00102411	0.000690534	12306/53378/16952/20971/19204/16783/17918/19349/12523/22320/15368/217303/235442/68953	14
LRM3	GO:0031032	actomyosin structure organization	15/300	53/3635	1.38068e-05	0.000349616	0.000235738	21812/11465/20971/16419/29875/12540/22388/17886/14026/18643/11853/16423/30794/19353/11848	15
LRM3	GO:0048660	regulation of smooth muscle cell proliferation	11/300	52/3635	0.00281322	0.0165145	0.0111353	12267/16000/11629/19204/13057/12387/233571/14674/15368/59027/11848	11
LRM3	GO:0031333	negative regulation of protein-containing complex assembly	13/300	52/3635	0.00021111	0.00262832	0.00177221	83433/12332/227753/19241/12343/12540/19240/14026/18643/18753/14489/22334/13205	13
LRM3	GO:0048144	fibroblast proliferation	10/300	51/3635	0.0076239	0.0347649	0.0234411	14319/18477/12306/16000/12028/21761/17319/328365/217303/56351	10
LRM3	GO:1901136	carbohydrate derivative catabolic process	10/300	51/3635	0.0076239	0.0347649	0.0234411	19156/17381/13039/12505/19703/14667/75612/15211/15212/18753	10
LRM3	GO:1903169	regulation of calcium ion transmembrane transport	10/300	51/3635	0.0076239	0.0347649	0.0234411	12314/12315/13057/12721/12313/17918/12028/233571/18438/69810	10
LRM3	GO:0007548	sex differentiation	11/300	51/3635	0.00238969	0.0149069	0.0100513	21812/26362/15081/20397/17886/12387/12028/12394/20719/15387/19353	11
LRM3	GO:0010594	regulation of endothelial cell migration	11/300	51/3635	0.00238969	0.0149069	0.0100513	19141/16952/11491/16000/11852/18438/15368/19353/11745/18024/11848	11
LRM3	GO:0050817	coagulation	11/300	51/3635	0.00238969	0.0149069	0.0100513	11747/12306/12527/26362/268373/12491/14026/14728/18753/14674/18024	11
LRM3	GO:0071241	cellular response to inorganic substance	11/300	51/3635	0.00238969	0.0149069	0.0100513	19141/227753/74096/29875/14281/17748/18173/18438/26417/15368/18024	11
LRM3	GO:1905952	regulation of lipid localization	13/300	51/3635	0.000170783	0.00222838	0.00150254	20750/83433/16956/12306/11307/11303/237542/12491/11520/18753/12394/17319/16971	13
LRM3	GO:0050714	positive regulation of protein secretion	10/300	50/3635	0.00659758	0.0311924	0.0210323	83433/11307/16534/16000/268373/17886/22320/16971/19353/16573	10
LRM3	GO:0051494	negative regulation of cytoskeleton organization	10/300	50/3635	0.00659758	0.0311924	0.0210323	12332/227753/19241/12343/19240/12721/14026/18643/18753/14489	10
LRM3	GO:0007596	blood coagulation	11/300	50/3635	0.00201934	0.0130602	0.00880616	11747/12306/12527/26362/268373/12491/14026/14728/18753/14674/18024	11
LRM3	GO:0007599	hemostasis	11/300	50/3635	0.00201934	0.0130602	0.00880616	11747/12306/12527/26362/268373/12491/14026/14728/18753/14674/18024	11
LRM3	GO:0043067	regulation of programmed cell death	57/300	496/3635	0.00419824	0.0227665	0.0153509	20750/16854/11747/83433/13040/16852/13033/58810/19141/12767/69202/16905/21812/16952/227753/11927/13039/13051/12505/26362/19231/12045/14630/21938/17748/22629/11491/16000/268373/11629/12359/12540/11852/15511/12226/11910/11461/12721/12387/54208/12028/18753/21761/17319/15387/22334/15368/67693/68480/18611/19264/16971/13205/65106/18024/215653/11848	57
LRM3	GO:0023056	positive regulation of signaling	68/300	490/3635	3.8332e-06	0.000127262	8.581e-05	20750/12512/93695/19156/17381/83433/13040/13033/16889/19141/12306/12767/11307/16534/83924/21812/53378/227753/17118/13039/13051/12505/26362/56620/29875/18412/16592/237542/68585/17474/11491/16000/268373/70495/12359/12540/12491/11910/17886/13057/69178/12313/20198/12387/12028/18753/12523/233571/12394/22320/18438/17319/26417/15387/13207/18611/19264/328365/217303/16971/235442/19353/13205/65106/16573/21…	68
LRM3	GO:0043409	negative regulation of MAPK cascade	10/300	49/3635	0.00568194	0.0283907	0.0191432	83433/19261/16000/268373/67702/11910/14728/18753/19264/217303	10
LRM3	GO:0051897	positive regulation of phosphatidylinositol 3-kinase/protein kinase B signal transduction	11/300	49/3635	0.00169709	0.0117974	0.00795471	83433/21812/13051/26362/237542/68585/16000/12359/12540/18438/19353	11
LRM3	GO:0006936	muscle contraction	12/300	49/3635	0.000454401	0.004731	0.00319	12767/12314/227753/17904/12315/67972/19204/11674/12313/326618/18438/11848	12
LRM3	GO:0007600	sensory perception	13/300	49/3635	0.000109565	0.00157394	0.00106127	19156/12767/16592/16000/12491/22388/15211/15212/17918/20719/18438/14688/26417	13
LRM3	GO:0007034	vacuolar transport	15/300	49/3635	4.72364e-06	0.000153169	0.000103278	242341/19156/16889/18412/11852/16783/19349/226421/67166/11972/17113/16971/11777/56433/68953	15
LRM3	GO:0050790	regulation of catalytic activity	57/300	486/3635	0.00263309	0.0159912	0.0107825	19156/13014/83433/13040/13030/13033/19141/12314/83924/50778/16952/227753/17118/13039/20971/12505/26362/29875/14630/19703/237542/11491/16000/268373/12540/12315/19204/15511/12226/11461/18173/13057/12856/12313/12387/54208/17918/12028/14728/18753/11853/20719/17319/56442/26417/14674/19264/11308/217303/16971/56351/13205/65106/12283/215653/11848/233489	57
LRM3	GO:0009607	response to biotic stimulus	67/300	486/3635	5.86349e-06	0.000178777	0.000120545	16854/17381/18477/16411/83433/18807/17476/19261/16956/17085/66102/11433/22352/50778/12332/12514/16952/11303/227753/26888/11465/13051/26362/56620/21938/68585/17474/11491/66713/12540/12491/73149/19204/192187/18173/13057/12721/14026/12313/16783/12028/11810/19349/14728/20310/18753/12523/226421/17916/67166/22320/217304/269799/16423/17319/26417/19264/217303/23833/69810/13205/11745/16573/18024/11848/566…	67
LRM3	GO:0010647	positive regulation of cell communication	67/300	486/3635	5.86349e-06	0.000178777	0.000120545	20750/12512/93695/19156/17381/83433/13040/13033/16889/19141/12767/11307/16534/83924/21812/53378/227753/17118/13039/13051/12505/26362/56620/29875/18412/16592/237542/68585/17474/11491/16000/268373/70495/12359/12540/12491/11910/17886/13057/69178/12313/20198/12387/12028/18753/12523/233571/12394/22320/18438/17319/26417/15387/13207/18611/19264/328365/217303/16971/235442/19353/13205/65106/16573/215653/1…	67
LRM3	GO:0007399	nervous system development	64/300	483/3635	3.76103e-05	0.000729737	0.000492044	19156/16411/83433/16852/12306/12767/22352/12527/21812/53378/12332/16952/227753/17118/11465/20971/13051/12505/26362/29875/14281/16988/21938/68585/22629/11491/16000/268373/70495/66713/12540/231871/18102/22388/11461/15211/14026/18643/15212/12387/27060/17918/12028/12394/18438/13690/22628/11658/26417/15387/66411/328365/11308/16971/19353/16573/66225/18024/11848/14457/233489/56758/13427/20320	64
LRM3	GO:1902531	regulation of intracellular signal transduction	60/300	482/3635	0.000422538	0.00449303	0.00302954	93695/19156/18477/83433/19261/12767/12314/83924/21812/11303/227753/13051/12505/26362/56620/16543/29875/18412/237542/68585/17474/11491/16000/268373/70495/12359/67702/12540/12491/11910/17886/56486/20198/12387/12028/14728/72318/18753/12523/233571/18438/17319/22628/26417/15387/192662/22334/68197/13207/19264/217303/16971/19353/13205/65106/18024/215653/11848/20320/56722	60
LRM3	GO:2000241	regulation of reproductive process	10/300	48/3635	0.0048687	0.0255671	0.0172393	17381/11747/16000/54486/19204/17886/12387/12028/12394/19353	10
LRM3	GO:0061025	membrane fusion	11/300	48/3635	0.00141812	0.0102105	0.00688466	12527/16952/226101/12721/19349/226421/67166/22320/235442/16573/68953	11
LRM3	GO:0034614	cellular response to reactive oxygen species	14/300	48/3635	1.84102e-05	0.000423152	0.000285321	19156/18477/19261/16952/26362/14281/18412/12359/12491/11852/22166/18753/26417/18024	14
LRM3	GO:0042981	regulation of apoptotic process	56/300	475/3635	0.00256094	0.0156484	0.0105514	20750/16854/11747/83433/13040/16852/13033/58810/19141/69202/16905/21812/16952/227753/11927/13039/13051/12505/26362/19231/12045/14630/21938/17748/22629/11491/16000/268373/11629/12359/12540/11852/15511/12226/11910/11461/12721/12387/54208/12028/18753/21761/17319/15387/22334/15368/67693/68480/18611/19264/16971/13205/65106/18024/215653/11848	56
LRM3	GO:0002682	regulation of immune system process	64/300	474/3635	2.03157e-05	0.000459874	0.000310082	93695/16854/17381/83433/16852/19261/16889/232413/19141/11433/16534/12527/83924/12514/16952/20971/13051/27226/12505/26362/56620/14281/16988/21938/68585/12267/17474/11491/16000/11629/12491/12522/18102/19204/11461/18173/13057/12721/16783/12387/12028/14728/12523/226421/17916/12394/22320/217304/18438/16423/17319/26417/56743/15368/19264/328365/217303/19353/13205/18024/215653/11848/56619/56722	64
LRM3	GO:0043207	response to external biotic stimulus	67/300	474/3635	2.35838e-06	9.15172e-05	6.17079e-05	16854/17381/18477/16411/83433/18807/17476/19261/16956/17085/66102/11433/22352/50778/12332/12514/16952/11303/227753/26888/11465/13051/26362/56620/21938/68585/17474/11491/66713/12540/12491/73149/19204/192187/18173/13057/12721/14026/12313/16783/12028/11810/19349/14728/20310/18753/12523/226421/17916/67166/22320/217304/269799/16423/17319/26417/19264/217303/23833/69810/13205/11745/16573/18024/11848/566…	67
LRM3	GO:0051707	response to other organism	67/300	474/3635	2.35838e-06	9.15172e-05	6.17079e-05	16854/17381/18477/16411/83433/18807/17476/19261/16956/17085/66102/11433/22352/50778/12332/12514/16952/11303/227753/26888/11465/13051/26362/56620/21938/68585/17474/11491/66713/12540/12491/73149/19204/192187/18173/13057/12721/14026/12313/16783/12028/11810/19349/14728/20310/18753/12523/226421/17916/67166/22320/217304/269799/16423/17319/26417/19264/217303/23833/69810/13205/11745/16573/18024/11848/566…	67
LRM3	GO:0051240	positive regulation of multicellular organismal process	69/300	473/3635	4.64502e-07	2.72144e-05	1.835e-05	20750/16854/17381/16411/83433/16852/19261/16956/17085/12306/12767/22352/21812/53378/16952/11303/227753/17118/13051/26362/56620/14281/16592/21938/68585/12267/17474/11491/16000/18746/11629/70495/66713/12491/11852/67972/12522/19204/12226/11461/18173/13057/12721/16783/12387/14728/12523/226421/12394/22320/217304/14489/16423/17319/13690/23849/15387/15368/19264/328365/16971/235442/13205/11745/18024/1184…	69
LRM3	GO:0051049	regulation of transport	74/300	471/3635	5.56785e-09	5.73681e-07	3.86819e-07	20750/12512/16854/11747/83433/13040/19261/12306/12767/12314/11307/16534/53378/16952/11303/11465/74096/20971/26362/16543/18826/16592/237542/21938/68585/22629/16000/268373/12540/12491/12315/67972/22166/19204/11461/17886/18173/13057/12856/12721/12313/16783/12387/54208/27060/17918/12028/19349/18753/12523/233571/12394/22320/18438/16423/17319/215113/26417/15387/192662/15368/18611/19264/217303/16971/235…	74
LRM3	GO:0050921	positive regulation of chemotaxis	11/300	47/3635	0.00117791	0.00887399	0.00598352	83433/19141/12767/13051/27226/12267/11491/11629/18438/26417/19353	11
LRM3	GO:0071675	regulation of mononuclear cell migration	11/300	47/3635	0.00117791	0.00887399	0.00598352	16854/19141/13051/27226/12267/11491/11629/12721/16423/26417/11848	11
[truncated: 1,564 more rows]

## Sheet: GO Unique
Cluster	ID	Description	GeneRatio	BgRatio	pvalue	p.adjust	qvalue	geneID	Count
[truncated: 746 more rows]

## Sheet: KEGG Unedited
Cluster	category	subcategory	ID	Description	GeneRatio	BgRatio	pvalue	p.adjust	qvalue	geneID	Count
[truncated: 241 more rows]

## Sheet: KEGG Unique
Cluster	category	subcategory	ID	Description	GeneRatio	BgRatio	pvalue	p.adjust	qvalue	geneID	Count
[truncated: 64 more rows]
