# Supplementary material for: Single-cell analysis identifies distinct macrophage phenotypes associated with prodisease and proresolving functions in the endometriotic niche
Source: Proc Natl Acad Sci U S A. 2024 Sep 10;121(38):e2405474121. doi: 10.1073/pnas.2405474121 (PMC11420174; doi:10.1073/pnas.2405474121)
Supplement: Supplementary file 4 — Dataset S03 (XLSX) [file pnas.2405474121.sd03.xlsx]

## Sheet: Endo-Intact
p_val	avg_log2FC	pct.1	pct.2	p_val_adj	cluster	gene
0	2.70388	0.955	0.478	0	LpM 1	Pf4
0	2.18543	0.85	0.209	0	LpM 1	Fabp4
0	2.14583	0.969	0.363	0	LpM 1	Alox15
0	2.08763	0.989	0.46	0	LpM 1	Prg4
0	2.02044	0.976	0.456	0	LpM 1	C4b
0	1.94237	0.798	0.149	0	LpM 1	Ltbp1
0	1.89646	0.92	0.268	0	LpM 1	Itga6
0	1.80103	0.963	0.464	0	LpM 1	Trf
0	1.77303	0.912	0.287	0	LpM 1	Ednrb
0	1.75889	0.668	0.11	0	LpM 1	Tgfb2
0	1.69766	0.828	0.177	0	LpM 1	Timd4
0	1.69162	0.794	0.188	0	LpM 1	Serpinb2
0	1.68167	0.947	0.417	0	LpM 1	Fam46a
0	1.66395	0.88	0.297	0	LpM 1	Adgre1
0	1.59161	0.87	0.277	0	LpM 1	Cfh
0	1.5711	0.975	0.47	0	LpM 1	Emilin2
0	1.54032	0.74	0.201	0	LpM 1	Fgfr1
0	1.53104	0.756	0.213	0	LpM 1	F5
0	1.48389	0.707	0.16	0	LpM 1	Selp
0	1.39709	0.695	0.179	0	LpM 1	Plxdc2
0	1.38097	0.922	0.36	0	LpM 1	Thbs1
0	1.27911	0.997	0.902	0	LpM 1	Wfdc17
2.47142e-307	1.47342	0.653	0.154	3.57787e-303	LpM 1	Ptgis
8.85926e-300	1.40533	1	0.996	1.28256e-295	LpM 1	Lyz2
1.17842e-299	1.21032	0.49	0.074	1.706e-295	LpM 1	Cald1
1.61369e-298	1.33458	1	0.772	2.33614e-294	LpM 1	Fn1
1.27214e-296	1.31901	0.957	0.52	1.84167e-292	LpM 1	Timp2
3.73532e-293	1.33911	0.857	0.319	5.40763e-289	LpM 1	Cd5l
8.8492e-278	1.33805	0.776	0.268	1.2811e-273	LpM 1	Flnb
6.01768e-274	1.43555	0.693	0.204	8.7118e-270	LpM 1	Ccl24
8.90241e-266	1.25983	0.927	0.482	1.2888e-261	LpM 1	Ecm1
7.73518e-264	1.19209	0.974	0.656	1.11982e-259	LpM 1	Cfp
3.24876e-263	1.19899	0.513	0.099	4.70324e-259	LpM 1	Garnl3
1.30347e-262	0.872847	0.989	0.865	1.88704e-258	LpM 1	Cst3
3.37526e-257	1.21469	0.99	0.681	4.88637e-253	LpM 1	C1qc
3.18482e-248	1.0915	0.99	0.706	4.61067e-244	LpM 1	Laptm5
1.29803e-236	1.12201	0.901	0.411	1.87915e-232	LpM 1	App
8.64902e-234	1.15154	0.773	0.317	1.25212e-229	LpM 1	Tcn2
8.92203e-232	1.31098	0.745	0.278	1.29164e-227	LpM 1	Fcna
1.00712e-231	0.997058	0.41	0.067	1.45801e-227	LpM 1	Igf1
3.33494e-228	1.23993	0.724	0.276	4.828e-224	LpM 1	Evi5
4.45439e-226	0.99518	0.794	0.332	6.44861e-222	LpM 1	Mt1
4.09813e-225	1.12462	0.81	0.331	5.93286e-221	LpM 1	Msr1
1.51667e-224	1.35823	0.414	0.071	2.19569e-220	LpM 1	Wnt2
5.22791e-220	1.13044	0.972	0.614	7.56845e-216	LpM 1	Cybb
3.63924e-218	1.02127	0.992	0.769	5.26852e-214	LpM 1	C1qa
4.87843e-215	0.966392	0.88	0.431	7.0625e-211	LpM 1	Cd9
1.41732e-213	1.10416	0.955	0.488	2.05185e-209	LpM 1	Itgam
9.20204e-213	1.10972	0.924	0.528	1.33218e-208	LpM 1	Grn
5.25514e-211	2.631	0.557	0.174	7.60787e-207	LpM 1	Cxcl13
3.0865e-210	0.992747	0.952	0.591	4.46832e-206	LpM 1	Ctsd
1.46937e-208	1.32572	0.746	0.293	2.12721e-204	LpM 1	Lpl
1.93596e-208	1.0516	0.585	0.179	2.80269e-204	LpM 1	Cryl1
1.0923e-207	1.06936	0.78	0.352	1.58132e-203	LpM 1	Rgs10
1.25012e-207	1.07322	0.55	0.151	1.8098e-203	LpM 1	Pmp22
4.03835e-205	1.10035	0.658	0.235	5.84632e-201	LpM 1	4930455G09Rik
3.31834e-200	1.00956	0.791	0.345	4.80397e-196	LpM 1	Mcemp1
1.5478e-194	1.02044	0.922	0.455	2.24075e-190	LpM 1	Gda
2.29821e-193	1.01055	0.77	0.327	3.32712e-189	LpM 1	Mgst1
3.43483e-193	1.03929	0.528	0.151	4.9726e-189	LpM 1	Gm1673
2.26864e-192	0.878046	0.856	0.439	3.28432e-188	LpM 1	Plek
4.64535e-187	1.12612	0.524	0.151	6.72508e-183	LpM 1	Fabp7
3.11892e-185	0.802209	0.976	0.865	4.51525e-181	LpM 1	Tyrobp
5.58264e-184	1.76496	0.366	0.069	8.08198e-180	LpM 1	Vsig4
1.52519e-183	1.16921	0.614	0.22	2.20802e-179	LpM 1	Man2a1
6.29682e-179	0.981612	0.696	0.278	9.11591e-175	LpM 1	Ptgs1
2.43575e-178	0.967903	0.865	0.462	3.52624e-174	LpM 1	Sepp1
1.54474e-177	1.13039	0.657	0.263	2.23632e-173	LpM 1	Hgsnat
7.38322e-176	1.05131	0.568	0.195	1.06887e-171	LpM 1	St3gal5
7.88619e-173	0.963288	0.718	0.309	1.14168e-168	LpM 1	Lgmn
1.2662e-167	0.912942	0.856	0.482	1.83308e-163	LpM 1	Itgb2
5.04236e-166	0.930247	0.863	0.473	7.29982e-162	LpM 1	Icam2
1.29739e-164	0.899099	0.757	0.313	1.87823e-160	LpM 1	Padi4
3.7544e-163	1.01115	0.555	0.195	5.43525e-159	LpM 1	Pros1
8.93153e-161	0.690606	0.781	0.377	1.29302e-156	LpM 1	Lyz1
2.36683e-157	0.878142	0.822	0.463	3.42647e-153	LpM 1	Hexa
1.26371e-156	0.838453	0.371	0.085	1.82947e-152	LpM 1	Gata6
4.34223e-153	0.563501	0.994	0.974	6.28625e-149	LpM 1	Ftl1
3.00104e-152	0.848976	0.96	0.546	4.3446e-148	LpM 1	Cebpb
4.03168e-152	0.763812	0.581	0.211	5.83666e-148	LpM 1	Gsr
1.63424e-151	0.802057	0.878	0.561	2.3659e-147	LpM 1	Bsg
3.83362e-151	0.892684	0.839	0.484	5.54993e-147	LpM 1	Itgb1
8.58639e-151	0.867791	0.853	0.532	1.24305e-146	LpM 1	Lamtor4
3.44898e-150	0.59507	1	0.989	4.99309e-146	LpM 1	Apoe
8.21049e-149	0.737785	0.952	0.722	1.18863e-144	LpM 1	Npc2
1.27838e-148	1.0295	0.592	0.228	1.85071e-144	LpM 1	Fabp5
3.57526e-148	0.917523	0.776	0.386	5.1759e-144	LpM 1	Glul
2.00049e-146	1.02105	0.841	0.424	2.8961e-142	LpM 1	Sdc3
4.25186e-146	0.858344	0.847	0.465	6.15541e-142	LpM 1	Fcgr3
1.83924e-145	0.830499	0.606	0.24	2.66266e-141	LpM 1	Hacd4
8.7014e-145	0.911085	0.778	0.413	1.2597e-140	LpM 1	Man2b1
9.99263e-145	0.890934	0.566	0.211	1.44663e-140	LpM 1	F630028O10Rik
1.65105e-141	0.739685	0.403	0.109	2.39022e-137	LpM 1	Scn1b
1.36713e-138	0.881291	0.739	0.348	1.97919e-134	LpM 1	Prtn3
9.64586e-138	0.887402	0.709	0.315	1.39643e-133	LpM 1	Mafb
3.2112e-135	0.746789	0.981	0.808	4.64886e-131	LpM 1	C1qb
8.63718e-135	0.820681	0.599	0.246	1.2504e-130	LpM 1	Khk
2.29406e-134	0.839609	0.529	0.195	3.32111e-130	LpM 1	Itsn1
1.32942e-131	0.706339	0.773	0.386	1.9246e-127	LpM 1	Lrg1
2.85081e-131	0.758399	0.472	0.159	4.12712e-127	LpM 1	Pla2g7
3.83508e-127	0.788663	0.53	0.208	5.55205e-123	LpM 1	Cgnl1
7.37018e-125	0.823333	0.669	0.31	1.06698e-120	LpM 1	Cd36
2.57094e-124	0.733172	0.925	0.569	3.72196e-120	LpM 1	Alox5ap
1.18794e-123	0.794705	0.651	0.317	1.71978e-119	LpM 1	Derl1
5.73664e-123	0.764908	0.407	0.126	8.30494e-119	LpM 1	Emilin1
1.57294e-122	0.750446	0.41	0.128	2.27715e-118	LpM 1	Glb1
3.60444e-122	0.737594	0.902	0.658	5.21815e-118	LpM 1	Uqcr11
7.30658e-122	0.711406	0.935	0.673	1.05777e-117	LpM 1	Cotl1
8.79777e-122	0.652844	0.899	0.643	1.27365e-117	LpM 1	Txn1
1.07384e-121	0.781573	0.365	0.103	1.5546e-117	LpM 1	Nfia
1.33327e-121	0.775516	0.63	0.289	1.93018e-117	LpM 1	Dhrs3
1.36036e-121	1.20528	0.969	0.83	1.9694e-117	LpM 1	Slpi
1.99461e-119	0.803691	0.626	0.28	2.8876e-115	LpM 1	Pygl
3.64367e-119	0.798102	0.623	0.284	5.27494e-115	LpM 1	Lrp1
1.33936e-118	0.760999	0.84	0.568	1.93899e-114	LpM 1	Ndufa1
3.69454e-118	1.25755	0.389	0.118	5.34859e-114	LpM 1	Marco
4.52858e-118	0.822619	0.44	0.156	6.55602e-114	LpM 1	Ank
6.66352e-117	0.691143	0.87	0.505	9.64678e-113	LpM 1	Smpdl3a
8.02753e-117	0.745916	0.667	0.321	1.16215e-112	LpM 1	Nupr1
3.13772e-116	0.641014	0.934	0.574	4.54247e-112	LpM 1	Ltc4s
3.68096e-115	0.679786	0.331	0.087	5.32893e-111	LpM 1	Cd93
6.67716e-114	0.728176	0.46	0.169	9.66653e-110	LpM 1	Polr3gl
9.90769e-114	0.763037	1	0.959	1.43434e-109	LpM 1	Saa3
6.49616e-112	0.610162	0.288	0.068	9.40449e-108	LpM 1	RP24-416M6.5
6.75453e-112	0.887144	0.428	0.148	9.77853e-108	LpM 1	Ccnd1
2.80851e-111	0.713095	0.703	0.369	4.06588e-107	LpM 1	Creg1
7.44381e-109	0.692649	0.853	0.56	1.07764e-104	LpM 1	Tln1
1.2569e-108	0.565416	0.948	0.643	1.81962e-104	LpM 1	Ctsb
2.05843e-108	0.643634	0.783	0.422	2.97999e-104	LpM 1	Ninj1
1.13314e-106	0.627001	0.789	0.413	1.64045e-102	LpM 1	Csf1r
1.37893e-106	0.769595	0.8	0.507	1.99628e-102	LpM 1	Aldh2
3.21159e-106	0.732138	0.636	0.324	4.64942e-102	LpM 1	Tmed3
3.38449e-105	0.66974	0.827	0.577	4.89972e-101	LpM 1	Ssr4
1.52954e-104	0.71198	0.3	0.079	2.21432e-100	LpM 1	Efnb2
1.91744e-104	0.620629	0.274	0.065	2.77588e-100	LpM 1	Aspa
2.36817e-104	0.669415	0.912	0.63	3.4284e-100	LpM 1	Dbi
8.28146e-104	0.724741	0.52	0.225	1.19891e-99	LpM 1	Arrb2
1.01401e-103	0.762836	0.49	0.207	1.46798e-99	LpM 1	Rgs18
1.90382e-103	1.65009	0.368	0.124	2.75616e-99	LpM 1	Apoc1
1.01206e-102	0.776215	0.671	0.373	1.46516e-98	LpM 1	Tnfaip8
5.28569e-102	0.686747	0.771	0.445	7.65209e-98	LpM 1	Comt
8.49415e-102	0.685473	0.527	0.23	1.2297e-97	LpM 1	Calml4
1.14531e-100	0.757874	0.692	0.369	1.65807e-96	LpM 1	Acly
1.89635e-100	0.712208	0.471	0.193	2.74535e-96	LpM 1	Uap1
6.59251e-100	0.732255	0.614	0.319	9.54397e-96	LpM 1	Nenf
3.60484e-99	0.752176	0.662	0.359	5.21873e-95	LpM 1	Rpn2
9.9102e-99	0.719601	0.489	0.206	1.4347e-94	LpM 1	Plod3
6.08957e-98	0.686972	0.705	0.39	8.81587e-94	LpM 1	S100a1
5.18289e-97	0.667284	0.823	0.546	7.50328e-93	LpM 1	Atpif1
3.98051e-96	0.70167	0.727	0.438	5.76259e-92	LpM 1	Irf2
6.63494e-96	0.698667	0.526	0.239	9.6054e-92	LpM 1	Lgals3bp
3.76692e-95	0.670326	0.361	0.123	5.45337e-91	LpM 1	Fcor
7.14514e-95	0.577059	0.915	0.603	1.0344e-90	LpM 1	Gngt2
1.47226e-93	0.673855	0.5	0.226	2.1314e-89	LpM 1	Vkorc1
9.33074e-93	0.583528	0.847	0.539	1.35081e-88	LpM 1	Selplg
1.87881e-92	0.508525	0.948	0.77	2.71995e-88	LpM 1	Fxyd5
3.40794e-92	0.730089	0.604	0.304	4.93368e-88	LpM 1	Idh1
6.29628e-92	0.598021	0.874	0.584	9.11512e-88	LpM 1	Lamp1
1.36139e-91	0.530308	0.559	0.26	1.97088e-87	LpM 1	Tgfbi
2.51639e-91	0.683538	0.646	0.34	3.64298e-87	LpM 1	Ssh2
8.46365e-91	0.660648	0.273	0.075	1.22528e-86	LpM 1	Crtap
3.66981e-90	0.57749	0.997	0.947	5.31278e-86	LpM 1	Tpt1
7.48007e-90	0.62654	0.366	0.13	1.08289e-85	LpM 1	Alox5
2.65395e-89	0.424676	0.806	0.42	3.84212e-85	LpM 1	Tmcc1
7.16904e-89	0.70309	0.472	0.204	1.03786e-84	LpM 1	Adipor2
1.1369e-88	0.55186	0.918	0.731	1.64589e-84	LpM 1	Gng5
3.62714e-88	0.658562	0.449	0.192	5.25101e-84	LpM 1	Guca1a
4.03793e-88	0.565401	0.333	0.109	5.84571e-84	LpM 1	Peak1
6.93241e-88	0.656835	0.373	0.136	1.0036e-83	LpM 1	Mtus1
4.02196e-87	0.603479	0.658	0.351	5.82259e-83	LpM 1	Dstn
3.52059e-86	0.580039	0.761	0.447	5.09676e-82	LpM 1	Lamp2
5.05948e-86	0.604753	0.886	0.687	7.32461e-82	LpM 1	Ndufa4
2.24628e-85	0.670442	0.54	0.265	3.25194e-81	LpM 1	Reep3
5.23075e-85	0.631112	0.644	0.364	7.57256e-81	LpM 1	Ddost
7.94826e-85	0.642953	0.739	0.448	1.15067e-80	LpM 1	Sh3bgrl
1.80661e-84	0.589025	0.907	0.661	2.61542e-80	LpM 1	Pycard
5.96743e-83	0.285728	0.584	0.278	8.63904e-79	LpM 1	Clec4d
1.60694e-82	0.69288	0.89	0.619	2.32637e-78	LpM 1	Hsp90b1
6.6801e-82	0.574546	0.338	0.12	9.67079e-78	LpM 1	Gm16104
2.12305e-81	0.69015	0.602	0.323	3.07354e-77	LpM 1	Ccdc50
2.71953e-81	0.521952	0.525	0.254	3.93706e-77	LpM 1	Nucb1
5.54046e-81	0.710997	0.449	0.196	8.02092e-77	LpM 1	Engase
1.58468e-80	0.559846	0.346	0.123	2.29414e-76	LpM 1	Gbe1
2.21796e-79	0.424145	0.999	0.966	3.21093e-75	LpM 1	Rps29
5.3948e-79	0.556188	0.859	0.626	7.81005e-75	LpM 1	Mrpl33
1.06816e-78	0.633797	0.408	0.161	1.54638e-74	LpM 1	Gbp2b
6.23223e-78	0.735802	0.718	0.444	9.02241e-74	LpM 1	Txnip
1.0272e-77	0.425874	0.971	0.851	1.48707e-73	LpM 1	Itm2b
3.14867e-77	0.487758	0.721	0.421	4.55833e-73	LpM 1	Plin2
1.18152e-75	0.676523	0.425	0.187	1.71049e-71	LpM 1	Nrip1
2.44128e-75	0.537665	0.683	0.391	3.53425e-71	LpM 1	Blvrb
2.91043e-75	0.437604	0.986	0.831	4.21343e-71	LpM 1	Gpx1
3.14907e-75	0.67176	0.404	0.169	4.5589e-71	LpM 1	Cmklr1
5.5177e-75	0.482855	0.673	0.39	7.98797e-71	LpM 1	Fkbp2
2.19122e-74	0.579523	0.698	0.411	3.17223e-70	LpM 1	Vsir
8.19272e-74	0.548469	0.657	0.379	1.18606e-69	LpM 1	Ctsa
5.94933e-73	0.625996	0.389	0.162	8.61284e-69	LpM 1	Bhlhe40
6.64727e-73	0.499223	0.314	0.112	9.62325e-69	LpM 1	Acaca
9.94341e-73	0.538244	0.482	0.228	1.43951e-68	LpM 1	Camk1
2.94499e-72	0.603519	0.381	0.158	4.26347e-68	LpM 1	Pde2a
5.29206e-71	0.567027	0.819	0.571	7.66132e-67	LpM 1	Myeov2
1.46955e-70	0.589548	0.589	0.322	2.12746e-66	LpM 1	Dusp3
3.27807e-69	0.536391	0.291	0.103	4.74566e-65	LpM 1	Arhgap12
4.74304e-69	0.496726	0.361	0.148	6.8665e-65	LpM 1	Dab2
6.25306e-69	0.575026	0.545	0.291	9.05255e-65	LpM 1	P4hb
1.11244e-68	0.5287	0.8	0.583	1.61048e-64	LpM 1	Ccdc12
9.59976e-68	0.529858	0.268	0.089	1.38976e-63	LpM 1	Rab27a
1.25076e-66	0.571607	0.641	0.378	1.81073e-62	LpM 1	Sdf2l1
1.68369e-66	0.630738	0.421	0.193	2.43748e-62	LpM 1	Fam43a
3.6142e-66	0.4524	0.55	0.284	5.23228e-62	LpM 1	Serpinb1a
9.61639e-66	0.483429	0.784	0.524	1.39216e-61	LpM 1	Bri3
2.37051e-65	0.494408	0.556	0.294	3.43179e-61	LpM 1	Cd302
4.48795e-65	0.468544	0.952	0.798	6.49721e-61	LpM 1	Shfm1
2.34514e-64	0.518168	0.591	0.331	3.39505e-60	LpM 1	Mef2a
4.42335e-64	0.501991	0.868	0.672	6.40369e-60	LpM 1	Uqcrb
1.38533e-63	0.564668	0.519	0.281	2.00554e-59	LpM 1	Itm2c
1.69779e-63	0.596915	0.619	0.362	2.45789e-59	LpM 1	Aplp2
2.16796e-62	0.498518	0.488	0.246	3.13856e-58	LpM 1	Ms4a8a
5.07818e-62	0.602524	0.309	0.122	7.35169e-58	LpM 1	D15Ertd621e
5.21051e-62	0.547974	0.541	0.302	7.54325e-58	LpM 1	Sptbn1
1.70569e-61	0.380297	0.537	0.293	2.46933e-57	LpM 1	Ehd1
2.05282e-61	0.554074	0.506	0.273	2.97187e-57	LpM 1	1500011K16Rik
3.70941e-61	0.434279	0.885	0.7	5.37011e-57	LpM 1	Gpx4
8.70181e-61	0.698132	0.631	0.384	1.25976e-56	LpM 1	BC005537
9.18213e-61	0.493315	0.916	0.662	1.3293e-56	LpM 1	Ahnak
1.08012e-60	0.436339	0.467	0.228	1.56369e-56	LpM 1	C3ar1
1.62421e-60	0.428403	0.943	0.767	2.35136e-56	LpM 1	Tagln2
2.03204e-60	0.441577	0.263	0.094	2.94178e-56	LpM 1	Tspan4
7.18195e-59	0.500472	0.52	0.289	1.03973e-54	LpM 1	Gusb
4.08177e-58	0.485277	0.326	0.136	5.90918e-54	LpM 1	Dusp6
4.75743e-58	0.530284	0.283	0.109	6.88733e-54	LpM 1	Rin2
7.31576e-58	0.425731	0.536	0.292	1.0591e-53	LpM 1	Mpeg1
7.69682e-57	0.580504	0.332	0.146	1.11427e-52	LpM 1	Itpripl2
2.58307e-56	0.385289	0.522	0.288	3.7395e-52	LpM 1	Ccr1
2.08017e-55	0.433143	0.771	0.529	3.01146e-51	LpM 1	Laptm4a
4.32079e-55	0.40557	0.569	0.309	6.25521e-51	LpM 1	Anxa3
5.87565e-55	0.384138	0.607	0.337	8.50617e-51	LpM 1	Ifitm6
8.14079e-55	0.402164	0.621	0.353	1.17854e-50	LpM 1	F10
1.35347e-54	0.470607	0.856	0.635	1.95942e-50	LpM 1	Tomm7
6.28752e-54	0.3952	0.893	0.664	9.10244e-50	LpM 1	Rap1b
8.06528e-54	0.567745	0.424	0.219	1.16761e-49	LpM 1	Sod1
1.57461e-53	0.504766	0.785	0.611	2.27956e-49	LpM 1	Ppib
1.67113e-53	0.538452	0.364	0.174	2.4193e-49	LpM 1	St3gal4
3.47006e-53	0.459363	0.855	0.663	5.0236e-49	LpM 1	2010107E04Rik
6.12e-53	0.46022	0.522	0.29	8.85993e-49	LpM 1	Adam15
1.37954e-52	0.43371	0.334	0.15	1.99715e-48	LpM 1	Map1lc3a
1.47497e-52	0.535581	0.664	0.428	2.13531e-48	LpM 1	Add3
4.28833e-52	0.615377	0.386	0.193	6.20821e-48	LpM 1	Dapk1
4.28923e-52	0.421728	0.589	0.356	6.20952e-48	LpM 1	Cd68
5.32594e-52	0.542667	0.369	0.18	7.71036e-48	LpM 1	Mfsd5
6.63911e-52	0.521059	0.412	0.211	9.61144e-48	LpM 1	Scarb2
7.36648e-52	0.290368	0.559	0.334	1.06644e-47	LpM 1	Bcl2a1b
1.48366e-51	0.325901	0.436	0.222	2.1479e-47	LpM 1	Ctsl
2.11896e-51	0.441006	0.771	0.543	3.06761e-47	LpM 1	Pdia3
2.60629e-51	0.446853	0.794	0.596	3.77313e-47	LpM 1	Ost4
2.97336e-51	0.533618	0.438	0.234	4.30454e-47	LpM 1	Scpep1
3.128e-51	0.431421	0.84	0.597	4.5284e-47	LpM 1	Calr
5.92371e-51	0.510714	0.813	0.598	8.57576e-47	LpM 1	Atp5k
7.58456e-51	0.456108	0.336	0.155	1.09802e-46	LpM 1	Plxna4os1
9.10546e-51	0.491801	0.698	0.478	1.3182e-46	LpM 1	Canx
1.24597e-50	0.494846	0.311	0.137	1.80379e-46	LpM 1	Dynll2
1.35294e-50	0.44507	0.336	0.152	1.95865e-46	LpM 1	Serpinb6a
2.77886e-50	0.419941	0.608	0.377	4.02296e-46	LpM 1	Ifi27
3.60711e-49	0.426909	0.377	0.184	5.22202e-45	LpM 1	Pitpnc1
8.81269e-49	0.425063	0.436	0.234	1.27581e-44	LpM 1	Ifnar2
1.03866e-48	0.267876	0.929	0.727	1.50366e-44	LpM 1	Prdx5
1.42859e-48	0.599593	0.296	0.131	2.06817e-44	LpM 1	Pelp1
1.43764e-48	0.477735	0.288	0.123	2.08127e-44	LpM 1	Abca9
2.6087e-48	0.426113	0.336	0.16	3.77662e-44	LpM 1	Tmem141
2.76781e-48	0.285321	0.621	0.391	4.00696e-44	LpM 1	Hcst
4.71747e-47	0.424013	0.364	0.178	6.82949e-43	LpM 1	Dennd4a
4.02322e-46	0.516893	0.381	0.197	5.82442e-42	LpM 1	Lcp2
9.62315e-46	0.433304	0.315	0.146	1.39314e-41	LpM 1	Baiap2
1.38595e-45	0.377849	0.252	0.102	2.00643e-41	LpM 1	Ppm1h
1.47138e-45	0.458706	0.702	0.491	2.13012e-41	LpM 1	Pet100
1.80414e-45	0.506552	0.551	0.345	2.61186e-41	LpM 1	Rpn1
3.99853e-45	0.418632	0.63	0.413	5.78868e-41	LpM 1	Tmco1
7.29058e-45	0.38713	0.26	0.108	1.05546e-40	LpM 1	AI607873
1.14721e-44	0.466552	0.653	0.432	1.66081e-40	LpM 1	Pdia6
2.30597e-44	0.412713	0.718	0.495	3.33836e-40	LpM 1	Ndufc1
3.02824e-44	0.423493	0.706	0.493	4.38399e-40	LpM 1	Tmem256
1.02478e-43	0.406845	0.411	0.221	1.48357e-39	LpM 1	Nfic
1.7836e-43	0.356779	0.378	0.197	2.58212e-39	LpM 1	Rab32
1.87281e-43	0.417606	0.479	0.277	2.71126e-39	LpM 1	Rnpep
2.0193e-43	0.508497	0.387	0.204	2.92334e-39	LpM 1	2610507B11Rik
2.96912e-43	0.305967	0.385	0.199	4.2984e-39	LpM 1	Slc11a1
9.63738e-43	0.440699	0.281	0.128	1.3952e-38	LpM 1	Cyb5r1
2.10193e-42	0.442629	0.696	0.491	3.04296e-38	LpM 1	Anapc13
3.21744e-42	0.399729	0.452	0.264	4.65789e-38	LpM 1	Cnpy2
4.01989e-42	0.441731	0.378	0.201	5.81959e-38	LpM 1	Nucb2
5.09686e-42	0.410551	0.604	0.402	7.37873e-38	LpM 1	Sdf4
5.82714e-42	0.486068	0.291	0.135	8.43595e-38	LpM 1	Mlxipl
9.20062e-42	0.370016	0.415	0.23	1.33197e-37	LpM 1	Lrpap1
1.22133e-41	0.420424	0.302	0.144	1.76811e-37	LpM 1	Rras2
4.6982e-41	0.420977	0.59	0.388	6.80159e-37	LpM 1	Wdr83os
5.81344e-41	0.376849	0.619	0.408	8.41612e-37	LpM 1	Ndufa5
5.84958e-41	0.466193	0.283	0.129	8.46844e-37	LpM 1	Serpinb8
1.44944e-40	0.375782	0.439	0.244	2.09836e-36	LpM 1	Bst1
6.86731e-40	0.452208	0.732	0.534	9.94181e-36	LpM 1	Romo1
8.8744e-40	0.349343	0.631	0.408	1.28475e-35	LpM 1	Pirb
2.11607e-39	0.350965	0.435	0.243	3.06343e-35	LpM 1	Fcgrt
6.67544e-39	0.355503	0.855	0.638	9.66403e-35	LpM 1	Rps27l
6.9085e-39	0.362168	0.331	0.17	1.00014e-34	LpM 1	Tpp1
9.11219e-39	0.295456	0.791	0.564	1.31917e-34	LpM 1	Sdcbp
1.32116e-38	0.359503	0.394	0.218	1.91265e-34	LpM 1	Pilrb2
1.44803e-38	0.416485	0.255	0.115	2.09632e-34	LpM 1	Vps13c
1.51253e-38	0.255215	0.969	0.916	2.1897e-34	LpM 1	Serf2
1.51443e-38	0.374949	0.665	0.447	2.19244e-34	LpM 1	Pdcd4
1.79452e-38	0.327062	0.537	0.331	2.59792e-34	LpM 1	Asah1
2.02771e-38	0.285122	0.602	0.394	2.93552e-34	LpM 1	Atp6v1e1
5.26699e-38	0.384745	0.618	0.401	7.62502e-34	LpM 1	Atp1a1
5.31886e-38	0.431146	0.455	0.268	7.70011e-34	LpM 1	Ckb
5.89667e-38	0.333442	0.38	0.205	8.5366e-34	LpM 1	Smagp
6.23574e-38	0.423168	0.488	0.298	9.02748e-34	LpM 1	Tep1
7.35719e-38	0.47206	0.328	0.172	1.0651e-33	LpM 1	Ano6
9.33698e-38	0.395961	0.422	0.245	1.35171e-33	LpM 1	Ggh
1.15153e-37	0.311165	0.41	0.233	1.66707e-33	LpM 1	Abhd12
1.60089e-37	0.310189	0.327	0.165	2.3176e-33	LpM 1	Igsf6
3.7189e-37	0.277583	0.969	0.79	5.38386e-33	LpM 1	Psap
4.6801e-37	0.351533	0.927	0.769	6.77538e-33	LpM 1	Cox7c
6.25363e-37	0.425887	0.343	0.183	9.05337e-33	LpM 1	Klf10
7.01605e-37	0.427424	0.393	0.222	1.01571e-32	LpM 1	Elovl5
1.17668e-36	0.350608	0.268	0.125	1.70348e-32	LpM 1	Fam212a
1.28815e-36	0.447498	0.316	0.162	1.86486e-32	LpM 1	Gnaq
1.64317e-36	0.411341	0.414	0.24	2.37882e-32	LpM 1	Ptpre
1.6932e-36	0.377712	0.47	0.284	2.45125e-32	LpM 1	Dhrs7
1.87055e-36	0.333205	0.487	0.301	2.708e-32	LpM 1	Pcbd2
3.24201e-36	0.366067	0.63	0.44	4.69346e-32	LpM 1	1110008F13Rik
4.10255e-36	0.356542	0.27	0.129	5.93927e-32	LpM 1	Cd300lb
5.67893e-36	0.378868	0.31	0.16	8.22138e-32	LpM 1	Lman1
6.27958e-36	0.523399	0.412	0.242	9.09095e-32	LpM 1	Irf2bp2
1.21384e-35	0.342506	0.66	0.437	1.75727e-31	LpM 1	Atp1b3
1.47264e-35	0.561262	0.41	0.244	2.13194e-31	LpM 1	Rassf3
1.68065e-35	0.324072	0.303	0.153	2.43308e-31	LpM 1	Ifi204
9.93003e-35	0.282562	0.542	0.354	1.43757e-30	LpM 1	Prdx6
1.01947e-34	0.379321	0.465	0.292	1.47588e-30	LpM 1	Ergic3
1.0757e-34	0.379967	0.49	0.315	1.55729e-30	LpM 1	Znhit1
1.16791e-34	0.404757	0.285	0.143	1.69078e-30	LpM 1	Zfhx3
2.64957e-34	0.323777	0.424	0.251	3.83578e-30	LpM 1	Mpp1
3.44131e-34	0.329739	0.395	0.229	4.98198e-30	LpM 1	Ly96
1.27161e-33	0.35428	0.97	0.809	1.8409e-29	LpM 1	mt-Nd2
2.243e-33	0.251047	0.376	0.21	3.24719e-29	LpM 1	Tnfrsf1a
3.02989e-33	0.305578	0.782	0.581	4.38637e-29	LpM 1	S100a13
6.24002e-33	0.325092	0.636	0.458	9.03367e-29	LpM 1	Swi5
6.24017e-33	0.364653	0.29	0.148	9.0339e-29	LpM 1	Fgd4
7.67778e-33	0.341472	0.904	0.776	1.11151e-28	LpM 1	Sec61g
3.71579e-32	0.283614	0.85	0.705	5.37935e-28	LpM 1	Calm2
3.84083e-32	0.36739	0.79	0.602	5.56037e-28	LpM 1	Usmg5
1.00414e-31	0.293999	0.293	0.147	1.4537e-27	LpM 1	Serpinb10
1.0935e-31	0.301659	0.516	0.335	1.58306e-27	LpM 1	Xbp1
2.52302e-31	0.313047	0.839	0.665	3.65258e-27	LpM 1	Ndufa3
3.75112e-31	0.361027	0.479	0.308	5.4305e-27	LpM 1	Degs1
5.10673e-31	0.312508	0.319	0.175	7.39301e-27	LpM 1	Cyb5r3
5.58595e-31	0.291523	0.616	0.432	8.08678e-27	LpM 1	Txndc17
7.76124e-31	0.314802	0.325	0.18	1.1236e-26	LpM 1	Atp6v1a
8.06023e-31	0.341297	0.595	0.417	1.16688e-26	LpM 1	AB124611
1.02709e-30	0.294713	0.914	0.77	1.48692e-26	LpM 1	Cox6c
2.3703e-30	0.264238	0.274	0.14	3.43148e-26	LpM 1	Dnajb9
2.5584e-30	0.34892	0.551	0.374	3.70379e-26	LpM 1	Fermt3
4.01002e-30	0.350193	0.61	0.428	5.8053e-26	LpM 1	St13
7.65288e-30	0.314463	0.306	0.169	1.10791e-25	LpM 1	Gsto1
7.79006e-30	0.33192	0.562	0.374	1.12777e-25	LpM 1	Zfp36l2
1.00051e-29	0.368767	0.314	0.173	1.44844e-25	LpM 1	Plxnb2
1.45032e-29	0.312699	0.252	0.127	2.09963e-25	LpM 1	Tom1
1.62846e-29	0.309794	0.719	0.542	2.35752e-25	LpM 1	Sep15
2.10866e-29	0.281746	0.781	0.605	3.0527e-25	LpM 1	Uqcr10
3.48894e-29	0.261302	0.433	0.262	5.05094e-25	LpM 1	Dpep2
4.60215e-29	0.32166	0.31	0.172	6.66253e-25	LpM 1	Gyg
5.4028e-29	0.274099	0.683	0.5	7.82164e-25	LpM 1	Tmed10
9.35364e-29	0.264108	0.514	0.348	1.35413e-24	LpM 1	Iscu
1.01404e-28	0.315641	0.403	0.247	1.46802e-24	LpM 1	Hpcal1
3.00841e-28	0.321435	0.301	0.163	4.35528e-24	LpM 1	Cfb
3.56702e-28	0.300004	0.67	0.493	5.16398e-24	LpM 1	Dpm3
4.5792e-28	0.293813	0.411	0.254	6.6293e-24	LpM 1	Rab8b
4.61866e-28	0.323113	0.308	0.17	6.68643e-24	LpM 1	Tspan14
6.04297e-28	0.28524	0.283	0.153	8.7484e-24	LpM 1	Nagk
9.23718e-28	0.27979	0.616	0.439	1.33727e-23	LpM 1	Cd81
1.23852e-27	0.26811	0.748	0.562	1.793e-23	LpM 1	Lamtor2
2.11422e-27	0.291863	0.378	0.233	3.06075e-23	LpM 1	Os9
4.74312e-27	0.316365	0.295	0.164	6.86661e-23	LpM 1	Mid1ip1
4.79714e-27	0.271576	0.353	0.208	6.94482e-23	LpM 1	Sap30
7.94092e-27	0.289547	0.289	0.16	1.14961e-22	LpM 1	Trmt1
1.3399e-26	0.298692	0.451	0.298	1.93977e-22	LpM 1	Cyfip1
3.98648e-26	0.317207	0.336	0.2	5.77123e-22	LpM 1	Pilrb1
4.09527e-26	0.298603	0.472	0.315	5.92872e-22	LpM 1	2610001J05Rik
4.4608e-26	0.277525	0.608	0.445	6.4579e-22	LpM 1	Mrfap1
1.57025e-25	0.344295	0.34	0.201	2.27325e-21	LpM 1	Stxbp3
1.96661e-25	0.26034	0.501	0.344	2.84707e-21	LpM 1	Crlf2
2.01698e-25	0.263257	0.795	0.634	2.91998e-21	LpM 1	Ndufa7
2.6228e-25	0.319003	1	0.991	3.79703e-21	LpM 1	Actb
3.23412e-25	0.301822	0.367	0.224	4.68204e-21	LpM 1	Vps35
3.26862e-25	0.286109	0.328	0.194	4.73198e-21	LpM 1	Cebpa
4.00641e-25	0.252143	0.26	0.139	5.80007e-21	LpM 1	Mafg
4.77637e-25	0.299322	0.551	0.383	6.91475e-21	LpM 1	Slirp
6.02719e-25	0.375976	0.658	0.484	8.72556e-21	LpM 1	mt-Nd3
7.29871e-25	0.304762	0.585	0.421	1.05663e-20	LpM 1	Wnk1
1.2725e-24	0.287598	0.608	0.44	1.8422e-20	LpM 1	Ndufb3
1.80181e-24	0.354204	0.292	0.167	2.60848e-20	LpM 1	Klhl9
3.26415e-24	0.297759	0.314	0.184	4.7255e-20	LpM 1	Agtrap
3.38068e-24	0.290857	0.253	0.137	4.89422e-20	LpM 1	Hipk2
3.49146e-24	0.354758	0.45	0.304	5.05458e-20	LpM 1	Ssr3
3.52386e-24	0.339815	0.291	0.168	5.1015e-20	LpM 1	Ralb
3.6371e-24	0.29612	0.53	0.375	5.26543e-20	LpM 1	Bin1
3.87957e-24	0.269256	0.45	0.306	5.61646e-20	LpM 1	Rab1a
4.2761e-24	0.285003	0.586	0.422	6.1905e-20	LpM 1	Ppp3ca
4.54812e-24	0.339342	0.276	0.155	6.58431e-20	LpM 1	Dnajc10
5.12388e-24	0.272197	0.777	0.609	7.41783e-20	LpM 1	Minos1
7.34303e-24	0.308624	0.261	0.144	1.06305e-19	LpM 1	Camk1d
9.62227e-24	0.346672	0.386	0.251	1.39302e-19	LpM 1	Ywhag
1.0271e-23	0.272833	0.268	0.149	1.48693e-19	LpM 1	Ubash3b
1.87655e-23	0.264872	0.632	0.467	2.71668e-19	LpM 1	Sh3glb1
2.70701e-23	0.376283	0.291	0.171	3.91893e-19	LpM 1	Shoc2
6.75719e-23	0.298304	0.477	0.334	9.78238e-19	LpM 1	Smim11
7.08866e-23	0.253553	0.26	0.145	1.02622e-18	LpM 1	Bach1
8.63416e-23	0.268682	0.291	0.17	1.24997e-18	LpM 1	Pfkl
1.4112e-22	0.266557	0.326	0.198	2.043e-18	LpM 1	Lyl1
1.56569e-22	0.293473	0.613	0.446	2.26665e-18	LpM 1	Tapbp
1.65783e-22	0.287918	0.301	0.18	2.40003e-18	LpM 1	Coro1c
2.13513e-22	0.306457	0.437	0.297	3.09103e-18	LpM 1	Eif1b
2.77843e-22	0.330341	0.535	0.376	4.02234e-18	LpM 1	Metap2
4.85701e-22	0.265758	0.367	0.233	7.03149e-18	LpM 1	Mbnl2
5.85542e-22	0.267587	0.353	0.222	8.47689e-18	LpM 1	Snx10
6.51039e-22	0.3596	0.34	0.214	9.4251e-18	LpM 1	Tm9sf2
9.52641e-22	0.276992	0.584	0.424	1.37914e-17	LpM 1	Lyn
1.34358e-21	0.31542	0.268	0.158	1.94511e-17	LpM 1	Ctnna1
2.67132e-21	0.330106	0.546	0.4	3.86727e-17	LpM 1	Notch2
2.76063e-21	0.397932	0.266	0.157	3.99656e-17	LpM 1	Rnf141
3.86396e-21	0.316872	0.261	0.151	5.59386e-17	LpM 1	Rhoq
4.78532e-21	0.307721	0.262	0.153	6.92771e-17	LpM 1	Myof
6.08784e-21	0.29607	0.256	0.147	8.81337e-17	LpM 1	Slc43a2
2.37905e-20	0.258167	0.312	0.191	3.44415e-16	LpM 1	Xdh
4.2454e-20	0.256646	0.304	0.186	6.14607e-16	LpM 1	Dapp1
5.38283e-20	0.311497	0.368	0.246	7.79273e-16	LpM 1	Magt1
1.00731e-19	0.269533	0.31	0.197	1.45828e-15	LpM 1	Acap2
2.09823e-19	0.285399	0.27	0.162	3.0376e-15	LpM 1	Sgpl1
7.64464e-19	0.26274	0.278	0.169	1.10671e-14	LpM 1	Rfk
1.31268e-18	0.252939	0.965	0.852	1.90036e-14	LpM 1	Klf2
3.03593e-18	0.264498	0.26	0.157	4.39512e-14	LpM 1	Tbl1x
4.6223e-18	0.301386	0.34	0.227	6.69171e-14	LpM 1	Sppl2a
1.0525e-17	0.311325	0.328	0.218	1.5237e-13	LpM 1	Fam120a
1.58286e-17	0.251898	0.253	0.153	2.29151e-13	LpM 1	Cers6
4.67561e-17	0.309989	0.26	0.161	6.76888e-13	LpM 1	Strn3
4.856e-17	0.274932	0.256	0.157	7.03003e-13	LpM 1	Anxa4
1.57265e-16	0.269331	0.37	0.257	2.27672e-12	LpM 1	Copz1
7.12996e-16	0.304427	0.3	0.198	1.0322e-11	LpM 1	Cnot6l
9.07656e-16	0.273085	0.263	0.168	1.31401e-11	LpM 1	Ptpn7
1.47859e-15	0.263747	0.314	0.211	2.14055e-11	LpM 1	Pdcd6ip
1.65326e-15	0.266089	0.292	0.193	2.39342e-11	LpM 1	Cmtm3
1.78295e-15	0.255412	0.3	0.197	2.58117e-11	LpM 1	Ceacam1
2.39691e-15	0.260741	0.258	0.163	3.47001e-11	LpM 1	Herc4
3.15533e-15	0.27531	0.494	0.367	4.56797e-11	LpM 1	Polr2l
6.17695e-15	0.254724	0.347	0.242	8.94238e-11	LpM 1	Il6ra
8.59736e-15	0.251416	0.34	0.237	1.24464e-10	LpM 1	Copa
3.44804e-14	0.2706	0.299	0.203	4.99172e-10	LpM 1	Surf4
7.62234e-14	0.257534	0.555	0.429	1.10349e-09	LpM 1	AI467606
1.73802e-13	0.268385	0.5	0.392	2.51614e-09	LpM 1	Cltc
2.0364e-13	0.276811	0.374	0.273	2.9481e-09	LpM 1	Atp6v1b2
1.25631e-09	0.266773	0.286	0.212	1.81876e-05	LpM 1	Arf3
0	2.3274	0.982	0.486	0	B 1	Plac8
0	2.26604	0.983	0.289	0	B 1	Ms4a1
0	2.01315	0.988	0.46	0	B 1	Ly6d
0	1.95235	0.941	0.341	0	B 1	Ly6a
0	1.9279	0.934	0.249	0	B 1	Mzb1
0	1.88265	0.994	0.445	0	B 1	Cd79a
0	1.87792	0.994	0.439	0	B 1	Cd79b
0	1.78799	0.877	0.325	0	B 1	Dnajc7
0	1.65986	0.908	0.284	0	B 1	Napsa
0	1.4599	0.912	0.299	0	B 1	H2-DMb2
0	1.4437	0.71	0.128	0	B 1	Siglecg
0	1.42765	0.837	0.234	0	B 1	Bank1
0	1.39221	0.491	0.059	0	B 1	Bhlhe41
0	1.37093	0.719	0.193	0	B 1	Pmf1
0	1.27592	0.999	0.912	0	B 1	Rplp0
0	1.26283	0.807	0.232	0	B 1	Cd2
0	1.24961	0.66	0.117	0	B 1	Fcrla
0	1.2468	0.881	0.219	0	B 1	Ebf1
0	1.22409	0.528	0.08	0	B 1	Ass1
0	1.14135	0.619	0.116	0	B 1	Cd19
0	1.12444	0.997	0.902	0	B 1	Rps7
0	1.10177	1	0.963	0	B 1	Rpl13
0	1.0827	0.999	0.906	0	B 1	Rpl3
0	1.02438	1	0.971	0	B 1	Rps27
0	1.00979	0.999	0.971	0	B 1	Rps18
0	0.947498	0.998	0.911	0	B 1	Rpl9
0	0.93799	0.997	0.874	0	B 1	Rpl35
0	0.920761	0.998	0.935	0	B 1	Rps13
0	0.907549	0.999	0.973	0	B 1	Rpl32
0	0.902707	0.998	0.912	0	B 1	Rpl36
0	0.882111	0.997	0.921	0	B 1	Rpl39
0	0.88033	0.999	0.936	0	B 1	Rps15a
0	0.879845	0.999	0.974	0	B 1	Rpl13a
0	0.875637	0.998	0.963	0	B 1	Rps5
0	0.857731	0.997	0.93	0	B 1	Rpl23a
0	0.842524	0.997	0.949	0	B 1	Rpl17
0	0.826703	1	0.982	0	B 1	Rpl18a
0	0.825978	0.999	0.945	0	B 1	Rpl14
0	0.8118	1	0.984	0	B 1	Rps19
0	0.790273	1	0.951	0	B 1	Rps3
0	0.732439	0.999	0.981	0	B 1	Rpl41
1.37153e-307	0.914236	0.996	0.909	1.98557e-303	B 1	Rps2
8.68464e-307	0.85169	0.998	0.931	1.25728e-302	B 1	Rps6
7.80492e-305	1.11437	0.763	0.201	1.12992e-300	B 1	Gimap4
1.11928e-298	0.918584	0.997	0.924	1.62038e-294	B 1	Rpl18
4.55484e-298	1.62226	0.983	0.776	6.59405e-294	B 1	S100a6
1.77731e-296	0.796647	0.997	0.951	2.57301e-292	B 1	Rps11
8.99366e-292	0.761555	0.999	0.94	1.30201e-287	B 1	Rpl21
1.16688e-289	0.821249	0.999	0.89	1.6893e-285	B 1	Rpl6
5.62861e-289	0.812405	0.998	0.934	8.14854e-285	B 1	Rpl27a
7.41602e-289	1.30539	0.798	0.303	1.07362e-284	B 1	Pkig
2.35118e-287	0.764488	0.997	0.941	3.40381e-283	B 1	Rpl19
3.7482e-286	1.00869	0.578	0.108	5.42627e-282	B 1	Pou2af1
3.13822e-283	0.902726	0.996	0.875	4.5432e-279	B 1	Rpl10a
3.48973e-283	0.954471	0.995	0.811	5.05208e-279	B 1	Rpl15
8.68139e-282	0.887118	0.996	0.907	1.2568e-277	B 1	Rps20
1.15247e-277	0.759547	0.997	0.919	1.66843e-273	B 1	Rpl11
1.64825e-274	0.985923	0.461	0.066	2.38618e-270	B 1	Snn
4.71434e-274	0.764433	0.996	0.951	6.82494e-270	B 1	Rps24
1.85348e-271	1.02311	0.794	0.237	2.68329e-267	B 1	Gimap1
7.55816e-269	0.72846	0.996	0.947	1.09419e-264	B 1	Rps3a1
3.58704e-268	0.972599	0.396	0.047	5.19295e-264	B 1	Zbtb32
5.34156e-267	0.648321	0.999	0.98	7.73297e-263	B 1	Rps14
1.32829e-266	1.04502	0.98	0.775	1.92296e-262	B 1	Eef1g
3.86567e-263	0.928056	0.991	0.786	5.59632e-259	B 1	Uba52
1.28238e-260	0.829858	0.996	0.859	1.8565e-256	B 1	Rpl27
1.86444e-260	0.686955	0.998	0.949	2.69914e-256	B 1	Rpl37
4.06264e-259	0.714866	0.998	0.943	5.88149e-255	B 1	Rpl8
6.41477e-259	1.18854	0.643	0.174	9.28666e-255	B 1	Gm15987
6.52405e-257	0.834197	0.996	0.883	9.44487e-253	B 1	Rpl4
1.05442e-256	0.925463	0.817	0.26	1.52649e-252	B 1	Ptprcap
5.98544e-251	0.851868	0.329	0.028	8.66512e-247	B 1	2010309G21Rik
4.44066e-250	0.687615	0.996	0.945	6.42874e-246	B 1	Rps4x
1.79818e-248	0.650927	0.999	0.958	2.60323e-244	B 1	Rps16
1.64825e-247	0.936379	0.458	0.074	2.38617e-243	B 1	Spib
3.80522e-247	0.682019	0.996	0.935	5.50882e-243	B 1	Rpl34
2.70053e-243	1.03575	0.587	0.142	3.90956e-239	B 1	Cyp4f18
4.86726e-239	0.910989	0.457	0.078	7.04633e-235	B 1	Blk
2.24768e-238	1.05037	0.59	0.137	3.25397e-234	B 1	Gm43603
1.66808e-237	0.587295	0.999	0.974	2.41488e-233	B 1	Rps9
3.38229e-236	0.905677	0.65	0.167	4.89655e-232	B 1	Sept1
7.94571e-236	0.845513	0.995	0.882	1.1503e-231	B 1	Rps12
2.49044e-233	0.887083	0.543	0.119	3.60541e-229	B 1	Acp5
2.30322e-232	0.648283	1	0.933	3.33437e-228	B 1	Rps28
9.75468e-230	0.640565	1	0.974	1.41219e-225	B 1	mt-Atp6
5.07658e-229	0.651086	0.999	0.95	7.34936e-225	B 1	Rplp1
7.54912e-228	1.14517	0.78	0.309	1.09289e-223	B 1	Pou2f2
2.83169e-227	1.01961	0.513	0.116	4.09944e-223	B 1	Fgd2
1.40329e-226	0.640085	1	0.948	2.03154e-222	B 1	Rps15
2.07742e-224	0.887716	0.552	0.127	3.00748e-220	B 1	Ralgps2
3.31946e-222	0.872228	0.746	0.243	4.80559e-218	B 1	Gimap6
3.8895e-221	1.00211	0.579	0.142	5.63083e-217	B 1	Fcmr
3.18815e-220	0.596639	0.998	0.962	4.61549e-216	B 1	Rps27a
6.83023e-216	0.957153	0.708	0.237	9.88813e-212	B 1	Apobec3
7.79359e-213	0.659148	0.996	0.929	1.12828e-208	B 1	Rpsa
1.31397e-212	0.957632	0.59	0.173	1.90223e-208	B 1	Tnfrsf13b
1.07935e-211	0.932189	0.497	0.115	1.56258e-207	B 1	Pafah1b3
8.17157e-209	0.936692	0.519	0.127	1.183e-204	B 1	Ptpn22
2.48716e-207	0.788414	0.381	0.059	3.60066e-203	B 1	Phgdh
1.63502e-206	0.81756	0.448	0.085	2.36702e-202	B 1	Pax5
1.63542e-206	1.05075	0.864	0.473	2.3676e-202	B 1	Nap1l1
4.09158e-206	0.540459	0.999	0.978	5.92338e-202	B 1	Rpl37a
1.93755e-205	0.772289	0.61	0.163	2.805e-201	B 1	Gimap3
2.02104e-204	0.993851	0.624	0.197	2.92586e-200	B 1	Tmem123
7.51229e-203	0.944821	0.484	0.106	1.08755e-198	B 1	Bcl11a
6.24058e-202	0.710891	0.997	0.894	9.03449e-198	B 1	Rpl36a
8.31923e-202	0.84235	0.445	0.089	1.20438e-197	B 1	Scd1
2.29777e-201	0.803848	0.434	0.084	3.32648e-197	B 1	Cxcr5
5.03965e-201	0.83481	0.993	0.829	7.29591e-197	B 1	Sub1
2.76522e-200	0.987529	0.93	0.565	4.00321e-196	B 1	Jund
3.79068e-200	0.93086	0.971	0.605	5.48776e-196	B 1	Coro1a
7.19025e-199	0.784299	0.441	0.09	1.04093e-194	B 1	Plp2
2.45336e-198	0.872174	0.596	0.171	3.55172e-194	B 1	H2-Ob
3.00224e-198	0.768774	0.25	0.019	4.34634e-194	B 1	Ahnak2
8.7469e-198	0.799383	0.688	0.225	1.26629e-193	B 1	4930523C07Rik
8.80072e-198	1.00231	0.393	0.066	1.27408e-193	B 1	Gm43291
1.20697e-196	1.05182	0.56	0.171	1.74733e-192	B 1	Uchl3
4.78626e-196	1.14651	0.618	0.192	6.92907e-192	B 1	Ccnd2
6.35524e-196	0.933396	0.797	0.307	9.20048e-192	B 1	Ltb
4.54925e-195	0.853757	0.969	0.714	6.58595e-191	B 1	Gm11808
9.76667e-192	0.849557	0.562	0.153	1.41392e-187	B 1	Rabgap1l
2.9783e-191	0.672799	0.258	0.023	4.31169e-187	B 1	Gm15228
9.75077e-190	0.791079	0.467	0.106	1.41162e-185	B 1	Blnk
6.15705e-188	0.527975	1	0.964	8.91356e-184	B 1	Fau
8.39873e-188	0.977079	0.865	0.483	1.21588e-183	B 1	Smim14
2.19255e-187	0.750222	0.99	0.821	3.17415e-183	B 1	Rpl12
2.03669e-186	0.624396	0.263	0.025	2.94851e-182	B 1	Nid1
3.3949e-184	0.753968	0.412	0.082	4.9148e-180	B 1	Cd22
3.90161e-184	0.562236	0.995	0.944	5.64836e-180	B 1	Rplp2
7.31817e-184	0.602469	0.678	0.205	1.05945e-179	B 1	Ets1
2.96533e-183	0.891236	0.833	0.408	4.29291e-179	B 1	Foxp1
5.38356e-183	0.950464	0.889	0.558	7.79378e-179	B 1	Cd37
3.11469e-182	0.742234	0.986	0.823	4.50914e-178	B 1	Rpl29
4.99558e-182	0.644897	0.996	0.901	7.23211e-178	B 1	Rps26
9.3509e-180	0.581344	0.998	0.912	1.35373e-175	B 1	Rpl38
1.76492e-179	0.928498	0.887	0.53	2.55508e-175	B 1	Serinc3
8.46501e-176	0.840316	0.951	0.7	1.22548e-171	B 1	Rac2
1.14809e-175	0.715199	0.382	0.072	1.66209e-171	B 1	Ikzf3
6.94741e-175	0.892789	0.513	0.149	1.00578e-170	B 1	Abhd17b
1.2271e-174	0.529352	0.997	0.946	1.77647e-170	B 1	Rpl26
1.96483e-173	0.757289	0.487	0.123	2.84448e-169	B 1	Tbc1d10c
1.08183e-171	0.815494	0.478	0.126	1.56617e-167	B 1	Swap70
3.90953e-168	0.704947	0.988	0.843	5.65982e-164	B 1	Rpl30
6.10919e-168	0.595412	0.996	0.904	8.84427e-164	B 1	Rps10
1.21093e-166	0.472918	0.999	0.982	1.75307e-162	B 1	mt-Co3
1.66955e-166	0.485984	0.998	0.962	2.41701e-162	B 1	Rps23
7.69213e-165	0.882354	0.649	0.256	1.11359e-160	B 1	Cnp
2.49323e-164	0.662151	0.997	0.882	3.60945e-160	B 1	Ptma
1.06148e-162	0.832994	0.696	0.304	1.5367e-158	B 1	Arpc5l
6.01677e-154	0.821013	0.954	0.713	8.71048e-150	B 1	Lsp1
1.204e-153	1.5817	0.366	0.087	1.74302e-149	B 1	Zcwpw1
2.32212e-153	0.631097	0.3	0.051	3.36173e-149	B 1	Hmgn3
1.48165e-149	0.586668	0.435	0.106	2.14499e-145	B 1	Cd55
2.81526e-149	0.549851	0.993	0.916	4.07566e-145	B 1	Rpl24
1.63811e-148	0.663069	0.996	0.841	2.37148e-144	B 1	Ly6e
2.04395e-146	0.644134	0.4	0.095	2.95902e-142	B 1	Gimap5
3.13996e-146	0.470499	0.999	0.95	4.54572e-142	B 1	Eef1a1
6.17866e-144	0.510052	0.263	0.039	8.94484e-140	B 1	Rdh12
9.5672e-144	0.757156	0.635	0.257	1.38504e-139	B 1	Camk2d
1.17715e-143	0.771079	0.537	0.195	1.70417e-139	B 1	Sp140
3.19703e-143	0.501951	0.996	0.919	4.62834e-139	B 1	Rps25
3.84504e-143	0.713514	0.529	0.178	5.56647e-139	B 1	Rnase6
4.86268e-142	0.816394	0.665	0.303	7.03971e-138	B 1	Syk
1.5616e-140	0.572806	0.324	0.064	2.26072e-136	B 1	Rasgrp1
1.44574e-138	0.574079	0.319	0.061	2.09299e-134	B 1	Tnfrsf13c
2.31079e-136	0.619806	0.419	0.11	3.34532e-132	B 1	Ablim1
2.57607e-136	0.53968	0.995	0.891	3.72938e-132	B 1	Rpl7
4.0248e-136	0.715422	0.296	0.055	5.8267e-132	B 1	Sfn
2.25135e-135	0.544554	0.999	0.922	3.25928e-131	B 1	mt-Cytb
6.17381e-135	0.552911	0.996	0.89	8.93782e-131	B 1	Rps17
1.90155e-134	0.430743	0.999	0.96	2.75288e-130	B 1	Rps8
2.09684e-134	0.71575	0.482	0.161	3.0356e-130	B 1	Vars
9.92682e-134	0.420946	0.997	0.788	1.43711e-129	B 1	H2-Eb1
2.3374e-133	0.60167	0.986	0.827	3.38386e-129	B 1	Rpl22
2.65044e-132	0.781571	0.509	0.185	3.83704e-128	B 1	Pcmtd1
7.88172e-132	0.540082	0.3	0.057	1.14104e-127	B 1	Gpr18
1.79271e-131	0.765271	0.781	0.439	2.59531e-127	B 1	Lgals1
8.79626e-131	0.556931	0.995	0.86	1.27343e-126	B 1	Rps21
8.7928e-130	0.490441	0.443	0.125	1.27293e-125	B 1	H2-Oa
1.57636e-129	0.508667	0.254	0.04	2.2821e-125	B 1	Gm42722
3.45058e-128	0.531397	1	0.984	4.99541e-124	B 1	Cd74
4.84563e-128	0.460617	0.997	0.948	7.01502e-124	B 1	Rpl23
3.66889e-127	0.64679	0.341	0.084	5.31146e-123	B 1	Gpr137b
2.79222e-126	0.458856	0.997	0.941	4.0423e-122	B 1	mt-Co2
2.85234e-126	0.684697	0.298	0.064	4.12933e-122	B 1	Plscr1
1.89349e-125	0.650981	0.949	0.729	2.7412e-121	B 1	Eif3f
7.56226e-125	0.652889	0.441	0.135	1.09479e-120	B 1	Gpr183
3.26903e-124	0.677038	0.963	0.746	4.73257e-120	B 1	Npm1
6.83938e-124	0.676583	0.535	0.203	9.90137e-120	B 1	Map3k1
1.92138e-121	0.524619	0.251	0.043	2.78158e-117	B 1	Pik3ip1
3.54338e-120	0.573056	0.357	0.089	5.12976e-116	B 1	Gimap7
1.02281e-119	0.730224	0.596	0.27	1.48072e-115	B 1	Slc25a4
1.06472e-119	0.635794	0.419	0.128	1.5414e-115	B 1	Map4k1
3.99511e-119	0.579316	0.365	0.097	5.78372e-115	B 1	Sept6
8.01568e-119	0.522336	0.31	0.068	1.16043e-114	B 1	Ppp1r16b
3.95986e-118	0.608892	0.548	0.21	5.73268e-114	B 1	Ezr
1.23094e-117	0.5711	0.404	0.119	1.78203e-113	B 1	Grap
1.84916e-115	0.689792	0.664	0.315	2.67703e-111	B 1	Cd24a
9.14786e-115	0.768121	0.873	0.589	1.32434e-110	B 1	Vim
7.89069e-114	0.662258	0.45	0.159	1.14233e-109	B 1	1110059E24Rik
1.07979e-110	0.654533	0.862	0.589	1.56321e-106	B 1	Gltscr2
4.18602e-110	0.625782	0.525	0.208	6.0601e-106	B 1	Tcp11l2
1.62031e-109	0.634605	0.919	0.689	2.34573e-105	B 1	Eef1b2
1.26967e-108	0.498913	0.421	0.13	1.8381e-104	B 1	Gm8369
1.29602e-108	0.730154	0.679	0.351	1.87625e-104	B 1	Cd38
5.38184e-108	0.617004	0.478	0.18	7.79129e-104	B 1	Mif4gd
1.20776e-107	0.697084	0.697	0.384	1.74848e-103	B 1	Mdh1
4.14661e-107	0.699238	0.557	0.249	6.00304e-103	B 1	Tcf4
3.04439e-105	0.681534	0.716	0.418	4.40736e-101	B 1	Eif3i
3.07462e-104	0.642766	0.535	0.229	4.45113e-100	B 1	Tmod3
4.83311e-104	0.462945	0.997	0.905	6.99689e-100	B 1	Ppia
1.5988e-102	0.555907	0.601	0.266	2.31458e-98	B 1	Cnn2
1.7963e-100	0.628336	0.723	0.411	2.6005e-96	B 1	Mndal
1.9937e-100	0.464875	0.28	0.066	2.88629e-96	B 1	Pecam1
1.2011e-99	0.534405	0.98	0.802	1.73883e-95	B 1	Naca
1.48163e-99	0.712837	0.488	0.212	2.14496e-95	B 1	Psmd14
6.56882e-99	0.441064	0.256	0.056	9.50968e-95	B 1	Gga2
8.9541e-99	0.638805	0.673	0.365	1.29629e-94	B 1	Nol7
9.07959e-99	0.635601	0.51	0.224	1.31445e-94	B 1	Chd1
2.71787e-98	0.474662	0.669	0.342	3.93466e-94	B 1	Mef2c
5.67522e-98	0.639111	0.588	0.281	8.21602e-94	B 1	Pdia4
1.04737e-97	0.349896	0.997	0.961	1.51627e-93	B 1	Rpl35a
2.958e-96	0.606173	0.809	0.527	4.2823e-92	B 1	Zfp706
4.4848e-95	0.444502	0.994	0.9	6.49265e-91	B 1	Rpl28
2.26414e-94	0.631069	0.528	0.239	3.2778e-90	B 1	Tmem243
1.31524e-93	0.609426	0.476	0.197	1.90408e-89	B 1	Ptp4a3
2.55595e-92	0.445719	0.267	0.065	3.70025e-88	B 1	Sbk1
6.10064e-92	0.511021	0.942	0.734	8.83189e-88	B 1	Xist
3.14866e-91	0.431948	0.303	0.082	4.55831e-87	B 1	S1pr4
1.15838e-90	0.317233	0.999	0.966	1.67699e-86	B 1	mt-Co1
1.98388e-90	0.52517	0.933	0.716	2.87206e-86	B 1	Rps27rt
2.99284e-89	0.453878	0.99	0.869	4.33274e-85	B 1	Rpl31
2.68933e-88	0.493537	0.966	0.784	3.89334e-84	B 1	Rpl5
1.00135e-87	0.614196	0.958	0.787	1.44965e-83	B 1	Rpl22l1
7.44149e-87	0.304868	0.996	0.773	1.0773e-82	B 1	Tmsb10
1.64795e-86	0.576302	0.732	0.45	2.38574e-82	B 1	Ppdpf
2.60127e-85	0.464719	0.643	0.33	3.76587e-81	B 1	Pim1
8.16342e-85	0.522322	0.936	0.741	1.18182e-80	B 1	Btf3
9.24139e-85	0.520574	0.497	0.216	1.33788e-80	B 1	Prkcb
1.1065e-84	0.592635	0.754	0.48	1.60189e-80	B 1	mt-Nd5
2.27378e-83	0.888339	0.77	0.52	3.29175e-79	B 1	Gm42418
3.35932e-83	0.413006	0.288	0.083	4.86329e-79	B 1	Pkp3
2.92306e-82	0.311066	0.299	0.084	4.23172e-78	B 1	Slamf6
5.73063e-82	0.535622	0.901	0.642	8.29623e-78	B 1	Capg
1.60823e-81	0.49285	0.469	0.203	2.32824e-77	B 1	Tubb4b
2.25619e-80	0.552639	0.414	0.168	3.26628e-76	B 1	Sh3bp5
5.27384e-80	0.415353	0.988	0.861	7.63494e-76	B 1	H3f3a
6.96641e-80	0.433456	0.342	0.115	1.00853e-75	B 1	Clec2i
7.12473e-80	0.431274	0.25	0.065	1.03145e-75	B 1	Cnn3
7.34394e-80	0.47281	0.411	0.159	1.06318e-75	B 1	Fam65b
7.50242e-79	0.42552	0.335	0.113	1.08613e-74	B 1	Traf3ip3
1.01763e-78	0.535665	0.675	0.386	1.47323e-74	B 1	Ifi203
3.11332e-78	0.449417	0.879	0.613	4.50715e-74	B 1	Serp1
7.62271e-78	0.490413	0.273	0.082	1.10354e-73	B 1	Ccdc28b
2.0127e-77	0.409112	0.324	0.108	2.91379e-73	B 1	Trim34a
8.03078e-77	0.565297	0.275	0.085	1.16262e-72	B 1	Myc
6.50898e-76	0.517953	0.852	0.587	9.42305e-72	B 1	Cd47
7.24816e-76	0.504722	0.843	0.597	1.04932e-71	B 1	Psmb1
1.76622e-75	0.517675	0.535	0.269	2.55696e-71	B 1	Smap2
2.17382e-75	0.389301	0.989	0.878	3.14705e-71	B 1	Cd52
2.48134e-75	0.549311	0.812	0.55	3.59224e-71	B 1	Snrpf
3.20948e-74	0.473798	0.405	0.166	4.64636e-70	B 1	Filip1l
1.28735e-73	0.46839	0.738	0.456	1.86369e-69	B 1	Ifi30
1.98353e-73	0.470793	0.604	0.326	2.87155e-69	B 1	Sp100
1.62709e-72	0.418353	0.267	0.081	2.35554e-68	B 1	AU020206
2.85734e-72	0.497679	0.735	0.472	4.13657e-68	B 1	Pgls
5.41145e-72	0.461466	0.971	0.821	7.83415e-68	B 1	Eef2
6.23245e-72	0.561886	0.409	0.178	9.02272e-68	B 1	Snrnp25
1.57265e-71	0.319316	0.357	0.129	2.27672e-67	B 1	Fam107b
2.18055e-71	0.439544	0.721	0.437	3.15678e-67	B 1	Tsc22d3
7.70825e-71	0.50233	0.858	0.63	1.11592e-66	B 1	Serbp1
5.84673e-70	0.39709	0.999	0.898	8.46432e-66	B 1	Rpl10
7.02495e-70	0.341725	0.257	0.075	1.017e-65	B 1	Stap1
1.44818e-69	0.518705	0.806	0.572	2.09652e-65	B 1	Mrpl52
1.60832e-69	0.467881	0.397	0.168	2.32837e-65	B 1	Parp1
3.07174e-69	0.424304	0.279	0.092	4.44696e-65	B 1	Ppil1
4.27153e-68	0.725709	0.558	0.316	6.18389e-64	B 1	Zbtb20
5.86349e-68	0.518364	0.37	0.154	8.48857e-64	B 1	Wdfy4
1.93519e-66	0.477681	0.655	0.392	2.80158e-62	B 1	Man1a
4.22894e-66	0.424473	0.312	0.114	6.12223e-62	B 1	Dgkd
4.76874e-66	0.506726	0.474	0.24	6.90371e-62	B 1	Impdh2
4.97393e-66	0.419567	0.967	0.81	7.20076e-62	B 1	Rpl7a
1.1952e-65	0.480509	0.55	0.299	1.73029e-61	B 1	Tspan32
2.46334e-65	0.472057	0.484	0.242	3.56618e-61	B 1	Zcchc11
6.86969e-65	0.309922	0.463	0.215	9.94524e-61	B 1	Tspan13
4.71656e-64	0.312675	0.509	0.239	6.82817e-60	B 1	Sell
3.2296e-63	0.332043	0.992	0.899	4.67549e-59	B 1	mt-Nd4
4.64081e-63	0.464666	0.943	0.739	6.7185e-59	B 1	Ybx1
4.78598e-63	0.453577	0.393	0.177	6.92867e-59	B 1	Ctso
9.43805e-63	0.353411	0.654	0.379	1.36635e-58	B 1	Limd2
1.76912e-62	0.388357	0.447	0.222	2.56116e-58	B 1	Txndc5
2.10147e-61	0.365926	0.965	0.831	3.0423e-57	B 1	Gnb2l1
2.60577e-61	0.4556	0.573	0.333	3.77237e-57	B 1	Nucks1
2.53471e-60	0.380575	0.967	0.811	3.6695e-56	B 1	mt-Nd2
6.08269e-60	0.357116	0.263	0.091	8.8059e-56	B 1	Ckap4
1.13697e-59	0.439246	0.482	0.243	1.64598e-55	B 1	S1pr1
2.683e-59	0.499873	0.75	0.517	3.88419e-55	B 1	Ncl
3.06738e-59	0.377969	0.348	0.146	4.44064e-55	B 1	Rasa3
7.23299e-59	0.404541	0.323	0.131	1.04712e-54	B 1	Lpgat1
7.78632e-59	0.406912	0.973	0.79	1.12722e-54	B 1	Arhgdib
3.34983e-58	0.329308	0.476	0.238	4.84955e-54	B 1	Cytip
3.59775e-57	0.429903	0.453	0.232	5.20846e-53	B 1	Trp53
4.31499e-57	0.470247	0.535	0.307	6.24682e-53	B 1	Stk38
1.6568e-56	0.406355	0.377	0.174	2.39855e-52	B 1	Tbrg1
6.75582e-56	0.36541	0.438	0.215	9.7804e-52	B 1	Trim12a
1.06962e-55	0.431484	0.679	0.455	1.54849e-51	B 1	Use1
2.30381e-55	0.409082	0.472	0.256	3.33522e-51	B 1	Mettl23
2.97773e-55	0.363303	0.49	0.253	4.31086e-51	B 1	Lbh
2.66737e-54	0.429587	0.812	0.584	3.86156e-50	B 1	Rbm3
2.94071e-54	0.391159	0.286	0.111	4.25727e-50	B 1	Atp2a3
3.24568e-54	0.364392	0.284	0.109	4.69877e-50	B 1	Ptms
3.64189e-54	0.448567	0.425	0.216	5.27236e-50	B 1	Mtss1
4.03351e-54	0.355006	0.254	0.091	5.83931e-50	B 1	Myo1e
6.72002e-54	0.353049	0.334	0.142	9.72858e-50	B 1	Cmah
1.15254e-53	0.364819	0.415	0.203	1.66854e-49	B 1	Etnk1
1.88103e-53	0.421245	0.746	0.508	2.72317e-49	B 1	Nme1
1.39485e-52	0.377553	0.327	0.141	2.01932e-48	B 1	Tcf3
2.26742e-52	0.420125	0.758	0.523	3.28255e-48	B 1	Eif4a2
2.08128e-51	0.391274	0.923	0.699	3.01307e-47	B 1	Snrpg
5.21541e-51	0.411997	0.844	0.622	7.55035e-47	B 1	Nop10
5.86557e-51	0.355342	0.25	0.092	8.49158e-47	B 1	Pdcd2
6.96082e-51	0.367207	0.858	0.622	1.00772e-46	B 1	Eif3h
8.3259e-51	0.362181	0.855	0.636	1.20534e-46	B 1	Eef1d
3.96868e-50	0.258484	0.996	0.922	5.74546e-46	B 1	mt-Nd1
3.99025e-50	0.443232	0.416	0.216	5.77668e-46	B 1	Stt3b
1.54449e-49	0.428611	0.744	0.524	2.23596e-45	B 1	mt-Atp8
1.41475e-48	0.402156	0.373	0.182	2.04813e-44	B 1	March1
1.55353e-48	0.40579	0.384	0.192	2.24904e-44	B 1	Cdc42se2
1.69334e-48	0.358369	0.627	0.401	2.45145e-44	B 1	Mtdh
2.45959e-48	0.314024	0.396	0.203	3.56074e-44	B 1	Plgrkt
3.3833e-48	0.371578	0.53	0.309	4.89801e-44	B 1	Arhgap15
1.39925e-47	0.346469	0.492	0.277	2.0257e-43	B 1	Elf1
1.836e-47	0.37817	0.596	0.377	2.65798e-43	B 1	Eif3m
3.63054e-47	0.381601	0.55	0.336	5.25594e-43	B 1	Pold4
6.10219e-47	0.334275	0.46	0.25	8.83414e-43	B 1	Samd9l
7.3207e-47	0.347161	0.527	0.317	1.05982e-42	B 1	Srsf11
3.46509e-46	0.335436	0.582	0.349	5.01642e-42	B 1	Itgb7
2.56169e-45	0.349184	0.563	0.353	3.70856e-41	B 1	Kmt2e
2.86919e-45	0.400287	0.496	0.296	4.15373e-41	B 1	Pdlim1
1.43291e-44	0.317088	0.704	0.484	2.07442e-40	B 1	Cnbp
1.69112e-44	0.282917	0.53	0.317	2.44823e-40	B 1	Ncf4
7.57113e-44	0.370952	0.39	0.203	1.09607e-39	B 1	Kcnq1ot1
9.46908e-44	0.435095	0.428	0.241	1.37084e-39	B 1	Susd3
1.22487e-43	0.355318	0.789	0.576	1.77325e-39	B 1	Eif3e
3.17996e-43	0.270605	0.996	0.886	4.60362e-39	B 1	Ubb
9.11665e-43	0.312095	0.711	0.508	1.31982e-38	B 1	Hspe1
9.77475e-43	0.289531	0.614	0.399	1.41509e-38	B 1	Ypel3
1.14243e-42	0.320875	0.699	0.477	1.6539e-38	B 1	mt-Nd3
2.24928e-42	0.308083	0.964	0.789	3.25629e-38	B 1	Rpl36al
2.82608e-42	0.320999	0.383	0.198	4.09132e-38	B 1	Lmbrd1
3.04416e-42	0.282088	0.474	0.278	4.40703e-38	B 1	Ppp1r11
3.39073e-42	0.290494	0.351	0.169	4.90876e-38	B 1	Rhoh
3.56703e-42	0.341733	0.533	0.326	5.164e-38	B 1	Pnisr
1.03215e-41	0.384288	0.563	0.36	1.49424e-37	B 1	Arhgap30
2.27597e-41	0.362092	0.646	0.431	3.29492e-37	B 1	Hnrnpa1
6.60897e-41	0.310698	0.359	0.183	9.56781e-37	B 1	Pik3r1
6.64541e-41	0.319382	0.28	0.125	9.62056e-37	B 1	Trim5
7.31662e-41	0.337428	0.322	0.159	1.05923e-36	B 1	Hck
1.00531e-40	0.319283	0.612	0.404	1.45538e-36	B 1	Hypk
1.24684e-40	0.320061	0.277	0.125	1.80505e-36	B 1	Mri1
1.90876e-40	0.348849	0.391	0.213	2.76331e-36	B 1	Ccm2
3.82928e-40	0.302037	0.256	0.111	5.54366e-36	B 1	Hspb11
1.20125e-39	0.362487	0.559	0.363	1.73906e-35	B 1	Grk6
1.66565e-39	0.270722	0.913	0.748	2.41136e-35	B 1	Shisa5
2.09611e-39	0.331166	0.433	0.246	3.03454e-35	B 1	Gpcpd1
3.02659e-39	0.327306	0.28	0.128	4.38159e-35	B 1	Sms
3.37269e-39	0.326793	0.611	0.417	4.88264e-35	B 1	Cct4
5.51019e-39	0.318492	0.541	0.348	7.9771e-35	B 1	Grb2
7.18085e-39	0.329269	0.664	0.472	1.03957e-34	B 1	Sumo1
9.76264e-39	0.278846	0.315	0.149	1.41334e-34	B 1	Ankrd12
7.22151e-38	0.379211	0.372	0.202	1.04546e-33	B 1	Pa2g4
7.6886e-38	0.310714	0.328	0.167	1.11308e-33	B 1	H2-Ke6
9.11971e-38	0.333384	0.355	0.189	1.32026e-33	B 1	Hdac1
1.06893e-37	0.308766	0.783	0.58	1.54748e-33	B 1	Tubb5
1.29298e-37	0.376996	0.413	0.24	1.87185e-33	B 1	Gm2000
2.83112e-37	0.307904	0.879	0.676	4.09862e-33	B 1	Eif3k
6.19525e-37	0.293682	0.503	0.312	8.96886e-33	B 1	Rp9
1.41692e-36	0.269505	0.955	0.816	2.05128e-32	B 1	Pfdn5
1.50049e-36	0.355834	0.499	0.318	2.17226e-32	B 1	Ddx21
2.13664e-36	0.258639	0.729	0.524	3.09322e-32	B 1	Psenen
3.10382e-36	0.292404	0.527	0.336	4.4934e-32	B 1	Snx5
3.29687e-36	0.324391	0.265	0.125	4.77289e-32	B 1	Pigp
3.41448e-36	0.309515	0.851	0.642	4.94314e-32	B 1	Slc25a5
3.42809e-36	0.3314	0.635	0.434	4.96285e-32	B 1	Snx2
7.08807e-36	0.36179	0.65	0.453	1.02614e-31	B 1	Pdcd4
8.61021e-36	0.303984	0.821	0.625	1.2465e-31	B 1	Atp5g2
1.00262e-35	0.266276	0.52	0.32	1.4515e-31	B 1	Hmgn1
1.88769e-35	0.254703	0.755	0.549	2.7328e-31	B 1	Son
1.93933e-35	0.314053	0.336	0.177	2.80757e-31	B 1	Tnrc6b
2.53722e-35	0.308829	0.412	0.239	3.67313e-31	B 1	Nudt21
2.85942e-35	0.290541	0.317	0.164	4.13958e-31	B 1	Nubp1
5.23878e-35	0.299349	0.29	0.142	7.58418e-31	B 1	Kmt2a
8.35506e-35	0.279271	0.376	0.21	1.20956e-30	B 1	Ctcf
8.57743e-35	0.329391	0.328	0.171	1.24176e-30	B 1	Rcsd1
8.83572e-35	0.271349	0.324	0.167	1.27915e-30	B 1	Nop56
1.04284e-34	0.250217	0.44	0.257	1.50972e-30	B 1	Il2rg
1.8952e-34	0.275895	0.304	0.153	2.74368e-30	B 1	Gng2
2.80233e-34	0.253519	0.731	0.518	4.05693e-30	B 1	Sec11c
3.57023e-34	0.302093	0.507	0.328	5.16863e-30	B 1	Ndufs8
4.49523e-34	0.31109	0.401	0.238	6.50774e-30	B 1	Gadd45gip1
4.82077e-34	0.281962	0.774	0.582	6.97903e-30	B 1	H2afj
5.75228e-34	0.271688	0.4	0.229	8.32758e-30	B 1	Zcchc7
7.63034e-34	0.282202	0.305	0.156	1.10464e-29	B 1	Plekha2
8.688e-34	0.33985	0.489	0.318	1.25776e-29	B 1	Mrps16
2.09304e-33	0.284288	0.257	0.121	3.03009e-29	B 1	Elk4
3.44575e-33	0.274867	0.259	0.121	4.98841e-29	B 1	Akna
3.89858e-33	0.31321	0.486	0.313	5.64398e-29	B 1	Eif3g
6.28439e-33	0.280301	0.269	0.13	9.09791e-29	B 1	Taf1d
9.04188e-33	0.257668	0.619	0.439	1.30899e-28	B 1	Tomm20
9.14129e-33	0.281135	0.281	0.139	1.32338e-28	B 1	Supt20
1.68368e-32	0.290033	0.26	0.125	2.43747e-28	B 1	Pml
5.40964e-32	0.306293	0.393	0.236	7.83153e-28	B 1	Psmg4
1.23637e-31	0.278979	0.443	0.274	1.78989e-27	B 1	Pole4
2.05411e-31	0.294869	0.36	0.199	2.97374e-27	B 1	Tuba1a
3.13187e-31	0.268871	0.448	0.281	4.53401e-27	B 1	Tcp1
3.13687e-31	0.264183	0.514	0.343	4.54125e-27	B 1	Psmd8
3.43086e-31	0.288753	0.254	0.122	4.96686e-27	B 1	Itpr1
7.28405e-31	0.282551	0.725	0.534	1.05451e-26	B 1	Set
7.30032e-31	0.292845	0.423	0.259	1.05687e-26	B 1	Dok3
8.3857e-31	0.270665	0.403	0.243	1.214e-26	B 1	Commd4
1.62054e-30	0.356934	0.286	0.15	2.34605e-26	B 1	Wdr43
2.04037e-30	0.301106	0.515	0.346	2.95385e-26	B 1	Zfos1
2.57341e-30	0.27271	0.479	0.308	3.72553e-26	B 1	Csk
7.80278e-30	0.357112	0.425	0.271	1.12961e-25	B 1	9930111J21Rik2
1.76768e-29	0.256359	0.304	0.161	2.55907e-25	B 1	Fnbp1
2.24326e-29	0.315546	0.517	0.354	3.24756e-25	B 1	Gm10076
2.97164e-29	0.293863	0.288	0.154	4.30204e-25	B 1	Tcof1
3.01725e-29	0.254537	0.25	0.122	4.36808e-25	B 1	Arhgap25
3.85252e-29	0.283553	0.313	0.174	5.5773e-25	B 1	Asnsd1
1.32267e-28	0.268599	0.58	0.406	1.91483e-24	B 1	Cct5
1.54078e-28	0.274266	0.43	0.278	2.23058e-24	B 1	Sys1
4.3479e-28	0.285035	0.288	0.157	6.29446e-24	B 1	Bloc1s2
7.89497e-28	0.25273	0.373	0.225	1.14296e-23	B 1	Baz1a
1.46017e-27	0.26312	0.824	0.628	2.11389e-23	B 1	Sumo2
1.52651e-27	0.326158	0.319	0.182	2.20993e-23	B 1	Ktn1
1.55353e-27	0.27334	0.283	0.154	2.24904e-23	B 1	Cyb5b
2.19747e-27	0.274963	0.465	0.306	3.18128e-23	B 1	Fundc2
2.78282e-27	0.26845	0.293	0.162	4.02869e-23	B 1	Pqbp1
4.13392e-27	0.264579	0.257	0.134	5.98468e-23	B 1	Fam204a
1.54833e-26	0.25971	0.856	0.678	2.24152e-22	B 1	Sepw1
1.99934e-26	0.286367	0.366	0.226	2.89444e-22	B 1	Suclg1
3.00408e-26	0.275513	0.304	0.173	4.34901e-22	B 1	Myo1g
1.30512e-25	0.290442	0.375	0.236	1.88943e-21	B 1	Ssbp1
9.29476e-25	0.251708	0.407	0.268	1.3456e-20	B 1	Jtb
2.62842e-24	0.268411	0.341	0.21	3.80517e-20	B 1	Sla
3.84214e-24	0.272693	0.307	0.179	5.56227e-20	B 1	Otulin
1.46169e-23	0.274548	0.465	0.324	2.11609e-19	B 1	Nhp2
8.79245e-23	0.252893	0.376	0.241	1.27288e-18	B 1	Xrn2
1.18092e-22	0.260626	0.35	0.223	1.70962e-18	B 1	C1qbp
1.77954e-22	0.270925	0.361	0.234	2.57624e-18	B 1	Cdk4
3.05801e-22	0.25332	0.32	0.199	4.42708e-18	B 1	BC004004
5.9978e-22	0.29563	0.371	0.244	8.68302e-18	B 1	Aimp1
3.89716e-21	0.301029	0.46	0.326	5.64192e-17	B 1	Nme2
1.88684e-20	0.27116	0.319	0.202	2.73158e-16	B 1	Gstp1
6.34633e-20	0.265435	0.56	0.422	9.18758e-16	B 1	Rassf4
0	2.12974	1	0.961	0	Mono-derived LpMs	Saa3
0	1.85956	0.936	0.408	0	Mono-derived LpMs	Tmcc1
3.32387e-297	1.65764	1	0.99	4.81197e-293	Mono-derived LpMs	Apoe
1.60173e-266	1.64064	0.77	0.264	2.31882e-262	Mono-derived LpMs	Hp
0	1.61482	0.981	0.577	0	Mono-derived LpMs	Ltc4s
0	1.59923	0.832	0.289	0	Mono-derived LpMs	Pid1
1.40865e-287	1.51992	0.934	0.477	2.0393e-283	Mono-derived LpMs	Zeb2
1.09661e-270	1.40423	0.984	0.554	1.58757e-266	Mono-derived LpMs	Cebpb
3.64624e-261	1.40142	0.986	0.728	5.27867e-257	Mono-derived LpMs	Ccl6
6.11722e-217	1.37303	0.901	0.426	8.8559e-213	Mono-derived LpMs	Sdc3
4.46211e-206	1.35294	0.301	0.029	6.4598e-202	Mono-derived LpMs	Wfdc21
5.89277e-255	1.32641	0.996	0.78	8.53096e-251	Mono-derived LpMs	Fn1
1.10247e-224	1.29968	0.894	0.443	1.59604e-220	Mono-derived LpMs	Pltp
3.95914e-192	1.25722	0.779	0.323	5.73165e-188	Mono-derived LpMs	Padi4
3.81767e-264	1.22182	0.533	0.1	5.52684e-260	Mono-derived LpMs	Ccr5
1.6604e-242	1.21777	0.982	0.646	2.40376e-238	Mono-derived LpMs	Ctsb
5.86859e-186	1.17987	0.773	0.334	8.49596e-182	Mono-derived LpMs	F10
5.5087e-196	1.13769	0.928	0.611	7.97494e-192	Mono-derived LpMs	Gngt2
8.76154e-192	1.13738	0.944	0.505	1.26841e-187	Mono-derived LpMs	Itgam
1.12697e-180	1.12246	0.756	0.319	1.63151e-176	Mono-derived LpMs	Mafb
5.50311e-205	1.1215	0.868	0.41	7.96685e-201	Mono-derived LpMs	Csf1r
9.81258e-156	1.08059	0.614	0.234	1.42057e-151	Mono-derived LpMs	Dpep2
7.24493e-135	1.07399	0.435	0.126	1.04885e-130	Mono-derived LpMs	Maf
1.992e-243	1.06962	0.354	0.036	2.88381e-239	Mono-derived LpMs	Folr2
1.28524e-142	1.05369	0.647	0.274	1.86065e-138	Mono-derived LpMs	Adam15
9.67399e-160	1.02742	0.709	0.307	1.4005e-155	Mono-derived LpMs	Metrnl
2.5149e-199	1.00532	0.992	0.822	3.64082e-195	Mono-derived LpMs	Ifitm3
4.80169e-196	1.00237	0.543	0.141	6.9514e-192	Mono-derived LpMs	Clec4a1
5.9524e-144	1.00154	0.469	0.138	8.61729e-140	Mono-derived LpMs	C3
3.31022e-168	0.983525	0.909	0.528	4.7922e-164	Mono-derived LpMs	Ccl9
1.29454e-126	0.981067	0.749	0.393	1.87411e-122	Mono-derived LpMs	Pirb
1.84282e-161	0.95252	0.415	0.096	2.66785e-157	Mono-derived LpMs	F7
4.77942e-135	0.947228	0.625	0.265	6.91917e-131	Mono-derived LpMs	Csf2ra
3.65498e-132	0.938891	0.907	0.67	5.29131e-128	Mono-derived LpMs	Ucp2
8.0766e-132	0.928097	0.873	0.516	1.16925e-127	Mono-derived LpMs	Smpdl3a
2.85188e-128	0.91866	0.735	0.373	4.12866e-124	Mono-derived LpMs	Cd84
1.25523e-130	0.915556	0.663	0.3	1.81719e-126	Mono-derived LpMs	Anxa3
1.70174e-90	0.914958	0.684	0.371	2.46361e-86	Mono-derived LpMs	Prtn3
3.87767e-125	0.89974	0.794	0.431	5.6137e-121	Mono-derived LpMs	Ninj1
1.22666e-170	0.891655	0.977	0.838	1.77584e-166	Mono-derived LpMs	Gpx1
4.00583e-128	0.885317	0.783	0.411	5.79923e-124	Mono-derived LpMs	Tmem176a
8.59398e-143	0.876865	0.903	0.473	1.24415e-138	Mono-derived LpMs	Gda
1.22661e-131	0.875529	0.976	0.814	1.77576e-127	Mono-derived LpMs	C1qb
6.92383e-135	0.868197	0.826	0.445	1.00236e-130	Mono-derived LpMs	Lamp2
4.80745e-103	0.86304	0.783	0.451	6.95974e-99	Mono-derived LpMs	S100a4
4.18968e-126	0.862667	0.564	0.218	6.0654e-122	Mono-derived LpMs	C3ar1
5.30023e-162	0.855726	0.368	0.075	7.67315e-158	Mono-derived LpMs	Plcb1
1.08833e-127	0.852279	0.842	0.437	1.57557e-123	Mono-derived LpMs	App
5.31374e-111	0.838523	0.636	0.292	7.6927e-107	Mono-derived LpMs	Lrp1
1.40634e-106	0.837774	0.722	0.381	2.03596e-102	Mono-derived LpMs	Neat1
5.36235e-113	0.831188	0.452	0.156	7.76307e-109	Mono-derived LpMs	Tbxas1
9.96415e-93	0.823507	0.521	0.233	1.44251e-88	Mono-derived LpMs	Ap2a2
3.21312e-102	0.821175	0.686	0.358	4.65163e-98	Mono-derived LpMs	Aplp2
5.87504e-114	0.819589	0.513	0.195	8.50529e-110	Mono-derived LpMs	Trps1
2.26402e-92	0.813948	0.752	0.459	3.27762e-88	Mono-derived LpMs	Comt
4.37236e-116	0.813077	0.502	0.188	6.32986e-112	Mono-derived LpMs	Camkk2
4.07327e-113	0.809931	0.471	0.172	5.89688e-109	Mono-derived LpMs	Cebpa
1.95122e-99	0.809273	0.527	0.223	2.82478e-95	Mono-derived LpMs	Tppp3
2.69616e-109	0.800199	0.927	0.668	3.90322e-105	Mono-derived LpMs	Ahnak
9.5035e-121	0.794589	0.833	0.455	1.37582e-116	Mono-derived LpMs	Tmem176b
1.00635e-112	0.794561	0.766	0.4	1.45689e-108	Mono-derived LpMs	Glul
6.97374e-99	0.792798	0.641	0.321	1.00959e-94	Mono-derived LpMs	Dusp3
4.24585e-125	0.779499	0.96	0.628	6.14672e-121	Mono-derived LpMs	Cybb
2.83299e-143	0.775796	0.955	0.727	4.10133e-139	Mono-derived LpMs	Ifitm2
7.61554e-113	0.774437	0.99	0.907	1.1025e-108	Mono-derived LpMs	Wfdc17
1.4903e-109	0.770996	0.69	0.355	2.1575e-105	Mono-derived LpMs	Dstn
1.63375e-106	0.767203	0.375	0.114	2.36518e-102	Mono-derived LpMs	Frmd4b
9.00988e-111	0.76084	0.988	0.776	1.30436e-106	Mono-derived LpMs	C1qa
1.27496e-91	0.756801	0.441	0.17	1.84575e-87	Mono-derived LpMs	Cmklr1
4.70562e-101	0.754794	0.936	0.726	6.81232e-97	Mono-derived LpMs	Emp3
3.05793e-75	0.752602	0.36	0.139	4.42696e-71	Mono-derived LpMs	Serpinb10
3.97053e-101	0.750925	0.55	0.23	5.74813e-97	Mono-derived LpMs	Bst1
1.47868e-90	0.743385	0.71	0.398	2.14068e-86	Mono-derived LpMs	Cd44
4.12525e-113	0.739781	0.458	0.158	5.97213e-109	Mono-derived LpMs	Cd300ld
2.0635e-65	0.73148	0.371	0.154	2.98733e-61	Mono-derived LpMs	Cfb
9.47367e-101	0.730024	0.386	0.124	1.3715e-96	Mono-derived LpMs	Nrp1
3.97602e-80	0.729185	0.554	0.283	5.75609e-76	Mono-derived LpMs	Abi3
3.54416e-133	0.726339	0.956	0.729	5.13088e-129	Mono-derived LpMs	Prdx5
8.75776e-96	0.725356	0.637	0.307	1.26786e-91	Mono-derived LpMs	Idh1
8.21926e-106	0.724202	0.887	0.59	1.1899e-101	Mono-derived LpMs	Lamp1
1.75655e-90	0.717465	0.614	0.293	2.54295e-86	Mono-derived LpMs	Pygl
1.45153e-73	0.716808	0.454	0.203	2.10137e-69	Mono-derived LpMs	Engase
3.07901e-89	0.715839	0.9	0.67	4.45748e-85	Mono-derived LpMs	Pycard
2.32475e-68	0.712079	0.387	0.164	3.36553e-64	Mono-derived LpMs	Plxnb2
6.17894e-106	0.709829	0.929	0.538	8.94525e-102	Mono-derived LpMs	Timp2
1.86681e-121	0.708461	0.314	0.069	2.70259e-117	Mono-derived LpMs	Lair1
2.03058e-83	0.707239	0.424	0.171	2.93967e-79	Mono-derived LpMs	Cmtm3
4.34083e-86	0.705511	0.438	0.174	6.28422e-82	Mono-derived LpMs	Ceacam1
1.02247e-46	0.703513	0.477	0.271	1.48023e-42	Mono-derived LpMs	Slc39a1
1.99994e-116	0.7026	0.621	0.262	2.89531e-112	Mono-derived LpMs	C5ar1
3.2105e-81	0.698992	0.77	0.503	4.64784e-77	Mono-derived LpMs	Klf13
8.89137e-79	0.691008	0.763	0.509	1.2872e-74	Mono-derived LpMs	Capns1
2.36724e-78	0.686899	0.33	0.112	3.42705e-74	Mono-derived LpMs	Rab11fip5
2.45455e-82	0.686241	0.587	0.297	3.55346e-78	Mono-derived LpMs	Cd302
1.23613e-96	0.684677	0.907	0.668	1.78955e-92	Mono-derived LpMs	Rap1b
3.87527e-99	0.684359	0.751	0.432	5.61022e-95	Mono-derived LpMs	Anxa2
5.70195e-89	0.683578	0.861	0.546	8.25471e-85	Mono-derived LpMs	Selplg
1.46953e-74	0.681832	0.882	0.548	2.12744e-70	Mono-derived LpMs	Grn
6.64536e-74	0.681184	0.614	0.335	9.62049e-70	Mono-derived LpMs	Mef2a
2.80617e-87	0.678021	0.92	0.684	4.06249e-83	Mono-derived LpMs	Cotl1
2.01561e-78	0.67706	0.714	0.409	2.91799e-74	Mono-derived LpMs	Lrg1
2.09942e-63	0.676505	0.476	0.236	3.03933e-59	Mono-derived LpMs	Irf2bp2
2.40564e-67	0.675852	0.631	0.367	3.48264e-63	Mono-derived LpMs	Zfp36l2
4.44786e-61	0.67563	0.793	0.621	6.43917e-57	Mono-derived LpMs	Eno1
5.95821e-88	0.672448	0.357	0.12	8.62571e-84	Mono-derived LpMs	Atp1a3
7.29158e-105	0.67103	0.323	0.084	1.0556e-100	Mono-derived LpMs	Arhgap31
3.27933e-83	0.6675	0.794	0.53	4.74748e-79	Mono-derived LpMs	Bri3
3.09972e-81	0.665266	0.463	0.196	4.48747e-77	Mono-derived LpMs	Mapkapk2
1.59394e-71	0.663674	0.36	0.139	2.30755e-67	Mono-derived LpMs	Fgd4
4.35855e-69	0.661999	0.433	0.194	6.30988e-65	Mono-derived LpMs	Tmem106a
5.26493e-89	0.661079	0.772	0.467	7.62203e-85	Mono-derived LpMs	Rrbp1
1.50213e-56	0.660875	0.339	0.138	2.17463e-52	Mono-derived LpMs	F13a1
1.33991e-59	0.656967	0.342	0.14	1.93978e-55	Mono-derived LpMs	Rhoq
1.0239e-76	0.656081	0.671	0.383	1.48231e-72	Mono-derived LpMs	Acly
2.52837e-81	0.654325	0.372	0.134	3.66032e-77	Mono-derived LpMs	Cers6
5.11729e-68	0.6495	0.651	0.385	7.4083e-64	Mono-derived LpMs	Fcgr2b
3.38176e-77	0.647115	0.712	0.417	4.89577e-73	Mono-derived LpMs	Vsir
4.84773e-64	0.646607	0.452	0.22	7.01806e-60	Mono-derived LpMs	Nfic
1.05151e-75	0.642809	0.529	0.256	1.52227e-71	Mono-derived LpMs	Rbpj
6.09966e-71	0.640757	0.627	0.354	8.83048e-67	Mono-derived LpMs	Tm6sf1
9.19391e-62	0.638397	0.469	0.232	1.331e-57	Mono-derived LpMs	Dpysl2
7.83373e-70	0.636868	0.41	0.177	1.13409e-65	Mono-derived LpMs	Xdh
1.06534e-54	0.634694	0.445	0.221	1.5423e-50	Mono-derived LpMs	Itsn1
3.47061e-77	0.633308	0.732	0.43	5.0244e-73	Mono-derived LpMs	Atp1b3
1.77546e-65	0.631799	0.754	0.498	2.57033e-61	Mono-derived LpMs	Samhd1
8.00203e-62	0.631499	0.39	0.175	1.15845e-57	Mono-derived LpMs	Agtrap
1.74543e-58	0.630636	0.256	0.086	2.52686e-54	Mono-derived LpMs	Hal
6.67235e-86	0.628372	0.733	0.36	9.65956e-82	Mono-derived LpMs	Msr1
4.05356e-66	0.626817	0.343	0.13	5.86834e-62	Mono-derived LpMs	Mlxipl
2.16236e-89	0.626355	0.401	0.145	3.13045e-85	Mono-derived LpMs	Fgr
3.03932e-85	0.624789	0.919	0.738	4.40003e-81	Mono-derived LpMs	Gapdh
2.30492e-64	0.622457	0.654	0.401	3.33684e-60	Mono-derived LpMs	Atp1a1
2.02078e-87	0.614795	0.975	0.694	2.92548e-83	Mono-derived LpMs	C1qc
2.18581e-52	0.614463	0.376	0.176	3.1644e-48	Mono-derived LpMs	Sgpp1
6.68465e-81	0.612501	0.616	0.324	9.67737e-77	Mono-derived LpMs	Anxa1
2.82118e-69	0.607768	0.793	0.488	4.08422e-65	Mono-derived LpMs	Sepp1
2.04791e-74	0.605059	0.349	0.126	2.96476e-70	Mono-derived LpMs	Fam20c
1.58465e-69	0.604552	0.629	0.339	2.2941e-65	Mono-derived LpMs	Nupr1
2.8604e-60	0.599568	0.786	0.499	4.14099e-56	Mono-derived LpMs	Icam2
2.98618e-99	0.594553	1	0.996	4.32309e-95	Mono-derived LpMs	Lyz2
6.65719e-58	0.593763	0.468	0.239	9.63761e-54	Mono-derived LpMs	Camk1
1.75402e-44	0.593559	0.614	0.395	2.5393e-40	Mono-derived LpMs	BC005537
4.70952e-105	0.591508	0.407	0.126	6.81797e-101	Mono-derived LpMs	Arg1
1.36451e-91	0.591409	0.935	0.815	1.9754e-87	Mono-derived LpMs	Arpc1b
4.69855e-74	0.58957	0.443	0.19	6.8021e-70	Mono-derived LpMs	Ptafr
4.2658e-60	0.588613	0.674	0.419	6.1756e-56	Mono-derived LpMs	Flna
5.41201e-63	0.587993	0.308	0.115	7.83497e-59	Mono-derived LpMs	Slc2a6
3.02805e-91	0.585624	0.284	0.075	4.3837e-87	Mono-derived LpMs	Sash1
5.13977e-60	0.584464	0.498	0.252	7.44084e-56	Mono-derived LpMs	Ms4a8a
2.3982e-104	0.583775	0.281	0.063	3.47187e-100	Mono-derived LpMs	Fpr1
2.19544e-67	0.583362	0.329	0.121	3.17834e-63	Mono-derived LpMs	Stom
2.53984e-81	0.580226	0.767	0.486	3.67693e-77	Mono-derived LpMs	Spi1
4.38188e-60	0.578445	0.439	0.212	6.34365e-56	Mono-derived LpMs	Akt1
2.3591e-74	0.577728	0.972	0.718	3.41527e-70	Mono-derived LpMs	Laptm5
7.50286e-52	0.577241	0.596	0.358	1.08619e-47	Mono-derived LpMs	Ssh2
2.67363e-69	0.571527	0.548	0.278	3.87062e-65	Mono-derived LpMs	Pilra
4.19702e-76	0.565949	0.336	0.115	6.07602e-72	Mono-derived LpMs	Iqgap2
1.84931e-47	0.565495	0.329	0.149	2.67724e-43	Mono-derived LpMs	Baiap2
3.70937e-84	0.565142	0.33	0.103	5.37006e-80	Mono-derived LpMs	Trem2
2.2676e-87	0.564166	0.894	0.5	3.28281e-83	Mono-derived LpMs	Emilin2
2.81876e-67	0.564106	0.387	0.16	4.08072e-63	Mono-derived LpMs	Myo1f
6.09245e-62	0.56357	0.674	0.405	8.82005e-58	Mono-derived LpMs	S100a1
2.91745e-62	0.562317	0.304	0.11	4.22359e-58	Mono-derived LpMs	Slc28a2
1.06832e-54	0.556643	0.448	0.222	1.5466e-50	Mono-derived LpMs	St8sia4
7.7709e-42	0.556229	0.391	0.209	1.12499e-37	Mono-derived LpMs	2610507B11Rik
6.33198e-51	0.554542	0.438	0.224	9.1668e-47	Mono-derived LpMs	Plod3
9.37339e-61	0.553245	0.383	0.159	1.35699e-56	Mono-derived LpMs	Cd27
8.44541e-52	0.552671	0.313	0.131	1.22264e-47	Mono-derived LpMs	Gnpda1
9.31304e-67	0.55234	0.282	0.093	1.34825e-62	Mono-derived LpMs	Mtm1
2.94494e-52	0.552143	0.311	0.129	4.2634e-48	Mono-derived LpMs	Serpinb8
1.32547e-59	0.549987	0.27	0.093	1.91888e-55	Mono-derived LpMs	Pam
9.21954e-53	0.542973	0.509	0.279	1.33471e-48	Mono-derived LpMs	PISD
1.15148e-49	0.542966	1	0.992	1.667e-45	Mono-derived LpMs	Actb
3.70261e-65	0.542001	0.815	0.483	5.36027e-61	Mono-derived LpMs	Fcgr3
2.03719e-43	0.541769	0.478	0.272	2.94924e-39	Mono-derived LpMs	Cbl
8.97926e-59	0.541699	0.284	0.103	1.29993e-54	Mono-derived LpMs	Nfix
1.03777e-53	0.541599	0.325	0.135	1.50238e-49	Mono-derived LpMs	Tmem37
2.07563e-66	0.54098	0.918	0.732	3.00489e-62	Mono-derived LpMs	Rhoa
1.98943e-45	0.540345	0.469	0.263	2.8801e-41	Mono-derived LpMs	Slc6a6
8.06781e-43	0.539857	0.669	0.467	1.16798e-38	Mono-derived LpMs	Adgre5
4.06171e-50	0.538857	0.465	0.249	5.88013e-46	Mono-derived LpMs	Cebpg
2.95603e-58	0.538693	0.48	0.246	4.27944e-54	Mono-derived LpMs	Mpp1
2.45116e-53	0.537764	0.711	0.462	3.54854e-49	Mono-derived LpMs	Sh3bgrl
7.52671e-53	0.537331	0.304	0.124	1.08964e-48	Mono-derived LpMs	Fam234a
9.57483e-70	0.535279	0.575	0.29	1.38615e-65	Mono-derived LpMs	Ms4a6c
3.41146e-52	0.534088	0.416	0.208	4.93877e-48	Mono-derived LpMs	Tnfrsf1a
1.34083e-46	0.532256	0.433	0.229	1.94112e-42	Mono-derived LpMs	Il6ra
1.2462e-45	0.531672	0.453	0.246	1.80412e-41	Mono-derived LpMs	Fcgrt
8.98659e-43	0.53139	0.617	0.405	1.30099e-38	Mono-derived LpMs	Dock2
5.41786e-55	0.531311	0.322	0.133	7.84344e-51	Mono-derived LpMs	Svil
6.97653e-84	0.530972	0.471	0.191	1.00999e-79	Mono-derived LpMs	Aif1
3.29329e-49	0.530314	0.496	0.281	4.7677e-45	Mono-derived LpMs	Rnpep
4.89213e-38	0.527895	0.406	0.225	7.08233e-34	Mono-derived LpMs	Elovl5
3.85649e-51	0.527808	0.251	0.092	5.58304e-47	Mono-derived LpMs	Spred1
6.52207e-42	0.517757	0.445	0.254	9.442e-38	Mono-derived LpMs	Nadk
5.35599e-68	0.516996	0.456	0.186	7.75386e-64	Mono-derived LpMs	Ccr2
9.65922e-41	0.516567	0.362	0.185	1.39837e-36	Mono-derived LpMs	Klf10
4.03924e-44	0.515489	0.398	0.203	5.8476e-40	Mono-derived LpMs	P2rx4
2.67701e-45	0.514657	0.48	0.27	3.87551e-41	Mono-derived LpMs	Itch
3.06683e-44	0.513064	0.549	0.335	4.43985e-40	Mono-derived LpMs	Asah1
1.37108e-58	0.513035	0.338	0.137	1.98491e-54	Mono-derived LpMs	Zfhx3
1.51764e-43	0.510602	0.296	0.133	2.19708e-39	Mono-derived LpMs	Hipk2
6.5849e-46	0.50858	0.326	0.149	9.53296e-42	Mono-derived LpMs	Acer3
1.24417e-53	0.508341	0.433	0.215	1.80118e-49	Mono-derived LpMs	Dok2
9.22772e-51	0.508176	0.685	0.467	1.3359e-46	Mono-derived LpMs	Fkbp1a
1.24009e-49	0.507075	0.791	0.578	1.79528e-45	Mono-derived LpMs	Unc93b1
2.90451e-52	0.503738	0.395	0.191	4.20486e-48	Mono-derived LpMs	Tmem165
5.33917e-49	0.50186	0.258	0.098	7.72951e-45	Mono-derived LpMs	Pqlc3
1.27683e-58	0.50159	0.258	0.087	1.84847e-54	Mono-derived LpMs	Mertk
6.41404e-57	0.498881	0.799	0.504	9.28561e-53	Mono-derived LpMs	Itgb2
1.04807e-58	0.498694	0.41	0.186	1.51729e-54	Mono-derived LpMs	Vmp1
5.52659e-38	0.496365	0.399	0.222	8.00084e-34	Mono-derived LpMs	Nck1
9.40003e-49	0.495934	0.416	0.212	1.36084e-44	Mono-derived LpMs	Rap2b
9.62293e-41	0.495905	0.465	0.271	1.39311e-36	Mono-derived LpMs	Nrros
2.82833e-43	0.495255	0.522	0.315	4.09457e-39	Mono-derived LpMs	Znhit1
1.91287e-49	0.494367	0.68	0.445	2.76926e-45	Mono-derived LpMs	Ywhab
4.68783e-59	0.494046	0.883	0.588	6.78657e-55	Mono-derived LpMs	Alox5ap
5.36392e-61	0.493843	0.648	0.382	7.76535e-57	Mono-derived LpMs	Ifngr1
2.23589e-54	0.491839	0.824	0.575	3.2369e-50	Mono-derived LpMs	Tln1
5.66394e-43	0.491566	0.54	0.316	8.19968e-39	Mono-derived LpMs	Dhrs3
9.20857e-36	0.490941	0.378	0.205	1.33312e-31	Mono-derived LpMs	Hiat1
6.86147e-48	0.49073	0.806	0.518	9.93335e-44	Mono-derived LpMs	Ecm1
1.0687e-54	0.489385	0.298	0.116	1.54716e-50	Mono-derived LpMs	Atp8a1
3.6207e-62	0.485481	0.354	0.144	5.24169e-58	Mono-derived LpMs	Ms4a6d
3.11866e-37	0.480002	0.394	0.221	4.51489e-33	Mono-derived LpMs	Sppl2a
5.70812e-43	0.479194	0.265	0.111	8.26365e-39	Mono-derived LpMs	Zfp710
8.56235e-34	0.478957	0.627	0.442	1.23957e-29	Mono-derived LpMs	Add3
1.82613e-40	0.478463	0.558	0.35	2.64369e-36	Mono-derived LpMs	Glud1
7.12076e-36	0.477236	0.41	0.232	1.03087e-31	Mono-derived LpMs	Anxa7
4.22515e-58	0.476685	0.808	0.568	6.11675e-54	Mono-derived LpMs	Sdcbp
2.69232e-36	0.476681	0.421	0.238	3.89767e-32	Mono-derived LpMs	Cgnl1
2.06881e-40	0.476669	0.334	0.164	2.99502e-36	Mono-derived LpMs	Gnaq
4.03637e-47	0.474945	0.272	0.107	5.84346e-43	Mono-derived LpMs	Igfbp4
4.03135e-35	0.473847	0.373	0.201	5.83618e-31	Mono-derived LpMs	Dapk1
4.70402e-39	0.473563	0.546	0.348	6.81001e-35	Mono-derived LpMs	Rbms1
3.33378e-53	0.473373	0.351	0.153	4.82632e-49	Mono-derived LpMs	Cysltr1
4.30277e-39	0.472452	0.667	0.445	6.22912e-35	Mono-derived LpMs	Man2b1
9.65911e-55	0.469278	0.514	0.274	1.39835e-50	Mono-derived LpMs	Fyb
9.64724e-55	0.468175	0.274	0.1	1.39663e-50	Mono-derived LpMs	Cd244
2.58557e-40	0.467949	0.329	0.162	3.74313e-36	Mono-derived LpMs	Plxna4os1
8.17949e-42	0.467773	0.588	0.373	1.18414e-37	Mono-derived LpMs	Fermt3
1.87539e-92	0.465706	0.35	0.103	2.715e-88	Mono-derived LpMs	AF251705
2.39943e-45	0.46478	0.32	0.144	3.47366e-41	Mono-derived LpMs	Jarid2
1.27115e-53	0.464367	0.415	0.199	1.84024e-49	Mono-derived LpMs	Slc11a1
1.39481e-21	0.463082	0.501	0.351	2.01927e-17	Mono-derived LpMs	Cd36
1.88001e-42	0.462671	0.282	0.124	2.7217e-38	Mono-derived LpMs	Rras
3.45392e-46	0.462612	0.413	0.215	5.00024e-42	Mono-derived LpMs	Snx10
3.04148e-47	0.460933	0.348	0.162	4.40316e-43	Mono-derived LpMs	Ralb
3.80169e-47	0.459472	0.429	0.221	5.5037e-43	Mono-derived LpMs	Cd300a
2.92024e-45	0.456893	0.759	0.539	4.22763e-41	Mono-derived LpMs	Laptm4a
6.82446e-62	0.456503	0.733	0.428	9.87977e-58	Mono-derived LpMs	Plin2
1.50904e-37	0.455351	0.422	0.235	2.18464e-33	Mono-derived LpMs	Prkcd
3.40091e-49	0.454388	0.271	0.105	4.92349e-45	Mono-derived LpMs	Inpp4a
2.11974e-31	0.454063	0.479	0.307	3.06875e-27	Mono-derived LpMs	Sept2
1.26035e-42	0.452066	0.497	0.294	1.8246e-38	Mono-derived LpMs	Cyfip1
6.37281e-33	0.451302	0.493	0.323	9.22591e-29	Mono-derived LpMs	Nme2
4.67133e-36	0.44994	0.568	0.382	6.76269e-32	Mono-derived LpMs	Cltc
5.65289e-49	0.446646	0.476	0.249	8.18368e-45	Mono-derived LpMs	Calml4
1.10722e-44	0.446586	0.319	0.143	1.60293e-40	Mono-derived LpMs	Stx16
1.93494e-38	0.446374	0.464	0.272	2.80122e-34	Mono-derived LpMs	Wdr26
1.59054e-39	0.446011	0.438	0.244	2.30263e-35	Mono-derived LpMs	Rassf3
5.13411e-36	0.445758	0.396	0.221	7.43265e-32	Mono-derived LpMs	Ehbp1l1
6.54096e-32	0.44377	0.284	0.141	9.46935e-28	Mono-derived LpMs	Mapk3
2.6211e-34	0.441455	0.321	0.166	3.79457e-30	Mono-derived LpMs	Klhl9
1.32542e-30	0.440732	0.293	0.151	1.91882e-26	Mono-derived LpMs	Myof
1.81563e-46	0.439913	0.796	0.627	2.62849e-42	Mono-derived LpMs	Aldoa
5.00722e-43	0.43943	0.425	0.229	7.24895e-39	Mono-derived LpMs	Ssbp4
4.31806e-40	0.438903	0.386	0.206	6.25126e-36	Mono-derived LpMs	Sap30
1.59051e-38	0.436023	0.539	0.32	2.30258e-34	Mono-derived LpMs	Ptgs1
4.69542e-39	0.435927	0.628	0.418	6.79756e-35	Mono-derived LpMs	Wnk1
7.86009e-37	0.432886	0.352	0.184	1.13791e-32	Mono-derived LpMs	Sirpa
2.42319e-36	0.431238	0.446	0.262	3.50806e-32	Mono-derived LpMs	Atp6v1b2
5.59754e-50	0.430857	0.463	0.242	8.10356e-46	Mono-derived LpMs	Samsn1
1.38108e-27	0.430204	0.362	0.211	1.99939e-23	Mono-derived LpMs	Fam43a
2.17489e-48	0.430069	0.292	0.121	3.14859e-44	Mono-derived LpMs	Hip1
5.6925e-36	0.429309	0.289	0.137	8.24103e-32	Mono-derived LpMs	Mafg
2.8653e-40	0.428667	0.634	0.415	4.1481e-36	Mono-derived LpMs	Ogt
6.8379e-20	0.427931	0.292	0.177	9.89923e-16	Mono-derived LpMs	Tspan14
7.32491e-42	0.426762	0.396	0.207	1.06043e-37	Mono-derived LpMs	Smagp
2.61229e-30	0.42652	0.301	0.157	3.78181e-26	Mono-derived LpMs	Rps6ka3
2.63279e-36	0.423473	0.395	0.22	3.81149e-32	Mono-derived LpMs	Pgd
7.92148e-45	0.423338	0.496	0.272	1.14679e-40	Mono-derived LpMs	Hacd4
1.70978e-48	0.421649	0.596	0.347	2.47525e-44	Mono-derived LpMs	Ifitm6
8.34121e-37	0.420739	0.365	0.195	1.20756e-32	Mono-derived LpMs	Asap1
6.4963e-40	0.420727	0.515	0.316	9.4047e-36	Mono-derived LpMs	Fam174a
1.96194e-42	0.420345	0.797	0.618	2.84031e-38	Mono-derived LpMs	Ctsh
2.728e-40	0.420321	0.782	0.594	3.94933e-36	Mono-derived LpMs	Gnb2
5.89275e-46	0.420013	0.255	0.099	8.53094e-42	Mono-derived LpMs	Srgap2
4.14438e-32	0.419985	0.69	0.5	5.99982e-28	Mono-derived LpMs	Actr2
3.91284e-40	0.419357	0.399	0.211	5.66463e-36	Mono-derived LpMs	Ccdc109b
5.09096e-44	0.417609	0.349	0.164	7.37018e-40	Mono-derived LpMs	Rfwd2
1.67178e-31	0.416659	0.324	0.173	2.42024e-27	Mono-derived LpMs	Fes
1.2257e-47	0.415972	0.439	0.228	1.77444e-43	Mono-derived LpMs	Ctsl
1.47132e-35	0.415419	0.547	0.357	2.13003e-31	Mono-derived LpMs	Rab5c
2.07935e-31	0.414944	0.302	0.156	3.01027e-27	Mono-derived LpMs	Mtus1
4.59036e-65	0.414325	0.337	0.125	6.64546e-61	Mono-derived LpMs	Tnfaip2
2.49036e-28	0.413536	0.369	0.217	3.60529e-24	Mono-derived LpMs	Qk
1.39846e-35	0.412918	0.291	0.139	2.02454e-31	Mono-derived LpMs	Rab31
2.23264e-44	0.412325	0.821	0.651	3.23219e-40	Mono-derived LpMs	Capzb
5.7632e-29	0.412259	0.419	0.257	8.34338e-25	Mono-derived LpMs	Ptprj
4.35859e-43	0.410718	0.863	0.648	6.30993e-39	Mono-derived LpMs	Dbi
2.65594e-42	0.410539	0.39	0.201	3.845e-38	Mono-derived LpMs	Rab32
3.73761e-30	0.409795	0.433	0.268	5.41094e-26	Mono-derived LpMs	Spop
2.28711e-47	0.409562	0.885	0.711	3.31106e-43	Mono-derived LpMs	Gnai2
1.33189e-38	0.408826	0.368	0.189	1.92818e-34	Mono-derived LpMs	Klra2
1.90995e-27	0.407321	0.362	0.215	2.76504e-23	Mono-derived LpMs	Gas7
5.85237e-36	0.406294	0.332	0.169	8.47247e-32	Mono-derived LpMs	Igsf6
9.10298e-67	0.403937	0.997	0.959	1.31784e-62	Mono-derived LpMs	Crip1
6.58207e-36	0.402937	0.468	0.285	9.52886e-32	Mono-derived LpMs	Rilpl2
6.25565e-48	0.401752	0.486	0.261	9.0563e-44	Mono-derived LpMs	Kctd12
3.12747e-34	0.400534	0.272	0.127	4.52764e-30	Mono-derived LpMs	Nav1
2.15645e-39	0.397295	0.543	0.341	3.1219e-35	Mono-derived LpMs	Ncf2
5.70028e-38	0.396871	0.607	0.397	8.2523e-34	Mono-derived LpMs	Ctsa
1.32616e-36	0.396607	0.381	0.203	1.91988e-32	Mono-derived LpMs	Lcp2
3.0913e-31	0.395201	0.504	0.328	4.47527e-27	Mono-derived LpMs	Zbtb7a
9.48902e-48	0.394862	0.286	0.115	1.37373e-43	Mono-derived LpMs	Abca1
6.95341e-36	0.39436	0.277	0.129	1.00665e-31	Mono-derived LpMs	Fam213b
1.38675e-37	0.394216	0.411	0.225	2.00759e-33	Mono-derived LpMs	Picalm
2.99971e-42	0.390559	0.275	0.116	4.34268e-38	Mono-derived LpMs	Cd33
7.99844e-40	0.389948	0.262	0.112	1.15793e-35	Mono-derived LpMs	Klf4
7.3493e-32	0.388049	0.703	0.525	1.06396e-27	Mono-derived LpMs	Gnb1
3.02345e-50	0.387144	0.899	0.612	4.37705e-46	Mono-derived LpMs	Ctsd
1.10223e-28	0.386875	0.272	0.138	1.5957e-24	Mono-derived LpMs	Hps3
5.65757e-36	0.386211	0.549	0.36	8.19046e-32	Mono-derived LpMs	Ncf1
3.85165e-29	0.385729	0.962	0.857	5.57603e-25	Mono-derived LpMs	Klf2
1.83797e-29	0.385232	0.341	0.189	2.66082e-25	Mono-derived LpMs	Dram2
1.84494e-30	0.383176	0.292	0.149	2.67091e-26	Mono-derived LpMs	Nin
1.09771e-27	0.382491	0.32	0.177	1.58916e-23	Mono-derived LpMs	Tpp1
1.64738e-34	0.382381	0.472	0.287	2.38492e-30	Mono-derived LpMs	Gltp
2.82166e-33	0.38238	0.423	0.248	4.08491e-29	Mono-derived LpMs	Hpcal1
7.14275e-40	0.381836	0.327	0.157	1.03406e-35	Mono-derived LpMs	Rhoc
9.25823e-35	0.381379	0.319	0.162	1.34031e-30	Mono-derived LpMs	Ybx3
1.1324e-34	0.38131	0.339	0.178	1.63937e-30	Mono-derived LpMs	Aldh3b1
6.4442e-44	0.380844	0.514	0.297	9.32927e-40	Mono-derived LpMs	Ccr1
5.62647e-30	0.379808	0.65	0.471	8.14545e-26	Mono-derived LpMs	Dazap2
1.55428e-34	0.379743	0.406	0.228	2.25012e-30	Mono-derived LpMs	Ap1s2
1.09529e-25	0.379204	0.52	0.353	1.58566e-21	Mono-derived LpMs	Mob1a
1.06359e-28	0.379039	0.595	0.42	1.53977e-24	Mono-derived LpMs	Rab14
5.24356e-26	0.378429	0.289	0.156	7.5911e-22	Mono-derived LpMs	Rnf141
1.99786e-28	0.375956	0.349	0.2	2.8923e-24	Mono-derived LpMs	Leprot
1.50005e-27	0.375871	0.292	0.156	2.17163e-23	Mono-derived LpMs	Tifa
4.33184e-22	0.375743	0.397	0.257	6.27121e-18	Mono-derived LpMs	Cmtm6
7.01172e-29	0.375327	0.254	0.124	1.01509e-24	Mono-derived LpMs	Cenpb
3.60741e-29	0.374947	0.421	0.258	5.22244e-25	Mono-derived LpMs	Rab8b
1.71812e-28	0.374267	0.511	0.342	2.48733e-24	Mono-derived LpMs	Dync1i2
3.0324e-30	0.373486	0.356	0.201	4.39e-26	Mono-derived LpMs	Pilrb1
6.44451e-28	0.371778	0.395	0.241	9.32972e-24	Mono-derived LpMs	Abhd12
3.72668e-19	0.369567	0.276	0.167	5.39511e-15	Mono-derived LpMs	Bak1
7.19215e-39	0.369205	0.698	0.502	1.04121e-34	Mono-derived LpMs	Pitpna
6.21268e-34	0.369033	0.62	0.411	8.9941e-30	Mono-derived LpMs	Blvrb
2.41246e-16	0.368966	0.546	0.393	3.49251e-12	Mono-derived LpMs	Cd5l
1.10596e-37	0.365866	0.844	0.666	1.6011e-33	Mono-derived LpMs	Vamp8
6.88247e-38	0.365196	0.414	0.228	9.96375e-34	Mono-derived LpMs	Adssl1
1.69895e-42	0.365037	0.264	0.109	2.45956e-38	Mono-derived LpMs	Pdlim4
2.48104e-20	0.36351	0.275	0.16	3.59181e-16	Mono-derived LpMs	Ctnna1
1.61512e-49	0.361996	0.763	0.531	2.33821e-45	Mono-derived LpMs	Sat1
2.36246e-19	0.360053	0.549	0.404	3.42014e-15	Mono-derived LpMs	Notch2
9.11262e-39	0.359776	0.33	0.158	1.31923e-34	Mono-derived LpMs	Cdc42ep3
5.43488e-30	0.35948	0.402	0.241	7.86808e-26	Mono-derived LpMs	Coro1b
1.12205e-24	0.359399	0.273	0.147	1.62439e-20	Mono-derived LpMs	Slc43a2
3.47371e-33	0.35929	0.293	0.145	5.02889e-29	Mono-derived LpMs	Tmem51
7.67846e-28	0.358362	0.34	0.191	1.11161e-23	Mono-derived LpMs	Adam10
3.31122e-22	0.358197	0.584	0.428	4.79365e-18	Mono-derived LpMs	AI467606
3.19048e-32	0.356998	0.279	0.134	4.61885e-28	Mono-derived LpMs	Itpkb
1.10211e-34	0.356224	0.332	0.171	1.59552e-30	Mono-derived LpMs	Ube2e3
1.08274e-23	0.356122	0.274	0.151	1.56749e-19	Mono-derived LpMs	Dusp6
7.76694e-38	0.355349	0.334	0.163	1.12442e-33	Mono-derived LpMs	Clec4a3
8.25629e-27	0.355028	0.287	0.151	1.19526e-22	Mono-derived LpMs	Atp2c1
1.34122e-23	0.354672	0.334	0.198	1.94169e-19	Mono-derived LpMs	Pitpnc1
3.25821e-27	0.350998	0.745	0.571	4.71691e-23	Mono-derived LpMs	Bola2
2.50577e-20	0.35063	0.291	0.172	3.6276e-16	Mono-derived LpMs	Hiatl1
3.12936e-31	0.350594	0.358	0.199	4.53038e-27	Mono-derived LpMs	Hbp1
9.316e-35	0.35018	0.294	0.142	1.34868e-30	Mono-derived LpMs	Bach1
2.2821e-27	0.349297	0.306	0.166	3.3038e-23	Mono-derived LpMs	Mid1ip1
1.63885e-20	0.348092	0.294	0.177	2.37256e-16	Mono-derived LpMs	Nfam1
3.58259e-32	0.347469	0.804	0.645	5.18651e-28	Mono-derived LpMs	Psma7
8.81878e-27	0.345797	0.375	0.227	1.27669e-22	Mono-derived LpMs	Pilrb2
1.26253e-25	0.345788	0.263	0.137	1.82777e-21	Mono-derived LpMs	Lmo4
7.99641e-27	0.345476	0.479	0.313	1.15764e-22	Mono-derived LpMs	Degs1
3.15196e-26	0.344727	0.57	0.4	4.5631e-22	Mono-derived LpMs	Tkt
1.4459e-41	0.342726	0.867	0.692	2.09323e-37	Mono-derived LpMs	Tspo
7.63832e-29	0.340082	0.684	0.505	1.1058e-24	Mono-derived LpMs	Tmed10
5.47162e-28	0.339167	0.289	0.154	7.92126e-24	Mono-derived LpMs	Anxa4
7.28398e-37	0.337828	0.665	0.48	1.0545e-32	Mono-derived LpMs	Chmp4b
1.0202e-68	0.336625	0.718	0.451	1.47694e-64	Mono-derived LpMs	Msrb1
1.37572e-26	0.336527	0.258	0.132	1.99163e-22	Mono-derived LpMs	Synj1
1.38429e-27	0.336204	0.461	0.288	2.00403e-23	Mono-derived LpMs	Reep3
2.49782e-28	0.336021	0.792	0.638	3.61609e-24	Mono-derived LpMs	Prr13
1.08239e-37	0.335564	0.94	0.672	1.56698e-33	Mono-derived LpMs	Cfp
3.61761e-24	0.335381	0.305	0.173	5.23721e-20	Mono-derived LpMs	Apobec1
1.26647e-27	0.334672	0.274	0.141	1.83347e-23	Mono-derived LpMs	Dlgap4
9.22217e-20	0.333619	0.744	0.586	1.33509e-15	Mono-derived LpMs	Pcbp2
3.14935e-35	0.332082	0.546	0.351	4.55931e-31	Mono-derived LpMs	Rtn4
3.98494e-24	0.331986	0.409	0.264	5.76899e-20	Mono-derived LpMs	Rsu1
6.98711e-24	0.331482	0.378	0.235	1.01152e-19	Mono-derived LpMs	Mbnl2
8.5003e-25	0.331143	0.259	0.136	1.23059e-20	Mono-derived LpMs	Dnajb14
5.60716e-27	0.330953	0.43	0.272	8.11749e-23	Mono-derived LpMs	Lims1
1.57325e-24	0.330216	0.529	0.36	2.2776e-20	Mono-derived LpMs	Id2
4.62542e-31	0.329334	0.86	0.71	6.69621e-27	Mono-derived LpMs	Gpx4
6.14145e-22	0.32879	0.425	0.284	8.89098e-18	Mono-derived LpMs	Zmynd8
6.36807e-29	0.32787	0.289	0.148	9.21906e-25	Mono-derived LpMs	Arap1
6.10304e-21	0.327053	0.45	0.309	8.83537e-17	Mono-derived LpMs	Ssr3
4.09763e-23	0.325763	0.311	0.18	5.93213e-19	Mono-derived LpMs	Ano6
2.15442e-24	0.32408	0.251	0.13	3.11895e-20	Mono-derived LpMs	Pdlim5
5.09587e-25	0.324056	0.296	0.163	7.37729e-21	Mono-derived LpMs	5031439G07Rik
1.53696e-19	0.323899	0.4	0.268	2.22506e-15	Mono-derived LpMs	Chmp3
5.0329e-22	0.323727	0.682	0.523	7.28612e-18	Mono-derived LpMs	Arhgdia
5.05142e-11	0.323186	0.66	0.544	7.31294e-07	Mono-derived LpMs	mt-Atp8
2.76279e-24	0.323034	0.453	0.301	3.99969e-20	Mono-derived LpMs	Hexb
5.29799e-30	0.322834	0.593	0.409	7.66991e-26	Mono-derived LpMs	Bnip3l
4.46383e-26	0.322805	0.318	0.177	6.46228e-22	Mono-derived LpMs	Pde2a
3.76643e-28	0.322158	0.344	0.194	5.45266e-24	Mono-derived LpMs	Vamp3
6.81434e-28	0.320256	0.321	0.177	9.86513e-24	Mono-derived LpMs	Nipa2
8.09494e-22	0.319432	0.296	0.172	1.17191e-17	Mono-derived LpMs	Zfp91
4.88016e-28	0.319352	0.299	0.158	7.065e-24	Mono-derived LpMs	Ifi204
1.63145e-23	0.319219	0.301	0.171	2.36186e-19	Mono-derived LpMs	Cux1
5.20374e-35	0.318425	0.964	0.796	7.53345e-31	Mono-derived LpMs	Psap
3.05552e-19	0.318365	0.575	0.427	4.42348e-15	Mono-derived LpMs	AB124611
5.15968e-18	0.318201	0.472	0.335	7.46966e-14	Mono-derived LpMs	Prcp
7.59799e-27	0.316861	0.411	0.253	1.09996e-22	Mono-derived LpMs	Rhog
1.54458e-28	0.315801	0.768	0.62	2.23609e-24	Mono-derived LpMs	Ldha
5.87859e-15	0.315064	0.365	0.257	8.51043e-11	Mono-derived LpMs	Abi1
1.5438e-21	0.314824	0.307	0.182	2.23495e-17	Mono-derived LpMs	Echs1
3.32811e-20	0.314053	0.372	0.241	4.81811e-16	Mono-derived LpMs	Tacc1
1.11514e-22	0.313968	0.609	0.449	1.61439e-18	Mono-derived LpMs	Apbb1ip
1.96022e-15	0.313641	0.302	0.198	2.83781e-11	Mono-derived LpMs	Mfsd5
4.15996e-24	0.312996	0.422	0.273	6.02237e-20	Mono-derived LpMs	Nmt1
2.13774e-35	0.311709	0.816	0.609	3.0948e-31	Mono-derived LpMs	Atp6v0b
2.51239e-31	0.31137	0.274	0.133	3.63718e-27	Mono-derived LpMs	Cd300lb
8.4105e-21	0.311356	0.283	0.164	1.21759e-16	Mono-derived LpMs	Mfsd1
2.46991e-13	0.310971	0.394	0.287	3.57569e-09	Mono-derived LpMs	Ddx17
1.66436e-29	0.31094	0.257	0.125	2.40949e-25	Mono-derived LpMs	Slc31a2
1.00147e-17	0.310452	0.269	0.162	1.44984e-13	Mono-derived LpMs	Soat1
2.79456e-24	0.309371	0.429	0.27	4.04568e-20	Mono-derived LpMs	Pura
7.93982e-26	0.309234	0.309	0.17	1.14945e-21	Mono-derived LpMs	Pfkl
1.24415e-20	0.308682	0.277	0.159	1.80115e-16	Mono-derived LpMs	Dnajc10
3.66123e-16	0.308391	0.277	0.172	5.30037e-12	Mono-derived LpMs	Stk10
7.43568e-30	0.308346	0.297	0.154	1.07646e-25	Mono-derived LpMs	Tmem189
6.28842e-22	0.307056	0.454	0.311	9.10374e-18	Mono-derived LpMs	M6pr
3.35083e-19	0.307054	0.262	0.153	4.851e-15	Mono-derived LpMs	Ubash3b
1.01549e-23	0.307052	0.519	0.362	1.47012e-19	Mono-derived LpMs	Ap2m1
2.00134e-28	0.306807	0.251	0.121	2.89733e-24	Mono-derived LpMs	Ahcyl2
1.17109e-24	0.305731	0.684	0.526	1.69539e-20	Mono-derived LpMs	Tmed2
1.11149e-18	0.305535	0.389	0.254	1.6091e-14	Mono-derived LpMs	F630028O10Rik
4.7328e-22	0.303629	0.483	0.332	6.85168e-18	Mono-derived LpMs	Lat2
6.54826e-16	0.302639	0.304	0.196	9.47992e-12	Mono-derived LpMs	Galnt1
8.52484e-21	0.300272	0.364	0.231	1.23414e-16	Mono-derived LpMs	Clint1
3.47465e-20	0.30025	0.309	0.185	5.03026e-16	Mono-derived LpMs	Pkn1
8.24968e-38	0.300247	0.402	0.216	1.19431e-33	Mono-derived LpMs	Ap3s1
7.06431e-24	0.300029	0.292	0.16	1.0227e-19	Mono-derived LpMs	Herc4
2.376e-17	0.298603	0.27	0.163	3.43974e-13	Mono-derived LpMs	Itpripl2
2.35009e-21	0.298413	0.25	0.139	3.40223e-17	Mono-derived LpMs	Dhrs1
1.23152e-24	0.298336	0.258	0.133	1.78288e-20	Mono-derived LpMs	Sertad2
2.76661e-18	0.296944	0.316	0.198	4.00522e-14	Mono-derived LpMs	Mgat1
1.89549e-19	0.29675	0.373	0.245	2.74411e-15	Mono-derived LpMs	Serinc1
1.31617e-15	0.296053	0.326	0.218	1.90541e-11	Mono-derived LpMs	Knop1
6.52904e-23	0.295998	0.389	0.247	9.45209e-19	Mono-derived LpMs	Nptn
1.39338e-24	0.295984	0.366	0.223	2.01719e-20	Mono-derived LpMs	Pon2
3.95561e-22	0.295761	0.376	0.239	5.72654e-18	Mono-derived LpMs	Usp3
2.02324e-12	0.295639	0.361	0.263	2.92905e-08	Mono-derived LpMs	Eif4g1
2.49654e-26	0.295128	0.436	0.273	3.61424e-22	Mono-derived LpMs	Cyth4
6.18611e-32	0.293699	0.307	0.156	8.95564e-28	Mono-derived LpMs	Fbxl5
1.84619e-19	0.292774	0.359	0.233	2.67273e-15	Mono-derived LpMs	Adipor2
3.18357e-23	0.291927	0.694	0.527	4.60886e-19	Mono-derived LpMs	Arpc4
7.30338e-38	0.291865	0.987	0.927	1.05731e-33	Mono-derived LpMs	Cyba
4.74664e-17	0.291775	0.786	0.615	6.87171e-13	Mono-derived LpMs	Calr
7.66595e-22	0.291443	0.497	0.348	1.1098e-17	Mono-derived LpMs	Lamtor1
8.20365e-19	0.291352	0.296	0.182	1.18764e-14	Mono-derived LpMs	Gatad1
3.23753e-18	0.291202	0.31	0.193	4.68697e-14	Mono-derived LpMs	Gbp2
1.02965e-27	0.2894	0.549	0.373	1.49062e-23	Mono-derived LpMs	Ptpn1
2.90804e-24	0.28877	0.3	0.169	4.20997e-20	Mono-derived LpMs	Mvp
5.22938e-44	0.287755	0.519	0.301	7.57057e-40	Mono-derived LpMs	Card19
6.63194e-15	0.284596	0.274	0.174	9.60107e-11	Mono-derived LpMs	Sgk3
8.10344e-12	0.283612	0.253	0.17	1.17313e-07	Mono-derived LpMs	Dync1h1
5.61481e-19	0.283516	0.386	0.253	8.12856e-15	Mono-derived LpMs	Susd3
5.49546e-16	0.283469	0.274	0.172	7.95578e-12	Mono-derived LpMs	Usp8
2.95892e-26	0.281547	0.391	0.239	4.28363e-22	Mono-derived LpMs	Pnp
2.48905e-18	0.280859	0.355	0.228	3.60339e-14	Mono-derived LpMs	Git2
3.32992e-20	0.280805	0.325	0.198	4.82073e-16	Mono-derived LpMs	Cmip
8.91935e-22	0.280615	0.656	0.492	1.29125e-17	Mono-derived LpMs	Canx
2.68514e-20	0.279429	0.289	0.172	3.88727e-16	Mono-derived LpMs	Cnppd1
1.61975e-15	0.278963	0.476	0.351	2.34491e-11	Mono-derived LpMs	Eif4b
2.86648e-14	0.278755	0.286	0.188	4.1498e-10	Mono-derived LpMs	Gns
8.72983e-23	0.278042	0.295	0.166	1.26382e-18	Mono-derived LpMs	Mkln1
8.54478e-15	0.277683	0.287	0.187	1.23703e-10	Mono-derived LpMs	Coro1c
1.62459e-12	0.277613	0.31	0.217	2.35191e-08	Mono-derived LpMs	Nckap1l
1.18895e-27	0.27677	0.5	0.327	1.72124e-23	Mono-derived LpMs	Ncf4
4.57685e-17	0.275748	0.338	0.223	6.6259e-13	Mono-derived LpMs	Rab24
3.05353e-16	0.273943	0.289	0.182	4.4206e-12	Mono-derived LpMs	Eif4g3
4.64787e-21	0.273165	0.518	0.365	6.72873e-17	Mono-derived LpMs	Tgfb1
2.38205e-18	0.272381	0.339	0.218	3.44849e-14	Mono-derived LpMs	Stx4a
8.27835e-33	0.271929	0.283	0.134	1.19846e-28	Mono-derived LpMs	Socs3
3.85893e-29	0.271639	0.962	0.856	5.58657e-25	Mono-derived LpMs	Itm2b
6.80529e-25	0.271315	0.675	0.496	9.85202e-21	Mono-derived LpMs	Atp2b1
0.00115244	0.270853	0.396	0.46	1	Mono-derived LpMs	Lyz1
3.09384e-19	0.269766	0.918	0.778	4.47895e-15	Mono-derived LpMs	Tagln2
6.43432e-13	0.269713	0.289	0.193	9.31497e-09	Mono-derived LpMs	Sgms1
1.08143e-16	0.26918	0.405	0.276	1.56558e-12	Mono-derived LpMs	Rnf13
1.23009e-23	0.269144	0.28	0.153	1.78079e-19	Mono-derived LpMs	Dennd5a
9.23027e-20	0.269123	0.446	0.311	1.33627e-15	Mono-derived LpMs	Rab1a
1.22232e-14	0.267975	0.335	0.231	1.76955e-10	Mono-derived LpMs	Golgb1
1.23222e-22	0.267634	0.324	0.195	1.78388e-18	Mono-derived LpMs	Lrrc25
1.27813e-16	0.265724	0.27	0.167	1.85036e-12	Mono-derived LpMs	Sigmar1
3.80584e-20	0.265555	0.3	0.178	5.50972e-16	Mono-derived LpMs	B4galt5
2.28341e-17	0.265112	0.375	0.252	3.3057e-13	Mono-derived LpMs	Ube2r2
4.62997e-24	0.264892	0.834	0.66	6.70281e-20	Mono-derived LpMs	Capg
4.64127e-22	0.264005	0.404	0.256	6.71916e-18	Mono-derived LpMs	Arrb2
1.36699e-17	0.262839	0.431	0.297	1.97899e-13	Mono-derived LpMs	Dhrs7
5.66453e-19	0.262758	0.383	0.257	8.20053e-15	Mono-derived LpMs	Vamp4
5.29812e-24	0.261639	0.391	0.239	7.67008e-20	Mono-derived LpMs	Lmo2
1.88316e-23	0.261613	0.302	0.171	2.72624e-19	Mono-derived LpMs	Ethe1
1.00885e-13	0.261162	0.29	0.193	1.46051e-09	Mono-derived LpMs	Colgalt1
7.53191e-17	0.261082	0.316	0.201	1.09039e-12	Mono-derived LpMs	Usf2
1.63194e-19	0.260336	0.574	0.423	2.36256e-15	Mono-derived LpMs	Rassf4
6.901e-14	0.259863	0.477	0.355	9.99057e-10	Mono-derived LpMs	Ccdc50
3.58439e-20	0.259742	0.449	0.307	5.18912e-16	Mono-derived LpMs	Diaph1
2.65943e-24	0.258456	0.269	0.142	3.85006e-20	Mono-derived LpMs	Mpp6
4.24737e-26	0.258353	0.758	0.571	6.14892e-22	Mono-derived LpMs	Rac1
3.23221e-22	0.257647	0.552	0.396	4.67927e-18	Mono-derived LpMs	Rab11a
5.8076e-12	0.256808	0.253	0.169	8.40767e-08	Mono-derived LpMs	Fcho2
2.64257e-18	0.255091	0.574	0.43	3.82565e-14	Mono-derived LpMs	Tmco1
1.15867e-19	0.254949	0.264	0.153	1.6774e-15	Mono-derived LpMs	Nutf2
3.87342e-14	0.253785	0.402	0.292	5.60755e-10	Mono-derived LpMs	Gsk3b
7.23815e-09	0.253262	0.288	0.215	0.000104787	Mono-derived LpMs	Stxbp3
3.9662e-13	0.251622	0.278	0.184	5.74186e-09	Mono-derived LpMs	Sfxn3
4.68556e-17	0.251048	0.282	0.171	6.78329e-13	Mono-derived LpMs	Dnm2
1.04632e-20	0.250686	0.58	0.418	1.51476e-16	Mono-derived LpMs	Wasf2
1.557e-280	2.31767	0.814	0.275	2.25407e-276	B 2	Ebf1
9.23069e-266	1.98129	0.949	0.489	1.33633e-261	B 2	Cd79a
2.49151e-229	1.07624	0.996	0.974	3.60696e-225	B 2	Rps27
4.60692e-219	1.79544	0.918	0.488	6.66944e-215	B 2	Cd79b
2.70211e-200	1.85154	0.793	0.343	3.91184e-196	B 2	Ltb
3.91292e-200	1.77478	0.91	0.508	5.66474e-196	B 2	Ly6d
2.08835e-177	0.830117	1	0.999	3.02331e-173	B 2	Malat1
1.019e-170	1.52777	0.286	0.032	1.47521e-166	B 2	Fcer2a
1.149e-168	1.63327	0.269	0.027	1.66341e-164	B 2	Vpreb3
3.00167e-153	0.726596	0.994	0.984	4.34552e-149	B 2	Rpl18a
3.82457e-151	0.875971	1	0.985	5.53683e-147	B 2	Cd74
4.56558e-150	1.66679	0.738	0.364	6.60959e-146	B 2	H2-DMb2
1.27712e-142	1.69873	0.612	0.247	1.84889e-138	B 2	Ets1
2.43426e-142	1.85152	0.53	0.18	3.52407e-138	B 2	Fcmr
5.50867e-136	0.711267	0.996	0.976	7.9749e-132	B 2	Rpl13a
5.31543e-134	1.66542	0.379	0.085	7.69514e-130	B 2	Ccr7
1.64823e-132	1.34154	0.788	0.363	2.38614e-128	B 2	Ms4a1
2.583e-132	1.90418	0.66	0.366	3.73941e-128	B 2	Mef2c
9.85517e-129	1.52512	0.32	0.061	1.42673e-124	B 2	Cd69
7.81355e-126	1.02104	0.946	0.858	1.13117e-121	B 2	Ly6e
6.33596e-123	1.76145	0.431	0.13	9.17258e-119	B 2	Cd55
6.53468e-116	1.57605	0.641	0.322	9.46026e-112	B 2	Ptprcap
5.09321e-115	1.8301	0.491	0.182	7.37344e-111	B 2	Gm43603
5.7702e-114	1.1836	0.846	0.768	8.35352e-110	B 2	Shisa5
9.05475e-114	0.673273	0.981	0.943	1.31086e-109	B 2	Rps15a
1.05546e-113	0.87208	0.95	0.795	1.52799e-109	B 2	Tmsb10
1.26676e-109	1.57976	0.609	0.299	1.83389e-105	B 2	Gimap1
8.58557e-109	0.587054	0.982	0.969	1.24293e-104	B 2	Fau
1.24307e-99	1.50116	0.545	0.254	1.79959e-95	B 2	Sell
1.65084e-94	0.628109	0.981	0.867	2.38992e-90	B 2	H2-Aa
1.50603e-93	1.60413	0.546	0.275	2.18028e-89	B 2	4930523C07Rik
8.82161e-91	0.596757	0.964	0.807	1.2771e-86	B 2	H2-Eb1
1.34412e-90	1.48421	0.304	0.079	1.94588e-86	B 2	Chchd10
1.65098e-90	0.82715	0.91	0.88	2.39013e-86	B 2	H3f3a
2.90711e-88	0.529554	0.99	0.967	4.20863e-84	B 2	Rpl13
6.44197e-88	0.445726	0.983	0.922	9.32604e-84	B 2	H2-Ab1
1.48241e-87	1.34903	0.358	0.11	2.14609e-83	B 2	Ms4a4c
4.17455e-87	0.51146	0.981	0.963	6.0435e-83	B 2	Rps16
5.46903e-86	1.46381	0.56	0.302	7.91752e-82	B 2	Gimap6
2.29556e-85	0.809897	0.913	0.811	3.32328e-81	B 2	Uba52
3.98672e-83	1.05405	0.796	0.749	5.77157e-79	B 2	Rps27rt
7.14668e-80	0.538716	0.976	0.947	1.03462e-75	B 2	Rpl21
1.35087e-76	0.627326	0.957	0.918	1.95565e-72	B 2	Rps20
2.19581e-76	1.49058	0.459	0.218	3.17887e-72	B 2	H2-Ob
2.72656e-76	1.17478	0.763	0.612	3.94724e-72	B 2	Jund
4.52532e-76	0.519783	0.996	0.976	6.5513e-72	B 2	mt-Atp6
1.83123e-75	0.517302	0.981	0.956	2.65108e-71	B 2	Rps24
6.0196e-75	0.481325	0.999	0.983	8.71457e-71	B 2	mt-Co3
4.02695e-74	0.731155	0.936	0.893	5.82982e-70	B 2	Cd52
4.16167e-74	0.9403	0.817	0.65	6.02485e-70	B 2	Coro1a
1.31729e-72	0.554974	0.971	0.912	1.90705e-68	B 2	Rps7
2.30933e-72	0.533533	0.965	0.943	3.34322e-68	B 2	Rpl27a
8.05303e-72	0.50119	0.981	0.937	1.16584e-67	B 2	Rpl23a
9.41425e-72	1.02816	0.756	0.64	1.3629e-67	B 2	Btg1
2.29371e-71	0.633489	0.938	0.876	3.3206e-67	B 2	Rpl27
1.63108e-70	0.545787	0.969	0.921	2.36132e-66	B 2	Rpl9
4.61829e-70	0.510239	0.971	0.928	6.6859e-66	B 2	Rpl11
1.20791e-67	0.480814	0.975	0.955	1.74869e-63	B 2	Rpl17
1.35951e-66	0.513185	0.989	0.937	1.96817e-62	B 2	Rps6
2.49048e-66	0.499359	0.981	0.954	3.60547e-62	B 2	Rps15
1.00403e-65	1.36395	0.619	0.465	1.45354e-61	B 2	Foxp1
9.26385e-64	0.503313	0.971	0.943	1.34113e-59	B 2	Rps13
3.06673e-63	1.36725	0.282	0.092	4.43971e-59	B 2	Fchsd2
4.53553e-63	0.493482	0.969	0.948	6.56609e-59	B 2	Rpl19
9.62752e-63	0.447393	0.983	0.954	1.39378e-58	B 2	Rpl37
6.94592e-61	1.26512	0.526	0.316	1.00556e-56	B 2	Bank1
2.50072e-60	0.469956	0.978	0.942	3.6203e-56	B 2	Rpl34
1.11284e-59	0.825384	0.817	0.751	1.61106e-55	B 2	Gm11808
2.08343e-58	0.449902	0.976	0.949	3.01618e-54	B 2	Rpl8
1.34758e-56	1.33463	0.355	0.158	1.95089e-52	B 2	H2-Oa
2.35202e-55	0.359039	0.993	0.981	3.40502e-51	B 2	Rpl37a
3.90505e-55	0.35476	0.999	0.986	5.65335e-51	B 2	Rps19
2.05131e-54	0.466955	0.958	0.935	2.96968e-50	B 2	Rpl18
2.48767e-54	1.40472	0.286	0.103	3.6014e-50	B 2	Gm43291
6.95928e-54	1.27708	0.374	0.18	1.0075e-49	B 2	Ralgps2
1.09111e-53	0.523845	0.967	0.931	1.5796e-49	B 2	mt-Nd1
3.70753e-53	1.05851	0.639	0.538	5.3674e-49	B 2	Smim14
1.95221e-52	1.32863	0.264	0.094	2.82621e-48	B 2	Pgap1
4.2426e-52	0.512421	0.933	0.899	6.14201e-48	B 2	Rpl4
6.24733e-52	0.43453	0.969	0.953	9.04426e-48	B 2	Rpl14
8.59537e-51	0.979117	0.682	0.608	1.24435e-46	B 2	Cd37
1.7146e-48	0.355593	0.993	0.974	2.48223e-44	B 2	Rps18
3.73881e-48	1.26321	0.344	0.16	5.41268e-44	B 2	Gm8369
2.74501e-47	0.420773	0.968	0.93	3.97394e-43	B 2	Rpl39
5.90525e-47	0.55822	0.921	0.9	8.54904e-43	B 2	Ptma
1.01357e-46	0.468063	0.942	0.914	1.46734e-42	B 2	Rps26
2.05306e-46	0.43386	0.968	0.887	2.97222e-42	B 2	Rpl35
6.84393e-46	0.508663	0.974	0.931	9.90796e-42	B 2	mt-Cytb
1.94408e-44	1.10711	0.544	0.413	2.81445e-40	B 2	Limd2
7.94489e-43	0.414737	0.972	0.922	1.15018e-38	B 2	Rpl36
1.71539e-42	1.16562	0.462	0.301	2.48337e-38	B 2	Apobec3
5.82683e-42	0.372823	0.968	0.958	8.43551e-38	B 2	Rps3
1.50162e-41	1.17516	0.373	0.205	2.17389e-37	B 2	Rabgap1l
4.08008e-41	1.10905	0.484	0.314	5.90673e-37	B 2	Cd2
6.72656e-41	0.348375	0.985	0.968	9.73804e-37	B 2	Rps5
1.39667e-40	0.318084	0.989	0.977	2.02195e-36	B 2	Rpl32
1.40339e-40	1.0765	0.29	0.131	2.03169e-36	B 2	Pax5
2.33715e-40	0.486218	0.906	0.88	3.3835e-36	B 2	Rps21
3.1223e-40	1.13871	0.56	0.477	4.52016e-36	B 2	Tsc22d3
1.24793e-38	0.33113	0.983	0.965	1.80662e-34	B 2	Rpl35a
2.43672e-38	1.21336	0.341	0.183	3.52764e-34	B 2	Rhoh
4.55357e-38	0.31813	0.985	0.966	6.5922e-34	B 2	Rps23
3.00374e-37	0.319354	0.99	0.969	4.34852e-33	B 2	mt-Co1
5.58999e-37	0.442507	0.981	0.947	8.09264e-33	B 2	mt-Co2
6.61794e-37	0.389461	0.969	0.922	9.58079e-33	B 2	Rpl38
1.21621e-36	1.19543	0.326	0.173	1.76071e-32	B 2	Pou2af1
4.96182e-34	0.28754	0.99	0.982	7.18323e-30	B 2	Rps14
6.52356e-34	0.359523	0.963	0.917	9.44415e-30	B 2	Rpl3
2.55519e-33	0.760045	0.533	0.348	3.69915e-29	B 2	Mzb1
3.06964e-33	0.397501	0.96	0.903	4.44392e-29	B 2	Rpl6
1.1069e-32	0.341085	0.972	0.953	1.60247e-28	B 2	Rpl26
1.52678e-32	0.45176	0.911	0.834	2.21033e-28	B 2	Rpl15
3.11876e-32	0.331832	0.976	0.953	4.51503e-28	B 2	Rps3a1
8.79815e-30	0.320366	0.976	0.949	1.27371e-25	B 2	Rplp2
4.11271e-29	0.478619	0.881	0.867	5.95397e-25	B 2	Rpl30
1.30687e-28	1.13698	0.397	0.281	1.89195e-24	B 2	Lbh
2.28844e-28	1.05131	0.331	0.197	3.31297e-24	B 2	Fcrla
4.27251e-28	0.93006	0.601	0.606	6.18531e-24	B 2	Hmha1
1.48894e-27	0.996077	0.25	0.126	2.15554e-23	B 2	Cd22
1.35222e-26	0.987027	0.348	0.215	1.95761e-22	B 2	Siglecg
3.11076e-26	0.257984	0.978	0.978	4.50345e-22	B 2	Rps9
4.14025e-25	0.482762	0.814	0.811	5.99384e-21	B 2	Eef1g
8.58991e-25	1.01724	0.28	0.159	1.24356e-20	B 2	Bcl11a
4.603e-24	0.713382	0.635	0.662	6.66376e-20	B 2	Serp1
1.7027e-23	1.00774	0.27	0.156	2.465e-19	B 2	Grap
8.60231e-23	1.04526	0.305	0.195	1.24536e-18	B 2	Filip1l
1.23299e-22	0.344723	0.935	0.909	1.78499e-18	B 2	Rpl36a
1.56844e-22	0.694274	0.553	0.433	2.27062e-18	B 2	Ly6a
2.86157e-22	0.27819	0.972	0.952	4.14269e-18	B 2	Rps4x
3.0075e-22	0.893499	0.344	0.228	4.35395e-18	B 2	Gimap3
2.84376e-21	0.452428	0.835	0.86	4.11691e-17	B 2	Sub1
2.15009e-20	1.00592	0.308	0.206	3.11268e-16	B 2	Pyhin1
1.39207e-19	0.386062	0.843	0.852	2.0153e-15	B 2	Rpl12
1.84239e-19	0.741941	0.606	0.657	2.66722e-15	B 2	Mbnl1
2.1473e-19	0.506604	0.732	0.772	3.10865e-15	B 2	Eif3f
2.19446e-19	0.988379	0.329	0.236	3.17691e-15	B 2	Ptp4a3
3.05837e-19	0.737382	0.394	0.287	4.4276e-15	B 2	Gimap4
8.27147e-19	0.561184	0.702	0.762	1.19746e-14	B 2	Rbm39
2.35471e-18	0.590142	0.669	0.723	3.40892e-14	B 2	Hmgb1
2.98541e-18	0.412109	0.81	0.852	4.32197e-14	B 2	Eef2
2.9927e-18	0.919046	0.291	0.193	4.33253e-14	B 2	Cd19
4.18076e-18	0.29527	0.956	0.93	6.05248e-14	B 2	Rps25
5.98405e-18	0.976778	0.275	0.177	8.66311e-14	B 2	Gpr183
1.85444e-17	1.01323	0.374	0.308	2.68468e-13	B 2	Smap2
2.21711e-17	0.648274	0.603	0.641	3.2097e-13	B 2	Gltscr2
3.34337e-17	0.326799	0.9	0.889	4.8402e-13	B 2	Rpl31
1.27236e-16	0.68571	0.721	0.777	1.84199e-12	B 2	Xist
1.47734e-16	0.296476	0.926	0.892	2.13874e-12	B 2	Rpl10a
1.89642e-16	0.355505	0.947	0.911	2.74545e-12	B 2	mt-Nd4
2.15241e-16	0.280242	0.911	0.904	3.11604e-12	B 2	Ubb
4.5887e-16	0.949345	0.28	0.193	6.64307e-12	B 2	Fam65b
6.81245e-16	0.957074	0.355	0.288	9.86238e-12	B 2	Crlf3
1.4761e-15	0.251865	0.94	0.928	2.13695e-11	B 2	Rpl24
1.93972e-15	0.965233	0.411	0.368	2.80814e-11	B 2	Arpc5l
6.88583e-15	0.618236	0.479	0.382	9.96862e-11	B 2	Napsa
2.72786e-14	0.961335	0.546	0.566	3.94913e-10	B 2	Gm42418
9.36802e-14	0.389957	0.789	0.846	1.35621e-09	B 2	Pfdn5
1.1554e-13	0.879115	0.319	0.248	1.67268e-09	B 2	Stk17b
2.61602e-13	0.361357	0.767	0.829	3.78721e-09	B 2	Arhgdib
2.88416e-13	0.401338	0.7	0.749	4.1754e-09	B 2	Rac2
3.63252e-13	0.899938	0.387	0.351	5.2588e-09	B 2	Hmgn1
6.61777e-13	0.270347	0.883	0.907	9.58054e-09	B 2	Sh3bgrl3
8.23105e-13	0.875593	0.368	0.319	1.19161e-08	B 2	Cnp
1.50989e-12	0.48077	0.684	0.744	2.18586e-08	B 2	Snrpg
1.77287e-12	0.479416	0.644	0.737	2.56659e-08	B 2	Ddx5
1.81469e-12	0.837504	0.33	0.269	2.62713e-08	B 2	Irf8
2.33756e-12	0.464329	0.638	0.649	3.38409e-08	B 2	H2-DMa
3.69736e-12	0.31293	0.845	0.856	5.35266e-08	B 2	Rpl22
1.258e-11	0.90822	0.374	0.344	1.82121e-07	B 2	Arhgap15
1.42553e-11	0.853202	0.25	0.178	2.06374e-07	B 2	Tbc1d10c
1.48184e-11	0.263808	0.908	0.91	2.14526e-07	B 2	Rpl7
2.35056e-11	0.932456	0.311	0.26	3.40291e-07	B 2	Prkcb
4.0445e-11	0.707367	0.546	0.598	5.85522e-07	B 2	Serinc3
8.50714e-11	0.636437	0.315	0.244	1.23158e-06	B 2	Sept1
2.22958e-10	0.91342	0.361	0.329	3.22776e-06	B 2	Serpinb1a
4.7727e-10	0.852814	0.307	0.258	6.90944e-06	B 2	Tcp11l2
3.14499e-09	0.896232	0.29	0.246	4.553e-05	B 2	Stt3b
8.4835e-09	0.827551	0.376	0.373	0.000122816	B 2	Pold4
5.67521e-08	0.829685	0.436	0.469	0.0008216	B 2	Mndal
1.31713e-07	0.734007	0.268	0.227	0.00190681	B 2	Mif4gd
1.92939e-07	0.830066	0.311	0.287	0.00279318	B 2	Tmem243
6.58967e-07	0.449018	0.56	0.647	0.00953987	B 2	Ptprc
8.50385e-07	0.673172	0.397	0.39	0.012311	B 2	Pou2f2
2.16348e-06	0.27541	0.773	0.822	0.0313207	B 2	Rpl22l1
2.65834e-06	0.284397	0.184	0.32	0.0384848	B 2	Sys1
2.85708e-06	0.670176	0.294	0.266	0.0413619	B 2	Ezr
4.57868e-06	0.739091	0.329	0.322	0.0662855	B 2	Camk2d
5.24251e-06	0.663696	0.423	0.475	0.0758958	B 2	Snx2
9.6638e-06	0.730236	0.279	0.258	0.139903	B 2	Map3k1
1.07462e-05	0.698282	0.422	0.474	0.155573	B 2	Arhgef1
1.22752e-05	0.258597	0.229	0.382	0.177708	B 2	Sfpq
1.24976e-05	0.277333	0.19	0.324	0.180928	B 2	Gemin7
1.29006e-05	0.270671	0.259	0.428	0.186763	B 2	Klf3
1.31406e-05	0.749115	0.362	0.376	0.190237	B 2	Sp100
1.41889e-05	0.289414	0.182	0.307	0.205412	B 2	Bclaf1
1.53957e-05	0.276887	0.162	0.277	0.222884	B 2	Rock1
2.48645e-05	0.258227	0.251	0.419	0.359963	B 2	Lsm5
3.89066e-05	0.250546	0.197	0.325	0.56325	B 2	Tprgl
4.51823e-05	0.304477	0.191	0.316	0.654104	B 2	Rnf187
4.71624e-05	0.253148	0.157	0.263	0.682771	B 2	Suclg1
5.69412e-05	0.300662	0.631	0.735	0.824338	B 2	Cox7a2l
6.93512e-05	0.28428	0.166	0.275	1	B 2	Maf1
7.02943e-05	0.250367	0.155	0.256	1	B 2	Psmd11
7.69075e-05	0.684597	0.39	0.442	1	B 2	Churc1
8.40817e-05	0.276121	0.239	0.389	1	B 2	Zfand6
8.89964e-05	0.602694	0.431	0.508	1	B 2	Ppdpf
9.47043e-05	0.286892	0.172	0.282	1	B 2	Gm2000
0.000113521	0.250627	0.236	0.38	1	B 2	Prpf38b
0.000145213	0.6637	0.257	0.237	1	B 2	Rnase6
0.000226952	0.593656	0.283	0.27	1	B 2	Tmem123
0.000241937	0.27451	0.173	0.279	1	B 2	Tcea1
0.000242881	0.27138	0.247	0.393	1	B 2	Atrx
0.000245981	0.680386	0.423	0.493	1	B 2	Gm26740
0.000246104	0.849196	0.265	0.258	1	B 2	Zcchc7
0.000275464	0.279886	0.198	0.316	1	B 2	Hnrnpdl
0.000305695	0.526856	0.503	0.627	1	B 2	Eif3e
0.000312818	0.283887	0.179	0.286	1	B 2	Mrpl43
0.00034015	0.275201	0.254	0.405	1	B 2	Tram1
0.000343247	0.277306	0.241	0.382	1	B 2	Ncor1
0.000362945	0.592015	0.393	0.442	1	B 2	Ypel3
0.000371044	0.701582	0.288	0.289	1	B 2	Il2rg
0.000474084	0.331021	0.196	0.309	1	B 2	Rtf1
0.000549938	0.28626	0.162	0.256	1	B 2	Dnaja2
0.00057294	0.432691	0.196	0.309	1	B 2	Prpf4b
0.000578962	0.345877	0.3	0.471	1	B 2	Ppp3ca
0.000903543	0.294205	0.212	0.328	1	B 2	Ttc14
0.0010514	0.322954	0.204	0.316	1	B 2	Sp110
0.00109846	0.691976	0.258	0.253	1	B 2	Trim12a
0.00114166	0.320397	0.196	0.303	1	B 2	Zc3h15
0.00126631	0.274955	0.183	0.281	1	B 2	Trp53
0.00145495	0.254734	0.233	0.362	1	B 2	Mrps16
0.00145687	0.706051	0.383	0.445	1	B 2	Man1a
0.00232226	0.277937	0.297	0.459	1	B 2	Ywhaq
0.00263296	0.25875	0.288	0.446	1	B 2	Emg1
0.00274127	0.376804	0.23	0.354	1	B 2	Sfr1
0.00290759	0.2734	0.264	0.4	1	B 2	Mier1
0.00324402	0.282834	0.183	0.275	1	B 2	Dusp11
0.00338121	0.262718	0.176	0.264	1	B 2	Hmgn2
0.00343101	0.317926	0.531	0.653	1	B 2	Psmb1
0.00350592	0.276231	0.212	0.319	1	B 2	Cdc42se1
0.00357923	0.383112	0.218	0.327	1	B 2	PISD
0.00393856	0.632889	0.384	0.443	1	B 2	Ifi203
0.00457704	0.33909	0.304	0.466	1	B 2	Sf3b1
0.00463706	0.283952	0.173	0.257	1	B 2	Baz2b
0.00476649	0.348379	0.237	0.359	1	B 2	Rp9
0.00546524	0.269101	0.187	0.278	1	B 2	Sypl
0.00562123	0.271851	0.283	0.432	1	B 2	Eif3m
0.00675284	0.32193	0.196	0.29	1	B 2	Hnrnpl
0.00780475	0.382314	0.172	0.25	1	B 2	Pcmtd1
0.00962866	0.560049	0.272	0.28	1	B 2	Cytip
0.00963001	0.338072	0.257	0.385	1	B 2	Macf1
0.00993871	0.251683	0.283	0.415	1	B 2	Itga4
4.67357e-97	1.76697	0.998	0.845	6.76593e-93	LpM 2	Slpi
1.59809e-229	1.70036	0.934	0.249	2.31356e-225	LpM 2	Timd4
1.34989e-171	1.69172	1	0.524	1.95424e-167	LpM 2	Prg4
3.44322e-174	1.65269	1	0.435	4.98475e-170	LpM 2	Alox15
1.43098e-190	1.56892	0.938	0.281	2.07162e-186	LpM 2	Fabp4
3.85898e-267	1.46091	0.843	0.16	5.58664e-263	LpM 2	Gbp2b
5.88253e-166	1.45968	0.995	0.477	8.51614e-162	LpM 2	Cd9
1.92246e-184	1.4502	0.973	0.367	2.78315e-180	LpM 2	Mgst1
3.01485e-204	1.35211	0.934	0.252	4.3646e-200	LpM 2	Serpinb2
8.02052e-146	1.32988	1	0.718	1.16113e-141	LpM 2	C1qc
2.18602e-171	1.22942	0.795	0.215	3.1647e-167	LpM 2	Fcgr4
3.97023e-144	1.19881	0.834	0.254	5.74771e-140	LpM 2	Ccl24
3.25273e-188	1.19725	0.841	0.202	4.70897e-184	LpM 2	Ptgis
3.37211e-158	1.1806	0.982	0.361	4.8818e-154	LpM 2	Adgre1
1.09079e-160	1.15834	0.868	0.27	1.57914e-156	LpM 2	Khk
2.33108e-125	1.1576	1	0.828	3.3747e-121	LpM 2	C1qb
4.29297e-126	1.14452	0.991	0.519	6.21493e-122	LpM 2	C4b
2.27113e-122	1.11935	0.991	0.511	3.28791e-118	LpM 2	Icam2
6.70421e-121	1.11031	0.998	0.522	9.70568e-117	LpM 2	Trf
5.86034e-115	1.10151	1	0.997	8.48401e-111	LpM 2	Lyz2
1.27228e-190	1.09508	0.702	0.136	1.84189e-186	LpM 2	Garnl3
2.26141e-122	1.08615	0.945	0.381	3.27384e-118	LpM 2	Prtn3
2.19543e-112	1.08547	1	0.795	3.17833e-108	LpM 2	C1qa
1.09194e-110	1.06695	0.995	0.685	1.5808e-106	LpM 2	Pycard
2.10727e-134	1.0572	0.97	0.359	3.05069e-130	LpM 2	Ednrb
2.94427e-124	1.05467	0.677	0.185	4.26242e-120	LpM 2	Fabp7
6.70403e-140	1.04072	0.959	0.345	9.70542e-136	LpM 2	Itga6
7.10794e-125	1.01575	1	0.667	1.02902e-120	LpM 2	Txn1
5.05873e-123	1.01142	0.941	0.389	7.32353e-119	LpM 2	Mcemp1
1.87616e-115	1.00121	1	0.838	2.71612e-111	LpM 2	Ifitm3
4.62065e-120	0.993993	0.952	0.378	6.68932e-116	LpM 2	Cd5l
2.70047e-53	0.993123	0.358	0.106	3.90947e-49	LpM 2	Vsig4
1.89739e-164	0.985808	0.866	0.223	2.74686e-160	LpM 2	Ltbp1
9.75546e-115	0.971089	0.941	0.38	1.4123e-110	LpM 2	Msr1
9.65704e-102	0.96017	0.989	0.502	1.39805e-97	LpM 2	Fcgr3
2.64034e-98	0.950152	0.989	0.534	3.82242e-94	LpM 2	Pf4
1.0147e-104	0.922012	0.984	0.48	1.46899e-100	LpM 2	Fam46a
1.93386e-102	0.888028	0.845	0.322	2.79966e-98	LpM 2	Evi5
5.51478e-133	0.883476	0.875	0.271	7.98375e-129	LpM 2	F5
6.4765e-94	0.876309	0.465	0.109	9.37604e-90	LpM 2	Wnt2
7.81319e-103	0.873807	0.888	0.348	1.13112e-98	LpM 2	Nupr1
7.01325e-188	0.862299	0.517	0.072	1.01531e-183	LpM 2	Aspa
2.54007e-105	0.861835	0.998	0.703	3.67726e-101	LpM 2	Ndufa4
1.09366e-103	0.856475	0.925	0.355	1.58329e-99	LpM 2	Padi4
1.47661e-110	0.847835	0.897	0.324	2.13769e-106	LpM 2	Fcna
5.43091e-130	0.842619	0.788	0.221	7.86233e-126	LpM 2	Selp
2.50686e-260	0.838299	0.499	0.045	3.62918e-256	LpM 2	Il18bp
8.58227e-87	0.836079	0.736	0.262	1.24246e-82	LpM 2	Fabp5
2.64185e-105	0.835153	0.95	0.392	3.82461e-101	LpM 2	Rgs10
8.77069e-149	0.830251	1	0.982	1.26973e-144	LpM 2	B2m
1.43414e-105	0.826176	1	0.877	2.0762e-101	LpM 2	Tyrobp
6.50833e-92	0.814682	0.87	0.35	9.42211e-88	LpM 2	Ifitm6
3.6352e-91	0.81217	0.998	0.687	5.26267e-87	LpM 2	Uqcrb
6.71941e-78	0.809682	0.993	0.659	9.72769e-74	LpM 2	Dbi
7.16073e-83	0.809101	0.866	0.394	1.03666e-78	LpM 2	Sdf2l1
3.01706e-124	0.805484	0.69	0.177	4.3678e-120	LpM 2	Tgfb2
3.07618e-91	0.804737	0.882	0.386	4.45338e-87	LpM 2	Ifi27
5.0472e-120	0.80473	0.736	0.218	7.30684e-116	LpM 2	Cryl1
7.23347e-71	0.803531	1	0.593	1.04719e-66	LpM 2	Cebpb
3.16116e-109	0.791375	0.774	0.248	4.57642e-105	LpM 2	Calml4
4.5798e-77	0.790406	0.991	0.571	6.63017e-73	LpM 2	Timp2
1.57334e-35	0.789027	0.39	0.152	2.27773e-31	LpM 2	Apoc1
7.23299e-103	0.782931	0.797	0.277	1.04712e-98	LpM 2	4930455G09Rik
6.35046e-107	0.776551	0.882	0.316	9.19357e-103	LpM 2	Ptgs1
1.26637e-90	0.776009	0.909	0.406	1.83332e-86	LpM 2	H2-T23
2.16575e-106	0.764768	1	0.879	3.13535e-102	LpM 2	Cst3
1.37974e-99	0.755541	0.715	0.23	1.99744e-95	LpM 2	St3gal5
1.10001e-84	0.754263	0.856	0.341	1.59249e-80	LpM 2	Lpl
2.48919e-90	0.752943	0.941	0.421	3.60361e-86	LpM 2	Lrg1
8.18838e-103	0.750416	0.743	0.246	1.18543e-98	LpM 2	Bst1
1.40192e-41	0.747408	0.533	0.223	2.02956e-37	LpM 2	Cxcl13
5.17006e-123	0.741861	1	0.966	7.4847e-119	LpM 2	H2-D1
5.58102e-94	0.741798	0.774	0.285	8.07964e-90	LpM 2	Dhrs7
2.30223e-111	0.740811	0.777	0.236	3.33294e-107	LpM 2	Plxdc2
2.75758e-74	0.738161	0.95	0.509	3.99215e-70	LpM 2	Rnaset2a
3.98704e-102	0.736517	0.925	0.346	5.77204e-98	LpM 2	Cfh
3.06036e-126	0.73303	0.56	0.12	4.43048e-122	LpM 2	Cald1
5.76178e-114	0.726757	0.82	0.261	8.34133e-110	LpM 2	Fgfr1
8.80216e-74	0.722005	0.984	0.561	1.27429e-69	LpM 2	Lamtor4
2.47779e-78	0.712139	0.977	0.597	3.5871e-74	LpM 2	Ssr4
1.04085e-71	0.710567	0.998	0.693	1.50684e-67	LpM 2	Cfp
3.56128e-78	0.708066	0.991	0.532	5.15566e-74	LpM 2	Ecm1
3.18636e-101	0.705352	0.877	0.322	4.6129e-97	LpM 2	Flnb
9.02616e-68	0.703654	0.966	0.569	1.30672e-63	LpM 2	Atpif1
1.88484e-77	0.702951	1	0.746	2.72868e-73	LpM 2	Npc2
8.57247e-66	0.699093	0.995	0.607	1.24104e-61	LpM 2	Alox5ap
1.29979e-84	0.691464	0.948	0.483	1.8817e-80	LpM 2	Plek
1.28987e-89	0.689327	0.866	0.364	1.86734e-85	LpM 2	Cd68
3.09487e-125	0.685917	0.531	0.108	4.48044e-121	LpM 2	Gata6
6.70808e-76	0.683844	0.998	0.747	9.71128e-72	LpM 2	Prdx5
1.54428e-89	0.682456	0.904	0.395	2.23566e-85	LpM 2	Creg1
3.41112e-89	0.681068	0.736	0.258	4.93828e-85	LpM 2	Lgals3bp
1.34273e-98	0.681027	0.633	0.187	1.94386e-94	LpM 2	Rtp4
1.67919e-82	0.674489	0.872	0.365	2.43096e-78	LpM 2	Tcn2
2.78028e-89	0.674092	0.581	0.171	4.02501e-85	LpM 2	Ccnd1
4.33419e-109	0.673556	0.608	0.157	6.27461e-105	LpM 2	Cfb
1.68502e-71	0.672574	0.943	0.521	2.4394e-67	LpM 2	Psme2
2.14148e-100	0.666952	0.633	0.187	3.10022e-96	LpM 2	Klra2
8.6477e-68	0.666016	0.943	0.473	1.25193e-63	LpM 2	Comt
2.18764e-91	0.659388	0.658	0.208	3.16704e-87	LpM 2	Guca1a
6.49066e-68	0.656767	0.991	0.53	9.39653e-64	LpM 2	Emilin2
5.00062e-64	0.655364	0.984	0.587	7.2394e-60	LpM 2	Tln1
2.68808e-67	0.655135	0.964	0.52	3.89153e-63	LpM 2	Itgb2
6.75572e-77	0.655022	0.763	0.301	9.78026e-73	LpM 2	Serpinb1a
1.39105e-67	0.651345	0.973	0.593	2.01382e-63	LpM 2	Bsg
3.71207e-70	0.649467	0.891	0.427	5.37397e-66	LpM 2	Rnaset2b
1.06126e-91	0.646465	0.599	0.181	1.53638e-87	LpM 2	Zbp1
1.2156e-62	0.644768	0.97	0.618	1.75982e-58	LpM 2	Ppib
2.85434e-71	0.642945	0.868	0.395	4.13223e-67	LpM 2	Tnfaip8
4.23177e-133	0.641468	0.287	0.029	6.12633e-129	LpM 2	Iigp1
8.65228e-60	0.640313	1	0.914	1.25259e-55	LpM 2	Wfdc17
3.69372e-65	0.633904	0.982	0.682	5.3474e-61	LpM 2	Uqcr11
3.00266e-64	0.632824	0.866	0.456	4.34695e-60	LpM 2	Psmb10
8.73755e-61	0.631973	0.968	0.592	1.26494e-56	LpM 2	Ndufa1
7.38846e-64	0.623893	0.993	0.542	1.06963e-59	LpM 2	Itgam
3.39253e-63	0.623578	0.995	0.644	4.91137e-59	LpM 2	Mrpl33
5.38648e-82	0.622792	0.802	0.301	7.79801e-78	LpM 2	Hgsnat
1.67828e-72	0.62188	0.802	0.347	2.42965e-68	LpM 2	Derl1
1.59419e-55	0.617038	0.993	0.701	2.30791e-51	LpM 2	Cotl1
1.85303e-79	0.61665	0.854	0.34	2.68263e-75	LpM 2	Cd36
1.07725e-59	0.616632	1	0.656	1.55954e-55	LpM 2	Cybb
3.64628e-55	0.615807	0.995	0.636	5.27871e-51	LpM 2	Gngt2
6.50529e-68	0.613008	0.893	0.414	9.41771e-64	LpM 2	S100a1
9.10572e-91	0.609169	0.64	0.193	1.31823e-86	LpM 2	Pmp22
1.99315e-74	0.608604	0.788	0.309	2.88548e-70	LpM 2	Cd302
9.27889e-67	0.608451	0.879	0.412	1.3433e-62	LpM 2	Blvrb
1.28529e-108	0.607073	0.77	0.242	1.86071e-104	LpM 2	Gsr
3.61482e-56	0.606868	0.882	0.462	5.23318e-52	LpM 2	Irf2
1.69739e-106	0.604633	0.431	0.085	2.4573e-102	LpM 2	RP24-416M6.5
3.00242e-69	0.60433	0.8	0.35	4.34661e-65	LpM 2	Tmed3
1.17612e-77	0.603509	0.658	0.23	1.70267e-73	LpM 2	Rgs18
2.30248e-83	0.603062	0.731	0.258	3.3333e-79	LpM 2	Ms4a8a
1.43653e-79	0.601994	0.797	0.31	2.07966e-75	LpM 2	Pygl
7.04437e-58	0.596267	0.993	0.749	1.01981e-53	LpM 2	Gapdh
1.22668e-77	0.596184	0.688	0.245	1.77586e-73	LpM 2	Vkorc1
4.03443e-72	0.595421	0.923	0.443	5.84065e-68	LpM 2	Plin2
2.11572e-89	0.59409	0.672	0.212	3.06292e-85	LpM 2	Uap1
4.36755e-87	0.594054	0.513	0.137	6.32291e-83	LpM 2	Scn1b
1.0068e-55	0.586988	0.993	0.654	1.45754e-51	LpM 2	Rps27l
1.13996e-56	0.585727	0.998	0.785	1.65032e-52	LpM 2	Sec61g
5.62135e-63	0.576107	0.695	0.288	8.13802e-59	LpM 2	1500011K16Rik
5.147e-65	0.57152	0.943	0.455	7.45132e-61	LpM 2	Ninj1
2.98607e-136	0.564517	0.38	0.052	4.32293e-132	LpM 2	Vmn2r26
2.05e-63	0.564262	0.834	0.385	2.96778e-59	LpM 2	Ddost
5.83662e-78	0.562246	0.604	0.194	8.44968e-74	LpM 2	Polr3gl
1.73661e-36	0.558187	1	0.8	2.51409e-32	LpM 2	Fn1
4.57435e-69	0.548751	0.729	0.276	6.62228e-65	LpM 2	Hacd4
8.31646e-70	0.548389	0.802	0.324	1.20397e-65	LpM 2	Anxa3
1.25974e-61	0.545318	0.761	0.321	1.82373e-57	LpM 2	Dhrs3
3.86682e-73	0.539171	0.51	0.149	5.598e-69	LpM 2	Serpinb10
4.68304e-76	0.535559	0.936	0.427	6.77963e-72	LpM 2	Thbs1
7.35123e-70	0.535082	0.847	0.381	1.06424e-65	LpM 2	Bst2
1.20307e-71	0.531727	0.667	0.243	1.74168e-67	LpM 2	Scpep1
2.71399e-58	0.530253	0.843	0.418	3.92904e-54	LpM 2	Ndufa5
8.99172e-50	0.529439	0.943	0.546	1.30173e-45	LpM 2	Laptm4a
1.62781e-46	0.528476	0.998	0.74	2.35658e-42	LpM 2	Laptm5
1.61571e-66	0.527771	0.729	0.29	2.33907e-62	LpM 2	Pilra
3.29371e-63	0.526705	0.642	0.244	4.7683e-59	LpM 2	Ifnar2
1.88463e-48	0.52387	0.998	0.614	2.72838e-44	LpM 2	Ltc4s
2.44673e-47	0.523368	0.998	0.785	3.54212e-43	LpM 2	Tagln2
2.9403e-49	0.520894	1	0.714	4.25667e-45	LpM 2	Gpx4
1.58857e-47	0.516464	0.419	0.142	2.29978e-43	LpM 2	Pelp1
2.13797e-47	0.515968	0.925	0.532	3.09514e-43	LpM 2	Ndufb8
9.59954e-52	0.515965	0.979	0.649	1.38973e-47	LpM 2	Cox7a2
8.11947e-47	0.515273	0.961	0.598	1.17546e-42	LpM 2	Ccdc12
2.94333e-76	0.51356	0.503	0.142	4.26106e-72	LpM 2	Fcor
1.22387e-43	0.510629	0.982	0.678	1.7718e-39	LpM 2	2010107E04Rik
5.12343e-49	0.508833	0.918	0.508	7.41719e-45	LpM 2	Ndufc1
1.53513e-73	0.508114	0.665	0.231	2.22241e-69	LpM 2	Pros1
8.22486e-48	0.505556	0.961	0.613	1.19071e-43	LpM 2	Usmg5
2.23346e-60	0.502934	0.772	0.328	3.23338e-56	LpM 2	Idh1
3.73102e-53	0.502785	0.831	0.398	5.4014e-49	LpM 2	Acly
7.58575e-64	0.501582	0.661	0.247	1.09819e-59	LpM 2	F630028O10Rik
1.58253e-50	0.500013	0.927	0.521	2.29102e-46	LpM 2	Itgb1
3.02428e-65	0.498921	1	0.976	4.37825e-61	LpM 2	Ftl1
4.42946e-75	0.498285	0.524	0.152	6.41254e-71	LpM 2	Emilin1
3.21704e-51	0.497525	0.929	0.499	4.65731e-47	LpM 2	Hexa
4.06297e-56	0.494857	0.765	0.344	5.88197e-52	LpM 2	Nenf
7.48699e-48	0.493228	0.977	0.508	1.08389e-43	LpM 2	Gda
5.29681e-51	0.49304	0.991	0.769	7.6682e-47	LpM 2	Prdx1
4.91906e-50	0.492488	1	0.814	7.12132e-46	LpM 2	Shfm1
1.1861e-79	0.492447	0.535	0.154	1.71711e-75	LpM 2	Ifi204
1.61386e-49	0.488748	0.809	0.397	2.33639e-45	LpM 2	Wdr83os
4.09838e-65	0.488471	0.576	0.193	5.93323e-61	LpM 2	Gm1673
2.48179e-68	0.487265	0.588	0.201	3.59289e-64	LpM 2	Pla2g16
2.327e-90	0.486813	0.355	0.068	3.36879e-86	LpM 2	Gm4951
8.28118e-52	0.486459	0.948	0.506	1.19887e-47	LpM 2	Sepp1
7.7176e-44	0.486311	0.998	0.748	1.11728e-39	LpM 2	Gng5
1.94574e-47	0.485808	0.891	0.473	2.81685e-43	LpM 2	Sh3bgrl
7.03902e-48	0.484923	0.784	0.387	1.01904e-43	LpM 2	Slirp
2.18903e-47	0.480369	0.945	0.584	3.16906e-43	LpM 2	Pomp
7.16928e-48	0.478448	0.893	0.492	1.0379e-43	LpM 2	Psmb2
2.743e-55	0.478039	0.786	0.359	3.97105e-51	LpM 2	Prdx6
3.54255e-50	0.477795	0.872	0.446	5.12855e-46	LpM 2	1110008F13Rik
1.26844e-49	0.476323	0.995	0.788	1.83631e-45	LpM 2	Fxyd5
4.27335e-57	0.474609	0.551	0.202	6.18653e-53	LpM 2	Prdx4
2.48159e-55	0.473461	0.954	0.467	3.5926e-51	LpM 2	App
3.58856e-88	0.472744	0.442	0.101	5.19516e-84	LpM 2	Tspan4
9.4989e-54	0.469839	0.882	0.426	1.37516e-49	LpM 2	Glul
7.10989e-42	0.469687	0.982	0.698	1.0293e-37	LpM 2	Atp5j
5.37693e-56	0.4671	0.827	0.371	7.78418e-52	LpM 2	F10
6.06994e-39	0.466667	0.964	0.614	8.78746e-35	LpM 2	Atp5k
1.05068e-60	0.465148	1	0.931	1.52107e-56	LpM 2	Cyba
1.60139e-60	0.464328	0.606	0.224	2.31833e-56	LpM 2	Pilrb2
3.32739e-64	0.463424	0.661	0.238	4.81707e-60	LpM 2	Cgnl1
3.05761e-44	0.463315	1	0.787	4.4265e-40	LpM 2	Cox6b1
9.45049e-61	0.460771	0.62	0.233	1.36815e-56	LpM 2	Ly96
4.97533e-39	0.460541	1	0.783	7.20279e-35	LpM 2	Cox7c
1.43115e-97	0.459924	0.312	0.049	2.07187e-93	LpM 2	Cp
6.11262e-65	0.45792	0.868	0.383	8.84924e-61	LpM 2	Mt1
5.90889e-63	0.457032	0.515	0.168	8.5543e-59	LpM 2	Tmem141
5.5518e-41	0.45594	0.948	0.603	8.03734e-37	LpM 2	Atp5g1
1.15914e-46	0.455773	0.868	0.463	1.67808e-42	LpM 2	Swi5
2.37425e-37	0.455406	0.966	0.625	3.4372e-33	LpM 2	Eno1
5.22595e-52	0.454836	0.897	0.449	7.56561e-48	LpM 2	Man2b1
3.08784e-50	0.453036	0.827	0.413	4.47026e-46	LpM 2	Fkbp2
7.22163e-63	0.448914	0.519	0.171	1.04547e-58	LpM 2	Sfxn1
7.05772e-48	0.448092	0.788	0.383	1.02175e-43	LpM 2	Ndufa12
3.06624e-40	0.447514	0.941	0.571	4.439e-36	LpM 2	Lamtor2
2.15768e-69	0.440672	0.396	0.102	3.12367e-65	LpM 2	Cpq
4.44484e-37	0.440008	0.843	0.474	6.43479e-33	LpM 2	Ndufb4
2.19214e-50	0.437675	0.727	0.333	3.17357e-46	LpM 2	Snrpd1
3.81675e-42	0.435993	1	0.863	5.52551e-38	LpM 2	Itm2b
9.37743e-38	0.435837	0.925	0.571	1.35757e-33	LpM 2	Cox7b
9.11078e-54	0.43528	0.811	0.356	1.31897e-49	LpM 2	Mafb
5.60598e-44	0.435258	0.964	0.543	8.11577e-40	LpM 2	Smpdl3a
4.11412e-35	0.434628	0.961	0.613	5.95602e-31	LpM 2	Uqcr10
6.14546e-58	0.43269	0.679	0.27	8.89678e-54	LpM 2	Cnpy2
1.42872e-57	0.431612	0.61	0.23	2.06835e-53	LpM 2	Itsn1
1.87451e-61	0.431358	0.456	0.138	2.71373e-57	LpM 2	Gm16104
5.02118e-46	0.42844	0.85	0.445	7.26917e-42	LpM 2	Pdia6
5.24723e-34	0.424791	0.982	0.768	7.59642e-30	LpM 2	Ptpn18
2.8215e-52	0.419263	0.743	0.318	4.08469e-48	LpM 2	Znhit1
5.70077e-38	0.418246	0.957	0.591	8.253e-34	LpM 2	Myeov2
6.54913e-51	0.418238	0.59	0.232	9.48117e-47	LpM 2	Adssl1
1.3232e-43	0.416404	0.692	0.318	1.9156e-39	LpM 2	Mrpl42
1.32953e-45	0.416169	0.795	0.405	1.92476e-41	LpM 2	Manf
9.16447e-42	0.416037	1	0.909	1.32674e-37	LpM 2	Rpl10
1.21277e-39	0.415174	0.923	0.549	1.75572e-35	LpM 2	Sep15
1.91637e-43	0.413766	0.854	0.437	2.77432e-39	LpM 2	Txndc17
8.92166e-38	0.410639	0.793	0.433	1.29159e-33	LpM 2	Etfb
3.30297e-49	0.410124	1	0.835	4.78171e-45	LpM 2	Ctss
6.87973e-53	0.408721	0.613	0.238	9.95979e-49	LpM 2	Lrpap1
4.00899e-53	0.406521	0.629	0.249	5.80381e-49	LpM 2	Camk1
4.0735e-42	0.405408	0.991	0.633	5.8972e-38	LpM 2	Ctsd
9.21536e-51	0.404421	0.772	0.345	1.33411e-46	LpM 2	Ccdc50
1.94226e-38	0.404146	0.925	0.559	2.81181e-34	LpM 2	Pdia3
1.18039e-53	0.402034	0.656	0.265	1.70885e-49	LpM 2	Man2a1
4.9218e-48	0.40017	0.829	0.4	7.12529e-44	LpM 2	Polr2k
1.42349e-35	0.399869	1	0.849	2.06079e-31	LpM 2	Gpx1
9.42429e-33	0.398678	0.934	0.62	1.36435e-28	LpM 2	Calr
6.21689e-59	0.397831	0.615	0.227	9.00019e-55	LpM 2	Cd300a
1.92159e-45	0.39711	0.843	0.449	2.78188e-41	LpM 2	Spcs1
1.43512e-32	0.393667	0.836	0.499	2.07762e-28	LpM 2	Scp2
1.545e-33	0.392573	0.993	0.73	2.2367e-29	LpM 2	H2afz
4.92564e-47	0.392	0.747	0.348	7.13085e-43	LpM 2	Ndufb6
5.27974e-34	0.391642	0.964	0.654	7.64347e-30	LpM 2	Tomm7
2.17971e-32	0.391191	0.952	0.608	3.15556e-28	LpM 2	Ost4
6.42963e-33	0.390442	0.87	0.503	9.30818e-29	LpM 2	Anapc13
2.55533e-46	0.390117	0.975	0.572	3.69936e-42	LpM 2	Grn
1.27096e-62	0.388936	0.355	0.09	1.83997e-58	LpM 2	Tmem205
1.44193e-41	0.388484	0.777	0.388	2.08748e-37	LpM 2	Rpn2
2.95978e-43	0.386817	0.729	0.349	4.28487e-39	LpM 2	Psma5
5.32075e-49	0.382726	0.772	0.358	7.70285e-45	LpM 2	Id2
7.94915e-43	0.382547	1	0.766	1.1508e-38	LpM 2	Fcer1g
1.97284e-48	0.379752	0.656	0.278	2.85609e-44	LpM 2	Nucb1
2.02408e-44	0.379143	0.934	0.565	2.93026e-40	LpM 2	Hspa5
2.52099e-46	0.377947	1	0.904	3.64964e-42	LpM 2	H2-K1
3.63944e-39	0.375886	0.854	0.443	5.26881e-35	LpM 2	Cd81
3.7144e-49	0.374848	0.408	0.132	5.37733e-45	LpM 2	Fam212a
4.39324e-31	0.374095	0.979	0.713	6.36009e-27	LpM 2	Calm2
1.93554e-36	0.374015	0.809	0.429	2.80208e-32	LpM 2	Uqcc2
1.17137e-38	0.373581	0.784	0.403	1.69579e-34	LpM 2	Psmb9
2.34764e-34	0.373363	0.913	0.555	3.39868e-30	LpM 2	Psme1
1.05069e-47	0.372291	0.369	0.114	1.52108e-43	LpM 2	Cd93
9.43478e-30	0.371927	0.979	0.676	1.36587e-25	LpM 2	Cox5b
2.27227e-38	0.370225	0.797	0.406	3.28957e-34	LpM 2	Hsbp1
1.81639e-56	0.369719	0.487	0.161	2.62958e-52	LpM 2	Map1lc3a
3.46126e-34	0.367899	0.847	0.475	5.01087e-30	LpM 2	Ranbp1
2.24535e-56	0.367165	0.321	0.08	3.2506e-52	LpM 2	Car6
1.74561e-43	0.366694	0.683	0.312	2.52713e-39	LpM 2	Mrps18c
1.34549e-31	0.366004	1	0.826	1.94786e-27	LpM 2	Atp5l
2.30349e-46	0.363096	0.458	0.167	3.33476e-42	LpM 2	Dab2
2.15093e-30	0.362017	0.97	0.648	3.1139e-26	LpM 2	Psma7
1.23917e-42	0.361594	0.595	0.256	1.79395e-38	LpM 2	Mydgf
2.12049e-29	0.360002	0.959	0.642	3.06984e-25	LpM 2	Ndufa7
2.4301e-45	0.359376	0.617	0.258	3.51806e-41	LpM 2	Mpp1
1.60822e-43	0.359315	0.574	0.234	2.32821e-39	LpM 2	Plod3
1.83065e-40	0.358565	0.503	0.206	2.65024e-36	LpM 2	Stxbp3
4.0133e-49	0.357325	0.54	0.204	5.81005e-45	LpM 2	Casp1
4.68366e-38	0.356233	0.829	0.425	6.78054e-34	LpM 2	Tmco1
7.16778e-47	0.355151	0.56	0.219	1.03768e-42	LpM 2	Engase
6.06181e-49	0.354594	0.469	0.167	8.77569e-45	LpM 2	Lman1
8.51587e-41	0.354464	0.841	0.435	1.23284e-36	LpM 2	Ndufs7
2.07751e-57	0.353635	0.476	0.151	3.00761e-53	LpM 2	Alox5
3.08885e-56	0.353415	0.74	0.307	4.47172e-52	LpM 2	Mpeg1
6.17209e-35	0.353186	0.866	0.481	8.93534e-31	LpM 2	Ndufs6
9.08941e-34	0.35168	0.893	0.516	1.31587e-29	LpM 2	Atp5o
6.226e-33	0.351622	0.977	0.612	9.01338e-29	LpM 2	Lamp1
1.43016e-43	0.351172	0.465	0.175	2.07045e-39	LpM 2	Igsf6
1.41437e-47	0.350628	0.542	0.211	2.04759e-43	LpM 2	Cndp2
2.61089e-38	0.349823	0.74	0.364	3.77978e-34	LpM 2	Ostc
5.51093e-39	0.347816	0.841	0.43	7.97818e-35	LpM 2	Ndufb2
4.70422e-40	0.347643	0.581	0.255	6.8103e-36	LpM 2	Ggh
2.63031e-27	0.347567	0.964	0.677	3.80791e-23	LpM 2	Ndufa3
1.06342e-29	0.345085	0.92	0.59	1.53952e-25	LpM 2	Tmem258
1.31548e-61	0.343748	0.383	0.1	1.90442e-57	LpM 2	Efnb2
[truncated: 3,934 more rows]
