# Supplementary material for: Single-cell analysis identifies distinct macrophage phenotypes associated with prodisease and proresolving functions in the endometriotic niche
Source: Proc Natl Acad Sci U S A. 2024 Sep 10;121(38):e2405474121. doi: 10.1073/pnas.2405474121 (PMC11420174; doi:10.1073/pnas.2405474121)
Supplement: Supplementary file 6 — Dataset S05 (XLSX) [file pnas.2405474121.sd05.xlsx]

## Sheet: Sheet1
p_val	avg_log2FC	pct.1	pct.2	p_val_adj	cluster	gene
0	1.83484	0.602	0.213	0	Prototypical pM	Prtn3
1.33036e-282	1.54881	0.6	0.217	1.43759e-278	Prototypical pM	Nupr1
5.97726e-278	1.56652	0.626	0.263	6.45903e-274	Prototypical pM	Alox15
5.18227e-274	1.49737	0.654	0.31	5.59997e-270	Prototypical pM	Gngt2
3.44055e-263	1.44333	0.631	0.259	3.71786e-259	Prototypical pM	Msrb1
1.35387e-256	0.790143	0.989	0.948	1.46299e-252	Prototypical pM	Rps5
1.6533e-254	1.26796	0.612	0.229	1.78656e-250	Prototypical pM	Padi4
3.79415e-250	-0.5653	1	1	4.09996e-246	Prototypical pM	mt-Co1
1.08673e-249	1.2454	0.622	0.249	1.17432e-245	Prototypical pM	Lrg1
1.42448e-247	1.12933	0.835	0.62	1.53929e-243	Prototypical pM	Prdx5
6.75943e-246	1.38107	0.609	0.248	7.30424e-242	Prototypical pM	Aldoa
1.7178e-241	1.19883	0.715	0.367	1.85626e-237	Prototypical pM	Ltc4s
1.6827e-240	1.21632	0.742	0.43	1.81832e-236	Prototypical pM	Rpl22l1
2.30083e-240	1.29165	0.63	0.268	2.48628e-236	Prototypical pM	Eef1g
1.48181e-238	1.29422	0.603	0.234	1.60125e-234	Prototypical pM	S100a13
1.83465e-237	1.31514	0.782	0.542	1.98252e-233	Prototypical pM	Rpl17
1.17197e-233	1.5891	0.469	0.139	1.26643e-229	Prototypical pM	Anxa3
5.20542e-233	1.08092	0.862	0.676	5.62498e-229	Prototypical pM	Rps17
1.71706e-231	1.56053	0.492	0.158	1.85545e-227	Prototypical pM	Calml4
3.80278e-230	1.15474	0.69	0.354	4.10929e-226	Prototypical pM	Apoe
4.24953e-230	0.528179	0.995	0.962	4.59204e-226	Prototypical pM	Rplp0
1.96896e-229	1.0619	0.638	0.288	2.12766e-225	Prototypical pM	Slpi
3.33612e-227	-0.89763	0.963	0.981	3.60501e-223	Prototypical pM	mt-Nd2
2.08939e-221	1.18829	0.566	0.211	2.25779e-217	Prototypical pM	Mt1
2.88235e-217	1.04196	0.628	0.261	3.11467e-213	Prototypical pM	Prg4
1.05119e-215	1.17023	0.713	0.413	1.13591e-211	Prototypical pM	Ninj1
1.96045e-215	0.894187	0.933	0.817	2.11847e-211	Prototypical pM	Ubb
3.51146e-215	0.599486	0.999	0.984	3.79448e-211	Prototypical pM	Rpl37a
4.07905e-215	1.14925	0.636	0.298	4.40783e-211	Prototypical pM	Smpdl3a
4.15518e-215	0.865634	0.923	0.782	4.49009e-211	Prototypical pM	Rpl36a
7.39275e-214	1.26973	0.534	0.192	7.9886e-210	Prototypical pM	Ifitm6
1.46788e-209	0.449208	1	0.997	1.5862e-205	Prototypical pM	Rps19
1.66827e-209	1.45225	0.505	0.181	1.80273e-205	Prototypical pM	Fabp4
4.16819e-208	1.26195	0.585	0.242	4.50415e-204	Prototypical pM	Prdx2
1.55525e-207	0.831682	0.999	0.986	1.6806e-203	Prototypical pM	Rps29
2.05685e-207	0.970236	0.627	0.273	2.22264e-203	Prototypical pM	Trf
1.30053e-206	1.09831	0.565	0.218	1.40535e-202	Prototypical pM	Adgre1
2.74314e-206	1.23987	0.519	0.185	2.96424e-202	Prototypical pM	Bola2
3.41671e-206	1.02675	0.741	0.452	3.6921e-202	Prototypical pM	Icam2
3.91931e-206	0.962651	0.633	0.277	4.23521e-202	Prototypical pM	Pf4
5.31535e-205	1.13432	0.526	0.195	5.74377e-201	Prototypical pM	Hp
2.38993e-204	-0.587491	1	0.999	2.58256e-200	Prototypical pM	mt-Nd4
3.07766e-204	0.9985	0.555	0.209	3.32572e-200	Prototypical pM	Thbs1
9.78521e-203	1.19336	0.601	0.266	1.05739e-198	Prototypical pM	Ndufa7
1.1313e-201	1.07336	0.8	0.594	1.22248e-197	Prototypical pM	C1qc
1.58758e-201	-0.628622	0.999	1	1.71554e-197	Prototypical pM	mt-Co2
1.95994e-201	1.05423	0.578	0.23	2.11791e-197	Prototypical pM	Ednrb
3.83836e-201	1.13609	0.545	0.204	4.14774e-197	Prototypical pM	Ptgs1
2.76161e-200	1.00361	0.683	0.346	2.98419e-196	Prototypical pM	Cd9
9.47873e-196	1.08899	0.566	0.23	1.02427e-191	Prototypical pM	Cd5l
1.6786e-195	-0.425424	1	1	1.81389e-191	Prototypical pM	mt-Atp6
5.50285e-195	0.990759	0.552	0.211	5.94638e-191	Prototypical pM	Itga6
6.82038e-195	1.01638	0.728	0.44	7.3701e-191	Prototypical pM	Gabarap
6.91795e-194	0.817377	0.93	0.797	7.47553e-190	Prototypical pM	Klf2
8.39161e-194	1.14521	0.982	0.953	9.06797e-190	Prototypical pM	Lyz2
1.38278e-193	0.588769	0.993	0.965	1.49423e-189	Prototypical pM	Rpl35a
1.29024e-191	1.00301	0.74	0.476	1.39424e-187	Prototypical pM	Ptpn18
2.71252e-191	0.854147	0.679	0.349	2.93115e-187	Prototypical pM	Ecm1
1.14115e-190	0.849825	0.819	0.578	1.23313e-186	Prototypical pM	Timp2
8.53844e-190	1.57153	0.406	0.124	9.22664e-186	Prototypical pM	Smagp
5.2228e-189	0.879048	0.798	0.524	5.64375e-185	Prototypical pM	Alox5ap
8.79438e-188	0.623708	0.964	0.873	9.50321e-184	Prototypical pM	Rpl31
1.8855e-187	0.483466	0.996	0.978	2.03748e-183	Prototypical pM	Rpl23
2.77209e-187	0.501597	0.995	0.958	2.99552e-183	Prototypical pM	Rpl14
7.85957e-187	1.20648	0.545	0.222	8.49305e-183	Prototypical pM	Swi5
2.55447e-186	-1.22731	0.519	0.728	2.76036e-182	Prototypical pM	Lst1
4.158e-186	0.844311	0.887	0.754	4.49313e-182	Prototypical pM	Tagln2
5.55081e-186	1.17175	0.575	0.248	5.99821e-182	Prototypical pM	Bin1
9.15712e-186	0.399133	0.999	0.991	9.89519e-182	Prototypical pM	Tyrobp
3.41568e-184	0.426906	1	0.995	3.69099e-180	Prototypical pM	Rpl32
1.34371e-182	1.04513	0.558	0.229	1.45201e-178	Prototypical pM	Mcemp1
2.27134e-182	-1.95705	0.433	0.657	2.45441e-178	Prototypical pM	S100a9
8.79539e-182	0.422536	1	0.991	9.5043e-178	Prototypical pM	Rpl18a
9.78232e-181	0.593972	0.965	0.888	1.05708e-176	Prototypical pM	Rpl4
7.96182e-180	0.782442	0.803	0.538	8.60354e-176	Prototypical pM	Emilin2
9.80902e-180	0.508548	0.992	0.952	1.05996e-175	Prototypical pM	Rpl23a
1.30709e-179	0.490286	0.997	0.984	1.41244e-175	Prototypical pM	Rpl37
1.70214e-179	0.875988	0.61	0.27	1.83933e-175	Prototypical pM	Man2b1
9.39078e-179	0.856302	0.825	0.683	1.01477e-174	Prototypical pM	C1qb
3.0917e-178	1.16214	0.562	0.245	3.34089e-174	Prototypical pM	Card19
5.58905e-178	0.407406	0.999	0.984	6.03953e-174	Prototypical pM	Rpl35
2.25348e-177	0.628619	0.944	0.821	2.43511e-173	Prototypical pM	Rps26
2.98094e-177	0.916758	0.624	0.292	3.2212e-173	Prototypical pM	Tmem176b
3.13705e-176	0.486281	0.984	0.927	3.38989e-172	Prototypical pM	Ppia
3.84096e-176	0.396925	0.999	0.988	4.15054e-172	Prototypical pM	Fau
1.1567e-175	0.98667	0.69	0.376	1.24994e-171	Prototypical pM	Capg
2.73755e-175	1.42017	0.417	0.137	2.9582e-171	Prototypical pM	Mrps24
3.66725e-175	-0.935136	0.689	0.858	3.96283e-171	Prototypical pM	mt-Nd3
1.23464e-174	0.862892	0.748	0.483	1.33415e-170	Prototypical pM	Ly6e
3.32321e-174	1.13269	0.444	0.151	3.59106e-170	Prototypical pM	Ctsl
5.30042e-174	0.794627	0.613	0.278	5.72763e-170	Prototypical pM	Tmcc1
4.01717e-173	0.870956	0.775	0.491	4.34096e-169	Prototypical pM	Rgs10
3.24498e-172	1.09906	0.517	0.208	3.50653e-168	Prototypical pM	Dpep2
1.42928e-171	-0.836624	0.753	0.879	1.54448e-167	Prototypical pM	mt-Nd5
4.55023e-171	0.447745	0.996	0.963	4.91698e-167	Prototypical pM	Rps3
2.57992e-168	0.506012	0.985	0.918	2.78786e-164	Prototypical pM	Rpsa
4.69641e-168	0.919846	0.719	0.443	5.07494e-164	Prototypical pM	Mrpl33
8.77262e-168	0.93752	0.645	0.323	9.47969e-164	Prototypical pM	Dhrs3
4.70662e-167	0.933541	0.738	0.472	5.08597e-163	Prototypical pM	Cox7a2l
1.2696e-165	0.740078	0.873	0.67	1.37193e-161	Prototypical pM	Sec61g
6.36619e-164	0.907643	0.747	0.483	6.8793e-160	Prototypical pM	Comt
7.30443e-164	0.779862	0.794	0.552	7.89317e-160	Prototypical pM	Fxyd5
7.4953e-164	-1.17012	0.368	0.641	8.09942e-160	Prototypical pM	I830077J02Rik
1.14661e-163	0.420633	0.997	0.973	1.23903e-159	Prototypical pM	Rps7
4.60784e-163	0.902505	0.607	0.291	4.97923e-159	Prototypical pM	Mgst1
2.99598e-162	0.84142	0.892	0.766	3.23746e-158	Prototypical pM	Ifitm3
3.70279e-162	0.886102	0.686	0.377	4.00123e-158	Prototypical pM	Arf5
2.21053e-161	0.831271	0.676	0.364	2.3887e-157	Prototypical pM	Pltp
3.59325e-161	0.979546	0.504	0.207	3.88287e-157	Prototypical pM	Cxcl13
1.04557e-160	0.952255	0.508	0.205	1.12984e-156	Prototypical pM	Cfh
2.63979e-160	1.33097	0.402	0.138	2.85256e-156	Prototypical pM	Serpinb2
8.42265e-160	1.05676	0.499	0.202	9.10152e-156	Prototypical pM	Wdr89
4.58498e-158	0.37482	0.998	0.984	4.95453e-154	Prototypical pM	Rps6
1.41061e-156	0.743148	0.852	0.709	1.5243e-152	Prototypical pM	C1qa
3.31693e-156	0.873398	0.704	0.464	3.58427e-152	Prototypical pM	Crip1
1.80655e-155	0.983696	0.49	0.194	1.95216e-151	Prototypical pM	Crlf2
3.09127e-154	0.838884	0.611	0.309	3.34042e-150	Prototypical pM	Tcn2
5.10765e-154	-0.434823	0.999	0.999	5.51933e-150	Prototypical pM	mt-Cytb
6.82849e-154	1.126	0.463	0.18	7.37887e-150	Prototypical pM	Pdlim1
1.85573e-153	0.870341	0.795	0.615	2.0053e-149	Prototypical pM	Ifitm2
1.832e-152	1.10178	0.416	0.146	1.97966e-148	Prototypical pM	Clec4d
3.1301e-152	0.704509	0.818	0.604	3.38239e-148	Prototypical pM	Fcgr3
3.45496e-152	0.71627	0.583	0.264	3.73343e-148	Prototypical pM	Tmem176a
1.31151e-151	0.771416	0.656	0.34	1.41722e-147	Prototypical pM	App
2.07493e-151	0.412045	0.993	0.954	2.24217e-147	Prototypical pM	Rpl24
1.39009e-149	1.27408	0.392	0.139	1.50213e-145	Prototypical pM	Ptgis
1.07057e-148	0.766702	0.88	0.748	1.15685e-144	Prototypical pM	Pycard
3.53872e-148	1.28026	0.398	0.141	3.82394e-144	Prototypical pM	Tonsl
3.95169e-148	1.00126	0.441	0.166	4.2702e-144	Prototypical pM	Cd79a
9.82755e-148	1.21893	0.419	0.155	1.06197e-143	Prototypical pM	Tmem234
7.25506e-147	1.0872	0.448	0.175	7.83982e-143	Prototypical pM	Itm2c
2.72044e-146	1.50827	0.319	0.093	2.93971e-142	Prototypical pM	Map1lc3a
6.44692e-145	1.31633	0.361	0.12	6.96654e-141	Prototypical pM	Khk
2.07897e-144	0.940694	0.576	0.285	2.24654e-140	Prototypical pM	Hgsnat
3.59353e-144	-0.887233	0.646	0.799	3.88317e-140	Prototypical pM	Aif1
4.43438e-144	0.900352	0.596	0.292	4.79179e-140	Prototypical pM	Acly
8.78449e-144	0.368087	1	0.981	9.49252e-140	Prototypical pM	Rps4x
1.05926e-143	0.351628	1	0.994	1.14464e-139	Prototypical pM	Rps23
1.37398e-143	0.762755	0.703	0.434	1.48472e-139	Prototypical pM	Hexa
1.9633e-143	0.938071	0.485	0.201	2.12154e-139	Prototypical pM	AI467606
2.2988e-143	0.851989	0.648	0.376	2.48408e-139	Prototypical pM	Selplg
1.41297e-142	-0.705522	0.903	0.922	1.52686e-138	Prototypical pM	Vim
2.56245e-141	-1.02699	0.668	0.77	2.76899e-137	Prototypical pM	Ap1s2
4.26103e-141	0.731312	0.738	0.472	4.60447e-137	Prototypical pM	Bsg
7.8533e-141	-1.3383	0.275	0.539	8.48628e-137	Prototypical pM	Fgl2
1.08861e-140	0.778001	0.46	0.182	1.17635e-136	Prototypical pM	Ckb
1.22125e-140	0.321151	0.999	0.996	1.31968e-136	Prototypical pM	Rps8
5.00887e-139	0.347646	1	0.991	5.41259e-135	Prototypical pM	Rps14
5.10436e-139	0.386629	0.993	0.961	5.51577e-135	Prototypical pM	Rps25
6.03713e-139	0.742621	0.776	0.549	6.52372e-135	Prototypical pM	Eif3f
7.63686e-139	0.69326	0.815	0.56	8.25239e-135	Prototypical pM	Eif5a
5.61962e-138	0.330313	0.998	0.993	6.07256e-134	Prototypical pM	Rpl13a
4.63658e-137	0.799856	0.539	0.242	5.01029e-133	Prototypical pM	Flnb
9.77358e-137	-0.821601	0.728	0.817	1.05613e-132	Prototypical pM	Samhd1
8.75175e-136	1.14763	0.351	0.116	9.45714e-132	Prototypical pM	Cgnl1
1.07149e-135	1.1167	0.43	0.17	1.15785e-131	Prototypical pM	Mrpl30
1.31063e-135	0.704681	0.778	0.561	1.41626e-131	Prototypical pM	Lamp1
2.4045e-135	0.803702	0.699	0.421	2.5983e-131	Prototypical pM	Ccdc12
2.32641e-134	0.889004	0.593	0.3	2.51392e-130	Prototypical pM	Anapc13
1.22492e-133	0.590455	0.906	0.773	1.32365e-129	Prototypical pM	Rap1b
4.40714e-133	1.02385	0.394	0.147	4.76236e-129	Prototypical pM	Ltbp1
4.46216e-133	0.70678	0.608	0.298	4.82181e-129	Prototypical pM	Pid1
2.19562e-132	0.971071	0.519	0.242	2.37259e-128	Prototypical pM	AB124611
1.23412e-131	0.985024	0.493	0.219	1.33359e-127	Prototypical pM	Ypel3
1.77313e-131	0.880995	0.578	0.29	1.91605e-127	Prototypical pM	Tmed3
2.7621e-130	-1.11232	0.359	0.592	2.98473e-126	Prototypical pM	Lrrfip1
2.7636e-130	0.399807	0.99	0.941	2.98635e-126	Prototypical pM	Rpl38
5.05429e-130	-1.68323	0.291	0.504	5.46166e-126	Prototypical pM	Clec10a
6.13454e-130	1.23634	0.37	0.134	6.62898e-126	Prototypical pM	Fam174a
9.2807e-130	-1.57818	0.252	0.493	1.00287e-125	Prototypical pM	Cfd
3.57486e-129	0.608581	0.877	0.662	3.863e-125	Prototypical pM	Ldha
5.03179e-129	-0.77019	0.878	0.897	5.43735e-125	Prototypical pM	S100a4
5.17582e-129	1.07604	0.359	0.127	5.59299e-125	Prototypical pM	Lpl
7.80784e-129	0.317266	0.998	0.991	8.43715e-125	Prototypical pM	Rps11
1.4377e-128	1.05871	0.439	0.181	1.55357e-124	Prototypical pM	Pold4
7.23508e-128	-0.598458	0.977	0.973	7.81823e-124	Prototypical pM	S100a6
1.18265e-126	0.977833	0.498	0.23	1.27797e-122	Prototypical pM	Cyb5a
1.87713e-125	0.319843	1	0.992	2.02842e-121	Prototypical pM	Rps27
9.33894e-125	0.958124	0.492	0.223	1.00917e-120	Prototypical pM	Use1
5.91566e-124	-0.816471	0.638	0.79	6.39246e-120	Prototypical pM	Zfp36l1
2.19143e-122	0.998636	0.445	0.189	2.36806e-118	Prototypical pM	Unc119
2.33192e-122	0.933559	0.418	0.168	2.51987e-118	Prototypical pM	Pmp22
4.55288e-122	-0.775917	0.709	0.806	4.91984e-118	Prototypical pM	Actr2
1.11688e-121	0.53625	0.911	0.776	1.2069e-117	Prototypical pM	Eef2
7.33366e-121	0.854588	0.496	0.227	7.92475e-117	Prototypical pM	Tm6sf1
8.90852e-121	0.695658	0.695	0.436	9.62655e-117	Prototypical pM	Shisa5
9.86931e-121	-0.532377	0.344	0.655	1.06648e-116	Prototypical pM	Timp1
2.39028e-120	0.86557	0.494	0.227	2.58294e-116	Prototypical pM	Lgals3bp
4.957e-120	-0.74926	0.729	0.816	5.35654e-116	Prototypical pM	Lcp1
8.82985e-119	0.680126	0.814	0.628	9.54154e-115	Prototypical pM	Txn1
9.91277e-119	1.13463	0.371	0.142	1.07117e-114	Prototypical pM	Vamp4
1.5711e-118	0.931858	0.396	0.155	1.69773e-114	Prototypical pM	Engase
8.80741e-118	0.495616	0.934	0.826	9.51729e-114	Prototypical pM	Gpx4
9.39445e-118	0.31505	0.998	0.987	1.01516e-113	Prototypical pM	Rps16
2.17534e-117	-2.44478	0.474	0.584	2.35067e-113	Prototypical pM	S100a8
5.09492e-117	0.334711	0.997	0.971	5.50557e-113	Prototypical pM	Rpl6
1.06447e-116	1.01479	0.374	0.145	1.15027e-112	Prototypical pM	Ggh
2.09957e-116	0.438377	0.949	0.871	2.26879e-112	Prototypical pM	Itm2b
2.22289e-116	0.822368	0.44	0.187	2.40205e-112	Prototypical pM	Cd79b
4.05491e-116	-0.316664	1	1	4.38174e-112	Prototypical pM	mt-Co3
5.50261e-116	0.682244	0.711	0.532	5.94612e-112	Prototypical pM	Cfp
7.78905e-116	-0.845126	0.76	0.802	8.41685e-112	Prototypical pM	Fcgrt
1.23752e-115	0.881894	0.549	0.276	1.33726e-111	Prototypical pM	Hprt
3.45336e-115	1.06462	0.385	0.154	3.7317e-111	Prototypical pM	Sarnp
7.86793e-115	0.724989	0.5	0.229	8.50209e-111	Prototypical pM	Pld4
1.11718e-114	1.38671	0.278	0.088	1.20723e-110	Prototypical pM	Bscl2
2.21232e-114	0.750418	0.634	0.356	2.39063e-110	Prototypical pM	Tmem256
2.29098e-114	0.678196	0.736	0.515	2.47563e-110	Prototypical pM	Aldh2
2.13598e-113	0.595205	0.804	0.571	2.30814e-109	Prototypical pM	Ndufa2
2.43753e-113	-0.299842	1	1	2.634e-109	Prototypical pM	B2m
5.36371e-113	0.311705	0.998	0.972	5.79603e-109	Prototypical pM	Rpl3
3.29114e-112	-1.05218	0.461	0.637	3.55641e-108	Prototypical pM	Vmp1
3.66342e-112	1.36116	0.275	0.087	3.95869e-108	Prototypical pM	Pkig
1.54827e-111	0.804485	0.528	0.266	1.67306e-107	Prototypical pM	Dpm3
1.05133e-110	-0.903	0.438	0.645	1.13607e-106	Prototypical pM	Cap1
1.08684e-110	-0.705275	0.464	0.714	1.17444e-106	Prototypical pM	Marcks
3.02014e-110	0.64981	0.775	0.53	3.26356e-106	Prototypical pM	Eif4a1
4.25436e-110	-0.868869	0.555	0.706	4.59726e-106	Prototypical pM	Kctd12
6.62841e-110	0.695128	0.635	0.369	7.16266e-106	Prototypical pM	Vsir
1.30431e-109	1.11785	0.323	0.117	1.40944e-105	Prototypical pM	St3gal4
1.64475e-109	0.87907	0.476	0.223	1.77731e-105	Prototypical pM	Cryl1
2.78326e-108	0.272686	1	0.991	3.00759e-104	Prototypical pM	Rps9
4.50321e-108	-0.623391	0.939	0.908	4.86617e-104	Prototypical pM	Uba52
1.26258e-107	-0.537174	0.943	0.928	1.36434e-103	Prototypical pM	S100a11
1.69029e-107	0.314985	0.993	0.966	1.82652e-103	Prototypical pM	Pfn1
2.90192e-107	0.825323	0.517	0.258	3.13582e-103	Prototypical pM	Mrpl23
3.08281e-106	0.312767	0.994	0.948	3.33129e-102	Prototypical pM	Rpl10a
9.71163e-106	1.08655	0.294	0.101	1.04944e-101	Prototypical pM	Mtus1
2.80118e-105	0.883245	0.481	0.233	3.02696e-101	Prototypical pM	Psmb10
4.02027e-105	0.991507	0.402	0.174	4.3443e-101	Prototypical pM	Psma6
1.27921e-104	-0.444513	0.989	0.963	1.38231e-100	Prototypical pM	Atp5e
1.71727e-104	1.07881	0.343	0.134	1.85568e-100	Prototypical pM	Gemin7
2.13577e-104	0.941158	0.399	0.169	2.30792e-100	Prototypical pM	Pcbd2
7.79403e-104	1.18925	0.266	0.085	8.42222e-100	Prototypical pM	Hal
8.41428e-104	1.05347	0.284	0.096	9.09247e-100	Prototypical pM	Emilin1
2.57635e-103	0.78887	0.512	0.255	2.784e-99	Prototypical pM	Mrps14
2.90524e-103	0.463853	0.918	0.758	3.1394e-99	Prototypical pM	Cox8a
6.47322e-103	0.999666	0.349	0.138	6.99496e-99	Prototypical pM	Taf6l
8.37964e-103	0.302708	0.997	0.981	9.05504e-99	Prototypical pM	Rps15a
9.66598e-103	1.13218	0.285	0.098	1.04451e-98	Prototypical pM	Igfbp4
1.3386e-102	-0.7645	0.699	0.773	1.44649e-98	Prototypical pM	Ptprc
1.68168e-102	0.706802	0.403	0.172	1.81723e-98	Prototypical pM	Tppp3
2.70198e-102	0.256017	0.998	0.989	2.91975e-98	Prototypical pM	Rpl8
5.24972e-102	0.482447	0.887	0.68	5.67285e-98	Prototypical pM	Fn1
5.45043e-102	0.55653	0.787	0.549	5.88974e-98	Prototypical pM	Laptm4a
9.39448e-102	0.73843	0.598	0.333	1.01517e-97	Prototypical pM	Gpi1
9.9196e-102	-0.546987	0.748	0.844	1.07191e-97	Prototypical pM	Hsp90aa1
2.52782e-101	1.09413	0.277	0.095	2.73156e-97	Prototypical pM	Tgfb2
4.30133e-101	1.03985	0.338	0.134	4.64802e-97	Prototypical pM	Eif3c
7.11819e-101	0.303384	0.993	0.959	7.69191e-97	Prototypical pM	Rpl7
1.36557e-100	0.265839	1	0.992	1.47564e-96	Prototypical pM	Rps27a
1.99598e-100	0.462102	0.936	0.816	2.15685e-96	Prototypical pM	Dbi
1.38178e-99	-1.16207	0.405	0.567	1.49315e-95	Prototypical pM	Wsb1
2.24675e-99	0.475033	0.806	0.538	2.42783e-95	Prototypical pM	Plin2
2.25332e-99	0.639496	0.596	0.328	2.43494e-95	Prototypical pM	Ddost
2.3623e-99	1.11124	0.329	0.13	2.5527e-95	Prototypical pM	Uap1
3.17841e-99	0.717665	0.575	0.315	3.43459e-95	Prototypical pM	Ier3ip1
4.13892e-99	1.14061	0.318	0.123	4.47251e-95	Prototypical pM	Sap30
4.18072e-99	1.27933	0.277	0.097	4.51769e-95	Prototypical pM	Cd24a
1.05319e-97	0.690248	0.573	0.306	1.13807e-93	Prototypical pM	Mif
1.92461e-97	1.13495	0.299	0.111	2.07973e-93	Prototypical pM	Hypk
2.07911e-97	-0.82935	0.395	0.612	2.24669e-93	Prototypical pM	Ccdc88a
3.68167e-97	0.580761	0.788	0.556	3.97841e-93	Prototypical pM	Eif3h
2.90166e-96	-0.686417	0.627	0.753	3.13553e-92	Prototypical pM	Anxa5
6.02059e-96	0.837412	0.424	0.195	6.50585e-92	Prototypical pM	Gsr
7.29114e-96	-0.428161	0.993	0.976	7.87881e-92	Prototypical pM	Rpl12
8.15891e-96	0.73316	0.538	0.281	8.81651e-92	Prototypical pM	Ndufa8
6.37704e-95	0.785777	0.319	0.123	6.89103e-91	Prototypical pM	F5
7.21954e-95	0.669197	0.591	0.327	7.80143e-91	Prototypical pM	Pitpna
1.03994e-94	0.923073	0.315	0.12	1.12376e-90	Prototypical pM	Gbe1
1.28402e-94	1.14475	0.269	0.094	1.38752e-90	Prototypical pM	Tpd52
6.93041e-94	0.819616	0.425	0.196	7.489e-90	Prototypical pM	Abhd12
8.79077e-94	0.638438	0.683	0.449	9.49931e-90	Prototypical pM	Rac2
1.26697e-93	0.698776	0.533	0.278	1.36909e-89	Prototypical pM	Polr2f
1.4844e-93	0.370975	0.963	0.89	1.60404e-89	Prototypical pM	Cox4i1
1.51249e-93	0.463031	0.837	0.579	1.6344e-89	Prototypical pM	Csf1r
1.58626e-93	0.335409	0.983	0.917	1.71411e-89	Prototypical pM	Rps10
4.2485e-93	0.600708	0.606	0.34	4.59093e-89	Prototypical pM	Psenen
7.77248e-93	-0.776172	0.631	0.737	8.39894e-89	Prototypical pM	H2-T23
1.4558e-92	0.38004	0.976	0.906	1.57314e-88	Prototypical pM	Arpc1b
2.6301e-92	0.994374	0.28	0.1	2.84209e-88	Prototypical pM	Clec4e
3.05124e-92	0.557931	0.73	0.489	3.29716e-88	Prototypical pM	Ndufa3
4.48566e-92	0.743491	0.362	0.153	4.84721e-88	Prototypical pM	Pros1
4.9878e-92	0.278235	0.995	0.97	5.38982e-88	Prototypical pM	Cyba
6.35998e-92	0.978929	0.288	0.107	6.8726e-88	Prototypical pM	Rab24
1.0357e-91	-1.32702	0.305	0.487	1.11918e-87	Prototypical pM	Lta4h
1.04883e-91	-0.836143	0.554	0.679	1.13337e-87	Prototypical pM	Grb2
1.50936e-91	1.22873	0.252	0.086	1.63101e-87	Prototypical pM	Slc25a4
1.63841e-91	0.670975	0.537	0.284	1.77046e-87	Prototypical pM	Camk1
1.99864e-91	0.871486	0.351	0.148	2.15973e-87	Prototypical pM	Tspan32
2.77692e-91	0.73051	0.497	0.259	3.00074e-87	Prototypical pM	Ehd1
6.30329e-91	0.601676	0.693	0.427	6.81133e-87	Prototypical pM	Mrfap1
1.31129e-90	0.465749	0.896	0.725	1.41698e-86	Prototypical pM	Atp5j
1.78284e-90	1.19918	0.291	0.113	1.92653e-86	Prototypical pM	Rtp4
2.2038e-90	0.614073	0.728	0.493	2.38143e-86	Prototypical pM	Ostf1
3.19451e-90	-0.535996	0.905	0.888	3.45198e-86	Prototypical pM	Tpm3
4.74623e-90	1.0855	0.294	0.113	5.12877e-86	Prototypical pM	Cetn3
6.28836e-90	0.519297	0.807	0.576	6.7952e-86	Prototypical pM	Dad1
1.15214e-89	0.354074	0.968	0.875	1.24501e-85	Prototypical pM	Gng5
1.30194e-89	0.646713	0.572	0.319	1.40687e-85	Prototypical pM	Krtcap2
1.06732e-88	0.963451	0.291	0.112	1.15335e-84	Prototypical pM	Baiap2
6.0524e-88	-0.65386	0.824	0.84	6.54022e-84	Prototypical pM	Txnip
7.63358e-88	0.88544	0.361	0.159	8.24885e-84	Prototypical pM	Cd38
2.08357e-87	0.58039	0.731	0.478	2.25151e-83	Prototypical pM	Atp5g1
1.05118e-86	0.923803	0.291	0.112	1.1359e-82	Prototypical pM	Rpp21
1.93627e-86	0.796186	0.436	0.214	2.09233e-82	Prototypical pM	Mrpl42
2.18967e-86	-0.697946	0.399	0.629	2.36616e-82	Prototypical pM	Fos
3.44907e-86	0.664458	0.549	0.306	3.72706e-82	Prototypical pM	Derl1
1.72739e-85	-0.315875	1	1	1.86662e-81	Prototypical pM	mt-Nd1
1.72796e-85	0.740801	0.452	0.225	1.86723e-81	Prototypical pM	Timm10b
2.80724e-85	-0.815507	0.491	0.63	3.03351e-81	Prototypical pM	Efhd2
6.63794e-85	1.10778	0.263	0.096	7.17296e-81	Prototypical pM	Slc9a3r2
8.97138e-85	-0.375926	0.999	0.993	9.69448e-81	Prototypical pM	Tpt1
2.3652e-84	-0.757807	0.771	0.782	2.55583e-80	Prototypical pM	Cstb
6.54929e-84	0.433866	0.889	0.714	7.07716e-80	Prototypical pM	Ssr4
8.86424e-84	0.527886	0.763	0.535	9.5787e-80	Prototypical pM	Atpif1
1.48551e-83	0.559559	0.718	0.461	1.60524e-79	Prototypical pM	Snrpb
3.87512e-83	0.907043	0.265	0.098	4.18746e-79	Prototypical pM	Pde2a
5.06597e-83	1.06177	0.257	0.094	5.47428e-79	Prototypical pM	Ipo11
7.2175e-83	-0.878012	0.423	0.581	7.79923e-79	Prototypical pM	Cast
7.47582e-83	0.325442	0.844	0.647	8.07837e-79	Prototypical pM	Atox1
7.69209e-83	0.89279	0.335	0.146	8.31207e-79	Prototypical pM	Sfr1
1.34544e-82	-1.07921	0.314	0.507	1.45388e-78	Prototypical pM	Cd163
3.57717e-82	0.394262	0.921	0.75	3.8655e-78	Prototypical pM	Ppib
4.24029e-82	0.679824	0.545	0.304	4.58205e-78	Prototypical pM	Tnfaip8l2
1.45512e-81	0.790072	0.388	0.182	1.5724e-77	Prototypical pM	Sin3b
2.66913e-81	0.341421	0.739	0.489	2.88426e-77	Prototypical pM	Lsp1
4.43911e-81	0.640069	0.55	0.303	4.7969e-77	Prototypical pM	Psmb5
5.18882e-81	0.724367	0.428	0.21	5.60704e-77	Prototypical pM	Akr1b3
5.35976e-81	-0.845286	0.342	0.535	5.79176e-77	Prototypical pM	Lap3
8.36228e-81	0.960142	0.297	0.121	9.03628e-77	Prototypical pM	Mrps17
9.3675e-81	0.884522	0.324	0.138	1.01225e-76	Prototypical pM	Tprgl
2.13033e-80	0.821637	0.374	0.177	2.30203e-76	Prototypical pM	Tubb6
3.01019e-80	-1.02378	0.277	0.464	3.25281e-76	Prototypical pM	Glipr1
4.13926e-80	0.524786	0.704	0.446	4.47288e-76	Prototypical pM	Ndufa6
4.92345e-80	0.724077	0.388	0.182	5.32029e-76	Prototypical pM	Il10rb
2.79197e-79	-0.966959	0.446	0.582	3.017e-75	Prototypical pM	Vamp5
1.39603e-78	0.895543	0.335	0.149	1.50854e-74	Prototypical pM	Nfu1
7.49302e-78	0.705781	0.482	0.253	8.09696e-74	Prototypical pM	Pfdn1
7.69411e-78	0.394915	0.911	0.779	8.31426e-74	Prototypical pM	Cox6c
8.39772e-78	-0.565662	0.805	0.814	9.07457e-74	Prototypical pM	Ywhab
1.22937e-77	0.544629	0.698	0.455	1.32846e-73	Prototypical pM	Cdk2ap2
1.24735e-77	-0.563952	1	0.999	1.34788e-73	Prototypical pM	Fth1
2.01528e-77	-0.351311	0.998	0.991	2.17771e-73	Prototypical pM	Rps12
2.71604e-77	0.649678	0.536	0.301	2.93495e-73	Prototypical pM	Mrps33
8.07715e-77	0.750273	0.33	0.145	8.72817e-73	Prototypical pM	Sptbn1
1.39667e-76	0.56256	0.565	0.323	1.50924e-72	Prototypical pM	Dhrs7
2.21673e-76	0.761265	0.316	0.136	2.3954e-72	Prototypical pM	Pilrb1
2.46654e-76	0.424156	0.863	0.667	2.66535e-72	Prototypical pM	Atp5h
7.63543e-76	0.865928	0.3	0.126	8.25084e-72	Prototypical pM	Rrp1
8.32625e-76	0.805631	0.3	0.126	8.99735e-72	Prototypical pM	Fam43a
4.60362e-75	0.612955	0.496	0.27	4.97467e-71	Prototypical pM	Cnpy2
6.83393e-75	-1.36718	0.207	0.37	7.38474e-71	Prototypical pM	Clec12a
7.513e-75	-0.707112	0.679	0.731	8.11855e-71	Prototypical pM	Iqgap1
8.22149e-75	0.49942	0.742	0.541	8.88415e-71	Prototypical pM	Cd37
1.87647e-74	0.622159	0.574	0.341	2.02771e-70	Prototypical pM	Klf13
2.02338e-74	0.681645	0.368	0.173	2.18647e-70	Prototypical pM	Hcfc1r1
2.18912e-74	0.732779	0.286	0.12	2.36557e-70	Prototypical pM	Marcksl1
2.30866e-74	-0.841694	1	1	2.49474e-70	Prototypical pM	Ftl1
2.95516e-74	0.602093	0.356	0.166	3.19335e-70	Prototypical pM	Itgb7
3.53433e-74	-0.933317	0.414	0.553	3.81919e-70	Prototypical pM	Bloc1s1
5.26021e-74	-1.02909	0.463	0.592	5.68419e-70	Prototypical pM	Marco
6.64004e-74	-1.21899	0.177	0.354	7.17523e-70	Prototypical pM	Cd4
1.78296e-73	0.451687	0.813	0.59	1.92667e-69	Prototypical pM	D8Ertd738e
1.81037e-73	0.594907	0.36	0.171	1.95628e-69	Prototypical pM	Fgfr1
1.83264e-73	0.658592	0.418	0.21	1.98035e-69	Prototypical pM	Uqcc3
6.4139e-73	-0.846089	0.261	0.458	6.93086e-69	Prototypical pM	Xrcc5
8.93448e-73	0.366303	0.936	0.814	9.6546e-69	Prototypical pM	Rpl36al
2.05604e-72	0.730488	0.384	0.188	2.22176e-68	Prototypical pM	Grk6
3.60588e-72	0.84605	0.33	0.151	3.89652e-68	Prototypical pM	Mrps18a
4.37141e-72	-0.496533	0.98	0.957	4.72375e-68	Prototypical pM	Cybb
9.03252e-72	-0.79154	0.485	0.609	9.76054e-68	Prototypical pM	Scaf11
1.04474e-71	0.685715	0.396	0.197	1.12895e-67	Prototypical pM	Tsc22d4
1.27359e-71	0.564818	0.527	0.292	1.37624e-67	Prototypical pM	Smim14
1.60174e-71	0.611689	0.528	0.3	1.73084e-67	Prototypical pM	Dctn3
6.29008e-71	0.539312	0.674	0.438	6.79706e-67	Prototypical pM	Psmb2
7.51543e-71	-0.793959	0.54	0.642	8.12118e-67	Prototypical pM	mt-Nd4l
8.12435e-71	0.730858	0.325	0.147	8.77917e-67	Prototypical pM	Rp9
1.53478e-70	-0.845883	0.521	0.616	1.65848e-66	Prototypical pM	Ifi203
1.71474e-70	0.488473	0.753	0.524	1.85294e-66	Prototypical pM	Ndufb8
2.12509e-70	0.509483	0.642	0.403	2.29637e-66	Prototypical pM	Ndufv3
2.13505e-70	0.496878	0.681	0.447	2.30713e-66	Prototypical pM	Sec11c
2.20303e-70	-1.45844	0.177	0.338	2.38059e-66	Prototypical pM	Mrc1
3.68191e-70	-1.37094	0.212	0.372	3.97867e-66	Prototypical pM	Lyve1
4.16365e-70	0.71168	0.371	0.181	4.49923e-66	Prototypical pM	Rexo2
5.40168e-70	0.783999	0.33	0.153	5.83705e-66	Prototypical pM	Sys1
5.63871e-70	0.709502	0.405	0.207	6.09319e-66	Prototypical pM	Snapc5
6.12994e-70	0.565367	0.576	0.345	6.62401e-66	Prototypical pM	Cmtm7
6.42448e-70	0.657508	0.457	0.244	6.94229e-66	Prototypical pM	Polr3gl
6.87341e-70	-1.44179	0.13	0.289	7.42741e-66	Prototypical pM	Ms4a4a
1.31485e-69	-1.28664	0.204	0.367	1.42082e-65	Prototypical pM	Arl4c
1.44336e-69	-1.21537	0.177	0.345	1.55969e-65	Prototypical pM	Ncoa4
1.48365e-69	-0.56672	0.775	0.795	1.60323e-65	Prototypical pM	Aplp2
6.57077e-69	0.612655	0.423	0.217	7.10038e-65	Prototypical pM	Emg1
6.7557e-69	-1.09313	0.307	0.459	7.30021e-65	Prototypical pM	Rnf213
7.65658e-69	0.489314	0.683	0.442	8.2737e-65	Prototypical pM	Timm13
9.28214e-69	-0.559878	0.817	0.809	1.00303e-64	Prototypical pM	Anxa2
1.25612e-68	0.644474	0.383	0.188	1.35737e-64	Prototypical pM	BC031181
1.34535e-68	0.438727	0.789	0.553	1.45378e-64	Prototypical pM	Cd81
1.89603e-68	0.533386	0.576	0.338	2.04885e-64	Prototypical pM	Nme1
1.89969e-68	0.762293	0.393	0.202	2.0528e-64	Prototypical pM	Pdlim2
2.33748e-68	-0.840574	0.29	0.479	2.52588e-64	Prototypical pM	Ms4a7
2.70845e-68	0.848221	0.267	0.111	2.92675e-64	Prototypical pM	Dhrs1
3.05099e-68	0.556367	0.593	0.364	3.2969e-64	Prototypical pM	Dstn
6.42685e-68	0.536224	0.561	0.332	6.94486e-64	Prototypical pM	Degs1
1.07736e-67	0.325878	0.943	0.832	1.1642e-63	Prototypical pM	Cox6b1
1.54504e-67	0.719374	0.316	0.144	1.66957e-63	Prototypical pM	Mid1ip1
4.4397e-66	0.672268	0.361	0.177	4.79754e-62	Prototypical pM	Mbnl2
6.61158e-66	0.659163	0.374	0.186	7.14447e-62	Prototypical pM	Grcc10
8.20455e-66	-0.843219	0.443	0.571	8.86583e-62	Prototypical pM	Gstp1
1.34136e-65	0.721159	0.349	0.171	1.44947e-61	Prototypical pM	Cript
2.47339e-65	0.502494	0.54	0.313	2.67274e-61	Prototypical pM	Trem2
2.5248e-65	0.521707	0.525	0.303	2.7283e-61	Prototypical pM	St3gal5
3.05806e-65	0.460473	0.623	0.395	3.30454e-61	Prototypical pM	Idh1
3.29465e-65	0.505535	0.465	0.249	3.5602e-61	Prototypical pM	Bst1
5.28332e-65	-0.7277	0.651	0.69	5.70916e-61	Prototypical pM	Nap1l1
1.07851e-64	-1.30999	0.168	0.323	1.16544e-60	Prototypical pM	Dmxl2
1.09832e-64	0.371159	0.899	0.77	1.18685e-60	Prototypical pM	Gmfg
1.64037e-64	-0.492661	0.996	0.98	1.77258e-60	Prototypical pM	Psap
1.71629e-64	0.588612	0.54	0.325	1.85463e-60	Prototypical pM	Evi5
1.72945e-64	0.746919	0.306	0.141	1.86884e-60	Prototypical pM	Bad
3.41514e-64	0.639868	0.383	0.194	3.6904e-60	Prototypical pM	Tep1
8.92132e-64	0.779261	0.281	0.125	9.64037e-60	Prototypical pM	Scn1b
2.29077e-63	0.690256	0.347	0.171	2.4754e-59	Prototypical pM	Pon2
3.07642e-63	0.634738	0.376	0.191	3.32438e-59	Prototypical pM	Nrros
3.64165e-63	0.781152	0.292	0.133	3.93516e-59	Prototypical pM	Bbip1
4.93402e-63	0.711203	0.353	0.174	5.3317e-59	Prototypical pM	Hmox2
9.10201e-63	-1.14313	0.163	0.32	9.83564e-59	Prototypical pM	Scimp
3.08056e-62	-0.711697	0.574	0.652	3.32886e-58	Prototypical pM	Mob1a
3.22085e-62	0.467115	0.604	0.378	3.48045e-58	Prototypical pM	Nfkbia
3.24598e-62	0.554282	0.475	0.267	3.50761e-58	Prototypical pM	2610001J05Rik
3.51841e-62	0.461469	0.597	0.369	3.80199e-58	Prototypical pM	Sdf4
2.00979e-61	0.558499	0.344	0.167	2.17178e-57	Prototypical pM	Dok3
4.35303e-61	0.42398	0.683	0.46	4.70389e-57	Prototypical pM	Unc93b1
4.68121e-61	0.470566	0.597	0.371	5.05852e-57	Prototypical pM	Tsc22d3
5.41256e-61	-0.485275	0.839	0.825	5.84882e-57	Prototypical pM	Ddx5
6.83325e-61	0.831909	0.278	0.126	7.38401e-57	Prototypical pM	Zmat5
9.6496e-61	0.740387	0.299	0.141	1.04274e-56	Prototypical pM	Sigmar1
1.03548e-60	0.362257	0.837	0.628	1.11894e-56	Prototypical pM	Ndufa13
1.46383e-60	0.620164	0.355	0.178	1.58181e-56	Prototypical pM	U2af1
1.65517e-60	-0.633188	0.638	0.695	1.78858e-56	Prototypical pM	Hnrnpu
2.19486e-60	0.552488	0.441	0.242	2.37176e-56	Prototypical pM	Adipor1
2.88599e-60	0.771026	0.288	0.134	3.1186e-56	Prototypical pM	Pts
6.1352e-60	-0.324894	0.998	0.99	6.6297e-56	Prototypical pM	Rpl28
9.11141e-60	-0.486773	0.915	0.882	9.84579e-56	Prototypical pM	Tuba1b
9.12365e-60	0.634157	0.379	0.198	9.85902e-56	Prototypical pM	Rnf187
1.38265e-59	0.547665	0.426	0.229	1.49409e-55	Prototypical pM	Tmem37
1.58021e-59	-1.64947	0.138	0.273	1.70758e-55	Prototypical pM	Plbd1
2.395e-59	0.590285	0.392	0.206	2.58804e-55	Prototypical pM	Cuedc2
3.83113e-59	0.568321	0.426	0.23	4.13992e-55	Prototypical pM	Ubald2
3.89506e-59	0.620497	0.34	0.169	4.209e-55	Prototypical pM	Trappc6b
5.73749e-59	-0.380637	0.955	0.903	6.19993e-55	Prototypical pM	Arpc3
6.7966e-59	0.445036	0.641	0.41	7.3444e-55	Prototypical pM	Rabac1
2.08926e-58	0.445095	0.688	0.462	2.25766e-54	Prototypical pM	Mrpl52
6.63856e-58	-0.763811	0.23	0.399	7.17362e-54	Prototypical pM	Fbp1
7.37539e-58	-0.754687	0.478	0.584	7.96984e-54	Prototypical pM	Ddx17
8.84252e-58	0.430765	0.673	0.45	9.55522e-54	Prototypical pM	Tmed2
1.08656e-57	0.522562	0.421	0.229	1.17414e-53	Prototypical pM	Plod3
1.52577e-57	0.500579	0.529	0.317	1.64875e-53	Prototypical pM	Lrpap1
1.67696e-57	-0.728283	0.455	0.571	1.81212e-53	Prototypical pM	Ccni
1.9717e-57	0.798685	0.271	0.125	2.13062e-53	Prototypical pM	Ten1
2.00109e-57	0.512716	0.617	0.402	2.16238e-53	Prototypical pM	Prdx6
2.84027e-57	0.451125	0.577	0.357	3.0692e-53	Prototypical pM	Hacd4
3.07132e-57	0.344733	0.761	0.545	3.31887e-53	Prototypical pM	Lamp2
3.41457e-57	-0.856274	0.308	0.459	3.68978e-53	Prototypical pM	Plekho1
5.79056e-57	0.4196	0.714	0.494	6.25728e-53	Prototypical pM	Smdt1
6.78506e-57	0.50959	0.42	0.229	7.33193e-53	Prototypical pM	Rasgrp2
1.28796e-56	0.392153	0.692	0.464	1.39177e-52	Prototypical pM	Romo1
1.98725e-56	-0.88468	0.38	0.513	2.14742e-52	Prototypical pM	Nampt
2.85394e-56	0.356621	0.862	0.703	3.08396e-52	Prototypical pM	Hint1
3.3389e-56	0.487344	0.474	0.271	3.60801e-52	Prototypical pM	Cebpa
5.76073e-56	0.767062	0.274	0.129	6.22505e-52	Prototypical pM	Vapb
8.34012e-56	0.542033	0.393	0.209	9.01234e-52	Prototypical pM	Ddrgk1
1.13478e-55	0.816144	0.251	0.113	1.22624e-51	Prototypical pM	Yeats4
1.79737e-55	0.491147	0.593	0.377	1.94224e-51	Prototypical pM	Polr1d
1.88136e-55	-0.959384	0.203	0.357	2.033e-51	Prototypical pM	Slc8a1
2.25965e-55	-1.23833	0.184	0.324	2.44178e-51	Prototypical pM	Cd55
2.79439e-55	0.48279	0.612	0.391	3.01962e-51	Prototypical pM	Psma2
3.07024e-55	0.5406	0.428	0.238	3.3177e-51	Prototypical pM	Ptpn1
6.2203e-55	-0.897741	0.928	0.891	6.72166e-51	Prototypical pM	H2-Eb1
6.4817e-55	0.298244	0.941	0.844	7.00412e-51	Prototypical pM	Arhgdib
7.3993e-55	0.653837	0.312	0.153	7.99569e-51	Prototypical pM	Mrpl24
8.68025e-55	0.592002	0.396	0.217	9.37988e-51	Prototypical pM	Dnajc19
2.73535e-54	0.646443	0.306	0.151	2.95581e-50	Prototypical pM	Ebp
6.27716e-54	0.428599	0.719	0.507	6.7831e-50	Prototypical pM	Akr1a1
6.60424e-54	0.410462	0.66	0.437	7.13654e-50	Prototypical pM	Mrps21
7.51759e-54	0.413098	0.66	0.436	8.12351e-50	Prototypical pM	Ndufc1
9.12155e-54	-1.31769	0.171	0.303	9.85674e-50	Prototypical pM	Tnfsf13b
9.58154e-54	0.370936	0.826	0.635	1.03538e-49	Prototypical pM	Cox5a
1.3838e-53	0.580061	0.332	0.169	1.49533e-49	Prototypical pM	Irf8
2.29595e-53	-0.918091	0.344	0.467	2.481e-49	Prototypical pM	Shtn1
2.33896e-53	0.646821	0.309	0.156	2.52748e-49	Prototypical pM	Npm3
2.63635e-53	0.325789	0.876	0.708	2.84884e-49	Prototypical pM	Atp5j2
3.40157e-53	0.576367	0.307	0.15	3.67574e-49	Prototypical pM	Hbp1
4.40951e-53	0.513062	0.518	0.315	4.76491e-49	Prototypical pM	Esd
5.00339e-53	0.355621	0.756	0.538	5.40666e-49	Prototypical pM	Tmem50a
7.61698e-53	0.516628	0.501	0.301	8.23091e-49	Prototypical pM	Eif4ebp1
8.18698e-53	0.520672	0.358	0.188	8.84685e-49	Prototypical pM	Adipor2
2.39403e-52	-0.362488	0.769	0.812	2.58699e-48	Prototypical pM	Lgals1
2.60126e-52	-0.731001	0.307	0.462	2.81093e-48	Prototypical pM	Pgk1
3.20293e-52	-1.15245	0.158	0.297	3.46109e-48	Prototypical pM	Dst
3.85017e-52	0.274229	0.96	0.832	4.16049e-48	Prototypical pM	Chchd2
8.5657e-52	0.531198	0.335	0.173	9.2561e-48	Prototypical pM	Snrnp27
9.48613e-52	0.558413	0.34	0.177	1.02507e-47	Prototypical pM	Mgat2
2.5363e-51	0.564111	0.362	0.194	2.74073e-47	Prototypical pM	Impdh2
6.77899e-51	0.28147	0.896	0.755	7.32538e-47	Prototypical pM	Cd53
9.92891e-51	0.44711	0.5	0.299	1.07292e-46	Prototypical pM	Lat2
1.29643e-50	0.640948	0.293	0.146	1.40092e-46	Prototypical pM	Tex261
1.41001e-50	0.551415	0.287	0.14	1.52366e-46	Prototypical pM	Oat
2.26876e-50	-0.955951	0.252	0.388	2.45162e-46	Prototypical pM	Setx
3.12132e-50	0.398867	0.451	0.26	3.3729e-46	Prototypical pM	Csf2ra
3.27179e-50	0.518439	0.295	0.146	3.53549e-46	Prototypical pM	Mfsd5
3.33886e-50	0.350396	0.821	0.63	3.60797e-46	Prototypical pM	Capns1
4.11195e-50	0.408938	0.605	0.388	4.44337e-46	Prototypical pM	Abi3
4.15571e-50	-0.533423	0.542	0.63	4.49066e-46	Prototypical pM	Tuba1a
4.26295e-50	-0.920459	0.325	0.443	4.60654e-46	Prototypical pM	N4bp2l2
5.49327e-50	0.403122	0.577	0.362	5.93602e-46	Prototypical pM	Atp6ap1
7.65811e-50	0.318974	0.862	0.695	8.27535e-46	Prototypical pM	Capzb
8.97101e-50	0.55287	0.349	0.188	9.69408e-46	Prototypical pM	Hint2
1.28381e-49	0.373376	0.472	0.275	1.38729e-45	Prototypical pM	Ogt
1.31187e-49	0.499015	0.365	0.196	1.41761e-45	Prototypical pM	Ube2s
2.60895e-49	0.42574	0.491	0.291	2.81923e-45	Prototypical pM	Ergic3
2.67506e-49	0.464443	0.503	0.304	2.89067e-45	Prototypical pM	Sptssa
3.5533e-49	0.444318	0.505	0.306	3.8397e-45	Prototypical pM	Polr2k
5.29878e-49	-0.764739	0.533	0.589	5.72586e-45	Prototypical pM	Rbpj
5.50417e-49	0.423228	0.638	0.426	5.94781e-45	Prototypical pM	Atp6v1e1
8.25938e-49	-0.44157	0.812	0.8	8.92509e-45	Prototypical pM	Msn
1.08804e-48	0.441465	0.534	0.327	1.17573e-44	Prototypical pM	Tomm22
1.24953e-48	0.462451	0.445	0.256	1.35024e-44	Prototypical pM	Vkorc1
2.39224e-48	0.409779	0.675	0.457	2.58505e-44	Prototypical pM	Manf
3.14198e-48	-0.51298	0.746	0.746	3.39522e-44	Prototypical pM	Pcbp1
6.11017e-48	-0.359582	0.908	0.871	6.60265e-44	Prototypical pM	Rac1
1.04641e-47	0.334088	0.778	0.571	1.13075e-43	Prototypical pM	Lamtor2
1.11992e-47	-0.577211	0.477	0.589	1.21018e-43	Prototypical pM	Mef2c
1.25448e-47	-0.288912	0.976	0.941	1.35559e-43	Prototypical pM	Arpc2
1.28859e-47	-1.10222	0.263	0.382	1.39245e-43	Prototypical pM	Bmp2k
1.49989e-47	0.387751	0.438	0.253	1.62079e-43	Prototypical pM	Arhgef1
2.21219e-47	0.345352	0.769	0.586	2.39049e-43	Prototypical pM	Rsrp1
2.65085e-47	-1.19419	0.135	0.26	2.86451e-43	Prototypical pM	Mis18bp1
4.41866e-47	-0.660318	0.601	0.651	4.77481e-43	Prototypical pM	Fyb
4.78986e-47	-0.68491	0.337	0.485	5.17592e-43	Prototypical pM	Adap2
8.20222e-47	-1.33659	0.159	0.279	8.86331e-43	Prototypical pM	Npl
8.33009e-47	0.402944	0.565	0.358	9.00149e-43	Prototypical pM	Supt4a
1.38608e-46	-0.906254	0.304	0.421	1.4978e-42	Prototypical pM	Tmem123
2.08506e-46	0.502985	0.431	0.256	2.25312e-42	Prototypical pM	Rilpl2
2.72701e-46	0.397888	0.51	0.317	2.94681e-42	Prototypical pM	Pilra
2.77652e-46	0.523212	0.328	0.175	3.00031e-42	Prototypical pM	Aamp
2.81165e-46	0.483434	0.35	0.195	3.03827e-42	Prototypical pM	Rgs2
3.24008e-46	0.447968	0.442	0.261	3.50123e-42	Prototypical pM	Fam32a
3.29746e-46	0.519319	0.338	0.181	3.56324e-42	Prototypical pM	Cdk4
3.51412e-46	-0.614819	0.56	0.627	3.79735e-42	Prototypical pM	Polr2l
4.95243e-46	-1.11333	0.202	0.326	5.3516e-42	Prototypical pM	Map3k1
5.92966e-46	0.493142	0.405	0.232	6.40759e-42	Prototypical pM	Mrpl17
9.75574e-46	-0.69799	0.527	0.591	1.05421e-41	Prototypical pM	Commd6
1.37106e-45	0.351	0.546	0.34	1.48157e-41	Prototypical pM	Emc10
1.57039e-45	-0.319041	0.99	0.973	1.69696e-41	Prototypical pM	Srgn
2.05393e-45	0.554084	0.288	0.149	2.21947e-41	Prototypical pM	Dnajb9
3.15297e-45	0.389083	0.636	0.424	3.4071e-41	Prototypical pM	Sri
3.23762e-45	0.53256	0.261	0.129	3.49857e-41	Prototypical pM	Peak1
4.04905e-45	-0.644609	0.622	0.645	4.3754e-41	Prototypical pM	Mtdh
4.32226e-45	0.431186	0.492	0.301	4.67063e-41	Prototypical pM	Plekhj1
4.62795e-45	-1.1256	0.154	0.277	5.00096e-41	Prototypical pM	Atm
4.86743e-45	0.614604	0.253	0.125	5.25974e-41	Prototypical pM	Rbm7
5.20976e-45	0.450361	0.429	0.251	5.62966e-41	Prototypical pM	Trappc2l
5.25878e-45	0.405611	0.517	0.32	5.68264e-41	Prototypical pM	Chmp4b
7.18765e-45	0.347317	0.703	0.491	7.76698e-41	Prototypical pM	Fis1
9.29497e-45	0.510258	0.304	0.157	1.00441e-40	Prototypical pM	Atg101
9.33651e-45	-0.448225	0.388	0.528	1.0089e-40	Prototypical pM	Vsig4
1.56603e-44	-0.829204	0.34	0.451	1.69225e-40	Prototypical pM	Rbm47
1.57266e-44	0.429193	0.486	0.298	1.69942e-40	Prototypical pM	Coa3
1.57717e-44	-1.16244	0.182	0.301	1.70429e-40	Prototypical pM	Plscr1
1.58677e-44	0.45643	0.437	0.261	1.71466e-40	Prototypical pM	Ncf4
1.97036e-44	0.464778	0.349	0.192	2.12917e-40	Prototypical pM	Camkk2
2.99364e-44	-0.618845	0.528	0.607	3.23493e-40	Prototypical pM	Pak2
3.79447e-44	0.362648	0.551	0.347	4.10031e-40	Prototypical pM	Ndufa5
4.58105e-44	-0.8053	0.291	0.412	4.95028e-40	Prototypical pM	Ankrd12
5.37385e-44	0.393634	0.557	0.359	5.80698e-40	Prototypical pM	Tmem14c
5.5443e-44	0.515049	0.359	0.201	5.99117e-40	Prototypical pM	Txndc9
6.40588e-44	0.453351	0.387	0.22	6.9222e-40	Prototypical pM	Bcas2
8.01182e-44	0.35496	0.538	0.339	8.65757e-40	Prototypical pM	Pygl
8.71936e-44	0.450391	0.44	0.265	9.42215e-40	Prototypical pM	Ech1
1.10778e-43	0.453454	0.409	0.239	1.19707e-39	Prototypical pM	Ndufs3
1.13013e-43	-0.74889	0.414	0.509	1.22121e-39	Prototypical pM	Arl6ip4
1.34087e-43	0.415686	0.442	0.26	1.44895e-39	Prototypical pM	Fundc2
1.49898e-43	0.506974	0.29	0.152	1.61979e-39	Prototypical pM	Tmem51
1.63189e-43	-1.09291	0.206	0.337	1.76342e-39	Prototypical pM	Retn
1.8733e-43	-0.940995	0.193	0.323	2.02429e-39	Prototypical pM	Epb41l3
2.26434e-43	0.387196	0.575	0.375	2.44685e-39	Prototypical pM	Bnip3l
2.30518e-43	0.357263	0.666	0.464	2.49098e-39	Prototypical pM	Map1lc3b
3.19629e-43	0.335001	0.536	0.339	3.45391e-39	Prototypical pM	Hexb
3.52586e-43	-0.928882	0.314	0.415	3.81004e-39	Prototypical pM	Glrx
3.751e-43	0.369167	0.653	0.444	4.05333e-39	Prototypical pM	Ndufb9
4.73558e-43	0.46837	0.367	0.206	5.11726e-39	Prototypical pM	Trappc4
5.18001e-43	0.41457	0.457	0.276	5.59752e-39	Prototypical pM	Cd300a
8.01613e-43	-1.33306	0.152	0.265	8.66223e-39	Prototypical pM	Acsl1
8.58888e-43	0.350769	0.562	0.355	9.28114e-39	Prototypical pM	Arpp19
1.22292e-42	0.378131	0.577	0.375	1.32149e-38	Prototypical pM	Nenf
2.02981e-42	-0.477501	0.694	0.713	2.19341e-38	Prototypical pM	Ywhaz
2.1365e-42	0.461913	0.359	0.202	2.3087e-38	Prototypical pM	Rab11b
3.05608e-42	0.493912	0.271	0.138	3.3024e-38	Prototypical pM	Rchy1
4.3414e-42	-0.325642	0.981	0.953	4.69132e-38	Prototypical pM	Actg1
4.54034e-42	-0.370284	0.868	0.83	4.90629e-38	Prototypical pM	Hnrnpa2b1
5.05848e-42	0.474953	0.35	0.196	5.46619e-38	Prototypical pM	Chrac1
6.28908e-42	0.321146	0.774	0.574	6.79598e-38	Prototypical pM	Tmed10
6.78641e-42	0.475838	0.318	0.172	7.3334e-38	Prototypical pM	Sdf2
8.68575e-42	0.507438	0.297	0.158	9.38582e-38	Prototypical pM	Fam104a
1.17339e-41	-1.15184	0.234	0.354	1.26796e-37	Prototypical pM	Isg15
1.54744e-41	-0.617678	0.326	0.469	1.67216e-37	Prototypical pM	Arhgap18
1.66689e-41	-0.752711	0.436	0.513	1.80124e-37	Prototypical pM	Dpysl2
2.49439e-41	-0.603723	0.505	0.585	2.69543e-37	Prototypical pM	Cdv3
2.6794e-41	0.471847	0.356	0.203	2.89536e-37	Prototypical pM	Trappc6a
3.02624e-41	0.404806	0.443	0.266	3.27015e-37	Prototypical pM	Tmem141
3.69179e-41	0.5495	0.288	0.153	3.98935e-37	Prototypical pM	Chic2
3.90699e-41	-0.845211	0.321	0.427	4.22189e-37	Prototypical pM	Vps13c
4.65615e-41	0.424479	0.34	0.189	5.03143e-37	Prototypical pM	Nucb2
7.58634e-41	0.353487	0.612	0.411	8.1978e-37	Prototypical pM	Ndufb5
1.13119e-40	-0.600636	0.507	0.585	1.22237e-36	Prototypical pM	Snx6
1.24133e-40	-0.282879	0.987	0.944	1.34138e-36	Prototypical pM	Ybx1
1.69789e-40	0.407455	0.46	0.281	1.83474e-36	Prototypical pM	Sdhb
1.79498e-40	-1.05638	0.156	0.272	1.93966e-36	Prototypical pM	Tfec
1.88533e-40	0.457434	0.318	0.175	2.03729e-36	Prototypical pM	Osbpl9
2.67838e-40	-0.447773	0.82	0.793	2.89426e-36	Prototypical pM	Sat1
3.90287e-40	0.44123	0.375	0.218	4.21744e-36	Prototypical pM	Prdx4
4.01556e-40	0.359328	0.538	0.347	4.33921e-36	Prototypical pM	Gusb
5.26441e-40	0.41306	0.373	0.215	5.68873e-36	Prototypical pM	Stk24
5.44883e-40	0.43114	0.338	0.191	5.88801e-36	Prototypical pM	Sdha
6.2665e-40	0.278275	0.482	0.294	6.77158e-36	Prototypical pM	Glmp
8.51124e-40	0.2663	0.846	0.674	9.19724e-36	Prototypical pM	Cox6a1
1.93445e-39	0.320449	0.532	0.341	2.09037e-35	Prototypical pM	Adam15
2.47669e-39	0.380364	0.478	0.295	2.67631e-35	Prototypical pM	Med28
5.00049e-39	0.526096	0.284	0.153	5.40353e-35	Prototypical pM	Tspan31
6.84563e-39	0.523391	0.282	0.151	7.39738e-35	Prototypical pM	Elof1
9.99934e-39	0.517491	0.252	0.13	1.08053e-34	Prototypical pM	Cetn2
1.33454e-38	0.397029	0.447	0.272	1.44211e-34	Prototypical pM	Psmc3
1.92257e-38	-0.997785	0.28	0.375	2.07753e-34	Prototypical pM	Stk4
2.01108e-38	0.361033	0.517	0.329	2.17318e-34	Prototypical pM	Mien1
2.22938e-38	-0.977943	0.206	0.318	2.40907e-34	Prototypical pM	Hmgn3
2.53531e-38	-1.06392	0.141	0.252	2.73966e-34	Prototypical pM	Prnp
2.56889e-38	-0.913395	0.329	0.422	2.77594e-34	Prototypical pM	Cab39
2.57989e-38	0.301866	0.406	0.243	2.78783e-34	Prototypical pM	Luc7l2
4.30044e-38	0.399032	0.517	0.335	4.64706e-34	Prototypical pM	Polr2e
4.71631e-38	-0.898855	0.256	0.365	5.09645e-34	Prototypical pM	Osbpl8
8.10597e-38	0.389901	0.356	0.206	8.75931e-34	Prototypical pM	Pdcd4
1.28505e-37	0.34632	0.455	0.281	1.38863e-33	Prototypical pM	Hpcal1
2.01387e-37	0.384693	0.394	0.235	2.17618e-33	Prototypical pM	Ahsa1
2.06233e-37	0.367005	0.386	0.228	2.22855e-33	Prototypical pM	Krcc1
2.41096e-37	0.339919	0.582	0.391	2.60529e-33	Prototypical pM	Xbp1
2.61231e-37	-0.63622	0.56	0.611	2.82286e-33	Prototypical pM	Klf6
2.64004e-37	0.328099	0.661	0.458	2.85283e-33	Prototypical pM	Tmem160
2.6996e-37	0.358406	0.511	0.33	2.91719e-33	Prototypical pM	Cuta
3.23491e-37	-0.561859	0.292	0.425	3.49564e-33	Prototypical pM	Lpar6
3.82365e-37	0.428106	0.37	0.219	4.13184e-33	Prototypical pM	Mrpl36
3.86019e-37	-0.924329	0.234	0.343	4.17132e-33	Prototypical pM	Adar
5.19522e-37	0.384635	0.307	0.175	5.61395e-33	Prototypical pM	Pla2g7
5.29449e-37	-0.527501	0.596	0.634	5.72122e-33	Prototypical pM	Ptges3
6.32198e-37	0.464584	0.266	0.142	6.83154e-33	Prototypical pM	Cmas
7.00597e-37	0.326226	0.598	0.406	7.57065e-33	Prototypical pM	Rab11a
7.80344e-37	-0.659236	0.475	0.533	8.4324e-33	Prototypical pM	Cmtm6
8.63543e-37	-0.901095	0.204	0.317	9.33145e-33	Prototypical pM	Gstk1
1.20297e-36	-1.04867	0.228	0.327	1.29993e-32	Prototypical pM	Naip2
1.20379e-36	-0.646769	0.227	0.356	1.30081e-32	Prototypical pM	Pdk4
1.9174e-36	0.422905	0.304	0.168	2.07195e-32	Prototypical pM	Ap1s1
2.34485e-36	0.367229	0.33	0.189	2.53384e-32	Prototypical pM	Anxa6
2.46135e-36	0.382155	0.371	0.223	2.65974e-32	Prototypical pM	Rgs18
2.50038e-36	-0.671894	0.229	0.345	2.70192e-32	Prototypical pM	Hspa1a
2.52044e-36	-0.726002	0.285	0.402	2.72359e-32	Prototypical pM	Map3k8
2.9574e-36	-0.785131	0.401	0.479	3.19577e-32	Prototypical pM	Ccnl1
2.98637e-36	-0.332052	0.924	0.866	3.22707e-32	Prototypical pM	Arpc5
3.20195e-36	0.381426	0.418	0.257	3.46002e-32	Prototypical pM	Cnih4
3.23454e-36	0.312612	0.448	0.277	3.49525e-32	Prototypical pM	Tecr
3.96124e-36	0.341975	0.685	0.491	4.28052e-32	Prototypical pM	Atp5c1
4.91439e-36	0.27058	0.854	0.686	5.31048e-32	Prototypical pM	Nedd8
5.22985e-36	-0.694282	0.435	0.506	5.65138e-32	Prototypical pM	Tgoln1
5.33558e-36	-0.543108	0.549	0.603	5.76562e-32	Prototypical pM	Arf6
5.61193e-36	-0.318162	0.627	0.717	6.06425e-32	Prototypical pM	Cd63
6.40885e-36	0.327102	0.631	0.428	6.92541e-32	Prototypical pM	Sumo1
7.88948e-36	-0.678045	0.336	0.435	8.52537e-32	Prototypical pM	Ezr
8.65913e-36	0.267375	0.797	0.606	9.35706e-32	Prototypical pM	Spi1
8.78796e-36	-0.285235	0.983	0.948	9.49627e-32	Prototypical pM	S100a10
9.21571e-36	0.365285	0.517	0.339	9.95849e-32	Prototypical pM	Bag1
1.80126e-35	-0.80528	0.191	0.308	1.94644e-31	Prototypical pM	Prkdc
1.88193e-35	-0.987902	0.273	0.367	2.03361e-31	Prototypical pM	Golga4
1.8892e-35	-0.836159	0.254	0.362	2.04147e-31	Prototypical pM	Fnbp1
2.13917e-35	0.500423	0.288	0.162	2.31158e-31	Prototypical pM	Triap1
2.41552e-35	-0.957591	0.213	0.319	2.61021e-31	Prototypical pM	Glipr2
2.55645e-35	-0.632974	0.381	0.48	2.7625e-31	Prototypical pM	Spcs3
3.35099e-35	0.350202	0.427	0.261	3.62108e-31	Prototypical pM	Mxd4
5.85845e-35	-0.647943	0.505	0.554	6.33064e-31	Prototypical pM	Ddx3x
5.9448e-35	-0.729652	0.368	0.458	6.42395e-31	Prototypical pM	Zfp106
6.22921e-35	-1.01873	0.28	0.366	6.73129e-31	Prototypical pM	Stk10
6.722e-35	-0.823101	0.401	0.48	7.26379e-31	Prototypical pM	Rap2b
8.2665e-35	-0.979231	0.249	0.344	8.93278e-31	Prototypical pM	Agfg1
9.04433e-35	-0.678484	0.354	0.453	9.7733e-31	Prototypical pM	Stat1
9.57125e-35	-1.06185	0.18	0.281	1.03427e-30	Prototypical pM	Gnptab
1.04248e-34	0.310467	0.679	0.486	1.1265e-30	Prototypical pM	Dynlrb1
1.0984e-34	0.447022	0.296	0.167	1.18693e-30	Prototypical pM	Med10
1.45416e-34	0.414693	0.314	0.181	1.57136e-30	Prototypical pM	Smim20
1.50024e-34	-1.0196	0.229	0.326	1.62116e-30	Prototypical pM	Myd88
1.54173e-34	0.302252	0.453	0.281	1.66599e-30	Prototypical pM	Ap3s1
2.59322e-34	0.366854	0.362	0.215	2.80223e-30	Prototypical pM	Irf5
2.95969e-34	0.409789	0.397	0.245	3.19824e-30	Prototypical pM	Commd1
3.11124e-34	0.400537	0.341	0.202	3.36201e-30	Prototypical pM	Grpel1
3.21615e-34	-0.600937	0.489	0.555	3.47537e-30	Prototypical pM	Prrc2c
3.92735e-34	0.354774	0.464	0.297	4.2439e-30	Prototypical pM	Mcts1
4.22095e-34	-0.965184	0.24	0.337	4.56116e-30	Prototypical pM	Nufip2
4.40658e-34	-0.365649	0.846	0.794	4.76175e-30	Prototypical pM	Srp14
4.52912e-34	0.397978	0.358	0.214	4.89417e-30	Prototypical pM	Glrx3
4.72079e-34	0.51355	0.252	0.137	5.10129e-30	Prototypical pM	Samm50
5.39677e-34	0.302293	0.48	0.305	5.83175e-30	Prototypical pM	Ssbp4
6.42093e-34	0.352052	0.475	0.306	6.93846e-30	Prototypical pM	Vdac3
6.4426e-34	0.345504	0.342	0.201	6.96187e-30	Prototypical pM	Ikbkb
7.27109e-34	0.31867	0.53	0.349	7.85714e-30	Prototypical pM	Arf4
8.08911e-34	-0.678159	0.455	0.522	8.74109e-30	Prototypical pM	Qk
8.45809e-34	0.389854	0.327	0.191	9.13981e-30	Prototypical pM	Ube2e1
8.99658e-34	-0.294684	0.958	0.912	9.7217e-30	Prototypical pM	Vamp8
1.02064e-33	0.458141	0.264	0.145	1.1029e-29	Prototypical pM	Unc50
1.5292e-33	-0.940975	0.259	0.351	1.65245e-29	Prototypical pM	Rel
1.72177e-33	0.261982	0.804	0.617	1.86055e-29	Prototypical pM	Slc25a5
1.84815e-33	0.373367	0.333	0.195	1.99711e-29	Prototypical pM	Alg5
1.89783e-33	0.345757	0.363	0.216	2.0508e-29	Prototypical pM	Bub3
1.95374e-33	-0.843914	0.322	0.413	2.11121e-29	Prototypical pM	Tnfrsf1b
2.29925e-33	-1.09844	0.478	0.525	2.48456e-29	Prototypical pM	Dab2
4.24905e-33	0.30043	0.665	0.474	4.59153e-29	Prototypical pM	Anp32a
4.24997e-33	0.316755	0.357	0.21	4.59251e-29	Prototypical pM	Tsn
4.84442e-33	0.282334	0.389	0.237	5.23488e-29	Prototypical pM	Fuca1
5.37098e-33	0.281537	0.751	0.556	5.80388e-29	Prototypical pM	Tbca
5.45597e-33	-0.733481	0.288	0.389	5.89572e-29	Prototypical pM	Rnase6
6.74984e-33	0.424638	0.272	0.152	7.29387e-29	Prototypical pM	Acsl5
7.46338e-33	0.352556	0.374	0.224	8.06493e-29	Prototypical pM	Mrpl28
9.78244e-33	0.277259	0.591	0.402	1.05709e-28	Prototypical pM	Pebp1
9.79105e-33	0.34372	0.335	0.197	1.05802e-28	Prototypical pM	Mrps25
1.5976e-32	0.300196	0.62	0.427	1.72637e-28	Prototypical pM	Cox14
1.72454e-32	0.34874	0.403	0.25	1.86354e-28	Prototypical pM	Ndufs4
1.94095e-32	-0.666509	0.289	0.398	2.09739e-28	Prototypical pM	Chchd10
1.96358e-32	-1.16582	0.157	0.251	2.12184e-28	Prototypical pM	Vcl
1.9817e-32	0.356134	0.349	0.21	2.14143e-28	Prototypical pM	Mlf2
2.20032e-32	-0.832643	0.281	0.374	2.37767e-28	Prototypical pM	Pja2
2.23806e-32	0.302914	0.483	0.313	2.41845e-28	Prototypical pM	Llph
2.71023e-32	0.295281	0.633	0.445	2.92868e-28	Prototypical pM	Srp9
2.89634e-32	-0.986899	0.188	0.286	3.12978e-28	Prototypical pM	Parp9
3.26789e-32	0.262727	0.745	0.558	3.53128e-28	Prototypical pM	Txndc17
3.47146e-32	0.476358	0.26	0.146	3.75126e-28	Prototypical pM	Psmg4
3.60009e-32	0.288171	0.617	0.434	3.89025e-28	Prototypical pM	Pet100
5.08879e-32	0.30631	0.436	0.277	5.49895e-28	Prototypical pM	Morf4l2
8.01709e-32	-0.594482	0.528	0.569	8.66326e-28	Prototypical pM	Vasp
8.22126e-32	0.362981	0.37	0.226	8.88389e-28	Prototypical pM	Pfdn6
8.75091e-32	0.295286	0.53	0.348	9.45624e-28	Prototypical pM	Ywhaq
1.11907e-31	-0.684295	0.461	0.512	1.20927e-27	Prototypical pM	Rnf130
1.37167e-31	0.259081	0.616	0.425	1.48223e-27	Prototypical pM	Tgfb1
1.93529e-31	-0.425365	0.959	0.904	2.09128e-27	Prototypical pM	Bri3
1.96009e-31	-0.813843	0.471	0.511	2.11808e-27	Prototypical pM	H2-DMb1
2.01998e-31	0.306211	0.474	0.305	2.18279e-27	Prototypical pM	Raly
2.08425e-31	0.374204	0.276	0.157	2.25224e-27	Prototypical pM	Stt3a
2.14968e-31	-0.930136	0.263	0.352	2.32295e-27	Prototypical pM	Celf1
2.71789e-31	0.385176	0.339	0.204	2.93695e-27	Prototypical pM	Ift20
2.79758e-31	-1.22978	0.306	0.378	3.02307e-27	Prototypical pM	Cklf
2.84382e-31	0.281737	0.583	0.4	3.07303e-27	Prototypical pM	Iscu
3.4766e-31	-0.930084	0.163	0.266	3.75681e-27	Prototypical pM	Havcr2
3.84431e-31	0.252559	0.616	0.422	4.15416e-27	Prototypical pM	Ndufs7
4.81733e-31	0.299989	0.335	0.199	5.2056e-27	Prototypical pM	Aldh3b1
5.29698e-31	0.333965	0.357	0.218	5.72392e-27	Prototypical pM	Atxn7l3b
5.54463e-31	0.266074	0.655	0.46	5.99152e-27	Prototypical pM	Tmed9
5.95655e-31	-0.926796	0.177	0.275	6.43664e-27	Prototypical pM	mt-Nd6
8.52261e-31	0.325696	0.388	0.241	9.20953e-27	Prototypical pM	Cebpg
9.8856e-31	-0.331033	0.88	0.854	1.06824e-26	Prototypical pM	Zeb2
1.01302e-30	-0.830608	0.241	0.34	1.09466e-26	Prototypical pM	Dicer1
1.02076e-30	-0.681662	0.399	0.473	1.10303e-26	Prototypical pM	Gtf3a
1.15127e-30	0.288208	0.499	0.329	1.24406e-26	Prototypical pM	Cmpk1
1.25885e-30	0.339338	0.363	0.225	1.36031e-26	Prototypical pM	Spop
2.39321e-30	0.2923	0.571	0.386	2.5861e-26	Prototypical pM	Psmb4
2.78019e-30	-0.903225	0.453	0.482	3.00427e-26	Prototypical pM	Igsf6
3.00782e-30	0.264036	0.474	0.305	3.25025e-26	Prototypical pM	Mrps18c
3.41819e-30	-0.988803	0.161	0.255	3.6937e-26	Prototypical pM	Jak2
3.72499e-30	0.272171	0.456	0.292	4.02523e-26	Prototypical pM	Mpc1
3.97931e-30	0.364344	0.26	0.147	4.30005e-26	Prototypical pM	Tifa
4.11508e-30	-1.00661	0.219	0.311	4.44676e-26	Prototypical pM	Xaf1
4.30029e-30	-0.980912	0.26	0.348	4.64689e-26	Prototypical pM	Dram1
4.57723e-30	0.316414	0.412	0.26	4.94616e-26	Prototypical pM	Dguok
5.15154e-30	-0.636526	0.483	0.53	5.56676e-26	Prototypical pM	Tpp1
5.39915e-30	-0.851171	0.165	0.265	5.83432e-26	Prototypical pM	Gnb4
6.03814e-30	-0.74853	0.315	0.4	6.52481e-26	Prototypical pM	Baz1a
6.06871e-30	0.290041	0.386	0.239	6.55784e-26	Prototypical pM	Tmem9b
6.23973e-30	-0.520712	0.608	0.62	6.74265e-26	Prototypical pM	Capza1
6.44938e-30	0.270862	0.668	0.472	6.9692e-26	Prototypical pM	Snrpe
7.19195e-30	0.278016	0.696	0.523	7.77162e-26	Prototypical pM	Eif4a2
7.73523e-30	-0.980067	0.202	0.293	8.35869e-26	Prototypical pM	Mbd2
7.78962e-30	-0.663793	0.278	0.378	8.41746e-26	Prototypical pM	Ktn1
1.0592e-29	0.302376	0.588	0.413	1.14457e-25	Prototypical pM	Tnfaip8
1.08184e-29	0.361875	0.261	0.147	1.16904e-25	Prototypical pM	Cpq
1.47631e-29	0.265998	0.643	0.444	1.5953e-25	Prototypical pM	Psmb6
1.77257e-29	-0.780238	0.228	0.328	1.91544e-25	Prototypical pM	Xrcc6
1.85111e-29	-0.819776	0.27	0.362	2.00031e-25	Prototypical pM	Tbc1d1
2.76486e-29	0.306265	0.448	0.292	2.9877e-25	Prototypical pM	Mrps15
2.84959e-29	-0.286713	0.933	0.887	3.07926e-25	Prototypical pM	Gnai2
3.24141e-29	0.350914	0.25	0.14	3.50267e-25	Prototypical pM	Fbxw2
3.33782e-29	0.384983	0.252	0.142	3.60685e-25	Prototypical pM	Dennd4a
3.57165e-29	-0.823141	0.312	0.395	3.85952e-25	Prototypical pM	Gimap4
3.94397e-29	0.252622	0.76	0.574	4.26185e-25	Prototypical pM	Atp5b
5.25354e-29	0.353875	0.269	0.154	5.67697e-25	Prototypical pM	Svbp
5.78213e-29	0.323779	0.279	0.162	6.24817e-25	Prototypical pM	9530068E07Rik
6.29507e-29	0.360307	0.299	0.179	6.80245e-25	Prototypical pM	Dap
7.19537e-29	-0.810635	0.225	0.321	7.77531e-25	Prototypical pM	Pabpc4
7.7035e-29	0.369064	0.296	0.177	8.3244e-25	Prototypical pM	Ebna1bp2
7.72973e-29	0.261477	0.508	0.334	8.35275e-25	Prototypical pM	Txn2
8.44161e-29	0.292845	0.577	0.402	9.122e-25	Prototypical pM	Eif3i
9.60247e-29	-0.336142	0.996	0.97	1.03764e-24	Prototypical pM	Rpl30
1.07994e-28	0.272406	0.663	0.481	1.16698e-24	Prototypical pM	Erh
1.16196e-28	0.277686	0.487	0.323	1.25561e-24	Prototypical pM	Mpc2
1.34478e-28	0.313879	0.266	0.152	1.45317e-24	Prototypical pM	R3hdm4
1.38289e-28	0.26451	0.396	0.249	1.49435e-24	Prototypical pM	Fli1
1.55823e-28	0.252813	0.621	0.43	1.68382e-24	Prototypical pM	Ranbp1
1.63462e-28	0.291735	0.429	0.274	1.76637e-24	Prototypical pM	Ndufb6
1.88697e-28	-1.24758	0.169	0.25	2.03906e-24	Prototypical pM	Dock5
1.94594e-28	0.333884	0.281	0.164	2.10278e-24	Prototypical pM	Casp8
2.40537e-28	-0.587734	0.536	0.561	2.59924e-24	Prototypical pM	Dek
2.4562e-28	0.254393	0.585	0.405	2.65417e-24	Prototypical pM	Tmco1
3.1982e-28	0.381691	0.288	0.171	3.45597e-24	Prototypical pM	Dcun1d5
3.90006e-28	0.280493	0.47	0.312	4.21441e-24	Prototypical pM	Metap2
4.21231e-28	0.269849	0.489	0.323	4.55183e-24	Prototypical pM	Tmem208
4.66565e-28	0.277575	0.451	0.296	5.0417e-24	Prototypical pM	Arpc1a
4.74504e-28	0.309685	0.334	0.204	5.12749e-24	Prototypical pM	Fkbp4
5.26592e-28	-0.294641	0.935	0.889	5.69035e-24	Prototypical pM	Itgb2
6.82863e-28	0.253628	0.363	0.224	7.37902e-24	Prototypical pM	Ppp1r11
1.35945e-27	0.357384	0.28	0.166	1.46903e-23	Prototypical pM	Smc6
1.51994e-27	0.263043	0.592	0.41	1.64245e-23	Prototypical pM	Scand1
1.56376e-27	0.250069	0.556	0.375	1.6898e-23	Prototypical pM	Vdac2
1.58636e-27	0.334988	0.304	0.183	1.71422e-23	Prototypical pM	Ube2e3
1.63116e-27	0.308862	0.337	0.208	1.76263e-23	Prototypical pM	Gyg
2.17262e-27	0.338534	0.279	0.164	2.34773e-23	Prototypical pM	Ccdc115
2.36333e-27	-0.683859	0.365	0.435	2.55382e-23	Prototypical pM	Xrn2
2.80669e-27	-0.658469	0.409	0.464	3.0329e-23	Prototypical pM	Taok3
3.57468e-27	0.261308	0.467	0.305	3.8628e-23	Prototypical pM	C1d
3.58433e-27	-0.935485	0.226	0.31	3.87323e-23	Prototypical pM	Itsn2
3.7787e-27	-0.649068	0.343	0.422	4.08326e-23	Prototypical pM	Hnmt
5.11881e-27	-0.485121	0.579	0.602	5.53139e-23	Prototypical pM	Guk1
6.25998e-27	0.266248	0.48	0.317	6.76454e-23	Prototypical pM	Cct7
6.51155e-27	0.373673	0.26	0.152	7.03639e-23	Prototypical pM	Txndc15
7.60506e-27	0.336484	0.302	0.184	8.21802e-23	Prototypical pM	Psmd6
1.00576e-26	-0.807324	0.286	0.369	1.08682e-22	Prototypical pM	Samd9l
1.10125e-26	-0.9705	0.179	0.266	1.19001e-22	Prototypical pM	Ap1b1
1.356e-26	-0.384451	0.748	0.72	1.46529e-22	Prototypical pM	Ndufb2
1.41322e-26	-0.805782	0.325	0.394	1.52713e-22	Prototypical pM	Acap2
1.73718e-26	0.335407	0.279	0.166	1.8772e-22	Prototypical pM	Yif1b
1.95326e-26	0.31304	0.368	0.236	2.11069e-22	Prototypical pM	Polr2g
2.05871e-26	-0.632999	0.525	0.558	2.22464e-22	Prototypical pM	Lipa
2.22754e-26	-0.733527	0.277	0.365	2.40708e-22	Prototypical pM	Irf1
2.57463e-26	-0.564962	0.401	0.474	2.78214e-22	Prototypical pM	Ddx21
2.9153e-26	0.315285	0.28	0.167	3.15028e-22	Prototypical pM	Snx20
3.17342e-26	0.362028	0.25	0.146	3.4292e-22	Prototypical pM	Nsmce4a
3.21448e-26	0.283295	0.373	0.238	3.47357e-22	Prototypical pM	Emc7
3.56431e-26	0.277303	0.344	0.213	3.85159e-22	Prototypical pM	Pop5
3.82597e-26	-0.831037	0.2	0.289	4.13434e-22	Prototypical pM	Ttc3
4.12512e-26	-0.871614	0.162	0.25	4.45761e-22	Prototypical pM	Slc9a9
4.28306e-26	-0.735223	0.287	0.371	4.62828e-22	Prototypical pM	Kpnb1
4.74669e-26	0.255394	0.522	0.354	5.12927e-22	Prototypical pM	Pdcd5
7.01717e-26	0.25745	0.516	0.35	7.58276e-22	Prototypical pM	Mdh2
8.09289e-26	-1.55823	0.176	0.264	8.74518e-22	Prototypical pM	Vcan
8.21447e-26	0.293297	0.384	0.248	8.87656e-22	Prototypical pM	Cops6
8.98277e-26	-0.352754	0.809	0.75	9.70678e-22	Prototypical pM	Myl12a
1.16119e-25	-0.722342	0.325	0.397	1.25478e-21	Prototypical pM	Eid1
1.45743e-25	0.301688	0.338	0.211	1.57489e-21	Prototypical pM	Fnta
1.46716e-25	0.279115	0.269	0.16	1.58541e-21	Prototypical pM	Nisch
1.67958e-25	-0.394187	0.255	0.362	1.81496e-21	Prototypical pM	Hspb1
1.68466e-25	-0.603356	0.362	0.441	1.82045e-21	Prototypical pM	Zfp36
2.10617e-25	-0.545531	0.656	0.645	2.27593e-21	Prototypical pM	Lyn
2.85779e-25	-0.935217	0.191	0.273	3.08813e-21	Prototypical pM	Pak1
2.87994e-25	-0.514539	0.64	0.638	3.11206e-21	Prototypical pM	Cltc
3.05337e-25	-0.632243	0.416	0.474	3.29947e-21	Prototypical pM	Rock1
3.07392e-25	0.336762	0.262	0.157	3.32168e-21	Prototypical pM	Tsen34
3.21606e-25	0.274905	0.307	0.189	3.47527e-21	Prototypical pM	Rbm42
4.73838e-25	0.280911	0.307	0.189	5.1203e-21	Prototypical pM	Fes
4.98524e-25	0.252218	0.34	0.213	5.38705e-21	Prototypical pM	Prkcsh
5.10104e-25	-0.643134	0.428	0.478	5.51219e-21	Prototypical pM	Lmo2
6.18318e-25	-0.913411	0.215	0.294	6.68154e-21	Prototypical pM	Themis2
6.47279e-25	0.288858	0.3	0.187	6.9945e-21	Prototypical pM	Susd3
7.10101e-25	-0.687472	0.263	0.35	7.67335e-21	Prototypical pM	Rnf181
1.68411e-24	-0.331733	0.991	0.937	1.81985e-20	Prototypical pM	Rpl15
1.77456e-24	0.251499	0.326	0.204	1.91759e-20	Prototypical pM	AI413582
2.13357e-24	-0.520567	0.306	0.402	2.30554e-20	Prototypical pM	Gpr65
3.65782e-24	0.332312	0.25	0.148	3.95264e-20	Prototypical pM	Slc50a1
3.94491e-24	-0.773896	0.42	0.459	4.26287e-20	Prototypical pM	Mpeg1
4.90822e-24	-0.592778	0.472	0.513	5.30383e-20	Prototypical pM	Nckap1l
1.20875e-23	0.288773	0.282	0.172	1.30617e-19	Prototypical pM	Idh3b
1.23002e-23	-0.412722	0.697	0.68	1.32915e-19	Prototypical pM	Rtn4
1.36451e-23	-0.651301	0.248	0.338	1.47449e-19	Prototypical pM	Hsph1
1.70107e-23	0.254821	0.278	0.169	1.83818e-19	Prototypical pM	Cers2
1.92395e-23	-0.674405	0.415	0.464	2.07902e-19	Prototypical pM	Herpud1
1.95488e-23	0.256015	0.408	0.271	2.11244e-19	Prototypical pM	Cyc1
2.39667e-23	-0.425138	0.59	0.612	2.58985e-19	Prototypical pM	Gsto1
3.6853e-23	0.302046	0.319	0.202	3.98234e-19	Prototypical pM	Prmt1
3.85438e-23	-0.73162	0.25	0.331	4.16504e-19	Prototypical pM	Ifnar1
4.33184e-23	-0.793358	0.21	0.291	4.68099e-19	Prototypical pM	Chd9
6.15039e-23	-0.80447	0.179	0.261	6.64611e-19	Prototypical pM	Il13ra1
6.15895e-23	-0.805597	0.199	0.276	6.65536e-19	Prototypical pM	Jun
6.47052e-23	-0.488173	0.582	0.595	6.99205e-19	Prototypical pM	Skap2
7.11111e-23	-0.635748	0.327	0.397	7.68426e-19	Prototypical pM	Ogfrl1
7.55604e-23	-0.856479	0.234	0.309	8.16506e-19	Prototypical pM	Bloc1s6
1.32057e-22	0.273768	0.3	0.188	1.42701e-18	Prototypical pM	Lage3
1.49053e-22	-0.922456	0.382	0.421	1.61067e-18	Prototypical pM	Maf
1.49946e-22	-0.504393	0.596	0.598	1.62031e-18	Prototypical pM	Eif3a
1.63387e-22	-0.799486	0.207	0.285	1.76556e-18	Prototypical pM	Mdm4
2.1698e-22	-0.26065	0.896	0.846	2.34468e-18	Prototypical pM	Actr3
2.31091e-22	0.256471	0.266	0.162	2.49717e-18	Prototypical pM	Emc4
2.48209e-22	-0.531513	0.418	0.476	2.68215e-18	Prototypical pM	Phpt1
3.41701e-22	-0.604632	0.385	0.446	3.69242e-18	Prototypical pM	Syncrip
3.91097e-22	-0.852998	0.192	0.268	4.22619e-18	Prototypical pM	Cep350
4.30353e-22	-0.404843	0.641	0.638	4.65039e-18	Prototypical pM	Set
4.65037e-22	0.314791	0.264	0.163	5.02519e-18	Prototypical pM	Glrx2
4.68082e-22	-0.6285	0.364	0.421	5.05809e-18	Prototypical pM	Myh9
6.13308e-22	-0.47445	0.674	0.655	6.62741e-18	Prototypical pM	Cd44
8.30929e-22	-0.905035	0.218	0.288	8.97902e-18	Prototypical pM	Lmo4
8.51629e-22	-0.625778	0.299	0.377	9.20271e-18	Prototypical pM	Me2
9.45678e-22	0.272255	0.324	0.209	1.0219e-17	Prototypical pM	B230219D22Rik
1.02167e-21	-0.800298	0.196	0.274	1.10402e-17	Prototypical pM	Amd1
1.08302e-21	-0.721314	0.381	0.423	1.17031e-17	Prototypical pM	Dock8
1.15416e-21	-0.766789	0.223	0.3	1.24718e-17	Prototypical pM	Usp15
1.80371e-21	-0.322609	0.83	0.774	1.94909e-17	Prototypical pM	Ap2s1
2.51604e-21	-0.466105	0.581	0.582	2.71883e-17	Prototypical pM	Hcls1
2.57001e-21	-0.739959	0.206	0.285	2.77715e-17	Prototypical pM	Krt10
2.59139e-21	-0.44669	0.575	0.591	2.80026e-17	Prototypical pM	Tpm4
4.25594e-21	-0.808616	0.225	0.298	4.59896e-17	Prototypical pM	Tlr4
6.90442e-21	-0.437146	0.735	0.684	7.46091e-17	Prototypical pM	Prelid1
7.68839e-21	-0.522379	0.515	0.535	8.30807e-17	Prototypical pM	Mtpn
8.95773e-21	-0.406836	0.649	0.636	9.67973e-17	Prototypical pM	Jund
1.06676e-20	-0.916027	0.186	0.257	1.15275e-16	Prototypical pM	Eif2ak2
1.20304e-20	0.288835	0.259	0.162	1.3e-16	Prototypical pM	Pdha1
1.63528e-20	-0.54515	0.474	0.503	1.76709e-16	Prototypical pM	Rhog
1.72711e-20	-0.662268	0.386	0.43	1.86632e-16	Prototypical pM	Myof
1.81698e-20	-0.890175	0.179	0.25	1.96343e-16	Prototypical pM	Ppcs
2.41343e-20	-0.687076	0.641	0.605	2.60796e-16	Prototypical pM	Calm3
3.30313e-20	-0.888093	0.193	0.264	3.56937e-16	Prototypical pM	Trim44
5.29335e-20	-0.858108	0.198	0.267	5.72e-16	Prototypical pM	Naga
6.37884e-20	-0.63454	0.384	0.431	6.89297e-16	Prototypical pM	Gnaq
9.39002e-20	-0.771164	0.188	0.262	1.01469e-15	Prototypical pM	Atp6v0a1
1.00103e-19	-0.426596	0.646	0.635	1.08171e-15	Prototypical pM	Son
1.81785e-19	-0.544204	0.42	0.462	1.96437e-15	Prototypical pM	Hadha
5.17141e-19	-0.542008	0.478	0.499	5.58823e-15	Prototypical pM	Kif5b
5.77742e-19	-0.372422	0.758	0.702	6.24308e-15	Prototypical pM	Myl12b
8.16743e-19	-0.721055	0.216	0.284	8.82573e-15	Prototypical pM	Appl1
8.49181e-19	-0.505879	0.538	0.544	9.17625e-15	Prototypical pM	M6pr
1.16846e-18	-0.974644	0.242	0.299	1.26264e-14	Prototypical pM	Ttyh3
2.16144e-18	-0.555678	0.535	0.536	2.33565e-14	Prototypical pM	Celf2
2.44133e-18	-0.748782	0.239	0.303	2.6381e-14	Prototypical pM	Uxt
2.60453e-18	-0.772626	0.305	0.356	2.81445e-14	Prototypical pM	Fkbp15
3.2673e-18	-0.841662	0.247	0.305	3.53065e-14	Prototypical pM	Stk17b
3.33809e-18	-0.575437	0.428	0.46	3.60714e-14	Prototypical pM	Rab31
3.64694e-18	-0.712339	0.403	0.433	3.94088e-14	Prototypical pM	Mgat1
4.01212e-18	-0.353344	0.77	0.735	4.3355e-14	Prototypical pM	Junb
5.00208e-18	-0.661799	0.426	0.455	5.40525e-14	Prototypical pM	Ptpre
6.60879e-18	-0.506339	0.466	0.496	7.14145e-14	Prototypical pM	Srrm1
8.86466e-18	-0.887314	0.243	0.3	9.57915e-14	Prototypical pM	Parp14
9.6477e-18	-0.554983	0.328	0.388	1.04253e-13	Prototypical pM	Xpo1
1.3855e-17	-0.763382	0.188	0.256	1.49717e-13	Prototypical pM	Nup214
2.35002e-17	-0.705345	0.241	0.305	2.53943e-13	Prototypical pM	Kmt2c
2.43656e-17	-0.623772	0.301	0.36	2.63295e-13	Prototypical pM	Pttg1ip
3.04739e-17	-0.805582	0.215	0.276	3.29301e-13	Prototypical pM	Lpp
5.09882e-17	-0.654667	0.278	0.335	5.50978e-13	Prototypical pM	Ddx46
5.54646e-17	-0.794231	0.202	0.264	5.9935e-13	Prototypical pM	Uhmk1
7.17807e-17	-0.688046	0.266	0.323	7.75662e-13	Prototypical pM	Ankrd11
7.23623e-17	-0.482919	0.444	0.479	7.81946e-13	Prototypical pM	Prpf40a
8.40627e-17	-0.564914	0.412	0.446	9.08382e-13	Prototypical pM	Hnrnpd
1.07639e-16	-0.538145	0.48	0.498	1.16314e-12	Prototypical pM	Cd164
1.37388e-16	-0.764258	0.21	0.271	1.48461e-12	Prototypical pM	Pip4k2a
1.41835e-16	-0.554347	0.352	0.399	1.53267e-12	Prototypical pM	Mgst3
1.4441e-16	-0.516141	0.446	0.473	1.56049e-12	Prototypical pM	Srsf7
1.65297e-16	-0.712638	0.207	0.271	1.7862e-12	Prototypical pM	Acsl4
1.71043e-16	-0.499346	0.403	0.443	1.84829e-12	Prototypical pM	Srsf9
1.73132e-16	-0.629059	0.406	0.441	1.87086e-12	Prototypical pM	Pou2f2
1.99053e-16	-0.41327	0.517	0.538	2.15097e-12	Prototypical pM	Hspd1
2.1145e-16	-0.735549	0.337	0.374	2.28493e-12	Prototypical pM	Smap2
3.09789e-16	-0.820541	0.24	0.295	3.34758e-12	Prototypical pM	Akap9
4.00903e-16	-0.481483	0.545	0.541	4.33215e-12	Prototypical pM	Arl6ip5
4.14935e-16	-0.412776	0.285	0.36	4.48379e-12	Prototypical pM	Rb1
4.8823e-16	-0.63647	0.365	0.405	5.27581e-12	Prototypical pM	Ehd4
4.98824e-16	-0.547627	0.449	0.469	5.39029e-12	Prototypical pM	Ppp1cb
7.39553e-16	-0.537455	0.374	0.417	7.99161e-12	Prototypical pM	Tmod3
9.70772e-16	-0.612735	0.277	0.335	1.04902e-11	Prototypical pM	Tacc1
9.8401e-16	-0.735578	0.197	0.257	1.06332e-11	Prototypical pM	Prmt2
1.17068e-15	-0.871817	0.511	0.511	1.26504e-11	Prototypical pM	Hmox1
1.20826e-15	-0.495779	0.416	0.454	1.30565e-11	Prototypical pM	Hnrnpdl
1.49108e-15	-0.668095	0.236	0.297	1.61126e-11	Prototypical pM	Lactb
1.50115e-15	-0.712643	0.247	0.303	1.62214e-11	Prototypical pM	Il17ra
1.58888e-15	-0.486835	0.561	0.554	1.71695e-11	Prototypical pM	Rab10
1.60459e-15	-0.678776	0.294	0.343	1.73392e-11	Prototypical pM	Bod1l
1.81598e-15	-0.540403	0.402	0.433	1.96235e-11	Prototypical pM	Picalm
2.02277e-15	-0.93174	0.21	0.261	2.1858e-11	Prototypical pM	Tnfaip2
2.40062e-15	-0.283573	0.954	0.903	2.59411e-11	Prototypical pM	Ctsz
2.61796e-15	-0.733492	0.192	0.253	2.82897e-11	Prototypical pM	Ube2j1
3.3031e-15	-0.488042	0.761	0.695	3.56933e-11	Prototypical pM	Tubb5
3.54422e-15	-0.488959	0.624	0.594	3.82988e-11	Prototypical pM	Coro1a
4.82951e-15	-0.689269	0.329	0.368	5.21876e-11	Prototypical pM	Gns
5.92855e-15	-0.801867	0.212	0.267	6.40639e-11	Prototypical pM	Kdm5a
6.13757e-15	-0.689009	0.191	0.252	6.63226e-11	Prototypical pM	Dcp2
6.32917e-15	-0.660512	0.352	0.388	6.8393e-11	Prototypical pM	Sqstm1
6.94165e-15	-0.531654	0.501	0.503	7.50114e-11	Prototypical pM	Zfand5
9.82103e-15	-0.821257	0.202	0.256	1.06126e-10	Prototypical pM	Rxra
1.10667e-14	-0.637385	0.263	0.319	1.19586e-10	Prototypical pM	Ppp1r12a
1.45787e-14	-0.416861	0.606	0.592	1.57537e-10	Prototypical pM	Csde1
2.08678e-14	-0.578299	0.221	0.286	2.25498e-10	Prototypical pM	Skil
2.09663e-14	-0.778065	0.203	0.258	2.26561e-10	Prototypical pM	Epb41l2
2.15765e-14	-0.30394	0.393	0.268	2.33155e-10	Prototypical pM	Gm2a
2.75349e-14	-0.663874	0.379	0.403	2.97542e-10	Prototypical pM	Syk
3.10841e-14	-0.356569	0.653	0.63	3.35895e-10	Prototypical pM	Hnrnpc
3.29274e-14	-0.702436	0.258	0.308	3.55813e-10	Prototypical pM	Midn
5.18996e-14	-0.383144	0.669	0.623	5.60828e-10	Prototypical pM	Cnbp
5.4854e-14	-0.51178	0.338	0.385	5.92753e-10	Prototypical pM	Ddx18
5.6091e-14	-0.640027	0.31	0.353	6.06119e-10	Prototypical pM	Bach1
5.72097e-14	-0.299361	0.741	0.7	6.18208e-10	Prototypical pM	Hnrnpa1
6.36427e-14	-0.792264	0.198	0.251	6.87722e-10	Prototypical pM	Arid1b
7.67477e-14	-0.680588	0.246	0.298	8.29335e-10	Prototypical pM	Casp4
8.10603e-14	-0.434034	0.5	0.511	8.75938e-10	Prototypical pM	Nucks1
8.78562e-14	-0.588679	0.359	0.391	9.49374e-10	Prototypical pM	Dync1h1
9.5507e-14	-0.530224	0.446	0.458	1.03205e-09	Prototypical pM	Pnisr
1.60414e-13	-0.403726	0.486	0.504	1.73343e-09	Prototypical pM	Eif1a
1.65169e-13	-0.413986	0.576	0.56	1.78482e-09	Prototypical pM	Ssr3
3.71324e-13	-0.629111	0.297	0.34	4.01253e-09	Prototypical pM	Ddt
5.51048e-13	-0.472921	0.49	0.494	5.95462e-09	Prototypical pM	Eny2
5.57418e-13	-0.660808	0.213	0.265	6.02345e-09	Prototypical pM	Supt16
7.08002e-13	-0.533044	0.407	0.429	7.65067e-09	Prototypical pM	Ddx24
7.8659e-13	-0.264595	0.749	0.706	8.49989e-09	Prototypical pM	Eif4g2
9.0856e-13	-0.543172	0.322	0.367	9.8179e-09	Prototypical pM	Ybx3
9.7761e-13	-0.3825	0.703	0.64	1.05641e-08	Prototypical pM	Ywhah
1.07514e-12	-0.751129	0.213	0.262	1.1618e-08	Prototypical pM	Ube2l6
1.25178e-12	-0.587717	0.334	0.372	1.35267e-08	Prototypical pM	Fcgr1
1.40622e-12	-0.49799	0.437	0.451	1.51956e-08	Prototypical pM	Jak1
1.58314e-12	-0.597019	0.315	0.353	1.71074e-08	Prototypical pM	Prpf4b
1.66609e-12	-0.683691	0.247	0.295	1.80038e-08	Prototypical pM	Myo5a
1.85719e-12	-0.721401	0.881	0.756	2.00688e-08	Prototypical pM	Glul
2.32188e-12	-0.746619	0.233	0.278	2.50902e-08	Prototypical pM	Myo9b
2.42695e-12	-0.607148	0.257	0.305	2.62256e-08	Prototypical pM	Pcm1
2.57395e-12	-0.545563	0.408	0.426	2.78141e-08	Prototypical pM	Atg3
2.6336e-12	-0.432865	0.47	0.482	2.84586e-08	Prototypical pM	Hnrnpab
3.10002e-12	-0.764167	0.205	0.252	3.34989e-08	Prototypical pM	Slc7a7
3.48277e-12	-0.713608	0.259	0.302	3.76348e-08	Prototypical pM	Smchd1
3.83065e-12	-0.433343	0.317	0.367	4.1394e-08	Prototypical pM	Dock10
3.87601e-12	-0.624507	0.282	0.32	4.18842e-08	Prototypical pM	U2surp
4.40206e-12	-0.526746	0.248	0.303	4.75687e-08	Prototypical pM	Fmnl1
4.67199e-12	-0.570606	0.203	0.258	5.04855e-08	Prototypical pM	Fuom
4.90189e-12	-0.590743	0.325	0.359	5.29698e-08	Prototypical pM	Cirbp
5.2579e-12	-0.54281	0.394	0.414	5.68169e-08	Prototypical pM	Mfsd1
5.83659e-12	-0.71001	0.256	0.298	6.30702e-08	Prototypical pM	Sltm
6.24369e-12	-0.393367	0.624	0.586	6.74694e-08	Prototypical pM	Srrm2
6.34231e-12	0.344435	0.823	0.694	6.8535e-08	Prototypical pM	Fabp5
7.0951e-12	-0.687897	0.223	0.271	7.66696e-08	Prototypical pM	Mphosph8
7.2585e-12	-0.576845	0.358	0.382	7.84353e-08	Prototypical pM	Rab8a
7.55577e-12	-0.406369	0.537	0.526	8.16476e-08	Prototypical pM	Vps29
9.17933e-12	-0.716139	0.207	0.253	9.91918e-08	Prototypical pM	Rin3
1.1858e-11	-0.500646	0.455	0.457	1.28138e-07	Prototypical pM	Jtb
1.2706e-11	-0.39404	0.577	0.546	1.37301e-07	Prototypical pM	Rnaset2b
1.40017e-11	-0.451928	0.496	0.494	1.51302e-07	Prototypical pM	Rbm25
1.46674e-11	-0.529644	0.203	0.257	1.58496e-07	Prototypical pM	Bid
1.60908e-11	-0.664567	0.221	0.266	1.73877e-07	Prototypical pM	Pabpn1
2.18578e-11	-0.425026	0.522	0.519	2.36196e-07	Prototypical pM	Sfpq
2.40434e-11	-0.573904	0.3	0.338	2.59813e-07	Prototypical pM	Fam133b
2.58325e-11	-0.547515	0.406	0.421	2.79146e-07	Prototypical pM	Fam120a
2.94776e-11	-0.624713	0.251	0.291	3.18535e-07	Prototypical pM	Zc3h13
4.18624e-11	-0.563816	0.449	0.451	4.52365e-07	Prototypical pM	Snx10
7.14295e-11	-0.314571	0.775	0.723	7.71867e-07	Prototypical pM	Plek
7.55132e-11	-0.692712	0.224	0.267	8.15996e-07	Prototypical pM	Clip1
7.89215e-11	-0.735457	0.21	0.251	8.52825e-07	Prototypical pM	Pyurf
8.58013e-11	-0.660852	0.999	0.991	9.27169e-07	Prototypical pM	Cd74
8.98741e-11	-0.696784	0.232	0.272	9.7118e-07	Prototypical pM	5031439G07Rik
1.02547e-10	-0.292075	0.667	0.622	1.10813e-06	Prototypical pM	Ncl
1.07814e-10	-0.695258	0.219	0.26	1.16504e-06	Prototypical pM	Dtx3l
1.12584e-10	-0.408239	0.398	0.423	1.21658e-06	Prototypical pM	Ssbp1
1.18071e-10	-0.446313	0.53	0.507	1.27587e-06	Prototypical pM	Psmb9
1.27506e-10	-0.67143	0.215	0.259	1.37783e-06	Prototypical pM	Eml4
1.3399e-10	-0.498506	0.386	0.406	1.4479e-06	Prototypical pM	Atrx
1.52897e-10	-0.652319	0.298	0.328	1.65221e-06	Prototypical pM	Rnf149
1.6113e-10	-0.645463	0.267	0.301	1.74117e-06	Prototypical pM	Tmem230
1.88276e-10	-0.517629	0.41	0.421	2.03451e-06	Prototypical pM	Nagk
1.88937e-10	-0.64333	0.289	0.32	2.04165e-06	Prototypical pM	Eif4g3
1.96124e-10	-0.577667	0.344	0.365	2.11932e-06	Prototypical pM	Ctnna1
2.02046e-10	-0.43865	0.424	0.445	2.18331e-06	Prototypical pM	Ifngr2
2.30737e-10	-0.620365	0.29	0.323	2.49335e-06	Prototypical pM	Nipbl
2.34389e-10	-0.619486	0.29	0.323	2.53281e-06	Prototypical pM	Arid1a
2.38757e-10	-0.488388	0.541	0.516	2.58001e-06	Prototypical pM	Ptbp3
2.49497e-10	-0.744744	0.254	0.284	2.69607e-06	Prototypical pM	Ube2d1
2.53885e-10	-0.680103	0.251	0.288	2.74348e-06	Prototypical pM	Etnk1
2.72674e-10	-0.529147	0.215	0.264	2.94651e-06	Prototypical pM	Map3k2
2.79614e-10	-0.642266	0.205	0.25	3.02151e-06	Prototypical pM	Nemf
3.3434e-10	-0.305586	0.812	0.73	3.61288e-06	Prototypical pM	Anxa1
3.64223e-10	-0.477258	0.365	0.392	3.9358e-06	Prototypical pM	Luc7l3
3.74648e-10	-0.505106	0.348	0.375	4.04844e-06	Prototypical pM	Bclaf1
4.04467e-10	-0.575514	0.303	0.337	4.37067e-06	Prototypical pM	Il10ra
4.35145e-10	-0.611934	0.341	0.363	4.70218e-06	Prototypical pM	Plekhb2
5.13156e-10	-0.460354	0.471	0.467	5.54516e-06	Prototypical pM	Zfp207
5.84143e-10	-0.369117	0.654	0.611	6.31225e-06	Prototypical pM	Flna
5.97467e-10	-0.602575	0.292	0.322	6.45623e-06	Prototypical pM	Lbr
6.58993e-10	-0.638309	0.252	0.288	7.12107e-06	Prototypical pM	Cyth1
8.21812e-10	-0.516583	0.777	0.676	8.8805e-06	Prototypical pM	H2-DMa
8.83681e-10	-0.758292	0.215	0.253	9.54905e-06	Prototypical pM	Tlr2
9.12252e-10	-0.292588	0.74	0.68	9.85779e-06	Prototypical pM	Mbnl1
1.00571e-09	-0.627985	0.31	0.334	1.08677e-05	Prototypical pM	Rps6ka3
1.17937e-09	-0.428783	0.307	0.349	1.27442e-05	Prototypical pM	Eps8
1.18399e-09	-0.656336	0.211	0.25	1.27941e-05	Prototypical pM	Efcab14
1.26009e-09	-0.672539	0.248	0.283	1.36165e-05	Prototypical pM	Rad21
1.29186e-09	-0.424465	0.244	0.29	1.39598e-05	Prototypical pM	Insig1
1.37336e-09	-0.559507	0.352	0.371	1.48406e-05	Prototypical pM	Sf1
1.52239e-09	-0.591948	0.251	0.287	1.64509e-05	Prototypical pM	Anapc16
1.70177e-09	-0.48758	0.405	0.416	1.83893e-05	Prototypical pM	Lsm7
1.76061e-09	-0.496433	0.262	0.301	1.90252e-05	Prototypical pM	Cep170
2.26012e-09	-0.560504	0.223	0.264	2.44229e-05	Prototypical pM	Smco4
2.53703e-09	-0.696808	0.24	0.273	2.74151e-05	Prototypical pM	Phip
2.7902e-09	-0.468601	0.444	0.446	3.01509e-05	Prototypical pM	Khdrbs1
3.31079e-09	-0.599271	0.314	0.336	3.57764e-05	Prototypical pM	Rhoq
3.59395e-09	-0.535018	0.306	0.335	3.88362e-05	Prototypical pM	Cbx3
4.69585e-09	-0.358205	0.543	0.523	5.07433e-05	Prototypical pM	Atp6ap2
7.5998e-09	-0.599235	0.311	0.332	8.21235e-05	Prototypical pM	Stat3
7.7576e-09	-0.61414	0.326	0.342	8.38286e-05	Prototypical pM	Hck
8.55033e-09	-0.626025	0.229	0.264	9.23948e-05	Prototypical pM	Tbl1xr1
1.01679e-08	-0.643869	0.238	0.272	0.000109875	Prototypical pM	Smg1
1.01919e-08	-0.590558	0.301	0.323	0.000110134	Prototypical pM	Far1
1.06994e-08	-0.598293	0.22	0.259	0.000115618	Prototypical pM	Mrps6
1.15965e-08	-0.690479	0.286	0.306	0.000125311	Prototypical pM	Fgr
1.18555e-08	-0.596669	0.278	0.306	0.000128111	Prototypical pM	Taok1
1.29314e-08	-0.570425	0.211	0.25	0.000139736	Prototypical pM	Nabp1
1.46828e-08	-0.270388	0.684	0.637	0.000158662	Prototypical pM	Dnaja1
1.4709e-08	-0.521863	0.428	0.425	0.000158946	Prototypical pM	Macf1
1.56502e-08	-0.579511	0.313	0.335	0.000169116	Prototypical pM	Pnn
1.88207e-08	-0.568732	0.357	0.369	0.000203376	Prototypical pM	Pdcd6ip
1.96513e-08	-0.634963	0.216	0.252	0.000212351	Prototypical pM	Dcaf7
1.97772e-08	-0.590831	0.215	0.25	0.000213713	Prototypical pM	Srsf4
2.24151e-08	-0.577165	0.3	0.321	0.000242217	Prototypical pM	Ikzf1
2.33799e-08	-0.382098	0.571	0.54	0.000252643	Prototypical pM	Tmbim4
2.71865e-08	-0.37295	0.264	0.308	0.000293777	Prototypical pM	Ptms
3.079e-08	-0.535663	0.246	0.279	0.000332717	Prototypical pM	Tufm
3.64664e-08	-0.589372	0.273	0.3	0.000394056	Prototypical pM	Tcirg1
3.84731e-08	-0.679942	0.223	0.253	0.00041574	Prototypical pM	Ap3b1
3.86037e-08	-0.509336	0.271	0.304	0.000417152	Prototypical pM	Hook3
3.9582e-08	-0.508875	0.249	0.284	0.000427723	Prototypical pM	Ensa
3.99245e-08	-0.282272	0.21	0.263	0.000431424	Prototypical pM	Gsn
4.31867e-08	-0.33539	0.211	0.259	0.000466675	Prototypical pM	Ddah2
5.80321e-08	-0.501875	0.317	0.336	0.000627095	Prototypical pM	Dpp7
7.57468e-08	-0.399756	0.409	0.417	0.00081852	Prototypical pM	Hnrnpr
7.79199e-08	-0.445086	0.497	0.476	0.000842003	Prototypical pM	Csk
8.02155e-08	-0.367301	0.346	0.378	0.000866808	Prototypical pM	Rhob
8.47041e-08	-0.586026	0.3	0.316	0.000915312	Prototypical pM	1700037H04Rik
9.25826e-08	-0.54191	0.255	0.285	0.00100045	Prototypical pM	Dhx36
1.50474e-07	-0.445037	0.296	0.33	0.00162602	Prototypical pM	Dse
1.81306e-07	-0.409461	0.486	0.47	0.00195919	Prototypical pM	Dnajc7
2.25579e-07	-0.579041	0.227	0.258	0.0024376	Prototypical pM	Usp16
2.48749e-07	-0.652193	0.258	0.28	0.00268798	Prototypical pM	Crtap
2.57274e-07	-0.61255	0.254	0.279	0.00278011	Prototypical pM	Ptpn12
2.63293e-07	-0.367302	0.598	0.557	0.00284515	Prototypical pM	Zfp36l2
2.67063e-07	-0.350248	0.999	0.994	0.00288588	Prototypical pM	Cst3
2.68725e-07	-0.589663	0.264	0.288	0.00290384	Prototypical pM	Was
2.7436e-07	-0.444706	0.393	0.397	0.00296474	Prototypical pM	Zc3h15
2.89991e-07	-0.61474	0.268	0.29	0.00313364	Prototypical pM	Wac
3.01112e-07	-0.427813	0.362	0.385	0.00325381	Prototypical pM	Cdkn1a
3.85829e-07	-0.380768	0.535	0.503	0.00416927	Prototypical pM	Sap18
3.99973e-07	-0.469171	0.392	0.394	0.00432211	Prototypical pM	Srsf11
5.5494e-07	-0.553675	0.269	0.292	0.00599668	Prototypical pM	Bptf
5.59322e-07	-0.459207	0.348	0.359	0.00604403	Prototypical pM	Yy1
6.41091e-07	-0.511448	0.3	0.32	0.00692763	Prototypical pM	Elf1
6.47727e-07	-0.556468	0.289	0.306	0.00699934	Prototypical pM	Riok3
7.09208e-07	-0.413784	0.447	0.439	0.0076637	Prototypical pM	Papola
7.37312e-07	-0.587282	0.25	0.273	0.00796739	Prototypical pM	Wapl
7.40726e-07	-0.653642	0.406	0.395	0.00800428	Prototypical pM	Anxa4
7.61171e-07	-0.386478	0.465	0.455	0.00822521	Prototypical pM	Ssr1
7.90118e-07	-0.366583	0.409	0.416	0.00853802	Prototypical pM	Ubxn4
8.73426e-07	-0.494443	0.275	0.299	0.00943824	Prototypical pM	Gpbp1
8.88616e-07	-0.613337	0.244	0.267	0.00960238	Prototypical pM	Srgap2
9.02757e-07	-0.520799	0.286	0.308	0.00975519	Prototypical pM	Ctdnep1
1.05923e-06	-0.347718	0.526	0.501	0.0114461	Prototypical pM	Bzw1
1.12433e-06	-0.415687	0.464	0.448	0.0121495	Prototypical pM	Saraf
1.22839e-06	-0.422172	0.461	0.444	0.013274	Prototypical pM	Vps35
1.23722e-06	-0.547885	0.302	0.319	0.0133694	Prototypical pM	Hif1a
1.47507e-06	-0.588322	0.229	0.254	0.0159396	Prototypical pM	Gtf2i
2.3634e-06	-0.571329	0.316	0.327	0.0255389	Prototypical pM	Plekho2
3.08634e-06	-0.356464	0.679	0.609	0.033351	Prototypical pM	Ccr1
3.21043e-06	-0.604931	0.306	0.312	0.0346919	Prototypical pM	Sp110
3.24032e-06	-0.483591	0.235	0.261	0.0350149	Prototypical pM	Ipo7
3.46397e-06	-0.473501	0.287	0.31	0.0374317	Prototypical pM	Ier3
3.65369e-06	-0.321171	0.586	0.55	0.0394817	Prototypical pM	Aprt
4.33606e-06	-0.59797	0.232	0.254	0.0468555	Prototypical pM	Smc3
4.50288e-06	-0.463926	0.327	0.336	0.0486581	Prototypical pM	Rps19bp1
4.51511e-06	-0.490909	0.309	0.322	0.0487903	Prototypical pM	Xiap
4.80489e-06	-0.580477	0.258	0.277	0.0519217	Prototypical pM	Baz2b
5.30444e-06	-0.524661	0.368	0.362	0.0573198	Prototypical pM	Cflar
5.43916e-06	-0.44502	0.34	0.353	0.0587756	Prototypical pM	Wipf1
5.55278e-06	-0.367242	0.404	0.405	0.0600033	Prototypical pM	Pa2g4
5.82998e-06	-0.287349	0.619	0.565	0.0629987	Prototypical pM	Atp5g3
5.99863e-06	-0.532465	0.283	0.299	0.0648212	Prototypical pM	Ndfip1
6.31223e-06	-0.26329	0.654	0.594	0.0682099	Prototypical pM	Tpi1
6.44446e-06	-0.331823	0.64	0.571	0.0696388	Prototypical pM	Sec11a
6.48212e-06	-0.323491	0.553	0.517	0.0700458	Prototypical pM	Csnk1a1
6.64855e-06	-0.583747	0.243	0.26	0.0718442	Prototypical pM	Cdc40
6.65815e-06	-0.457596	0.388	0.384	0.071948	Prototypical pM	Gtf2a2
8.53179e-06	-0.365258	0.516	0.491	0.0921945	Prototypical pM	Sf3b1
9.47122e-06	-0.577586	0.269	0.284	0.102346	Prototypical pM	Ankrd44
9.54964e-06	-0.437356	0.324	0.333	0.103193	Prototypical pM	Mrpl41
9.81362e-06	-0.516095	0.287	0.301	0.106046	Prototypical pM	Sec31a
1.00327e-05	-0.601316	0.256	0.272	0.108413	Prototypical pM	Brd4
1.12799e-05	-0.305418	0.64	0.579	0.121891	Prototypical pM	Lamtor1
1.16374e-05	-0.431486	0.367	0.37	0.125753	Prototypical pM	Mycbp2
1.4006e-05	-0.489682	0.334	0.339	0.151349	Prototypical pM	Tcea1
1.4997e-05	-0.454621	0.448	0.426	0.162057	Prototypical pM	Hnrnph1
1.66442e-05	-0.562404	0.249	0.267	0.179857	Prototypical pM	Cd180
1.76005e-05	-0.515585	0.256	0.276	0.190191	Prototypical pM	Actn4
1.83978e-05	-0.5315	0.261	0.278	0.198807	Prototypical pM	Stag2
1.87975e-05	-0.43552	0.537	0.496	0.203126	Prototypical pM	Ier2
1.97143e-05	-0.265411	0.877	0.764	0.213032	Prototypical pM	Mafb
2.04703e-05	-0.559023	0.342	0.341	0.221202	Prototypical pM	Lair1
2.20422e-05	-0.379047	0.414	0.409	0.238188	Prototypical pM	Nfe2l2
2.30584e-05	-0.410621	0.446	0.425	0.249169	Prototypical pM	Diaph1
2.36334e-05	-0.476759	0.267	0.289	0.255383	Prototypical pM	Raph1
2.53765e-05	-0.485825	0.352	0.349	0.274218	Prototypical pM	Cnpy3
2.65809e-05	-0.514735	0.342	0.344	0.287234	Prototypical pM	Trip12
2.69905e-05	-0.435358	0.457	0.431	0.29166	Prototypical pM	Tmem219
2.89588e-05	-0.623029	0.285	0.291	0.312928	Prototypical pM	Anxa11
3.05055e-05	-0.39524	0.461	0.442	0.329642	Prototypical pM	Eif4b
3.05355e-05	-0.398537	0.438	0.421	0.329966	Prototypical pM	Lsm3
3.63322e-05	-0.450765	0.244	0.265	0.392605	Prototypical pM	Spag9
3.95293e-05	-0.562317	0.294	0.301	0.427154	Prototypical pM	Galnt1
4.26637e-05	-0.490407	0.337	0.337	0.461024	Prototypical pM	Pbrm1
4.5679e-05	-0.360613	0.357	0.367	0.493608	Prototypical pM	Gtf3c6
4.95829e-05	-0.37097	0.261	0.287	0.535792	Prototypical pM	Pea15a
5.62434e-05	-0.485012	0.497	0.456	0.607766	Prototypical pM	Rbms1
5.77511e-05	-0.537434	0.262	0.276	0.624058	Prototypical pM	Yme1l1
5.79888e-05	-0.499822	0.281	0.293	0.626627	Prototypical pM	Stx12
6.52835e-05	-0.612968	0.303	0.307	0.705454	Prototypical pM	Sla
7.04986e-05	-0.280509	0.482	0.465	0.761808	Prototypical pM	Vdac1
7.97504e-05	-0.474464	0.405	0.386	0.861782	Prototypical pM	Bnip2
8.0545e-05	-0.535465	0.278	0.287	0.870369	Prototypical pM	Fbxl5
9.12074e-05	-0.512476	0.337	0.332	0.985587	Prototypical pM	Zranb2
9.17708e-05	-0.463511	0.246	0.264	0.991676	Prototypical pM	Nmi
9.23187e-05	-0.535275	0.275	0.285	0.997596	Prototypical pM	Aph1a
9.46551e-05	-0.286273	0.701	0.623	1	Prototypical pM	Dazap2
0.000102117	-0.36038	0.494	0.47	1	Prototypical pM	Tax1bp1
0.00011214	-0.494788	0.259	0.273	1	Prototypical pM	Fam50a
0.000117525	-0.361293	0.536	0.493	1	Prototypical pM	Atp6v0d1
0.000136062	-0.375301	0.259	0.281	1	Prototypical pM	Apex1
0.000151293	-0.374873	0.474	0.445	1	Prototypical pM	Tra2b
0.000155593	-0.319372	0.387	0.387	1	Prototypical pM	Gspt1
0.000182341	-0.594302	0.335	0.328	1	Prototypical pM	Zfhx3
0.000192277	-0.639281	0.257	0.268	1	Prototypical pM	Emp1
0.000203348	-0.371796	0.357	0.356	1	Prototypical pM	Mlec
0.000228499	-0.695883	0.505	0.458	1	Prototypical pM	Ncf1
0.000246074	-0.46658	0.371	0.361	1	Prototypical pM	Arglu1
0.000263048	-0.460618	0.295	0.303	1	Prototypical pM	Psmd1
0.000387045	-0.400557	0.34	0.34	1	Prototypical pM	Rsl1d1
0.000394695	-0.517269	0.356	0.347	1	Prototypical pM	Ehbp1l1
0.000405606	-0.418962	0.493	0.455	1	Prototypical pM	Scarb2
0.000430199	-0.507037	0.286	0.289	1	Prototypical pM	Cd33
0.00044046	-0.316774	0.363	0.364	1	Prototypical pM	Kras
0.000505881	-0.490633	0.246	0.258	1	Prototypical pM	Usp14
0.000529761	-0.451309	0.258	0.27	1	Prototypical pM	Ncoa3
0.000543617	-0.486266	0.339	0.336	1	Prototypical pM	Epsti1
0.000613606	-0.537344	0.243	0.252	1	Prototypical pM	Zfp638
0.00068474	-0.432807	0.415	0.392	1	Prototypical pM	Myo1f
0.000715323	-0.418216	0.375	0.366	1	Prototypical pM	Smarca5
0.000778464	-0.334276	0.452	0.424	1	Prototypical pM	Cib1
0.000849567	-0.546768	0.25	0.256	1	Prototypical pM	Chmp2b
0.0008532	-0.517799	0.266	0.272	1	Prototypical pM	Stat6
0.000881064	-0.458501	0.306	0.307	1	Prototypical pM	Smc1a
0.00105269	-0.471869	0.293	0.295	1	Prototypical pM	Atp2a2
0.00112078	-0.503672	0.325	0.318	1	Prototypical pM	Jmjd1c
0.00145845	-0.522237	0.3	0.298	1	Prototypical pM	Nktr
0.00148191	-0.503846	0.261	0.265	1	Prototypical pM	Ier5
0.00156926	-0.450321	0.261	0.27	1	Prototypical pM	Gls
0.00187551	-0.469824	0.266	0.272	1	Prototypical pM	Rad23b
0.00190677	-0.414144	0.266	0.275	1	Prototypical pM	Slc16a3
0.00204617	-0.384727	0.344	0.338	1	Prototypical pM	Hp1bp3
0.00209711	-0.500228	0.321	0.314	1	Prototypical pM	Rras
0.00232655	-0.369212	0.348	0.343	1	Prototypical pM	Srp72
0.00258357	-0.281599	0.583	0.522	1	Prototypical pM	Srsf5
0.00260088	-0.493799	0.245	0.251	1	Prototypical pM	Gng2
0.00264159	-0.472108	0.262	0.265	1	Prototypical pM	Sel1l
0.00274988	-0.519157	0.272	0.273	1	Prototypical pM	Dnajc10
0.00277675	-0.433686	0.261	0.265	1	Prototypical pM	Pik3r1
0.00282955	-0.4197	0.254	0.26	1	Prototypical pM	Arcn1
0.00287916	-0.427304	0.304	0.301	1	Prototypical pM	Ik
0.00288745	-0.504397	0.25	0.256	1	Prototypical pM	Lypla1
0.00313099	-0.305429	0.573	0.511	1	Prototypical pM	Higd2a
0.00314845	-0.515717	0.334	0.331	1	Prototypical pM	Stab1
0.00328116	-0.477498	0.297	0.294	1	Prototypical pM	Vps26a
0.00362293	-0.477904	0.313	0.307	1	Prototypical pM	Rad23a
0.004159	-0.269465	0.447	0.423	1	Prototypical pM	Gadd45gip1
0.00416464	-0.288835	0.425	0.404	1	Prototypical pM	Cct3
0.00419126	-0.462072	0.319	0.311	1	Prototypical pM	Tmem30a
0.00420778	-0.410592	0.365	0.348	1	Prototypical pM	Nr3c1
0.00428631	-0.309526	0.483	0.448	1	Prototypical pM	Taf10
0.00471082	-0.486213	0.32	0.311	1	Prototypical pM	Mvp
0.00510897	-0.437435	0.255	0.26	1	Prototypical pM	Nrd1
0.00535027	-0.433452	0.331	0.321	1	Prototypical pM	Sirpa
0.00652452	-0.544036	0.338	0.316	1	Prototypical pM	Fgd4
0.00654545	-0.474202	0.253	0.256	1	Prototypical pM	Fndc3b
0.00699279	-0.338673	0.576	0.508	1	Prototypical pM	Tkt
0.00716121	-0.482612	0.285	0.28	1	Prototypical pM	Nfkb1
0.00754233	-0.528715	0.25	0.25	1	Prototypical pM	Bloc1s2
0.00766425	-0.517614	0.264	0.261	1	Prototypical pM	Stt3b
0.008099	-0.418086	0.257	0.261	1	Prototypical pM	Rnps1
0.00852843	-0.349446	0.387	0.369	1	Prototypical pM	Arhgap30
0.00890288	-0.339672	0.384	0.368	1	Prototypical pM	Sod1
0.00905177	-0.574076	0.281	0.274	1	Prototypical pM	Cnn2
0.00921496	-0.467997	0.266	0.264	1	Prototypical pM	Eps15
0.00948787	-0.345885	0.393	0.374	1	Prototypical pM	Eif4g1
6.27727e-135	2.37322	0.314	0.1	6.78322e-131	Transit pM	Gpnmb
5.48468e-151	1.92381	0.648	0.467	5.92675e-147	Transit pM	Dab2
1.41529e-86	1.90567	0.33	0.156	1.52936e-82	Transit pM	Abca1
5.09229e-82	1.62966	0.333	0.153	5.50273e-78	Transit pM	Siglec1
5.08674e-199	1.61225	0.752	0.527	5.49673e-195	Transit pM	Lgmn
3.66244e-112	1.58804	0.5	0.284	3.95763e-108	Transit pM	Stab1
5.07331e-72	1.53276	0.403	0.241	5.48222e-68	Transit pM	Ttyh3
1.23813e-69	1.46485	0.363	0.196	1.33793e-65	Transit pM	Npl
8.83408e-59	1.35536	0.427	0.292	9.5461e-55	Transit pM	Nrp1
3.18863e-101	1.35131	0.56	0.362	3.44563e-97	Transit pM	Maf
2.75652e-36	1.24104	0.549	0.5	2.9787e-32	Transit pM	Hmox1
1.87764e-42	1.23857	0.465	0.381	2.02898e-38	Transit pM	Anxa4
9.82281e-47	1.22358	0.367	0.234	1.06145e-42	Transit pM	Emp1
2.236e-149	1.21978	0.869	0.785	2.41622e-145	Transit pM	Glul
4.29285e-30	1.21229	0.284	0.183	4.63885e-26	Transit pM	Rgl1
1.57901e-100	1.16628	0.501	0.256	1.70628e-96	Transit pM	Lyve1
8.6592e-33	1.14822	0.314	0.209	9.35713e-29	Transit pM	Ap1b1
0	1.14083	0.991	0.938	0	Transit pM	Ctsb
3.03994e-23	1.14062	0.262	0.18	3.28496e-19	Transit pM	Acp2
8.02875e-43	1.1215	0.534	0.437	8.67587e-39	Transit pM	Sdc3
2.66731e-29	1.10364	0.349	0.256	2.8823e-25	Transit pM	Myo5a
1.00916e-49	1.09746	0.623	0.617	1.0905e-45	Transit pM	Calm3
3.17662e-212	1.08487	0.926	0.77	3.43266e-208	Transit pM	Ctsd
7.53736e-16	1.05984	0.317	0.267	8.14487e-12	Transit pM	Itsn1
4.96333e-31	1.05236	0.4	0.321	5.36338e-27	Transit pM	Ap2a2
1.31364e-52	1.00742	0.548	0.46	1.41952e-48	Transit pM	Mpp1
1.17191e-28	1.00389	0.4	0.324	1.26637e-24	Transit pM	Fam20c
1.09013e-10	0.992065	0.265	0.225	1.17799e-06	Transit pM	Pla2g15
2.02241e-22	0.985859	0.399	0.333	2.18542e-18	Transit pM	Me2
8.66687e-22	0.981571	0.314	0.236	9.36542e-18	Transit pM	Mtss1
9.55426e-22	0.975126	0.355	0.278	1.03243e-17	Transit pM	Folr2
2.78215e-22	0.973701	0.276	0.19	3.00639e-18	Transit pM	Prnp
3.09288e-42	0.972903	0.517	0.431	3.34216e-38	Transit pM	Rap2b
8.27285e-19	0.969069	0.289	0.217	8.93964e-15	Transit pM	Adam9
1.53816e-45	0.920891	1	1	1.66213e-41	Transit pM	Ftl1
6.97812e-20	0.916621	0.312	0.238	7.54056e-16	Transit pM	Fndc3b
1.57773e-61	0.907699	0.626	0.549	1.7049e-57	Transit pM	Creg1
2.33382e-15	0.894759	0.317	0.266	2.52192e-11	Transit pM	Tspan4
5.11625e-16	0.89391	0.319	0.264	5.52862e-12	Transit pM	Cmklr1
5.65439e-12	0.885268	0.314	0.272	6.11014e-08	Transit pM	Gnpda1
1.08599e-17	0.882271	0.373	0.319	1.17353e-13	Transit pM	Zfhx3
1.2001e-11	0.86034	0.269	0.214	1.29682e-07	Transit pM	Havcr2
5.75183e-21	0.85712	0.417	0.364	6.21542e-17	Transit pM	Tuba1c
3.55365e-17	0.855646	0.34	0.279	3.84007e-13	Transit pM	Eng
1.29219e-31	0.848769	0.492	0.41	1.39635e-27	Transit pM	Adap2
1.4009e-15	0.833643	0.373	0.319	1.51381e-11	Transit pM	Golga4
8.24937e-23	0.829019	0.38	0.296	8.91427e-19	Transit pM	Dram1
1.50618e-37	0.823229	0.579	0.537	1.62757e-33	Transit pM	BC005537
1.0338e-20	0.804739	0.393	0.321	1.11712e-16	Transit pM	Bmp2k
2.96779e-08	0.798	0.277	0.247	0.000320699	Transit pM	Calu
1.12262e-12	0.793223	0.257	0.195	1.2131e-08	Transit pM	Fmnl2
5.04776e-20	0.788934	0.441	0.396	5.4546e-16	Transit pM	Mfsd1
3.82423e-44	0.788924	0.653	0.635	4.13246e-40	Transit pM	Cltc
6.70143e-29	0.784548	0.567	0.539	7.24157e-25	Transit pM	Lipa
8.53669e-45	0.783088	0.629	0.582	9.22475e-41	Transit pM	Asah1
6.02763e-18	0.77581	0.389	0.328	6.51346e-14	Transit pM	Lair1
5.91488e-17	0.773426	0.42	0.377	6.39162e-13	Transit pM	Cab39
1.13124e-07	0.766376	0.304	0.281	0.00122242	Transit pM	Rin2
2.52441e-13	0.765249	0.388	0.359	2.72788e-09	Transit pM	Glmp
1.75576e-28	0.763643	0.512	0.457	1.89727e-24	Transit pM	Scarb2
3.6262e-09	0.756771	0.378	0.356	3.91847e-05	Transit pM	Lmna
4.70535e-09	0.756487	0.337	0.317	5.0846e-05	Transit pM	Atp6v1a
2.58049e-05	0.751473	0.283	0.273	0.278847	Transit pM	Ntan1
1.44809e-09	0.748761	0.292	0.252	1.56481e-05	Transit pM	Myo9b
2.07912e-13	0.746111	0.51	0.465	2.2467e-09	Transit pM	Ecm1
3.20414e-47	0.7449	0.636	0.516	3.46239e-43	Transit pM	Marco
2.09792e-13	0.734976	0.402	0.371	2.26702e-09	Transit pM	Gas7
6.78574e-41	0.729931	0.647	0.59	7.33267e-37	Transit pM	mt-Nd4l
3.61504e-10	0.729595	0.305	0.26	3.90641e-06	Transit pM	Tlr4
8.85513e-05	0.723761	0.4	0.408	0.956885	Transit pM	Tmcc1
1.29498e-33	0.721615	0.577	0.535	1.39936e-29	Transit pM	P4hb
2.29817e-12	0.711527	0.433	0.418	2.48341e-08	Transit pM	Mgat1
8.7708e-26	0.707975	0.722	0.75	9.47773e-22	Transit pM	Fabp5
5.05728e-71	0.695363	0.795	0.806	5.4649e-67	Transit pM	Cd68
3.09206e-05	0.685132	0.308	0.305	0.334128	Transit pM	Ank
3.412e-06	0.685057	0.355	0.355	0.0368701	Transit pM	Plekhb2
0.000930669	0.68167	0.402	0.416	1	Transit pM	Pf4
1.16708e-15	0.679167	0.433	0.39	1.26115e-11	Transit pM	Trem2
2.76226e-13	0.676948	0.295	0.229	2.9849e-09	Transit pM	Dst
1.0372e-06	0.668417	0.336	0.319	0.011208	Transit pM	Plekho2
9.44056e-09	0.666905	0.264	0.218	0.000102015	Transit pM	Ms4a4a
1.22762e-92	0.664152	0.978	0.973	1.32656e-88	Transit pM	mt-Nd2
6.93963e-07	0.663294	0.294	0.268	0.00749897	Transit pM	Etnk1
0.00982209	0.657809	0.248	0.25	1	Transit pM	Slc6a6
1.19384e-07	0.655393	0.323	0.299	0.00129006	Transit pM	Tmem37
2.97385e-08	0.654896	0.388	0.382	0.000321354	Transit pM	Coro1c
1.6096e-37	0.650938	0.714	0.722	1.73933e-33	Transit pM	Tubb5
1.13847e-12	0.650074	0.441	0.407	1.23024e-08	Transit pM	Arhgap18
5.27337e-07	0.649282	0.307	0.287	0.0056984	Transit pM	Tspan14
2.59614e-08	0.644782	0.274	0.233	0.000280539	Transit pM	Gnptab
7.93811e-35	0.643601	0.528	0.406	8.57793e-31	Transit pM	Cd163
3.13454e-09	0.642523	0.35	0.321	3.38719e-05	Transit pM	Rhoq
3.25475e-17	0.638978	0.329	0.246	3.51708e-13	Transit pM	Dmxl2
0.00047357	0.637977	0.263	0.253	1	Transit pM	Arl8a
4.71833e-10	0.634114	0.394	0.376	5.09862e-06	Transit pM	Pdia4
5.28582e-08	0.632842	0.396	0.388	0.000571186	Transit pM	Ehd4
6.58965e-21	0.630797	0.351	0.255	7.12078e-17	Transit pM	Mrc1
2.72571e-17	0.623056	0.706	0.798	2.9454e-13	Transit pM	Cstb
0.00669048	0.622426	0.398	0.411	1	Transit pM	Trf
3.01058e-06	0.621911	0.306	0.284	0.0325324	Transit pM	Naip2
5.81065e-07	0.620921	0.363	0.354	0.00627899	Transit pM	P2rx4
5.93555e-16	0.619489	0.497	0.48	6.41396e-12	Transit pM	Rpn1
0.000405383	0.61423	0.295	0.292	1	Transit pM	Wdr26
0.000177527	0.613709	0.345	0.352	1	Transit pM	Ehbp1l1
6.14073e-05	0.606201	0.303	0.292	0.663568	Transit pM	Atp2a2
1.41379e-160	0.605432	0.991	0.985	1.52774e-156	Transit pM	Psap
1.09121e-28	0.60446	0.753	0.795	1.17917e-24	Transit pM	Fcgrt
1.84488e-05	0.603132	0.429	0.424	0.199358	Transit pM	Tcn2
1.5567e-07	0.602692	0.448	0.47	0.00168217	Transit pM	Cyfip1
0.000613608	0.601488	0.263	0.25	1	Transit pM	Lpp
4.75237e-05	0.601321	0.401	0.402	0.513542	Transit pM	Prg4
1.01079e-05	0.597205	0.356	0.357	0.109226	Transit pM	Frmd4b
4.43802e-25	0.595688	0.635	0.625	4.79572e-21	Transit pM	Lamp2
6.59571e-53	0.594797	0.795	0.754	7.12733e-49	Transit pM	Msr1
2.83161e-213	0.593425	1	1	3.05983e-209	Transit pM	mt-Nd1
7.86347e-07	0.588445	0.345	0.33	0.00849727	Transit pM	Stk10
1.11738e-05	0.588342	0.258	0.227	0.120744	Transit pM	Atp6v0a1
0.000240399	0.586021	0.296	0.284	1	Transit pM	Pcm1
0.00628689	0.583295	0.314	0.328	1	Transit pM	Magt1
1.13989e-12	0.582163	0.514	0.529	1.23176e-08	Transit pM	Ptbp3
6.68782e-43	0.581834	0.858	0.944	7.22686e-39	Transit pM	Bri3
2.38284e-05	0.580885	0.33	0.323	0.25749	Transit pM	Sirpa
5.61773e-11	0.580684	0.267	0.209	6.07052e-07	Transit pM	Acsl1
7.18544e-07	0.580301	0.381	0.373	0.00776458	Transit pM	Sqstm1
7.89208e-67	0.579627	0.891	0.931	8.52818e-63	Transit pM	Ctsz
1.55097e-26	0.577452	0.64	0.645	1.67598e-22	Transit pM	Lrp1
0.0051577	0.575479	0.268	0.268	1	Transit pM	Sec61a1
1.97861e-22	0.574463	0.657	0.636	2.13808e-18	Transit pM	Plin2
0.000687159	0.57237	0.252	0.236	1	Transit pM	Uhmk1
0.000106478	0.571782	0.338	0.336	1	Transit pM	Pbrm1
1.55644e-06	0.566851	0.452	0.478	0.0168189	Transit pM	Rbms1
1.17207e-06	0.565603	0.437	0.462	0.0126653	Transit pM	Rab1a
2.02735e-13	0.556743	0.515	0.511	2.19075e-09	Transit pM	Tpp1
0.00200643	0.551259	0.266	0.259	1	Transit pM	Cd180
9.32814e-08	0.547517	0.37	0.348	0.001008	Transit pM	Gns
1.57972e-05	0.547171	0.33	0.314	0.170705	Transit pM	Celf1
8.03219e-73	0.546914	0.904	0.895	8.67959e-69	Transit pM	Calr
8.82866e-15	0.545479	0.563	0.568	9.54025e-11	Transit pM	Ctsa
0.00764018	0.545073	0.293	0.3	1	Transit pM	Galnt1
3.15314e-11	0.539873	0.501	0.467	3.40728e-07	Transit pM	Vsig4
5.50601e-05	0.539358	0.288	0.268	0.594979	Transit pM	Spred1
0.00235003	0.538662	0.365	0.363	1	Transit pM	Ednrb
3.92224e-05	0.537245	0.306	0.292	0.423837	Transit pM	Taok1
1.95414e-09	0.53496	0.357	0.311	2.11165e-05	Transit pM	Hspb1
0.00140884	0.530798	0.298	0.296	1	Transit pM	Colgalt1
2.82091e-11	0.529424	0.49	0.48	3.04827e-07	Transit pM	Idh1
6.05374e-05	0.526105	0.391	0.407	0.654167	Transit pM	Atp6v1b2
0.000637827	0.525131	0.353	0.365	1	Transit pM	Ube3a
1.02501e-33	0.522995	0.761	0.777	1.10763e-29	Transit pM	Blvrb
7.81632e-09	0.521187	0.41	0.387	8.44632e-05	Transit pM	Hnmt
2.79137e-08	0.520798	0.485	0.505	0.000301635	Transit pM	Arl6ip1
5.77374e-22	0.520229	0.691	0.717	6.2391e-18	Transit pM	Iqgap1
7.53118e-06	0.516459	0.332	0.3	0.081382	Transit pM	Pdk4
2.73056e-36	0.513967	0.808	0.785	2.95065e-32	Transit pM	Ucp2
2.49565e-34	0.513306	0.71	0.69	2.6968e-30	Transit pM	Cd84
1.73714e-35	0.512755	0.892	0.727	1.87716e-31	Transit pM	C1qa
0.00955873	0.512452	0.327	0.339	1	Transit pM	Nrip1
0.00288412	0.512092	0.401	0.437	1	Transit pM	Nucb1
2.7885e-18	0.508493	0.636	0.613	3.01325e-14	Transit pM	Marcks
0.00495439	0.506657	0.317	0.327	1	Transit pM	Fgd4
5.04608e-05	0.504363	0.343	0.335	0.54528	Transit pM	Fkbp15
1.64065e-07	0.503153	0.306	0.263	0.00177288	Transit pM	Epb41l3
1.22819e-08	0.498603	0.571	0.597	0.000132718	Transit pM	Klf6
0.00088459	0.496253	0.288	0.276	1	Transit pM	Parp14
3.16594e-08	0.495683	0.488	0.498	0.000342111	Transit pM	Qk
8.72446e-143	0.494893	1	1	9.42765e-139	Transit pM	mt-Co1
0.000353206	0.491636	0.293	0.277	1	Transit pM	Raph1
0.000385091	0.486877	0.411	0.431	1	Transit pM	Macf1
1.5279e-39	0.475643	0.89	0.914	1.65105e-35	Transit pM	Grn
3.06248e-06	0.472739	0.516	0.473	0.0330931	Transit pM	Apoe
1.05542e-22	0.472304	0.698	0.74	1.14048e-18	Transit pM	Canx
0.000354534	0.471664	0.297	0.276	1	Transit pM	Ncoa4
0.00818847	0.47139	0.31	0.314	1	Transit pM	Ptprj
0.00231062	0.471096	0.427	0.466	1	Transit pM	Cndp2
0.00640644	0.470169	0.361	0.387	1	Transit pM	Eif4g1
3.12695e-11	0.469668	0.683	0.667	3.37899e-07	Transit pM	Timp2
4.98333e-07	0.46418	0.422	0.405	0.00538499	Transit pM	Rbm47
0.000799095	0.463686	0.406	0.427	1	Transit pM	Syncrip
6.29425e-14	0.462219	0.547	0.466	6.80156e-10	Transit pM	Pltp
1.86884e-06	0.457856	0.46	0.473	0.0201947	Transit pM	Slc11a1
0.00976382	0.456804	0.256	0.247	1	Transit pM	Parp9
0.00139032	0.455429	0.298	0.283	1	Transit pM	Cd4
9.4095e-06	0.447685	0.506	0.544	0.101679	Transit pM	Celf2
2.43026e-05	0.443569	0.452	0.482	0.262614	Transit pM	Ly96
0.00489672	0.439341	0.367	0.382	1	Transit pM	Dync1h1
0.000594481	0.434802	0.53	0.539	1	Transit pM	Hexa
2.13356e-08	0.431217	0.618	0.67	0.000230553	Transit pM	Arhgdia
1.0223e-44	0.428031	0.93	0.933	1.1047e-40	Transit pM	Laptm5
0.00262951	0.427245	0.314	0.306	1	Transit pM	Agfg1
1.04472e-08	0.424263	0.617	0.657	0.000112893	Transit pM	Kctd12
1.12332e-35	0.422953	0.853	0.874	1.21386e-31	Transit pM	Hsp90b1
2.30532e-15	0.422909	0.73	0.78	2.49112e-11	Transit pM	Actr2
1.33372e-29	0.420051	0.825	0.861	1.44122e-25	Transit pM	Ahnak
3.08584e-07	0.420039	0.575	0.627	0.00333456	Transit pM	Capza1
0.000775052	0.417859	0.399	0.401	1	Transit pM	Rnf213
3.7934e-06	0.414554	0.507	0.551	0.0409915	Transit pM	M6pr
3.54413e-28	0.413209	0.814	0.805	3.82978e-24	Transit pM	Mafb
6.58219e-30	0.411975	0.81	0.821	7.11271e-26	Transit pM	Hspa5
7.87189e-06	0.408223	0.632	0.642	0.0850637	Transit pM	Emilin2
6.50137e-15	0.404058	0.685	0.632	7.02538e-11	Transit pM	Lamp1
2.51315e-14	0.401359	0.626	0.639	2.71571e-10	Transit pM	Ccr1
5.68395e-06	0.393532	0.555	0.603	0.0614208	Transit pM	Rpn2
8.69078e-05	0.392975	0.524	0.564	0.939126	Transit pM	Snx6
0.00182586	0.390431	0.465	0.507	1	Transit pM	Nckap1l
0.000135777	0.389193	0.49	0.538	1	Transit pM	Wnk1
1.56017e-18	0.386636	0.784	0.835	1.68592e-14	Transit pM	Sdcbp
7.58008e-11	0.385482	0.707	0.739	8.19103e-07	Transit pM	Zfp36l1
0.000202927	0.383963	0.524	0.563	1	Transit pM	Cdv3
0.000295246	0.383922	0.539	0.594	1	Transit pM	Arf6
1.36284e-05	0.382628	0.423	0.402	0.147269	Transit pM	Ms4a7
1.09141e-05	0.377378	0.49	0.526	0.117938	Transit pM	Cd47
7.23755e-07	0.374939	0.703	0.751	0.00782089	Transit pM	Itgam
0.00897997	0.374056	0.474	0.514	1	Transit pM	Wsb1
1.23959e-62	0.372594	0.999	0.999	1.3395e-58	Transit pM	mt-Cytb
3.32938e-60	0.351116	0.999	0.999	3.59773e-56	Transit pM	mt-Nd4
3.35072e-79	0.349225	1	1	3.62079e-75	Transit pM	mt-Atp6
1.66282e-17	0.347672	0.78	0.642	1.79684e-13	Transit pM	C1qc
0.00794284	0.34645	0.506	0.571	1	Transit pM	Rab10
0.000546556	0.344042	0.225	0.3	1	Transit pM	Cd79b
1.56102e-53	0.341268	0.967	0.966	1.68684e-49	Transit pM	Cybb
7.64724e-10	0.340558	0.692	0.758	8.26361e-06	Transit pM	Plek
2.22827e-62	0.337915	1	1	2.40787e-58	Transit pM	Actb
0.00608467	0.33727	0.276	0.335	1	Transit pM	Hp
7.49337e-05	0.331104	0.594	0.665	0.809733	Transit pM	Lyn
0.000438326	0.326925	0.519	0.55	1	Transit pM	Ddx17
2.10448e-07	0.32394	0.998	1	0.0022741	Transit pM	Fth1
1.28344e-51	0.308735	1	1	1.38689e-47	Transit pM	mt-Co3
7.91667e-05	0.306039	0.262	0.344	0.855475	Transit pM	F13a1
1.49718e-08	0.293981	0.836	0.911	0.000161786	Transit pM	Tuba1b
5.61155e-06	0.286923	0.595	0.624	0.0606384	Transit pM	C5ar1
5.59271e-06	0.282676	0.208	0.289	0.0604348	Transit pM	Cd79a
0.00557125	0.280431	0.199	0.256	1	Transit pM	Anxa6
0.00463774	0.280208	0.583	0.656	1	Transit pM	Fkbp2
1.01974e-07	0.27763	0.806	0.883	0.00110194	Transit pM	Gnas
0.00898611	0.275355	0.201	0.256	1	Transit pM	Szrd1
1.46249e-16	0.27473	0.864	0.702	1.58037e-12	Transit pM	C1qb
0.00561688	0.267681	0.203	0.26	1	Transit pM	Stx16
0.0058888	0.264634	0.57	0.644	1	Transit pM	Flna
0.00524374	0.262793	0.214	0.274	1	Transit pM	Il10rb
0.0015014	0.259749	0.646	0.744	1	Transit pM	Eif4g2
0.000215558	0.256885	0.645	0.72	1	Transit pM	Mbnl1
0.00319771	0.251788	0.201	0.262	1	Transit pM	Bola3
1.31741e-19	-0.250182	0.177	0.307	1.4236e-15	Transit pM	Spop
4.2438e-19	-0.250415	0.332	0.51	4.58585e-15	Transit pM	Ndufab1
5.40957e-05	-0.25274	0.522	0.566	0.584559	Transit pM	Crip1
1.19821e-34	-0.252939	0.886	0.966	1.29479e-30	Transit pM	Gapdh
5.69361e-20	-0.253554	0.306	0.474	6.15251e-16	Transit pM	Rab32
5.46481e-18	-0.255376	0.243	0.387	5.90528e-14	Transit pM	Tbcb
9.5209e-17	-0.256103	0.419	0.589	1.02883e-12	Transit pM	Dek
7.82719e-20	-0.256259	0.387	0.58	8.45806e-16	Transit pM	Tmem167
4.40869e-10	-0.256858	0.375	0.487	4.76403e-06	Transit pM	Nampt
3.00231e-18	-0.258307	0.265	0.416	3.2443e-14	Transit pM	Cct2
3.12794e-20	-0.259606	0.405	0.592	3.38005e-16	Transit pM	Erh
1.77793e-22	-0.260139	0.336	0.521	1.92123e-18	Transit pM	Scand1
1.63694e-18	-0.261561	0.211	0.346	1.76887e-14	Transit pM	Sra1
2.48632e-18	-0.262501	0.161	0.282	2.68672e-14	Transit pM	Arpc5l
3.82732e-12	-0.262637	0.204	0.306	4.13581e-08	Transit pM	Fbxl5
5.68327e-24	-0.263008	0.416	0.616	6.14134e-20	Transit pM	Fis1
4.94597e-14	-0.263161	0.159	0.254	5.34461e-10	Transit pM	Nifk
8.55907e-21	-0.263316	0.283	0.444	9.24893e-17	Transit pM	Mif
7.91837e-20	-0.263562	0.263	0.42	8.55659e-16	Transit pM	Mpc2
6.21499e-14	-0.263899	0.162	0.261	6.71592e-10	Transit pM	Mettl9
1.95174e-24	-0.263961	0.404	0.612	2.10905e-20	Transit pM	Tmem258
9.93583e-17	-0.263978	0.182	0.299	1.07367e-12	Transit pM	Acp1
5.65675e-19	-0.265337	0.237	0.381	6.11268e-15	Transit pM	Bud31
1.17605e-15	-0.265413	0.187	0.303	1.27084e-11	Transit pM	Mrpl11
2.69088e-18	-0.266357	0.228	0.363	2.90777e-14	Transit pM	Cyb5a
2.99516e-18	-0.267019	0.161	0.282	3.23657e-14	Transit pM	Chrac1
9.09654e-18	-0.267362	0.147	0.259	9.82973e-14	Transit pM	Aamp
3.00526e-22	-0.267522	0.559	0.771	3.24748e-18	Transit pM	Serbp1
3.85882e-07	-0.26772	0.209	0.275	0.00416984	Transit pM	Scimp
3.13875e-17	-0.268557	0.169	0.287	3.39173e-13	Transit pM	Psma6
1.82422e-08	-0.268836	0.305	0.381	0.000197125	Transit pM	Nupr1
3.32742e-22	-0.269853	0.296	0.474	3.59561e-18	Transit pM	Lsm5
5.76432e-20	-0.270276	0.326	0.496	6.22892e-16	Transit pM	Timm8b
3.93225e-19	-0.270933	0.222	0.361	4.24919e-15	Transit pM	Hdgf
1.41021e-19	-0.2712	0.242	0.392	1.52388e-15	Transit pM	Tcp1
9.89903e-19	-0.271994	0.358	0.532	1.06969e-14	Transit pM	Lsm4
1.68021e-18	-0.272166	0.222	0.361	1.81563e-14	Transit pM	Fam32a
6.48718e-21	-0.272344	0.301	0.472	7.01004e-17	Transit pM	Dnajb6
1.65687e-17	-0.272507	0.276	0.403	1.79041e-13	Transit pM	S100a13
2.58864e-16	-0.273124	0.185	0.303	2.79729e-12	Transit pM	Cnn2
1.58966e-19	-0.273847	0.266	0.419	1.71779e-15	Transit pM	Gtf2a2
3.37957e-21	-0.273961	0.261	0.423	3.65197e-17	Transit pM	Tmem208
2.90223e-17	-0.273985	0.199	0.324	3.13615e-13	Transit pM	Idh3g
3.75138e-22	-0.274041	0.291	0.469	4.05374e-18	Transit pM	Snrpb2
1.86186e-18	-0.274274	0.343	0.507	2.01193e-14	Transit pM	Igsf6
5.21699e-19	-0.274762	0.168	0.29	5.63748e-15	Transit pM	Mlf2
1.11783e-23	-0.277861	0.503	0.715	1.20793e-19	Transit pM	Psme1
1.4488e-21	-0.277999	0.283	0.457	1.56558e-17	Transit pM	Pdcd5
4.53873e-15	-0.279447	0.219	0.336	4.90455e-11	Transit pM	1700037H04Rik
1.84696e-26	-0.279713	0.557	0.752	1.99582e-22	Transit pM	Ctsh
3.22445e-27	-0.280495	0.626	0.824	3.48434e-23	Transit pM	Cox7a2
5.50328e-21	-0.280546	0.506	0.711	5.94685e-17	Transit pM	Srsf3
6.98707e-18	-0.280903	0.271	0.419	7.55023e-14	Transit pM	Gltp
2.52271e-19	-0.281306	0.254	0.398	2.72604e-15	Transit pM	Card19
1.05663e-12	-0.282276	0.172	0.267	1.1418e-08	Transit pM	Smc3
2.07518e-26	-0.282495	0.399	0.615	2.24244e-22	Transit pM	Spcs1
3.46145e-19	-0.282638	0.278	0.43	3.74044e-15	Transit pM	Phb2
3.23996e-18	-0.285051	0.201	0.334	3.5011e-14	Transit pM	Nans
8.97363e-25	-0.285238	0.379	0.581	9.69691e-21	Transit pM	Gpsm3
1.27809e-24	-0.286614	0.598	0.793	1.3811e-20	Transit pM	Nedd8
3.17528e-31	-0.286791	0.676	0.87	3.43121e-27	Transit pM	Cox5b
1.60476e-19	-0.286996	0.198	0.335	1.7341e-15	Transit pM	Frg1
1.40924e-10	-0.287018	0.245	0.338	1.52283e-06	Transit pM	Dse
2.21268e-22	-0.287109	0.222	0.379	2.39102e-18	Transit pM	Fbl
1.6865e-22	-0.287891	0.43	0.63	1.82243e-18	Transit pM	Ndufb11
3.01559e-16	-0.288426	0.619	0.726	3.25865e-12	Transit pM	Prdx5
2.84346e-18	-0.289483	0.262	0.41	3.07264e-14	Transit pM	Eif4ebp1
4.6574e-19	-0.289885	0.207	0.342	5.03278e-15	Transit pM	Thoc7
2.66199e-19	-0.291438	0.284	0.441	2.87655e-15	Transit pM	Eif1b
1.49551e-23	-0.293981	0.347	0.545	1.61605e-19	Transit pM	Cox14
4.74452e-21	-0.293983	0.344	0.517	5.12693e-17	Transit pM	Tax1bp1
1.15854e-20	-0.295213	0.219	0.365	1.25192e-16	Transit pM	Ech1
6.58194e-27	-0.295875	0.415	0.638	7.11245e-23	Transit pM	Lamtor5
1.23128e-15	-0.296444	0.168	0.277	1.33053e-11	Transit pM	Pcmt1
3.28567e-23	-0.29672	0.269	0.439	3.55049e-19	Transit pM	Pdcd6
3.08708e-18	-0.297051	0.165	0.283	3.33589e-14	Transit pM	Pcbd2
9.10935e-16	-0.297264	0.153	0.258	9.84356e-12	Transit pM	Hsd17b10
1.11388e-16	-0.297303	0.19	0.309	1.20366e-12	Transit pM	Rtf1
9.04939e-23	-0.297659	0.349	0.529	9.77877e-19	Transit pM	Snrpd1
2.1854e-34	-0.297696	0.686	0.857	2.36154e-30	Transit pM	Gmfg
1.25475e-09	-0.297894	0.202	0.28	1.35589e-05	Transit pM	Prkdc
2.14653e-20	-0.300104	0.176	0.308	2.31954e-16	Transit pM	Snw1
1.96505e-30	-0.30049	0.599	0.82	2.12343e-26	Transit pM	Ost4
2.58068e-22	-0.300701	0.338	0.513	2.78869e-18	Transit pM	Pebp1
1.07296e-21	-0.300943	0.247	0.405	1.15944e-17	Transit pM	Raly
2.90501e-31	-0.301124	0.707	0.851	3.13915e-27	Transit pM	Cox8a
1.24034e-24	-0.301503	0.344	0.538	1.34031e-20	Transit pM	Mrpl20
5.90457e-83	-0.301636	0.971	0.995	6.38048e-79	Transit pM	Rpl37a
3.9123e-19	-0.302288	0.24	0.379	4.22763e-15	Transit pM	AB124611
4.39775e-23	-0.302915	0.33	0.517	4.75221e-19	Transit pM	Psma2
1.51576e-22	-0.303021	0.353	0.546	1.63793e-18	Transit pM	Rbm8a
3.26393e-18	-0.305478	0.143	0.254	3.52701e-14	Transit pM	Psmd6
1.74867e-18	-0.305612	0.172	0.296	1.88961e-14	Transit pM	Glrx3
1.58306e-19	-0.305945	0.162	0.283	1.71066e-15	Transit pM	Tmem234
5.33344e-42	-0.306479	0.905	0.961	5.76332e-38	Transit pM	Ppia
2.31301e-11	-0.306839	0.309	0.403	2.49944e-07	Transit pM	Xrcc5
4.67617e-44	-0.307517	0.831	0.942	5.05306e-40	Transit pM	Cox4i1
1.5574e-28	-0.307864	0.514	0.721	1.68292e-24	Transit pM	D8Ertd738e
1.63802e-16	-0.308141	0.189	0.304	1.77005e-12	Transit pM	Was
1.14544e-35	-0.309674	0.731	0.9	1.23776e-31	Transit pM	Uqcrb
4.23491e-18	-0.310076	0.186	0.309	4.57624e-14	Transit pM	Cltb
3.72598e-20	-0.31079	0.263	0.416	4.0263e-16	Transit pM	Smim14
6.11757e-23	-0.311428	0.648	0.776	6.61064e-19	Transit pM	Sec61g
1.24219e-22	-0.312003	0.263	0.429	1.34231e-18	Transit pM	Rnaseh2c
7.2156e-18	-0.312097	0.164	0.282	7.79718e-14	Transit pM	Ppp1r2
2.79177e-23	-0.312245	0.239	0.4	3.01679e-19	Transit pM	Ndufs8
7.83671e-25	-0.312549	0.458	0.655	8.46835e-21	Transit pM	Ndufb8
1.1803e-11	-0.31292	0.186	0.276	1.27544e-07	Transit pM	Plscr1
6.689e-23	-0.313829	0.381	0.575	7.22813e-19	Transit pM	Bax
8.57353e-11	-0.313867	0.231	0.317	9.26455e-07	Transit pM	Slc8a1
9.32994e-21	-0.314436	0.844	0.959	1.00819e-16	Transit pM	S100a11
6.65175e-06	-0.314882	0.509	0.55	0.0718789	Transit pM	Fos
2.91642e-32	-0.315219	0.655	0.829	3.15148e-28	Transit pM	Atp5j
2.09838e-21	-0.316548	0.203	0.346	2.26751e-17	Transit pM	Ube2a
8.62095e-17	-0.316782	0.207	0.324	9.3158e-13	Transit pM	Ppp1r12a
3.18815e-21	-0.316821	0.156	0.282	3.44512e-17	Transit pM	Rexo2
2.10835e-26	-0.317101	0.547	0.766	2.27829e-22	Transit pM	Cox7b
1.91926e-29	-0.318119	0.862	0.95	2.07395e-25	Transit pM	Hsp90ab1
4.53793e-19	-0.318845	0.311	0.47	4.90368e-15	Transit pM	Cib1
5.34809e-57	-0.321557	0.943	0.986	5.77915e-53	Transit pM	Pfn1
3.93711e-23	-0.321935	0.252	0.416	4.25444e-19	Transit pM	Nudc
2.09776e-19	-0.322052	0.162	0.287	2.26683e-15	Transit pM	Fnta
6.54359e-19	-0.322244	0.142	0.256	7.071e-15	Transit pM	Vbp1
1.9602e-28	-0.322344	0.292	0.489	2.11819e-24	Transit pM	Uqcrfs1
2.13029e-30	-0.32258	0.408	0.633	2.30199e-26	Transit pM	Snrpd2
4.33532e-19	-0.323247	0.245	0.386	4.68475e-15	Transit pM	Yy1
2.68259e-21	-0.323418	0.492	0.682	2.8988e-17	Transit pM	Set
2.21938e-22	-0.32356	0.29	0.456	2.39827e-18	Transit pM	Atg3
1.52019e-17	-0.323772	0.207	0.331	1.64272e-13	Transit pM	Lsm8
7.54444e-20	-0.323843	0.505	0.689	8.15252e-16	Transit pM	Btg1
1.91025e-24	-0.323965	0.339	0.526	2.06422e-20	Transit pM	Prdx6
4.58774e-17	-0.325245	0.162	0.274	4.95751e-13	Transit pM	Parl
3.48882e-31	-0.325856	0.593	0.824	3.77002e-27	Transit pM	Myl12a
7.54259e-21	-0.326717	0.184	0.319	8.15052e-17	Transit pM	Emc6
8.21555e-17	-0.327096	0.226	0.352	8.87772e-13	Transit pM	Cbx3
9.65463e-23	-0.327627	0.23	0.378	1.04328e-18	Transit pM	Swi5
2.67282e-23	-0.327864	0.194	0.342	2.88825e-19	Transit pM	Ccnd3
4.20897e-27	-0.329219	0.242	0.418	4.54821e-23	Transit pM	Ndufa8
8.60546e-25	-0.329453	0.262	0.436	9.29906e-21	Transit pM	Psmb5
5.26094e-34	-0.330159	0.544	0.755	5.68498e-30	Transit pM	Cox5a
1.37401e-71	-0.330491	0.886	0.969	1.48475e-67	Transit pM	Rps21
2.25203e-19	-0.331137	0.206	0.337	2.43354e-15	Transit pM	Aimp1
4.431e-25	-0.331599	0.334	0.526	4.78814e-21	Transit pM	Mrpl51
5.70457e-33	-0.331608	0.559	0.767	6.16436e-29	Transit pM	Edf1
2.38886e-23	-0.333033	0.252	0.417	2.58141e-19	Transit pM	Ssna1
2.90885e-26	-0.333105	0.382	0.589	3.1433e-22	Transit pM	Cct5
1.51791e-22	-0.334634	0.181	0.319	1.64026e-18	Transit pM	Pdlim1
3.99846e-21	-0.335132	0.215	0.362	4.32074e-17	Transit pM	Lsm10
2.44415e-24	-0.335712	0.374	0.568	2.64115e-20	Transit pM	Anapc11
6.63093e-22	-0.335741	0.391	0.567	7.16538e-18	Transit pM	Mtpn
1.36126e-122	-0.336578	0.989	0.998	1.47098e-118	Transit pM	Rplp2
6.88271e-23	-0.336694	0.214	0.364	7.43746e-19	Transit pM	Echs1
2.49991e-46	-0.336987	0.973	0.996	2.7014e-42	Transit pM	Rps29
7.85511e-20	-0.337109	0.17	0.295	8.48823e-16	Transit pM	Rnf187
6.15341e-22	-0.339374	0.279	0.441	6.64937e-18	Transit pM	Pa2g4
6.74772e-16	-0.340623	0.196	0.307	7.29159e-12	Transit pM	Fmnl1
1.04661e-23	-0.341283	0.275	0.444	1.13097e-19	Transit pM	Tomm22
9.1839e-24	-0.34147	0.193	0.341	9.92413e-20	Transit pM	Ndufs4
8.69091e-22	-0.342276	0.186	0.326	9.3914e-18	Transit pM	Suclg1
1.76465e-18	-0.34233	0.148	0.258	1.90688e-14	Transit pM	Ccdc85b
1.72718e-14	-0.342375	0.258	0.374	1.86639e-10	Transit pM	Dock10
6.16401e-28	-0.342582	0.342	0.551	6.66083e-24	Transit pM	Psmd8
1.07811e-36	-0.34266	0.81	0.955	1.165e-32	Transit pM	Arpc3
7.59847e-18	-0.342742	0.142	0.251	8.21091e-14	Transit pM	Yif1a
3.05559e-16	-0.342828	0.348	0.484	3.30187e-12	Transit pM	Phpt1
9.14795e-20	-0.343511	0.171	0.297	9.88528e-16	Transit pM	Magoh
1.76819e-27	-0.343912	0.289	0.476	1.91071e-23	Transit pM	Tmem14c
5.43335e-14	-0.344077	0.229	0.337	5.87127e-10	Transit pM	Ddx46
1.01852e-22	-0.34523	0.177	0.316	1.10062e-18	Transit pM	Dnajc19
9.5007e-42	-0.345408	0.755	0.893	1.02665e-37	Transit pM	Dbi
5.11903e-13	-0.345603	0.283	0.395	5.53162e-09	Transit pM	Ogfrl1
1.53375e-26	-0.345877	0.263	0.44	1.65737e-22	Transit pM	Txn2
3.79894e-22	-0.345925	0.24	0.396	4.10514e-18	Transit pM	Mcts1
1.2959e-25	-0.347156	0.422	0.585	1.40035e-21	Transit pM	Mrpl33
7.57349e-09	-0.347792	0.404	0.452	8.18391e-05	Transit pM	Gngt2
1.85412e-25	-0.348419	0.203	0.358	2.00357e-21	Transit pM	Ypel3
5.48901e-20	-0.350142	0.172	0.297	5.93142e-16	Transit pM	Chd1
6.63123e-21	-0.351144	0.199	0.337	7.16571e-17	Transit pM	Txnl1
1.03052e-12	-0.352343	0.252	0.354	1.11358e-08	Transit pM	Irf1
2.79427e-29	-0.353723	0.299	0.503	3.01949e-25	Transit pM	Ube2i
1.02053e-39	-0.354101	0.898	0.979	1.10278e-35	Transit pM	S100a10
7.62956e-14	-0.355478	0.184	0.286	8.24451e-10	Transit pM	Ier5
2.41377e-24	-0.356099	0.547	0.749	2.60832e-20	Transit pM	Psme2
6.37781e-24	-0.356567	0.445	0.622	6.89186e-20	Transit pM	Ostf1
4.25886e-14	-0.359261	0.198	0.297	4.60212e-10	Transit pM	Hmgn3
2.14911e-108	-0.35988	0.973	0.998	2.32233e-104	Transit pM	Rps28
4.06627e-16	-0.360758	0.268	0.39	4.39401e-12	Transit pM	Gimap4
2.46211e-45	-0.360935	0.978	0.998	2.66056e-41	Transit pM	Rps12
1.5451e-24	-0.361014	0.186	0.338	1.66963e-20	Transit pM	Ubald2
1.06321e-22	-0.361416	0.143	0.271	1.1489e-18	Transit pM	Ube2e1
7.64801e-59	-0.362119	0.897	0.957	8.26444e-55	Transit pM	Rpsa
1.33457e-19	-0.36334	0.16	0.281	1.44214e-15	Transit pM	Rgs2
3.22916e-18	-0.364911	0.444	0.609	3.48943e-14	Transit pM	Zfp36l2
1.45236e-28	-0.365824	0.302	0.496	1.56942e-24	Transit pM	Eif3g
8.21508e-36	-0.366318	0.574	0.8	8.87722e-32	Transit pM	Park7
3.77719e-22	-0.366932	0.144	0.27	4.08163e-18	Transit pM	Sarnp
1.81774e-21	-0.367285	0.177	0.309	1.96425e-17	Transit pM	Mrps36
9.99023e-22	-0.367482	0.448	0.579	1.07954e-17	Transit pM	Gabarap
3.02022e-21	-0.367486	0.18	0.315	3.26365e-17	Transit pM	Pin1
1.09692e-23	-0.368035	0.28	0.452	1.18533e-19	Transit pM	Mdh2
2.30272e-25	-0.369197	0.238	0.403	2.48832e-21	Transit pM	Mrpl18
2.83649e-18	-0.369648	0.143	0.253	3.06511e-14	Transit pM	Pin4
2.02042e-18	-0.369674	0.175	0.292	2.18327e-14	Transit pM	Anxa3
9.24179e-23	-0.369868	0.186	0.329	9.98667e-19	Transit pM	Cfdp1
5.787e-25	-0.36989	0.269	0.444	6.25344e-21	Transit pM	Polr2e
3.18899e-32	-0.369948	0.398	0.624	3.44602e-28	Transit pM	Psma4
1.40991e-51	-0.370078	0.76	0.915	1.52355e-47	Transit pM	Chchd2
1.44116e-17	-0.370634	0.165	0.277	1.55732e-13	Transit pM	Mrpl21
3.43924e-29	-0.371051	0.338	0.546	3.71644e-25	Transit pM	Tomm20
3.70079e-28	-0.371098	0.252	0.431	3.99907e-24	Transit pM	Mrps33
1.90628e-27	-0.372447	0.387	0.59	2.05993e-23	Transit pM	Srsf5
2.56293e-26	-0.373902	0.236	0.406	2.7695e-22	Transit pM	Bin2
7.07031e-24	-0.374644	0.282	0.448	7.64018e-20	Transit pM	Lsm7
2.25217e-20	-0.375127	0.173	0.299	2.43369e-16	Transit pM	Glrx5
6.2921e-25	-0.375805	0.263	0.435	6.79925e-21	Transit pM	Tnfaip8l2
1.43716e-27	-0.376133	0.534	0.692	1.55299e-23	Transit pM	Eif5a
5.40984e-27	-0.377276	0.312	0.502	5.84588e-23	Transit pM	Polr1d
1.78497e-32	-0.377961	0.376	0.596	1.92884e-28	Transit pM	Snrpe
2.59785e-41	-0.378286	0.652	0.828	2.80724e-37	Transit pM	Sub1
2.15332e-92	-0.378528	0.999	1	2.32688e-88	Transit pM	Rplp1
7.05667e-28	-0.380077	0.268	0.447	7.62543e-24	Transit pM	Bag1
1.94294e-17	-0.38008	0.196	0.315	2.09954e-13	Transit pM	Myd88
3.44327e-22	-0.382584	0.143	0.267	3.7208e-18	Transit pM	Tonsl
9.23606e-45	-0.383227	0.606	0.836	9.98049e-41	Transit pM	Tomm7
1.47968e-84	-0.383409	0.953	0.997	1.59895e-80	Transit pM	Eif1
5.02217e-11	-0.384043	0.28	0.379	5.42695e-07	Transit pM	Fcgr1
1.67499e-32	-0.385043	0.308	0.515	1.80999e-28	Transit pM	Ssu72
2.52409e-61	-0.38531	0.748	0.918	2.72754e-57	Transit pM	Cox7c
4.95619e-26	-0.38632	0.201	0.361	5.35566e-22	Transit pM	Polr3gl
1.88378e-34	-0.38696	0.443	0.672	2.03562e-30	Transit pM	Zfp706
1.31568e-27	-0.387889	0.254	0.432	1.42172e-23	Transit pM	Esd
5.59265e-22	-0.388715	0.34	0.515	6.04342e-18	Transit pM	Ncf1
2.93595e-24	-0.389398	0.198	0.345	3.17259e-20	Transit pM	Acaa1a
2.9062e-29	-0.390081	0.253	0.44	3.14044e-25	Transit pM	Psma5
7.5615e-22	-0.391628	0.262	0.405	8.17095e-18	Transit pM	Prdx2
4.59342e-22	-0.391666	0.211	0.357	4.96365e-18	Transit pM	Usp3
7.55208e-24	-0.391713	0.239	0.401	8.16077e-20	Transit pM	Med28
8.46391e-18	-0.391802	0.296	0.412	9.1461e-14	Transit pM	Aldoa
1.33842e-31	-0.392624	0.371	0.581	1.4463e-27	Transit pM	Higd2a
1.2646e-13	-0.392919	0.295	0.396	1.36652e-09	Transit pM	Lpar6
4.15242e-26	-0.394546	0.152	0.292	4.4871e-22	Transit pM	Trappc6a
8.66884e-21	-0.395404	0.294	0.447	9.36754e-17	Transit pM	Ssbp1
1.14031e-44	-0.396052	0.62	0.841	1.23221e-40	Transit pM	Sumo2
1.60346e-24	-0.396163	0.159	0.299	1.7327e-20	Transit pM	Trappc4
5.25132e-28	-0.397027	0.249	0.427	5.67457e-24	Transit pM	Dctn3
2.12453e-30	-0.397162	0.271	0.463	2.29576e-26	Transit pM	Nol7
4.05868e-20	-0.397677	0.138	0.256	4.38581e-16	Transit pM	Vamp4
2.76492e-32	-0.399515	0.467	0.689	2.98777e-28	Transit pM	Psmb8
1.55862e-39	-0.399587	0.497	0.74	1.68424e-35	Transit pM	Brk1
1.15251e-46	-0.400839	0.793	0.951	1.2454e-42	Transit pM	Tspo
2.51033e-24	-0.402191	0.175	0.319	2.71266e-20	Transit pM	Itga4
2.46478e-25	-0.402217	0.187	0.335	2.66344e-21	Transit pM	Fkbp3
1.24036e-18	-0.405706	0.291	0.427	1.34033e-14	Transit pM	Ezr
1.16023e-22	-0.411393	0.303	0.464	1.25375e-18	Transit pM	Srsf9
1.28367e-30	-0.412071	0.29	0.488	1.38713e-26	Transit pM	Vdac2
1.3761e-22	-0.412433	0.139	0.263	1.48702e-18	Transit pM	Imp3
9.16957e-59	-0.412824	0.853	0.955	9.90864e-55	Transit pM	Arpc1b
1.52992e-25	-0.413235	0.182	0.332	1.65324e-21	Transit pM	Mrpl17
4.67453e-10	-0.413246	0.193	0.269	5.0513e-06	Transit pM	Tnfsf13b
1.84061e-36	-0.41353	0.339	0.568	1.98897e-32	Transit pM	Sf3b6
2.09042e-38	-0.414102	0.608	0.784	2.2589e-34	Transit pM	Ldha
2.85274e-51	-0.414367	0.729	0.925	3.08267e-47	Transit pM	Dynll1
5.88056e-32	-0.415322	0.238	0.43	6.35453e-28	Transit pM	Syf2
3.61895e-25	-0.416586	0.162	0.303	3.91063e-21	Transit pM	Mrpl43
7.86549e-31	-0.417215	0.321	0.523	8.49945e-27	Transit pM	Ndufa12
4.94066e-20	-0.418687	0.142	0.258	5.33887e-16	Transit pM	Mrpl4
6.87031e-27	-0.418693	0.189	0.345	7.42406e-23	Transit pM	Ptpn1
3.00735e-17	-0.420257	0.472	0.571	3.24974e-13	Transit pM	Rpl22l1
1.26114e-57	-0.42132	0.726	0.899	1.36278e-53	Transit pM	Rpl36al
6.36361e-33	-0.423023	0.554	0.772	6.87652e-29	Transit pM	Myl12b
7.62397e-22	-0.423111	0.173	0.304	8.23847e-18	Transit pM	Pdlim2
2.81631e-25	-0.423295	0.174	0.318	3.04331e-21	Transit pM	Polr2g
3.28801e-31	-0.425258	0.233	0.417	3.55303e-27	Transit pM	Lat2
2.8745e-31	-0.425992	0.26	0.451	3.10619e-27	Transit pM	Nhp2
1.09564e-26	-0.426794	0.29	0.474	1.18395e-22	Transit pM	Ssr2
4.85308e-28	-0.426924	0.181	0.338	5.24424e-24	Transit pM	Commd1
4.55288e-38	-0.427089	0.404	0.623	4.91985e-34	Transit pM	Atp5g1
2.43704e-39	-0.429792	0.351	0.585	2.63346e-35	Transit pM	Snrpd3
1.07735e-32	-0.431216	0.344	0.551	1.16419e-28	Transit pM	Sri
1.93716e-21	-0.431392	0.132	0.251	2.09329e-17	Transit pM	Fam174a
2.94867e-21	-0.432121	0.148	0.269	3.18633e-17	Transit pM	Fam162a
3.51834e-42	-0.432196	0.793	0.956	3.80191e-38	Transit pM	Uba52
6.81235e-47	-0.433741	0.659	0.839	7.36143e-43	Transit pM	Pycard
2.47761e-66	-0.434542	0.982	1	2.6773e-62	Transit pM	Tpt1
8.67962e-33	-0.435259	0.328	0.535	9.3792e-29	Transit pM	Drap1
1.63883e-28	-0.435387	0.542	0.742	1.77092e-24	Transit pM	Hcst
7.98159e-38	-0.437597	0.373	0.594	8.62491e-34	Transit pM	Ndufa6
1.66544e-26	-0.438307	0.181	0.332	1.79968e-22	Transit pM	Mrpl42
1.5732e-34	-0.438427	0.336	0.55	1.7e-30	Transit pM	Ranbp1
1.07846e-40	-0.439299	0.339	0.58	1.16538e-36	Transit pM	Nsa2
7.01923e-34	-0.440298	0.348	0.564	7.58497e-30	Transit pM	Psmb9
1.32916e-42	-0.440341	0.422	0.674	1.43629e-38	Transit pM	Pgls
5.95617e-34	-0.44075	0.281	0.482	6.43624e-30	Transit pM	Supt4a
6.16582e-27	-0.443487	0.204	0.361	6.66278e-23	Transit pM	Use1
8.64686e-22	-0.44388	0.218	0.353	9.3438e-18	Transit pM	Ddt
7.44744e-47	-0.444033	0.78	0.893	8.0477e-43	Transit pM	Rps26
4.89757e-38	-0.444577	0.54	0.766	5.29232e-34	Transit pM	Hnrnpa1
8.52972e-59	-0.445534	0.64	0.865	9.21722e-55	Transit pM	Eef1d
2.57826e-26	-0.447155	0.167	0.311	2.78606e-22	Transit pM	Pold4
4.14899e-36	-0.449789	0.396	0.614	4.4834e-32	Transit pM	Atp5c1
9.31314e-23	-0.450289	0.147	0.275	1.00638e-18	Transit pM	Prmt1
7.26274e-23	-0.450865	0.26	0.409	7.84812e-19	Transit pM	Glrx
2.17434e-48	-0.451124	0.722	0.869	2.3496e-44	Transit pM	Rpl36a
6.99094e-40	-0.453421	0.451	0.695	7.55441e-36	Transit pM	Ran
3.48733e-33	-0.453451	0.272	0.469	3.76841e-29	Transit pM	Ufc1
2.07909e-22	-0.456197	0.196	0.331	2.24667e-18	Transit pM	Ppm1g
7.56519e-68	-0.456938	0.985	0.999	8.17495e-64	Transit pM	Cst3
9.06985e-32	-0.45734	0.349	0.538	9.80088e-28	Transit pM	Capg
3.42611e-16	-0.458979	0.335	0.427	3.70226e-12	Transit pM	Eef1g
1.25627e-14	-0.459099	0.158	0.251	1.35753e-10	Transit pM	Nup214
5.73694e-82	-0.46197	0.896	0.982	6.19934e-78	Transit pM	Rpl27
5.55653e-33	-0.46245	0.384	0.6	6.00439e-29	Transit pM	Tmbim4
6.0012e-164	-0.464627	0.979	0.997	6.4849e-160	Transit pM	Rpl27a
8.54133e-23	-0.465633	0.178	0.312	9.22976e-19	Transit pM	Stk17b
6.95948e-25	-0.465851	0.18	0.316	7.52041e-21	Transit pM	Calml4
9.44453e-39	-0.466273	0.382	0.613	1.02058e-34	Transit pM	Anp32b
1.16899e-24	-0.466865	0.153	0.289	1.26321e-20	Transit pM	Cdc26
8.68233e-35	-0.467246	0.262	0.461	9.38212e-31	Transit pM	Eif6
2.43494e-55	-0.468025	0.604	0.809	2.6312e-51	Transit pM	Hint1
2.77108e-25	-0.470101	0.232	0.384	2.99443e-21	Transit pM	Rnase6
3.24313e-08	-0.470308	0.504	0.545	0.000350453	Transit pM	Timp1
4.07328e-30	-0.470483	0.242	0.42	4.40159e-26	Transit pM	Hprt
2.61081e-41	-0.470824	0.348	0.587	2.82124e-37	Transit pM	Tkt
1.79966e-36	-0.471764	0.305	0.516	1.94471e-32	Transit pM	Eif3i
3.4247e-21	-0.472007	0.187	0.317	3.70073e-17	Transit pM	Ckb
3.61078e-30	-0.473849	0.522	0.719	3.90181e-26	Transit pM	Nap1l1
5.33857e-26	-0.478623	0.279	0.443	5.76885e-22	Transit pM	Dock8
5.12932e-31	-0.48049	0.504	0.71	5.54274e-27	Transit pM	Ywhah
2.64361e-37	-0.482118	0.269	0.48	2.85669e-33	Transit pM	Gabarapl2
2.76691e-31	-0.482799	0.207	0.381	2.98993e-27	Transit pM	Lsm6
6.31765e-21	-0.485036	0.183	0.306	6.82685e-17	Transit pM	Uxt
1.65709e-19	-0.486408	0.157	0.266	1.79065e-15	Transit pM	Pak1
2.18294e-192	-0.486575	0.997	1	2.35888e-188	Transit pM	Eef1a1
6.10599e-45	-0.487358	0.517	0.757	6.59813e-41	Transit pM	Prelid1
1.20328e-44	-0.490987	0.458	0.701	1.30026e-40	Transit pM	Psmb1
4.34215e-36	-0.491196	0.218	0.414	4.69213e-32	Transit pM	Vdac3
1.05102e-164	-0.491421	0.987	0.997	1.13573e-160	Transit pM	Rpl13a
5.47177e-33	-0.491476	0.384	0.591	5.9128e-29	Transit pM	Ifngr1
3.5322e-27	-0.491585	0.158	0.302	3.8169e-23	Transit pM	Mrpl30
2.98448e-38	-0.491784	0.582	0.796	3.22503e-34	Transit pM	Junb
2.99826e-23	-0.497085	0.322	0.485	3.23992e-19	Transit pM	Dusp6
6.58315e-35	-0.499135	0.409	0.611	7.11375e-31	Transit pM	Commd6
6.94126e-24	-0.502107	0.207	0.347	7.50073e-20	Transit pM	Rel
1.99767e-20	-0.502135	0.158	0.274	2.15868e-16	Transit pM	Smco4
3.01876e-32	-0.503565	0.264	0.453	3.26207e-28	Transit pM	Eif3l
1.44189e-20	-0.505862	0.237	0.383	1.55811e-16	Transit pM	Plac8
5.66646e-18	-0.506369	0.187	0.297	6.12318e-14	Transit pM	Insig1
4.91262e-24	-0.506651	0.145	0.272	5.30858e-20	Transit pM	Mrps24
4.07578e-30	-0.50843	0.942	0.984	4.40428e-26	Transit pM	S100a6
6.92411e-63	-0.508471	0.634	0.854	7.4822e-59	Transit pM	Npm1
1.55614e-35	-0.508668	0.638	0.778	1.68157e-31	Transit pM	Rps17
7.14144e-27	-0.509144	0.134	0.269	7.71704e-23	Transit pM	Cript
1.15721e-35	-0.509221	0.787	0.883	1.25048e-31	Transit pM	Ubb
2.30491e-26	-0.511156	0.557	0.674	2.49068e-22	Transit pM	Lst1
3.59567e-17	-0.511408	0.175	0.285	3.88548e-13	Transit pM	Tppp3
5.9969e-197	-0.512654	0.977	0.997	6.48026e-193	Transit pM	Rps15
1.50786e-36	-0.51381	0.252	0.455	1.6294e-32	Transit pM	Paip2
9.80203e-120	-0.514763	0.896	0.987	1.05921e-115	Transit pM	Rpl22
3.66291e-40	-0.517086	0.387	0.614	3.95814e-36	Transit pM	Aprt
1.29472e-31	-0.517514	0.21	0.383	1.39907e-27	Transit pM	Siva1
1.82882e-17	-0.519684	0.157	0.261	1.97622e-13	Transit pM	Tlr2
9.95942e-33	-0.524516	0.216	0.395	1.07622e-28	Transit pM	Limd2
3.54731e-34	-0.525901	0.217	0.4	3.83323e-30	Transit pM	C1qbp
1.7727e-43	-0.527487	0.293	0.521	1.91558e-39	Transit pM	Eif3m
2.47902e-30	-0.52905	0.451	0.65	2.67883e-26	Transit pM	Coro1a
2.10638e-142	-0.529176	0.954	0.993	2.27616e-138	Transit pM	Rpl23
1.8887e-166	-0.529612	0.97	0.996	2.04092e-162	Transit pM	Rpl35
3.12025e-23	-0.529928	0.723	0.865	3.37174e-19	Transit pM	Txnip
6.1313e-27	-0.530163	0.297	0.465	6.62548e-23	Transit pM	Pou2f2
1.15574e-21	-0.530376	0.222	0.352	1.2489e-17	Transit pM	Ifitm6
1.9141e-46	-0.531972	0.397	0.63	2.06838e-42	Transit pM	Smdt1
4.87051e-28	-0.53384	0.208	0.367	5.26307e-24	Transit pM	Pole4
2.936e-29	-0.53694	0.143	0.288	3.17264e-25	Transit pM	Grpel1
2.29654e-77	-0.539396	0.653	0.883	2.48165e-73	Transit pM	Atp5g2
1.07805e-182	-0.542378	0.994	1	1.16494e-178	Transit pM	Rps19
9.78467e-40	-0.542764	0.423	0.647	1.05733e-35	Transit pM	Sec11a
1.41844e-28	-0.543632	0.171	0.321	1.53276e-24	Transit pM	Unc119
3.8571e-221	-0.547185	0.976	0.997	4.16798e-217	Transit pM	Rpl8
6.00236e-123	-0.547753	0.933	0.988	6.48615e-119	Transit pM	Rpl35a
1.86793e-26	-0.549039	0.145	0.28	2.01848e-22	Transit pM	Dapp1
2.71334e-31	-0.556036	0.14	0.292	2.93204e-27	Transit pM	Impdh2
2.24418e-46	-0.556312	0.317	0.559	2.42506e-42	Transit pM	Sumo1
1.05581e-34	-0.556734	0.132	0.291	1.14091e-30	Transit pM	Ift20
7.2613e-43	-0.558628	0.377	0.585	7.84656e-39	Transit pM	Rac2
2.57271e-36	-0.559417	0.196	0.382	2.78007e-32	Transit pM	Pfdn1
1.83469e-45	-0.560088	0.282	0.513	1.98257e-41	Transit pM	Ubxn1
4.23773e-50	-0.561224	0.373	0.613	4.57929e-46	Transit pM	Snrpb
1.02359e-224	-0.561584	0.991	1	1.10609e-220	Transit pM	Rpl21
1.50258e-137	-0.563399	0.861	0.965	1.62369e-133	Transit pM	Rps10
2.2258e-28	-0.563725	0.611	0.764	2.4052e-24	Transit pM	Ap1s2
5.91335e-55	-0.565239	0.501	0.742	6.38996e-51	Transit pM	Slc25a5
1.255e-58	-0.565456	0.57	0.816	1.35615e-54	Transit pM	Anxa1
4.47089e-23	-0.569161	0.477	0.63	4.83124e-19	Transit pM	Tuba1a
3.96141e-215	-0.572386	0.977	0.999	4.2807e-211	Transit pM	Rpl39
2.32991e-41	-0.574469	0.794	0.917	2.5177e-37	Transit pM	S100a4
5.10747e-30	-0.575389	0.276	0.437	5.51913e-26	Transit pM	Msrb1
2.99833e-25	-0.575792	0.172	0.312	3.24e-21	Transit pM	Hmgb2
5.18141e-40	-0.576355	0.396	0.615	5.59903e-36	Transit pM	Ifi30
2.14633e-101	-0.58022	0.815	0.935	2.31932e-97	Transit pM	Rpl31
5.57191e-33	-0.580797	0.388	0.56	6.02101e-29	Transit pM	Gstp1
9.32486e-19	-0.581928	0.188	0.298	1.00764e-14	Transit pM	Gstk1
3.36294e-53	-0.586562	0.327	0.583	3.63399e-49	Transit pM	Cd48
9.58522e-33	-0.587095	0.3	0.485	1.03578e-28	Transit pM	Ptpre
1.108e-91	-0.587695	0.84	0.939	1.1973e-87	Transit pM	Rpl4
0.00789601	-0.588056	0.626	0.556	1	Transit pM	S100a9
2.13459e-210	-0.593724	0.981	0.999	2.30664e-206	Transit pM	Rps27
3.53542e-32	-0.597577	0.142	0.295	3.82037e-28	Transit pM	Ube2s
1.73792e-43	-0.600282	0.604	0.784	1.87799e-39	Transit pM	Ptprc
2.4274e-26	-0.601373	0.166	0.303	2.62304e-22	Transit pM	Apex1
5.25798e-27	-0.603205	0.279	0.424	5.68178e-23	Transit pM	Glipr1
7.35194e-46	-0.603903	0.458	0.693	7.94451e-42	Transit pM	Jund
8.44437e-33	-0.608476	0.169	0.33	9.12498e-29	Transit pM	Casp1
1.09987e-184	-0.610086	0.925	0.987	1.18851e-180	Transit pM	Rps25
2.42596e-243	-0.616541	0.98	0.999	2.62149e-239	Transit pM	Rps9
5.88404e-218	-0.619594	0.981	0.997	6.3583e-214	Transit pM	Rps11
2.36422e-137	-0.624012	0.975	0.999	2.55477e-133	Transit pM	Rpl28
6.27616e-41	-0.625182	0.439	0.613	6.78202e-37	Transit pM	Cox7a2l
3.24341e-35	-0.625354	0.194	0.368	3.50482e-31	Transit pM	Evi2a
1.31639e-61	-0.625707	0.445	0.681	1.42249e-57	Transit pM	Alox5ap
1.55821e-248	-0.631545	0.97	0.999	1.6838e-244	Transit pM	Rpl19
5.39716e-55	-0.632774	0.473	0.682	5.83217e-51	Transit pM	Eif3f
4.65319e-30	-0.633912	0.125	0.262	5.02823e-26	Transit pM	Smagp
9.32184e-223	-0.635129	0.989	0.999	1.00732e-218	Transit pM	Rpl32
1.91642e-219	-0.637603	0.976	0.998	2.07088e-215	Transit pM	Rps2
1.11607e-64	-0.638793	0.45	0.7	1.20603e-60	Transit pM	Eif3h
4.18261e-32	-0.642287	0.274	0.437	4.51973e-28	Transit pM	Plekho1
1.18077e-177	-0.644511	0.971	0.994	1.27594e-173	Transit pM	Rpl37
1.03229e-260	-0.646348	0.965	0.998	1.11549e-256	Transit pM	Rpl9
4.98e-278	-0.652136	0.99	0.999	5.38139e-274	Transit pM	Rps24
3.48022e-243	-0.652197	0.971	0.997	3.76073e-239	Transit pM	Rps16
6.93339e-234	-0.653826	0.971	0.998	7.49222e-230	Transit pM	Fau
3.77988e-272	-0.6555	0.981	0.999	4.08454e-268	Transit pM	Rps27a
3.73131e-51	-0.657917	0.301	0.546	4.03205e-47	Transit pM	Pnrc1
4.34811e-280	-0.659777	0.993	0.999	4.69857e-276	Transit pM	Rps8
3.66881e-94	-0.660349	0.569	0.837	3.96451e-90	Transit pM	Eif3k
9.2694e-196	-0.660377	0.912	0.985	1.00165e-191	Transit pM	Rpl24
0	-0.661746	0.997	1	0	Transit pM	Rpl13
2.02233e-36	-0.663159	0.221	0.399	2.18532e-32	Transit pM	Smap2
1.1149e-164	-0.664981	0.915	0.982	1.20476e-160	Transit pM	Rpl23a
3.5676e-219	-0.668312	0.92	0.987	3.85515e-215	Transit pM	Rpl7
5.69301e-25	-0.669714	0.147	0.272	6.15187e-21	Transit pM	Mrps6
4.32894e-36	-0.670323	0.19	0.364	4.67785e-32	Transit pM	Rsl24d1
1.58036e-175	-0.677674	0.92	0.987	1.70774e-171	Transit pM	Rpl14
4.42607e-29	-0.679478	0.128	0.264	4.78281e-25	Transit pM	Clns1a
4.06818e-256	-0.680384	0.978	0.999	4.39608e-252	Transit pM	Rps14
2.10494e-75	-0.694425	0.464	0.729	2.2746e-71	Transit pM	Eif3e
2.80616e-112	-0.69492	0.914	0.978	3.03234e-108	Transit pM	Rps5
1.33269e-169	-0.695769	0.94	0.984	1.44011e-165	Transit pM	Rplp0
2.8253e-15	-0.695849	0.305	0.378	3.05302e-11	Transit pM	Prtn3
2.40892e-240	-0.69902	0.96	0.995	2.60308e-236	Transit pM	Rps15a
0	-0.703172	0.99	0.999	0	Transit pM	Rps18
6.61334e-299	-0.707877	0.981	1	7.14637e-295	Transit pM	Rps3a1
4.03608e-29	-0.711874	0.125	0.257	4.36138e-25	Transit pM	Tmpo
7.69009e-33	-0.711934	0.549	0.658	8.30991e-29	Transit pM	Rpl17
1.19256e-247	-0.717389	0.981	0.999	1.28868e-243	Transit pM	Rpl18a
1.12587e-215	-0.720561	0.931	0.988	1.21662e-211	Transit pM	Rps3
6.41965e-132	-0.721706	0.661	0.897	6.93707e-128	Transit pM	Btf3
2.2067e-229	-0.724364	0.903	0.983	2.38456e-225	Transit pM	Rpl10a
1.47198e-47	-0.728079	0.335	0.562	1.59063e-43	Transit pM	Ier2
[truncated: 4,802 more rows]
