# Supplementary material for: Single-cell analysis identifies distinct macrophage phenotypes associated with prodisease and proresolving functions in the endometriotic niche
Source: Proc Natl Acad Sci U S A. 2024 Sep 10;121(38):e2405474121. doi: 10.1073/pnas.2405474121 (PMC11420174; doi:10.1073/pnas.2405474121)
Supplement: Supplementary file 8 — Dataset S07 (XLSX) [file pnas.2405474121.sd07.xlsx]

## Sheet: Sheet1
p_val	avg_log2FC	pct.1	pct.2	p_val_adj	cluster	gene
0	3.14381	0.694	0.232	0	Lyve1+ LM	Folr2
0	3.08987	0.59	0.143	0	Lyve1+ LM	Igfbp4
0	3.08421	0.724	0.25	0	Lyve1+ LM	Gas6
0	2.7495	0.787	0.415	0	Lyve1+ LM	F13a1
0	2.70657	0.844	0.358	0	Lyve1+ LM	Maf
0	2.66729	0.912	0.376	0	Lyve1+ LM	Mrc1
0	2.50392	0.828	0.588	0	Lyve1+ LM	Ly6e
0	2.49305	0.83	0.444	0	Lyve1+ LM	Dab2
0	2.36254	0.637	0.323	0	Lyve1+ LM	Wwp1
0	2.27824	0.764	0.234	0	Lyve1+ LM	Fcrls
0	2.20209	0.851	0.607	0	Lyve1+ LM	Serinc3
0	2.19256	0.834	0.291	0	Lyve1+ LM	Pf4
0	2.12545	0.769	0.509	0	Lyve1+ LM	Stab1
0	2.03993	0.727	0.243	0	Lyve1+ LM	Trf
0	1.91035	0.695	0.344	0	Lyve1+ LM	Abca1
0	1.85672	0.98	0.846	0	Lyve1+ LM	Ctsc
0	1.83751	0.993	0.617	0	Lyve1+ LM	C1qa
0	1.81675	0.842	0.559	0	Lyve1+ LM	Fcgr2b
0	1.80436	0.901	0.4	0	Lyve1+ LM	Pltp
0	1.77157	0.988	0.56	0	Lyve1+ LM	C1qc
0	1.70394	0.842	0.754	0	Lyve1+ LM	Cltc
0	1.69105	0.957	0.484	0	Lyve1+ LM	Lgmn
0	1.66319	0.843	0.681	0	Lyve1+ LM	Unc93b1
0	1.64893	0.991	0.596	0	Lyve1+ LM	C1qb
0	1.62492	0.997	0.987	0	Lyve1+ LM	Itm2b
0	1.58488	0.867	0.741	0	Lyve1+ LM	Csf1r
0	1.53804	0.952	0.537	0	Lyve1+ LM	Apoe
0	1.49405	0.908	0.752	0	Lyve1+ LM	Marcks
0	1.32146	0.89	0.691	0	Lyve1+ LM	Tmem176b
0	1.31244	0.909	0.847	0	Lyve1+ LM	Ifitm2
0	1.14478	0.992	0.96	0	Lyve1+ LM	Ctsb
0	0.928074	0.992	0.985	0	Lyve1+ LM	Fcer1g
0	-0.904844	0.9	0.978	0	Lyve1+ LM	Rps24
0	-0.947946	0.868	0.967	0	Lyve1+ LM	Rpl39
0	-1.01397	0.754	0.934	0	Lyve1+ LM	Atp5e
0	-1.10342	0.949	0.989	0	Lyve1+ LM	Eef1a1
0	-1.23248	0.71	0.917	0	Lyve1+ LM	Rpl15
0	-1.25	0.872	0.967	0	Lyve1+ LM	Rps2
0	-1.27961	0.653	0.892	0	Lyve1+ LM	Naca
0	-1.35669	0.838	0.959	0	Lyve1+ LM	Rpl28
0	-1.3816	0.783	0.935	0	Lyve1+ LM	Rps12
0	-1.46406	0.719	0.911	0	Lyve1+ LM	Rpl30
0	-1.47295	0.635	0.887	0	Lyve1+ LM	Rpl12
0	-1.62795	0.347	0.774	0	Lyve1+ LM	Itgb2
0	-1.64131	0.675	0.908	0	Lyve1+ LM	Vim
0	-1.65225	0.418	0.824	0	Lyve1+ LM	Srgn
0	-1.72056	0.274	0.773	0	Lyve1+ LM	Lsp1
0	-1.73143	0.669	0.933	0	Lyve1+ LM	S100a6
0	-1.96537	0.191	0.667	0	Lyve1+ LM	Lrrfip1
0	-1.97199	0.534	0.873	0	Lyve1+ LM	Gapdh
0	-1.99889	0.271	0.743	0	Lyve1+ LM	Tkt
0	-2.0404	0.141	0.619	0	Lyve1+ LM	Glipr1
0	-2.07886	0.405	0.776	0	Lyve1+ LM	Uba52
0	-2.10832	0.113	0.591	0	Lyve1+ LM	H2-Ea
0	-2.13127	0.473	0.857	0	Lyve1+ LM	S100a11
0	-2.18177	0.209	0.658	0	Lyve1+ LM	Gstp1
0	-2.2997	0.113	0.597	0	Lyve1+ LM	H2-Bl
0	-2.50806	0.099	0.562	0	Lyve1+ LM	I830077J02Rik
0	-2.51442	0.133	0.592	0	Lyve1+ LM	Serpinb1a
0	-2.51854	0.376	0.841	0	Lyve1+ LM	S100a4
0	-2.56693	0.104	0.57	0	Lyve1+ LM	Pgk1
0	-2.71466	0.066	0.508	0	Lyve1+ LM	Itgax
0	-2.71848	0.112	0.594	0	Lyve1+ LM	Rpl36-ps12
0	-2.74299	0.082	0.523	0	Lyve1+ LM	Xrcc5
0	-2.81893	0.086	0.533	0	Lyve1+ LM	Ndufb1
0	-2.82765	0.083	0.54	0	Lyve1+ LM	Trir
0	-2.83955	0.114	0.597	0	Lyve1+ LM	Rpl34-ps2
0	-2.8604	0.092	0.574	0	Lyve1+ LM	Elobl
0	-2.90629	0.078	0.523	0	Lyve1+ LM	Rbm3-ps
0	-2.99324	0.067	0.503	0	Lyve1+ LM	Dynlt1b
0	-3.03392	0.108	0.593	0	Lyve1+ LM	Rack1
0	-3.04725	0.087	0.55	0	Lyve1+ LM	Uqcrh-ps1
0	-3.16698	0.076	0.523	0	Lyve1+ LM	Gca
0	-3.22125	0.061	0.537	0	Lyve1+ LM	Clec7a
0	-3.29642	0.089	0.564	0	Lyve1+ LM	Evi2b
0	-3.35698	0.089	0.587	0	Lyve1+ LM	Tymp
0	-4.12976	0.051	0.514	0	Lyve1+ LM	Serpina1a
0	-4.2758	0.053	0.519	0	Lyve1+ LM	Jaml
0	-4.50134	0.081	0.559	0	Lyve1+ LM	Ifi202b
0	-4.83898	0.042	0.515	0	Lyve1+ LM	Csta2
9.01064e-308	1.83872	0.678	0.318	1.40025e-303	Lyve1+ LM	Adgre1
4.54295e-306	-2.20157	0.141	0.598	7.05975e-302	Lyve1+ LM	Cast
1.09507e-305	-2.57174	0.106	0.555	1.70174e-301	Lyve1+ LM	Usp15
5.60036e-304	-1.89235	0.097	0.56	8.70296e-300	Lyve1+ LM	Cebpd
1.25682e-302	-2.37989	0.102	0.552	1.9531e-298	Lyve1+ LM	Plxdc2
2.41279e-302	-2.58158	0.079	0.517	3.74948e-298	Lyve1+ LM	Mis18bp1
3.32183e-301	-2.07268	0.414	0.76	5.16212e-297	Lyve1+ LM	mt-Nd3
4.74311e-300	-2.85564	0.077	0.506	7.37079e-296	Lyve1+ LM	Selenoh
5.24729e-300	-2.44095	0.091	0.533	8.15428e-296	Lyve1+ LM	Skp1
2.51851e-297	-2.67072	0.079	0.51	3.91376e-293	Lyve1+ LM	Cops9
2.02073e-294	1.398	0.878	0.711	3.14021e-290	Lyve1+ LM	Ifitm3
4.80875e-294	1.47597	0.818	0.584	7.4728e-290	Lyve1+ LM	Tmem176a
1.15837e-293	-1.21263	0.724	0.917	1.80011e-289	Lyve1+ LM	Rpl7a
1.27498e-292	-6.15732	0.012	0.402	1.98132e-288	Lyve1+ LM	Lgals2
3.35788e-292	-1.4821	0.388	0.811	5.21815e-288	Lyve1+ LM	Anxa1
3.58416e-290	-2.31989	0.091	0.533	5.56978e-286	Lyve1+ LM	Fgr
4.7616e-286	-4.05376	0.044	0.442	7.39953e-282	Lyve1+ LM	Lrrk2
1.29339e-285	-2.68837	0.077	0.495	2.00993e-281	Lyve1+ LM	Atp5pb
4.21827e-285	-2.96603	0.067	0.474	6.55519e-281	Lyve1+ LM	Rtraf
1.16537e-284	-2.35354	0.089	0.52	1.81098e-280	Lyve1+ LM	Nop53
1.3036e-284	-1.77567	0.172	0.633	2.0258e-280	Lyve1+ LM	Cap1
3.30825e-284	-4.89205	0.126	0.524	5.14102e-280	Lyve1+ LM	S100a8
1.12786e-283	1.96052	0.603	0.252	1.75269e-279	Lyve1+ LM	Igf1
3.02938e-283	-5.41618	0.133	0.518	4.70765e-279	Lyve1+ LM	S100a9
5.56416e-283	-6.07393	0.03	0.413	8.64671e-279	Lyve1+ LM	Vcan
8.97631e-283	-5.09888	0.025	0.408	1.39492e-278	Lyve1+ LM	Fcnb
1.16834e-282	-2.50202	0.058	0.478	1.8156e-278	Lyve1+ LM	Plp2
1.60054e-282	-2.18549	0.088	0.524	2.48724e-278	Lyve1+ LM	Gm1673
3.0846e-282	-2.29588	0.094	0.527	4.79347e-278	Lyve1+ LM	Lta4h
8.67061e-280	-2.22199	0.101	0.54	1.34741e-275	Lyve1+ LM	Timp1
1.01817e-279	-2.54469	0.081	0.497	1.58224e-275	Lyve1+ LM	Sem1
5.44668e-279	-2.27675	0.1	0.523	8.46415e-275	Lyve1+ LM	Cpvl
1.0056e-278	-3.31001	0.047	0.444	1.5627e-274	Lyve1+ LM	Hebp2
1.82985e-278	-2.48113	0.085	0.505	2.84359e-274	Lyve1+ LM	Sorl1
2.41853e-277	-0.948924	0.961	0.989	3.75839e-273	Lyve1+ LM	Rplp1
9.32828e-277	-2.62082	0.074	0.487	1.44961e-272	Lyve1+ LM	Trim38
3.31494e-276	-1.49901	0.405	0.748	5.15142e-272	Lyve1+ LM	mt-Nd5
3.56349e-274	-2.51124	0.087	0.502	5.53766e-270	Lyve1+ LM	Tnfsf13b
5.41277e-272	-2.46806	0.078	0.488	8.41144e-268	Lyve1+ LM	Vps28
8.0235e-272	-1.05346	0.984	0.993	1.24685e-267	Lyve1+ LM	mt-Co2
9.64238e-270	-2.63771	0.068	0.476	1.49843e-265	Lyve1+ LM	Slc16a3
2.16052e-268	-0.911999	0.823	0.954	3.35745e-264	Lyve1+ LM	Rpl18
2.95607e-268	-2.59757	0.074	0.479	4.59373e-264	Lyve1+ LM	Grk2
1.08128e-267	-3.11395	0.046	0.436	1.68031e-263	Lyve1+ LM	Rab5if
1.6042e-267	-3.19079	0.058	0.447	2.49292e-263	Lyve1+ LM	Lyst
3.46158e-267	-1.12415	0.667	0.892	5.3793e-263	Lyve1+ LM	Rpl5
1.53679e-264	2.98736	0.365	0.076	2.38816e-260	Lyve1+ LM	Lifr
3.77151e-264	-1.10748	0.733	0.908	5.86092e-260	Lyve1+ LM	Rpl29
5.56661e-264	-2.5113	0.075	0.476	8.65051e-260	Lyve1+ LM	Ndufb4c
1.08162e-263	-3.51061	0.049	0.43	1.68084e-259	Lyve1+ LM	Jpt1
1.5792e-263	-2.89591	0.05	0.438	2.45408e-259	Lyve1+ LM	Glipr2
2.02715e-263	1.19567	0.869	0.776	3.15019e-259	Lyve1+ LM	Lamp1
9.9317e-263	-0.814495	0.913	0.977	1.54339e-258	Lyve1+ LM	Rpl11
3.45516e-262	1.05849	0.876	0.765	5.36932e-258	Lyve1+ LM	Ms4a7
2.63407e-260	-1.27586	0.518	0.839	4.09335e-256	Lyve1+ LM	Pabpc1
6.72093e-260	-3.02145	0.066	0.453	1.04443e-255	Lyve1+ LM	Dpyd
1.04408e-259	2.11329	0.606	0.313	1.6225e-255	Lyve1+ LM	Nrp1
1.12131e-258	-1.88244	0.148	0.581	1.74252e-254	Lyve1+ LM	Gsto1
4.05844e-258	-3.50993	0.048	0.422	6.30681e-254	Lyve1+ LM	Pira6
1.07913e-257	-0.812291	0.899	0.972	1.67696e-253	Lyve1+ LM	Rpl19
2.83779e-256	-3.1875	0.057	0.436	4.40992e-252	Lyve1+ LM	Ppa1
2.37914e-255	-2.03935	0.091	0.499	3.69718e-251	Lyve1+ LM	Gstk1
1.43194e-254	-2.57718	0.06	0.448	2.22524e-250	Lyve1+ LM	Cpped1
1.14552e-253	-2.9067	0.058	0.437	1.78014e-249	Lyve1+ LM	Cct6a
5.86192e-252	-2.97027	0.045	0.419	9.10942e-248	Lyve1+ LM	Gapt
3.46445e-251	-0.926272	0.705	0.916	5.38375e-247	Lyve1+ LM	Rpl22
6.11545e-251	-4.15868	0.022	0.377	9.50341e-247	Lyve1+ LM	Pram1
2.21088e-250	-2.56106	0.068	0.449	3.43571e-246	Lyve1+ LM	Snu13
7.88691e-250	-2.47375	0.072	0.46	1.22563e-245	Lyve1+ LM	Numb
7.80498e-248	-0.733349	0.877	0.967	1.21289e-243	Lyve1+ LM	Rpl21
3.6716e-247	-2.73114	0.06	0.433	5.70567e-243	Lyve1+ LM	Smim26
1.04472e-245	-1.74869	0.114	0.533	1.6235e-241	Lyve1+ LM	Vps13c
2.86781e-245	-2.1461	0.153	0.56	4.45657e-241	Lyve1+ LM	Csf3r
1.17615e-244	-2.14929	0.087	0.481	1.82774e-240	Lyve1+ LM	Xrcc6
1.0071e-243	1.30529	0.683	0.318	1.56503e-239	Lyve1+ LM	Mt1
5.15292e-243	-0.782234	0.934	0.985	8.00764e-239	Lyve1+ LM	Tpt1
8.93124e-243	0.796064	0.996	0.996	1.38792e-238	Lyve1+ LM	Rps29
9.4496e-243	-3.83814	0.046	0.402	1.46847e-238	Lyve1+ LM	Tnfsf10
1.26099e-241	-1.47887	0.243	0.66	1.95958e-237	Lyve1+ LM	Commd6
2.48166e-241	-1.58996	0.11	0.529	3.85649e-237	Lyve1+ LM	Ncoa4
6.64703e-241	-2.65495	0.059	0.427	1.03295e-236	Lyve1+ LM	Rab11fip1
6.82547e-240	-2.02097	0.082	0.47	1.06068e-235	Lyve1+ LM	Cd46
2.92674e-239	-2.61063	0.061	0.43	4.54816e-235	Lyve1+ LM	Parvg
6.29216e-239	-5.04316	0.014	0.35	9.77802e-235	Lyve1+ LM	Ripor2
9.40189e-239	-1.60481	0.169	0.59	1.46105e-234	Lyve1+ LM	Glrx
1.13068e-238	-1.54094	0.181	0.608	1.75708e-234	Lyve1+ LM	Eif3l
2.49013e-238	-3.74387	0.039	0.389	3.86966e-234	Lyve1+ LM	Upp1
3.32904e-238	-2.63143	0.075	0.448	5.17333e-234	Lyve1+ LM	Fpr1
3.87322e-238	-3.55175	0.021	0.362	6.01899e-234	Lyve1+ LM	Tmem154
4.8347e-238	-2.95326	0.065	0.433	7.51313e-234	Lyve1+ LM	Plaur
1.92686e-237	-0.98808	0.941	0.974	2.99434e-233	Lyve1+ LM	mt-Nd4
2.21466e-237	-2.65148	0.046	0.407	3.44158e-233	Lyve1+ LM	Actn1
3.61797e-237	-2.69904	0.065	0.433	5.62232e-233	Lyve1+ LM	Grk3
3.36169e-236	-1.64253	0.212	0.623	5.22406e-232	Lyve1+ LM	Igsf6
2.10176e-235	-0.802667	0.922	0.981	3.26614e-231	Lyve1+ LM	Rpl10
2.93754e-235	-1.96535	0.103	0.496	4.56494e-231	Lyve1+ LM	Il17ra
1.27904e-234	-1.58323	0.152	0.575	1.98763e-230	Lyve1+ LM	Ppdpf
1.79976e-234	-1.9268	0.082	0.467	2.79683e-230	Lyve1+ LM	Selenof
4.08435e-234	-3.60695	0.043	0.391	6.34708e-230	Lyve1+ LM	Megf9
1.12142e-233	-3.05213	0.035	0.383	1.74269e-229	Lyve1+ LM	Traf3ip3
1.12679e-233	-2.3557	0.07	0.444	1.75104e-229	Lyve1+ LM	Selenot
3.55327e-233	-2.48952	0.09	0.463	5.52178e-229	Lyve1+ LM	Gimap4
7.23512e-232	-2.69152	0.063	0.426	1.12434e-227	Lyve1+ LM	Cd55
1.09218e-231	-2.12578	0.072	0.449	1.69724e-227	Lyve1+ LM	Cytip
5.12345e-231	-2.55931	0.061	0.421	7.96184e-227	Lyve1+ LM	Rtf2
1.07273e-230	-2.25232	0.073	0.443	1.66702e-226	Lyve1+ LM	Rex1bd
1.35863e-230	-1.52155	0.137	0.547	2.11131e-226	Lyve1+ LM	Was
2.74528e-230	-0.864482	0.714	0.924	4.26616e-226	Lyve1+ LM	Cotl1
7.92849e-229	-1.91067	0.117	0.508	1.23209e-224	Lyve1+ LM	Irak3
1.5485e-228	-1.57316	0.24	0.651	2.40636e-224	Lyve1+ LM	Vmp1
1.55456e-227	-2.9572	0.062	0.413	2.41579e-223	Lyve1+ LM	Gimap7
3.03047e-227	-1.41504	0.268	0.661	4.70934e-223	Lyve1+ LM	Ccni
2.87406e-226	-1.53349	0.281	0.656	4.46629e-222	Lyve1+ LM	Fgl2
3.68237e-226	-2.57721	0.061	0.416	5.7224e-222	Lyve1+ LM	Selenow
1.01247e-225	-1.30566	0.325	0.709	1.57338e-221	Lyve1+ LM	Hnrnpa1
1.60255e-225	-1.67415	0.102	0.486	2.49037e-221	Lyve1+ LM	Mbp
3.96691e-225	-2.32553	0.071	0.435	6.16458e-221	Lyve1+ LM	Slc8a1
3.7751e-224	1.18729	0.824	0.716	5.86651e-220	Lyve1+ LM	Hexa
1.23328e-223	-1.87806	0.096	0.474	1.91652e-219	Lyve1+ LM	Rbmx
9.84142e-223	-1.19662	0.707	0.882	1.52936e-218	Lyve1+ LM	mt-Nd2
1.37341e-222	-1.69484	0.1	0.484	2.13428e-218	Lyve1+ LM	Taf1d
2.1739e-222	-2.68186	0.057	0.405	3.37825e-218	Lyve1+ LM	Nsd3
7.02474e-221	-1.95687	0.093	0.468	1.09164e-216	Lyve1+ LM	Chchd10
1.02794e-220	-1.25663	0.226	0.655	1.59741e-216	Lyve1+ LM	Mtdh
8.63792e-220	-1.53662	0.119	0.518	1.34233e-215	Lyve1+ LM	Ddx21
1.35685e-219	-3.18088	0.034	0.365	2.10855e-215	Lyve1+ LM	Ccdc69
1.94991e-219	-0.728632	0.887	0.97	3.03016e-215	Lyve1+ LM	Rps13
2.63475e-218	-2.50482	0.053	0.397	4.09439e-214	Lyve1+ LM	Smco4
3.47735e-218	1.08697	0.845	0.82	5.4038e-214	Lyve1+ LM	Fcgr3
7.30179e-218	-1.6189	0.118	0.511	1.1347e-213	Lyve1+ LM	Rnase6
9.92494e-218	-4.01856	0.026	0.348	1.54234e-213	Lyve1+ LM	Asgr1
1.68886e-217	-1.98478	0.066	0.422	2.62448e-213	Lyve1+ LM	Erich1
3.43322e-217	-2.33304	0.068	0.419	5.33522e-213	Lyve1+ LM	Sat2
8.456e-216	-1.27922	0.203	0.631	1.31406e-211	Lyve1+ LM	Ccdc88a
1.85756e-215	-1.62079	0.096	0.469	2.88665e-211	Lyve1+ LM	Lactb
4.1267e-215	-1.57514	0.137	0.527	6.41289e-211	Lyve1+ LM	Ddt
2.2032e-214	-1.82723	0.123	0.499	3.42377e-210	Lyve1+ LM	Tnfaip2
2.40988e-214	-1.58028	0.11	0.49	3.74495e-210	Lyve1+ LM	Tufm
2.81299e-214	0.750833	0.947	0.942	4.37139e-210	Lyve1+ LM	Ubb
8.16525e-214	-1.39423	0.194	0.603	1.26888e-209	Lyve1+ LM	Smap2
3.66846e-213	-1.26758	0.462	0.786	5.70078e-209	Lyve1+ LM	Eef1b2
4.89426e-213	-1.32937	0.173	0.588	7.60569e-209	Lyve1+ LM	Dock8
1.3799e-210	-2.72001	0.057	0.392	2.14437e-206	Lyve1+ LM	Ppp1ccb
2.72598e-210	-4.03842	0.028	0.34	4.23618e-206	Lyve1+ LM	Oscar
1.89376e-209	-1.44383	0.121	0.508	2.9429e-205	Lyve1+ LM	Ppp1r12a
1.927e-209	-1.88683	0.098	0.463	2.99456e-205	Lyve1+ LM	Plscr1
4.23983e-209	-2.2601	0.065	0.41	6.5887e-205	Lyve1+ LM	Arhgap45
5.98633e-209	-2.47667	0.031	0.354	9.30276e-205	Lyve1+ LM	Spn
6.20042e-209	-1.87403	0.082	0.439	9.63546e-205	Lyve1+ LM	Washc4
1.44522e-208	-1.9633	0.099	0.458	2.24588e-204	Lyve1+ LM	Nup214
4.26789e-208	-0.645277	0.874	0.968	6.63231e-204	Lyve1+ LM	Rpl9
8.58992e-208	-1.5307	0.096	0.464	1.33487e-203	Lyve1+ LM	Fkbp5
7.61763e-207	-0.568147	0.979	0.995	1.18378e-202	Lyve1+ LM	Rpl13
1.28649e-206	-1.87219	0.09	0.448	1.9992e-202	Lyve1+ LM	Utrn
2.03349e-206	-1.34845	0.186	0.588	3.16004e-202	Lyve1+ LM	Arl6ip4
2.44414e-206	-1.49514	0.094	0.463	3.79819e-202	Lyve1+ LM	Atm
4.01964e-206	-1.91379	0.093	0.447	6.24652e-202	Lyve1+ LM	Hmgn3
1.87454e-205	-1.51828	0.134	0.516	2.91303e-201	Lyve1+ LM	Akap9
2.55912e-205	-1.99778	0.052	0.387	3.97688e-201	Lyve1+ LM	Cd1d1
4.49228e-205	-0.738249	0.841	0.956	6.981e-201	Lyve1+ LM	Rps7
4.7429e-205	-0.778796	0.782	0.938	7.37046e-201	Lyve1+ LM	Rps21
1.40603e-204	-1.53196	0.109	0.479	2.18498e-200	Lyve1+ LM	Uxt
1.45328e-204	-1.2384	0.199	0.612	2.25839e-200	Lyve1+ LM	Vasp
1.48756e-204	-1.14585	0.272	0.696	2.31167e-200	Lyve1+ LM	Aprt
2.80963e-203	-1.30099	0.121	0.512	4.36616e-199	Lyve1+ LM	Cd4
4.70714e-203	-1.37037	0.165	0.56	7.3149e-199	Lyve1+ LM	Casp1
8.65679e-203	-1.41447	0.096	0.462	1.34527e-198	Lyve1+ LM	Ptpn2
2.04322e-202	1.88702	0.613	0.384	3.17516e-198	Lyve1+ LM	Ehd4
8.89469e-202	-1.43125	0.127	0.507	1.38223e-197	Lyve1+ LM	Naip2
2.47792e-201	-1.5789	0.149	0.529	3.85068e-197	Lyve1+ LM	Stxbp2
3.21267e-201	-2.25997	0.078	0.415	4.99249e-197	Lyve1+ LM	Spint2
4.04515e-201	-2.08019	0.058	0.391	6.28617e-197	Lyve1+ LM	Tes
7.27093e-201	-2.13166	0.06	0.393	1.1299e-196	Lyve1+ LM	Echdc1
3.323e-200	-3.64377	0.04	0.349	5.16394e-196	Lyve1+ LM	Clec4e
4.45338e-200	-2.19936	0.092	0.434	6.92056e-196	Lyve1+ LM	Pecam1
6.23948e-200	1.29688	0.532	0.215	9.69615e-196	Lyve1+ LM	Ctsl
8.81502e-200	-1.82177	0.11	0.467	1.36985e-195	Lyve1+ LM	Ybx3
4.83297e-199	-1.63379	0.119	0.48	7.51044e-195	Lyve1+ LM	Pak1
3.48792e-198	-2.70566	0.055	0.375	5.42023e-194	Lyve1+ LM	Trim75
3.79412e-198	-3.06714	0.045	0.355	5.89606e-194	Lyve1+ LM	Paxx
6.41918e-198	-0.597008	0.926	0.984	9.9754e-194	Lyve1+ LM	Rps27a
1.67861e-197	0.474696	0.994	0.992	2.60857e-193	Lyve1+ LM	Cst3
3.14868e-197	-1.6088	0.1	0.456	4.89305e-193	Lyve1+ LM	Bid
3.54702e-197	-2.64843	0.053	0.372	5.51206e-193	Lyve1+ LM	Eloc
3.63921e-197	-1.13609	0.196	0.609	5.65533e-193	Lyve1+ LM	Cdv3
5.44627e-197	-2.38391	0.048	0.365	8.46351e-193	Lyve1+ LM	Fam89b
6.38003e-197	-1.28148	0.141	0.525	9.91456e-193	Lyve1+ LM	Bin2
8.87509e-197	-2.43516	0.059	0.382	1.37919e-192	Lyve1+ LM	Tut7
5.4999e-196	-1.06186	0.428	0.81	8.54684e-192	Lyve1+ LM	Eno1
1.29442e-195	-3.06995	0.038	0.342	2.01153e-191	Lyve1+ LM	Pstpip2
2.80402e-195	-1.62445	0.076	0.417	4.35744e-191	Lyve1+ LM	Akna
4.41506e-195	-1.56337	0.09	0.439	6.861e-191	Lyve1+ LM	Psmg2
6.04258e-195	-0.562999	0.905	0.975	9.39016e-191	Lyve1+ LM	Rplp2
1.09018e-194	-1.39522	0.09	0.445	1.69414e-190	Lyve1+ LM	Plxnc1
2.64046e-194	2.4925	0.375	0.116	4.10328e-190	Lyve1+ LM	Cfh
3.37478e-194	-1.52036	0.107	0.467	5.24441e-190	Lyve1+ LM	Dicer1
5.10235e-194	-1.09704	0.221	0.63	7.92905e-190	Lyve1+ LM	Srsf9
5.72658e-194	-1.57107	0.163	0.535	8.8991e-190	Lyve1+ LM	Id2
6.18557e-194	-2.05228	0.078	0.408	9.61237e-190	Lyve1+ LM	Prkdc
6.48563e-194	1.15194	0.93	0.769	1.00787e-189	Lyve1+ LM	H2-Aa
1.54805e-193	-1.1556	0.193	0.589	2.40568e-189	Lyve1+ LM	Hnrnpd
1.64776e-193	-0.774235	0.869	0.974	2.56062e-189	Lyve1+ LM	Actg1
5.56506e-193	-2.86191	0.048	0.358	8.64811e-189	Lyve1+ LM	Sqor
9.96901e-193	-4.40476	0.028	0.32	1.54918e-188	Lyve1+ LM	Sell
1.35817e-192	-1.09094	0.197	0.607	2.11059e-188	Lyve1+ LM	Rel
2.70781e-192	-1.55584	0.098	0.446	4.20794e-188	Lyve1+ LM	Usp3
3.18128e-192	-3.36301	0.023	0.316	4.9437e-188	Lyve1+ LM	Rab27a
4.30366e-192	-2.55578	0.055	0.372	6.68788e-188	Lyve1+ LM	Calcoco2
5.37074e-191	-1.41531	0.143	0.513	8.34614e-187	Lyve1+ LM	Mettl9
1.31008e-190	-2.60093	0.024	0.322	2.03586e-186	Lyve1+ LM	Adam8
1.90809e-190	-0.605508	0.947	0.985	2.96518e-186	Lyve1+ LM	Rps8
2.19095e-190	-1.86087	0.07	0.396	3.40474e-186	Lyve1+ LM	Ankrd13d
2.30501e-190	-2.1076	0.081	0.409	3.58198e-186	Lyve1+ LM	Ldhb
3.66025e-190	-2.03027	0.051	0.367	5.68803e-186	Lyve1+ LM	Slc20a1
7.8678e-190	-1.69996	0.05	0.369	1.22266e-185	Lyve1+ LM	Apobr
1.58147e-189	-1.7852	0.092	0.434	2.45761e-185	Lyve1+ LM	Ezr
2.43682e-189	-1.80059	0.07	0.396	3.78682e-185	Lyve1+ LM	Pyurf
4.31129e-189	-3.10001	0.037	0.336	6.69974e-185	Lyve1+ LM	Crybg1
2.12572e-188	-1.07441	0.249	0.662	3.30338e-184	Lyve1+ LM	Flna
4.49087e-188	-1.04502	0.237	0.658	6.97881e-184	Lyve1+ LM	Pgam1
6.80133e-188	-1.10798	0.143	0.523	1.05693e-183	Lyve1+ LM	Ddx46
2.38713e-187	-2.49214	0.059	0.371	3.70961e-183	Lyve1+ LM	Selenok
1.26956e-186	1.66511	0.698	0.564	1.9729e-182	Lyve1+ LM	Ninj1
1.52954e-186	-1.02969	0.236	0.646	2.37691e-182	Lyve1+ LM	Eif3g
2.49862e-186	-1.36572	0.127	0.486	3.88286e-182	Lyve1+ LM	Prmt2
7.57839e-186	-2.34951	0.063	0.376	1.17768e-181	Lyve1+ LM	Erbin
1.28743e-185	-1.79126	0.07	0.394	2.00067e-181	Lyve1+ LM	Tubgcp2
1.54674e-185	-1.36842	0.1	0.446	2.40364e-181	Lyve1+ LM	Adpgk
1.46613e-184	-1.17524	0.195	0.581	2.27836e-180	Lyve1+ LM	Ogfrl1
4.06442e-184	-2.57157	0.063	0.369	6.31611e-180	Lyve1+ LM	Gimap1
2.80912e-183	-2.0037	0.058	0.371	4.36537e-179	Lyve1+ LM	Dock5
5.52886e-183	-2.70719	0.051	0.351	8.59184e-179	Lyve1+ LM	Igf2r
1.06597e-182	-2.46027	0.05	0.352	1.65651e-178	Lyve1+ LM	Tmem179b
1.70427e-182	-2.42673	0.059	0.366	2.64844e-178	Lyve1+ LM	Cybc1
2.60039e-182	-1.95979	0.062	0.373	4.04101e-178	Lyve1+ LM	Selenos
7.62902e-182	-1.42986	0.129	0.488	1.18555e-177	Lyve1+ LM	Lap3
2.43236e-181	-1.05409	0.408	0.802	3.77988e-177	Lyve1+ LM	Cd44
3.95393e-181	-2.76952	0.037	0.331	6.14441e-177	Lyve1+ LM	Fbp1
3.96333e-181	-1.54174	0.1	0.443	6.15902e-177	Lyve1+ LM	Me2
4.36286e-181	-1.60304	0.087	0.417	6.77988e-177	Lyve1+ LM	Ppcs
8.01813e-181	-0.595821	0.915	0.978	1.24602e-176	Lyve1+ LM	Rps15
9.85177e-181	-1.60963	0.073	0.393	1.53097e-176	Lyve1+ LM	Mapkapk3
9.97408e-181	-1.14253	0.137	0.501	1.54997e-176	Lyve1+ LM	Nin
1.21851e-180	-1.35668	0.204	0.577	1.89357e-176	Lyve1+ LM	Cklf
1.37322e-180	1.02502	0.827	0.854	2.13398e-176	Lyve1+ LM	Clta
2.58405e-180	-0.658903	0.924	0.978	4.01562e-176	Lyve1+ LM	Rps3a1
2.65845e-180	-1.97152	0.065	0.376	4.13122e-176	Lyve1+ LM	Oga
5.16483e-180	-2.71716	0.033	0.32	8.02615e-176	Lyve1+ LM	Cd300e
9.04516e-180	-1.38174	0.104	0.449	1.40562e-175	Lyve1+ LM	Pabpc4
1.01402e-179	-1.02258	0.21	0.611	1.57579e-175	Lyve1+ LM	N4bp2l2
1.84547e-179	-1.49758	0.125	0.473	2.86787e-175	Lyve1+ LM	Pilra
1.88768e-179	-2.71614	0.043	0.334	2.93345e-175	Lyve1+ LM	Calhm6
1.928e-179	-1.37672	0.097	0.435	2.99611e-175	Lyve1+ LM	Trim44
3.09817e-179	-1.07929	0.167	0.547	4.81456e-175	Lyve1+ LM	Bod1l
3.14968e-179	-1.29375	0.134	0.489	4.8946e-175	Lyve1+ LM	Gtf3a
3.21965e-179	-1.15822	0.371	0.763	5.00334e-175	Lyve1+ LM	Capg
6.72758e-179	-1.62619	0.073	0.398	1.04547e-174	Lyve1+ LM	Anpep
1.12498e-178	1.6205	0.495	0.232	1.74821e-174	Lyve1+ LM	Ltc4s
2.19189e-178	-0.656552	0.766	0.931	3.4062e-174	Lyve1+ LM	Rpl27
3.36192e-178	-1.26534	0.2	0.582	5.22442e-174	Lyve1+ LM	Plbd1
4.32783e-178	-1.16522	0.152	0.524	6.72545e-174	Lyve1+ LM	Kpnb1
4.33156e-178	1.44435	0.659	0.456	6.73125e-174	Lyve1+ LM	Pld4
6.45651e-178	-1.03422	0.346	0.721	1.00334e-173	Lyve1+ LM	Prelid1
1.10885e-177	-3.71196	0.026	0.301	1.72315e-173	Lyve1+ LM	Hrh2
2.12726e-177	-1.65497	0.105	0.44	3.30577e-173	Lyve1+ LM	Samsn1
3.75689e-177	2.50168	0.317	0.086	5.83821e-173	Lyve1+ LM	Rnase4
4.21616e-177	-1.19193	0.145	0.51	6.55192e-173	Lyve1+ LM	Gtf2i
5.3543e-177	-1.10204	0.219	0.615	8.32059e-173	Lyve1+ LM	Scaf11
9.09915e-177	-0.960222	0.432	0.806	1.41401e-172	Lyve1+ LM	Taldo1
9.38059e-177	-1.63581	0.094	0.422	1.45774e-172	Lyve1+ LM	P2ry13
9.82423e-177	-2.59693	0.035	0.32	1.52669e-172	Lyve1+ LM	Lilra5
3.91146e-176	-1.26609	0.116	0.463	6.07842e-172	Lyve1+ LM	Mphosph8
1.04593e-175	2.71311	0.253	0.049	1.62537e-171	Lyve1+ LM	Ccl7
2.06012e-175	-1.43593	0.118	0.457	3.20142e-171	Lyve1+ LM	Apex1
2.83551e-175	-2.84146	0.043	0.326	4.40639e-171	Lyve1+ LM	Ndufaf8
6.28617e-175	-2.30256	0.056	0.354	9.7687e-171	Lyve1+ LM	Nipsnap2
7.63536e-175	-2.59257	0.047	0.337	1.18653e-170	Lyve1+ LM	Mcub
8.10596e-175	-1.08663	0.145	0.507	1.25967e-170	Lyve1+ LM	Anapc16
1.12312e-174	1.16215	0.792	0.638	1.74534e-170	Lyve1+ LM	Cd81
2.59557e-174	1.33805	0.754	0.714	4.03352e-170	Lyve1+ LM	Ptpn18
2.70208e-174	-2.31324	0.036	0.318	4.19903e-170	Lyve1+ LM	Impa2
4.77469e-174	-2.53144	0.051	0.342	7.41987e-170	Lyve1+ LM	Kynu
6.79401e-174	-1.1776	0.148	0.513	1.05579e-169	Lyve1+ LM	Taf10
9.06555e-174	-1.30577	0.109	0.448	1.40879e-169	Lyve1+ LM	Alkbh7
1.37745e-173	-1.05557	0.155	0.521	2.14056e-169	Lyve1+ LM	Rsl1d1
1.68322e-173	-1.00885	0.178	0.559	2.61572e-169	Lyve1+ LM	Hadha
1.73179e-173	-1.17717	0.112	0.459	2.6912e-169	Lyve1+ LM	Srsf4
4.02016e-173	-2.93758	0.047	0.331	6.24733e-169	Lyve1+ LM	Kcne3
6.29495e-173	-1.22807	0.156	0.517	9.78236e-169	Lyve1+ LM	Pa2g4
7.09748e-173	-1.09628	0.336	0.707	1.10295e-168	Lyve1+ LM	Nap1l1
7.36053e-173	-1.96697	0.063	0.364	1.14383e-168	Lyve1+ LM	Tnfrsf14
1.01553e-172	-0.981625	0.168	0.547	1.57813e-168	Lyve1+ LM	Yy1
1.05845e-172	-1.82296	0.078	0.389	1.64483e-168	Lyve1+ LM	Otulinl
3.02257e-172	-1.22291	0.097	0.428	4.69707e-168	Lyve1+ LM	Vamp2
3.84904e-172	-1.1335	0.166	0.538	5.98141e-168	Lyve1+ LM	Ktn1
5.32601e-172	-1.04482	0.211	0.598	8.27662e-168	Lyve1+ LM	Osbpl8
5.63464e-172	-1.29545	0.103	0.438	8.75624e-168	Lyve1+ LM	Nudt16
8.60354e-171	-0.868533	0.098	0.427	1.33699e-166	Lyve1+ LM	Cfd
1.03571e-170	-1.29193	0.106	0.449	1.60949e-166	Lyve1+ LM	Myo1g
2.50702e-170	-1.99669	0.053	0.344	3.89591e-166	Lyve1+ LM	Cars2
4.31751e-170	-1.60411	0.066	0.371	6.70942e-166	Lyve1+ LM	Eif4ebp2
1.79413e-169	-1.38743	0.149	0.504	2.78808e-165	Lyve1+ LM	Tuba1a
1.98134e-169	-2.33095	0.049	0.334	3.079e-165	Lyve1+ LM	Cpne1
2.43334e-169	-2.67545	0.035	0.312	3.78141e-165	Lyve1+ LM	Bcl2a1a
3.48058e-169	-1.322	0.097	0.425	5.40882e-165	Lyve1+ LM	Trim56
3.80884e-169	-1.67285	0.061	0.359	5.91893e-165	Lyve1+ LM	Nme3
6.79873e-169	-1.04799	0.157	0.518	1.05652e-164	Lyve1+ LM	Ankrd11
1.13181e-168	-0.98866	0.154	0.518	1.75883e-164	Lyve1+ LM	Rilpl2
1.16477e-168	-1.23996	0.087	0.407	1.81005e-164	Lyve1+ LM	Ilf3
2.03402e-168	-0.887364	0.162	0.534	3.16087e-164	Lyve1+ LM	Anxa11
2.1336e-168	-2.0342	0.093	0.403	3.31561e-164	Lyve1+ LM	Dmxl2
3.83887e-168	1.40818	0.564	0.285	5.9656e-164	Lyve1+ LM	Sdc3
4.84089e-168	1.04021	0.983	0.984	7.52274e-164	Lyve1+ LM	Cd74
6.13989e-168	-0.561338	0.889	0.973	9.54139e-164	Lyve1+ LM	Rpl8
1.2604e-167	-2.36144	0.041	0.318	1.95866e-163	Lyve1+ LM	Lysmd2
1.3451e-167	-1.83884	0.051	0.339	2.09029e-163	Lyve1+ LM	Mbd4
1.60713e-167	-2.21175	0.054	0.341	2.49748e-163	Lyve1+ LM	Slco3a1
2.23428e-167	-2.18732	0.06	0.351	3.47207e-163	Lyve1+ LM	C9orf72
4.2352e-167	-1.0756	0.131	0.479	6.58149e-163	Lyve1+ LM	Rnf181
4.4497e-167	-1.69982	0.077	0.383	6.91483e-163	Lyve1+ LM	Gnb4
1.94988e-166	-1.92261	0.067	0.364	3.03011e-162	Lyve1+ LM	Gpatch2l
2.33055e-166	2.14297	0.363	0.122	3.62167e-162	Lyve1+ LM	Rab3il1
6.27583e-166	-0.975941	0.303	0.695	9.75264e-162	Lyve1+ LM	Myo1f
8.95111e-166	-0.564871	0.877	0.97	1.391e-161	Lyve1+ LM	Rpl6
1.33717e-165	-1.18178	0.106	0.436	2.07797e-161	Lyve1+ LM	Rin3
1.5641e-165	-1.09086	0.143	0.494	2.43062e-161	Lyve1+ LM	Baz1a
7.85475e-165	-0.958122	0.452	0.826	1.22063e-160	Lyve1+ LM	Pkm
8.40778e-165	-2.42472	0.046	0.324	1.30657e-160	Lyve1+ LM	Ppp4r3a
8.89596e-165	-1.27621	0.073	0.38	1.38243e-160	Lyve1+ LM	Hk1
1.11196e-164	-1.37503	0.083	0.393	1.72798e-160	Lyve1+ LM	Terf2ip
2.95201e-164	-0.610645	0.892	0.971	4.58743e-160	Lyve1+ LM	Rps15a
4.11335e-164	-0.66993	0.703	0.915	6.39215e-160	Lyve1+ LM	Rpl4
4.13759e-164	-1.12311	0.116	0.453	6.42982e-160	Lyve1+ LM	Scimp
9.73956e-164	-2.41918	0.047	0.323	1.51353e-159	Lyve1+ LM	Ero1a
1.06141e-163	-0.939923	0.21	0.594	1.64943e-159	Lyve1+ LM	Fmnl1
1.33022e-163	3.34547	0.331	0.113	2.06716e-159	Lyve1+ LM	Rcn3
1.52523e-163	-0.999476	0.12	0.459	2.37021e-159	Lyve1+ LM	Pabpn1
3.52538e-163	-0.923326	0.213	0.598	5.47844e-159	Lyve1+ LM	Eny2
3.89545e-163	-1.18152	0.135	0.476	6.05353e-159	Lyve1+ LM	Lmo4
4.00806e-163	-1.12012	0.097	0.419	6.22852e-159	Lyve1+ LM	Shkbp1
5.72607e-163	-1.0737	0.228	0.6	8.89831e-159	Lyve1+ LM	Bloc1s1
1.61423e-162	-0.950048	0.137	0.488	2.50851e-158	Lyve1+ LM	Setx
2.66811e-162	-0.583786	0.921	0.98	4.14624e-158	Lyve1+ LM	Rpl26
2.69834e-162	-2.17991	0.05	0.328	4.19322e-158	Lyve1+ LM	Dennd3
5.80129e-162	-2.4742	0.033	0.298	9.0152e-158	Lyve1+ LM	Frat2
7.9173e-162	-1.73437	0.072	0.367	1.23035e-157	Lyve1+ LM	Ctbp2
1.89454e-161	-0.998175	0.124	0.462	2.94412e-157	Lyve1+ LM	Zfp385a
3.62295e-161	-1.10426	0.123	0.458	5.63007e-157	Lyve1+ LM	Cep350
4.07407e-161	-1.00371	0.416	0.754	6.33111e-157	Lyve1+ LM	Myl12b
4.48671e-161	-0.957127	0.231	0.62	6.97235e-157	Lyve1+ LM	Rock1
9.67885e-161	-2.20524	0.047	0.322	1.50409e-156	Lyve1+ LM	Hmga1
1.81164e-160	-1.35419	0.084	0.389	2.81529e-156	Lyve1+ LM	Lnpep
2.04315e-160	-0.899013	0.172	0.538	3.17506e-156	Lyve1+ LM	Mbd2
2.52825e-160	-1.16152	0.115	0.44	3.9289e-156	Lyve1+ LM	Txnl4a
3.23433e-160	-0.957613	0.149	0.502	5.02615e-156	Lyve1+ LM	Lsm8
5.72232e-160	2.08547	0.543	0.353	8.89249e-156	Lyve1+ LM	Ap2a2
7.56202e-160	-1.02283	0.329	0.698	1.17514e-155	Lyve1+ LM	Ncf2
8.00597e-160	-0.999676	0.124	0.462	1.24413e-155	Lyve1+ LM	Dcp2
2.76343e-159	-1.93134	0.062	0.345	4.29437e-155	Lyve1+ LM	Mgst2
3.38595e-159	-1.91186	0.053	0.333	5.26177e-155	Lyve1+ LM	Itgal
3.62733e-159	-1.75152	0.072	0.362	5.63686e-155	Lyve1+ LM	Fdps
4.72754e-159	-0.821799	0.18	0.554	7.34659e-155	Lyve1+ LM	Ankrd12
5.26046e-159	-0.96669	0.376	0.716	8.17475e-155	Lyve1+ LM	H2-T23
6.58759e-159	-0.949589	0.15	0.503	1.02371e-154	Lyve1+ LM	Sltm
7.63128e-159	-1.84795	0.062	0.346	1.1859e-154	Lyve1+ LM	Zswim7
1.9851e-158	-0.885434	0.332	0.715	3.08485e-154	Lyve1+ LM	Set
3.97719e-158	-2.27224	0.039	0.307	6.18055e-154	Lyve1+ LM	Fyn
3.97892e-158	-2.30529	0.037	0.302	6.18325e-154	Lyve1+ LM	Gm128
5.77621e-158	-0.83935	0.186	0.557	8.97624e-154	Lyve1+ LM	Snx10
6.48934e-158	-1.96552	0.049	0.323	1.00844e-153	Lyve1+ LM	Nfatc2ip
8.77532e-158	-1.24559	0.104	0.42	1.36368e-153	Lyve1+ LM	Leng8
1.86001e-157	1.26657	0.683	0.527	2.89045e-153	Lyve1+ LM	C5ar1
4.87092e-157	-0.636718	0.945	0.984	7.56942e-153	Lyve1+ LM	Rps18
5.57056e-157	-1.61688	0.06	0.344	8.65665e-153	Lyve1+ LM	Hipk2
8.83621e-157	-1.01996	0.143	0.485	1.37315e-152	Lyve1+ LM	Ddx18
9.988e-157	-1.07973	0.139	0.48	1.55213e-152	Lyve1+ LM	Adar
1.00269e-156	-0.974474	0.132	0.47	1.55818e-152	Lyve1+ LM	Kdm5a
1.24424e-156	-1.42137	0.055	0.337	1.93354e-152	Lyve1+ LM	Orai2
1.35344e-156	-0.993658	0.188	0.554	2.10325e-152	Lyve1+ LM	Sla
6.46529e-156	-2.63032	0.028	0.283	1.00471e-151	Lyve1+ LM	Lmnb1
6.64375e-156	-0.803793	0.198	0.576	1.03244e-151	Lyve1+ LM	Xrn2
1.07559e-155	-1.21005	0.092	0.399	1.67147e-151	Lyve1+ LM	Cdc40
1.49856e-155	-0.913263	0.126	0.46	2.32877e-151	Lyve1+ LM	Ormdl1
1.94366e-155	-1.48259	0.076	0.369	3.02044e-151	Lyve1+ LM	1700037H04Rik
3.40724e-155	-1.95402	0.056	0.331	5.29485e-151	Lyve1+ LM	Atg16l2
5.39586e-155	-2.24631	0.05	0.319	8.38516e-151	Lyve1+ LM	Nudt1
6.85895e-155	-1.02977	0.115	0.437	1.06588e-150	Lyve1+ LM	Hnrnph3
7.0873e-155	-2.24408	0.055	0.327	1.10137e-150	Lyve1+ LM	Map3k3
8.28328e-155	-0.935771	0.17	0.521	1.28722e-150	Lyve1+ LM	Pnn
9.78694e-155	-3.37305	0.03	0.281	1.52089e-150	Lyve1+ LM	Odf3b
2.04953e-154	-2.19036	0.054	0.324	3.18496e-150	Lyve1+ LM	Mthfd2
1.45151e-153	-0.884732	0.634	0.883	2.25565e-149	Lyve1+ LM	S100a10
1.92787e-153	-2.94358	0.04	0.3	2.99591e-149	Lyve1+ LM	Slc2a3
2.1786e-153	-1.15294	0.1	0.409	3.38554e-149	Lyve1+ LM	Senp6
2.32879e-153	-2.25794	0.044	0.306	3.61894e-149	Lyve1+ LM	Ppp4r3b
2.47811e-153	-1.21821	0.105	0.415	3.85099e-149	Lyve1+ LM	Mettl7a1
2.65227e-153	-1.02521	0.087	0.388	4.12162e-149	Lyve1+ LM	Dync1li1
3.84598e-153	-0.930476	0.144	0.485	5.97665e-149	Lyve1+ LM	Map3k2
4.49519e-153	-2.54769	0.041	0.301	6.98552e-149	Lyve1+ LM	Mia2
4.9879e-153	-2.3445	0.052	0.319	7.7512e-149	Lyve1+ LM	Mesd
5.87394e-153	-1.32363	0.09	0.389	9.12811e-149	Lyve1+ LM	Pgp
9.00165e-153	-0.903056	0.301	0.688	1.39886e-148	Lyve1+ LM	Anp32b
9.42979e-153	-0.944285	0.181	0.538	1.46539e-148	Lyve1+ LM	Acap2
1.41044e-152	-1.30643	0.09	0.39	2.19182e-148	Lyve1+ LM	Stk10
2.61367e-152	1.50364	0.617	0.394	4.06165e-148	Lyve1+ LM	Clec10a
3.92681e-152	0.763561	0.901	0.917	6.10226e-148	Lyve1+ LM	Grn
7.4399e-152	-2.66349	0.041	0.296	1.15616e-147	Lyve1+ LM	Ufd1
1.09405e-151	-1.69636	0.072	0.355	1.70015e-147	Lyve1+ LM	Spg11
3.2864e-151	-3.32218	0.027	0.273	5.10706e-147	Lyve1+ LM	Map3k20
3.59674e-151	-0.786975	0.166	0.519	5.58934e-147	Lyve1+ LM	Prpf4b
1.04393e-150	-0.988333	0.3	0.657	1.62227e-146	Lyve1+ LM	Cd37
1.6671e-150	-0.944484	0.107	0.42	2.59067e-146	Lyve1+ LM	Abhd2
2.58694e-150	-0.592971	0.967	0.987	4.0201e-146	Lyve1+ LM	mt-Cytb
2.987e-150	-0.876017	0.304	0.683	4.6418e-146	Lyve1+ LM	Ddx17
8.20515e-150	-0.787329	0.207	0.583	1.27508e-145	Lyve1+ LM	Apbb1ip
9.1418e-150	-1.17109	0.094	0.395	1.42064e-145	Lyve1+ LM	Mlx
1.26141e-149	-0.922317	0.362	0.732	1.96023e-145	Lyve1+ LM	Tpi1
1.36195e-149	-1.16201	0.115	0.427	2.11647e-145	Lyve1+ LM	Fam107b
1.6838e-149	0.574646	0.953	0.96	2.61662e-145	Lyve1+ LM	Ppia
3.21573e-149	0.65482	0.919	0.937	4.99725e-145	Lyve1+ LM	Calm2
3.77145e-149	-0.812375	0.174	0.528	5.86084e-145	Lyve1+ LM	Nipbl
4.6732e-149	0.302394	0.994	0.99	7.26216e-145	Lyve1+ LM	Psap
5.06136e-149	-0.947784	0.185	0.541	7.86535e-145	Lyve1+ LM	Prdx6
6.10278e-149	-3.46458	0.023	0.261	9.48372e-145	Lyve1+ LM	Il27ra
6.9476e-149	-0.910046	0.188	0.547	1.07966e-144	Lyve1+ LM	Eif1a
7.34839e-149	-0.824633	0.128	0.456	1.14194e-144	Lyve1+ LM	Chp1
8.51898e-149	-2.32714	0.04	0.293	1.32385e-144	Lyve1+ LM	Bri3bp
8.62328e-149	-1.22221	0.112	0.42	1.34006e-144	Lyve1+ LM	Sms
1.0743e-148	-2.63373	0.036	0.285	1.66946e-144	Lyve1+ LM	Ltb4r1
1.17873e-148	-1.3921	0.125	0.437	1.83174e-144	Lyve1+ LM	Irf1
1.25661e-148	-0.957852	0.128	0.454	1.95278e-144	Lyve1+ LM	Lypla1
1.32243e-148	-1.13649	0.131	0.452	2.05506e-144	Lyve1+ LM	Tmpo
3.76915e-148	1.24483	0.747	0.729	5.85725e-144	Lyve1+ LM	Fcgrt
4.12848e-148	-2.60213	0.04	0.291	6.41566e-144	Lyve1+ LM	Chst11
5.89153e-148	2.33111	0.279	0.077	9.15545e-144	Lyve1+ LM	Abca9
7.20502e-148	-0.858408	0.169	0.518	1.11966e-143	Lyve1+ LM	Fam133b
8.82161e-148	-2.32486	0.05	0.309	1.37088e-143	Lyve1+ LM	Mettl26
1.03544e-147	-1.51374	0.076	0.358	1.60908e-143	Lyve1+ LM	Pik3ap1
1.28847e-147	-1.72117	0.064	0.337	2.00228e-143	Lyve1+ LM	Agtpbp1
1.41236e-147	-1.4795	0.098	0.393	2.19481e-143	Lyve1+ LM	Abi3
1.44695e-147	-1.12956	0.118	0.431	2.24856e-143	Lyve1+ LM	Crtap
2.01436e-147	-0.903805	0.105	0.413	3.13032e-143	Lyve1+ LM	Etv6
2.18826e-147	-1.09699	0.11	0.418	3.40055e-143	Lyve1+ LM	Phf20l1
3.73332e-147	-1.24475	0.088	0.38	5.80159e-143	Lyve1+ LM	Spen
4.23855e-147	-1.22808	0.096	0.397	6.5867e-143	Lyve1+ LM	Plcg2
6.28975e-147	-1.32856	0.185	0.511	9.77427e-143	Lyve1+ LM	Cxcr4
9.71355e-147	-1.89931	0.049	0.309	1.50949e-142	Lyve1+ LM	Sort1
1.19563e-146	-0.876059	0.207	0.575	1.85801e-142	Lyve1+ LM	Guk1
1.28911e-146	-1.15944	0.078	0.365	2.00328e-142	Lyve1+ LM	Pdcd2
1.37951e-146	-0.698757	0.192	0.559	2.14376e-142	Lyve1+ LM	Klf13
1.44052e-146	-1.23883	0.094	0.389	2.23857e-142	Lyve1+ LM	Taf15
1.5507e-146	-2.1964	0.053	0.315	2.4098e-142	Lyve1+ LM	Chmp1b
1.6079e-146	-2.96225	0.029	0.272	2.49868e-142	Lyve1+ LM	Sox4
1.65123e-146	-0.542493	0.892	0.977	2.56602e-142	Lyve1+ LM	Rps3
2.13634e-146	-1.51679	0.07	0.347	3.31987e-142	Lyve1+ LM	Pcsk7
4.28205e-146	-1.17042	0.097	0.391	6.6543e-142	Lyve1+ LM	Kcnk6
5.72338e-146	0.539882	0.913	0.878	8.89413e-142	Lyve1+ LM	Cd63
1.06083e-145	-0.842649	0.157	0.493	1.64852e-141	Lyve1+ LM	Casp4
1.45756e-145	-2.31196	0.05	0.307	2.26504e-141	Lyve1+ LM	Srp54a
1.60538e-145	-1.01154	0.126	0.442	2.49476e-141	Lyve1+ LM	Ppm1g
3.45089e-145	-0.773354	0.243	0.619	5.36269e-141	Lyve1+ LM	Srrm1
3.78273e-145	-1.06544	0.138	0.456	5.87836e-141	Lyve1+ LM	Mlec
3.87137e-145	-1.29331	0.091	0.383	6.01611e-141	Lyve1+ LM	Ciita
5.09123e-145	-0.919851	0.205	0.559	7.91177e-141	Lyve1+ LM	Drap1
5.12353e-145	-0.75557	0.175	0.532	7.96197e-141	Lyve1+ LM	Diaph1
7.03197e-145	-3.02318	0.028	0.266	1.09277e-140	Lyve1+ LM	Ss18l2
1.01199e-144	-1.05218	0.109	0.416	1.57264e-140	Lyve1+ LM	Phc2
1.82292e-144	-3.1306	0.03	0.268	2.83282e-140	Lyve1+ LM	Ddx39a
1.8944e-144	-2.45669	0.032	0.274	2.9439e-140	Lyve1+ LM	Runx3
2.01241e-144	-1.68541	0.042	0.296	3.12728e-140	Lyve1+ LM	Sclt1
3.18851e-144	-0.820431	0.12	0.437	4.95494e-140	Lyve1+ LM	Ccny
3.23624e-144	-1.0854	0.116	0.425	5.02912e-140	Lyve1+ LM	Rxra
5.30259e-144	-0.864542	0.151	0.484	8.24022e-140	Lyve1+ LM	Chd1
7.14092e-144	-0.870965	0.136	0.461	1.1097e-139	Lyve1+ LM	Clns1a
7.49132e-144	-0.785832	0.24	0.615	1.16415e-139	Lyve1+ LM	Cnpy3
8.56878e-144	-0.885839	0.488	0.819	1.33159e-139	Lyve1+ LM	Btg1
1.79853e-143	-1.21201	0.136	0.445	2.79492e-139	Lyve1+ LM	C1qbp
3.15191e-143	-0.835417	0.13	0.452	4.89807e-139	Lyve1+ LM	Lpgat1
3.67577e-143	-1.09891	0.116	0.424	5.71215e-139	Lyve1+ LM	Arhgap26
4.05314e-143	-2.27549	0.054	0.308	6.29858e-139	Lyve1+ LM	Nbdy
4.71959e-143	-0.752915	0.158	0.5	7.33425e-139	Lyve1+ LM	Kmt2c
5.41383e-143	-1.4777	0.097	0.384	8.41309e-139	Lyve1+ LM	Dut
6.68168e-143	-0.798024	0.185	0.537	1.03833e-138	Lyve1+ LM	Ubxn4
7.547e-143	-2.10826	0.047	0.299	1.1728e-138	Lyve1+ LM	Sigirr
1.00519e-142	-1.16831	0.084	0.368	1.56207e-138	Lyve1+ LM	Mtif3
1.5527e-142	-3.49056	0.024	0.255	2.4129e-138	Lyve1+ LM	A1bg
1.72153e-142	-2.51793	0.031	0.269	2.67526e-138	Lyve1+ LM	Zfp791
2.26169e-142	-1.46747	0.068	0.339	3.51466e-138	Lyve1+ LM	Wdfy2
2.26926e-142	-2.06354	0.06	0.321	3.52643e-138	Lyve1+ LM	Apol6
3.751e-142	-1.04428	0.117	0.422	5.82905e-138	Lyve1+ LM	mt-Nd6
4.43368e-142	-1.4501	0.062	0.331	6.88993e-138	Lyve1+ LM	Impdh1
4.47585e-142	-1.10063	0.1	0.395	6.95548e-138	Lyve1+ LM	Fnbp4
4.99044e-142	-0.972078	0.227	0.582	7.75514e-138	Lyve1+ LM	Rnf213
7.8106e-142	-1.40935	0.074	0.349	1.21377e-137	Lyve1+ LM	Zkscan1
8.05956e-142	-2.23812	0.042	0.288	1.25246e-137	Lyve1+ LM	Arhgap27
8.91106e-142	-1.00073	0.107	0.408	1.38478e-137	Lyve1+ LM	Cntrl
1.39496e-141	-2.17769	0.042	0.287	2.16777e-137	Lyve1+ LM	Cbwd1
2.28486e-141	-1.21133	0.077	0.355	3.55067e-137	Lyve1+ LM	Prkag2
2.31321e-141	-1.93731	0.054	0.311	3.59472e-137	Lyve1+ LM	Serpinb9
2.49856e-141	-1.21061	0.09	0.376	3.88277e-137	Lyve1+ LM	Adi1
2.85289e-141	-1.84319	0.053	0.312	4.43339e-137	Lyve1+ LM	Cdc42ep3
3.08989e-141	-1.9133	0.048	0.301	4.8017e-137	Lyve1+ LM	Usp10
3.11247e-141	-2.71323	0.042	0.287	4.83678e-137	Lyve1+ LM	Mfsd14b
3.47733e-141	-0.891874	0.095	0.388	5.40376e-137	Lyve1+ LM	Trabd
4.75047e-141	-0.716005	0.194	0.551	7.38223e-137	Lyve1+ LM	Tmem165
5.92587e-141	-2.50835	0.044	0.289	9.2088e-137	Lyve1+ LM	Gimap8
6.32759e-141	-2.59198	0.042	0.287	9.83307e-137	Lyve1+ LM	Taf9
8.06881e-141	-0.73106	0.246	0.626	1.25389e-136	Lyve1+ LM	Tcf25
1.10942e-140	-0.819777	0.149	0.476	1.72403e-136	Lyve1+ LM	Arid4b
1.46196e-140	2.43916	0.257	0.067	2.27188e-136	Lyve1+ LM	Lrp6
1.845e-140	-0.93086	0.12	0.43	2.86713e-136	Lyve1+ LM	Ptpn12
2.21177e-140	-1.05319	0.117	0.42	3.43709e-136	Lyve1+ LM	Bloc1s6
2.62644e-140	-0.818692	0.166	0.499	4.08149e-136	Lyve1+ LM	Rcsd1
4.86698e-140	-0.723376	0.17	0.515	7.56329e-136	Lyve1+ LM	Pole4
6.48743e-140	-1.1813	0.078	0.356	1.00815e-135	Lyve1+ LM	Mtmr14
7.55383e-140	-1.03132	0.113	0.413	1.17387e-135	Lyve1+ LM	Rassf3
8.24866e-140	-0.878667	0.119	0.424	1.28184e-135	Lyve1+ LM	Oxa1l
8.30935e-140	-0.773799	0.216	0.58	1.29127e-135	Lyve1+ LM	Mrpl20
1.0375e-139	-1.23461	0.087	0.369	1.61227e-135	Lyve1+ LM	Rnaseh2b
1.35648e-139	-0.729144	0.17	0.509	2.10797e-135	Lyve1+ LM	Hook3
2.40107e-139	-0.894485	0.232	0.584	3.73127e-135	Lyve1+ LM	Ptpre
5.16216e-139	-0.817469	0.177	0.518	8.022e-135	Lyve1+ LM	Ssbp1
1.00899e-138	-1.08433	0.106	0.399	1.56797e-134	Lyve1+ LM	Ccdc85b
1.13528e-138	-0.825651	0.148	0.474	1.76423e-134	Lyve1+ LM	Smc1a
1.22257e-138	-0.732472	0.163	0.503	1.89987e-134	Lyve1+ LM	Actn4
1.33095e-138	-2.81002	0.037	0.274	2.06829e-134	Lyve1+ LM	Palld
2.27208e-138	-1.02336	0.114	0.413	3.53082e-134	Lyve1+ LM	Clip1
3.25005e-138	-2.65518	0.034	0.268	5.05058e-134	Lyve1+ LM	Nlrp1b
4.05741e-138	1.96616	0.331	0.117	6.30522e-134	Lyve1+ LM	B4galt6
9.06479e-138	-0.733918	0.508	0.791	1.40867e-133	Lyve1+ LM	Eef1d
1.05878e-137	-1.41679	0.067	0.33	1.64535e-133	Lyve1+ LM	Plcb2
1.13835e-137	-0.76706	0.138	0.458	1.76899e-133	Lyve1+ LM	Slc38a2
1.20061e-137	-1.59542	0.077	0.346	1.86574e-133	Lyve1+ LM	Txnrd1
1.52036e-137	-1.355	0.073	0.341	2.36264e-133	Lyve1+ LM	Dnajc21
3.4088e-137	-0.983265	0.282	0.63	5.29728e-133	Lyve1+ LM	Tnfrsf1b
4.27715e-137	-0.856207	0.11	0.41	6.64669e-133	Lyve1+ LM	Cyld
6.0662e-137	-0.734092	0.186	0.531	9.42687e-133	Lyve1+ LM	Rsl24d1
1.33867e-136	-0.740957	0.189	0.538	2.0803e-132	Lyve1+ LM	Rgs19
2.22703e-136	-0.855761	0.107	0.402	3.4608e-132	Lyve1+ LM	Usp16
3.09121e-136	-0.759804	0.256	0.627	4.80374e-132	Lyve1+ LM	Eif3m
3.98801e-136	-0.948951	0.115	0.414	6.19737e-132	Lyve1+ LM	Nmi
4.31099e-136	-1.3669	0.065	0.324	6.69929e-132	Lyve1+ LM	Sugp2
5.50664e-136	-1.66708	0.058	0.312	8.55731e-132	Lyve1+ LM	Grhpr
8.32004e-136	-0.977939	0.11	0.406	1.29293e-131	Lyve1+ LM	Amd1
9.2535e-136	-0.665505	0.143	0.466	1.43799e-131	Lyve1+ LM	Nrd1
1.0068e-135	-1.59821	0.058	0.312	1.56456e-131	Lyve1+ LM	Phykpl
1.03531e-135	-0.717744	0.214	0.572	1.60887e-131	Lyve1+ LM	Hck
1.33275e-135	-0.618381	0.279	0.664	2.0711e-131	Lyve1+ LM	Myh9
1.33662e-135	-3.23926	0.028	0.253	2.0771e-131	Lyve1+ LM	Itgae
2.00607e-135	-0.708143	0.249	0.623	3.11743e-131	Lyve1+ LM	Zfp207
2.36921e-135	1.07998	0.928	0.886	3.68176e-131	Lyve1+ LM	H2-Eb1
6.93457e-135	-0.881848	0.114	0.414	1.07763e-130	Lyve1+ LM	Aak1
1.63073e-134	-2.469	0.041	0.277	2.53416e-130	Lyve1+ LM	Rybp-ps
1.92979e-134	-1.0751	0.076	0.345	2.9989e-130	Lyve1+ LM	Fbxo9
1.97127e-134	-1.00141	0.089	0.367	3.06336e-130	Lyve1+ LM	Camta1
2.73249e-134	-0.702126	0.162	0.493	4.24629e-130	Lyve1+ LM	Pja2
4.08962e-134	-0.97781	0.168	0.486	6.35527e-130	Lyve1+ LM	Slc7a7
5.36304e-134	-0.609842	0.711	0.921	8.33416e-130	Lyve1+ LM	Arpc2
5.41397e-134	-1.32606	0.098	0.374	8.41331e-130	Lyve1+ LM	Nasp
7.81152e-134	-2.33963	0.036	0.268	1.21391e-129	Lyve1+ LM	Gk
1.11307e-133	-1.00823	0.093	0.371	1.7297e-129	Lyve1+ LM	Ap2a1
1.13847e-133	-0.720124	0.158	0.484	1.76917e-129	Lyve1+ LM	Tnrc6b
3.33423e-133	-0.654854	0.143	0.463	5.18139e-129	Lyve1+ LM	Alox5
3.45174e-133	-1.01789	0.088	0.362	5.36401e-129	Lyve1+ LM	Ppp1r7
4.64617e-133	-0.7152	0.194	0.545	7.22015e-129	Lyve1+ LM	Spcs3
4.68322e-133	-2.52161	0.038	0.271	7.27773e-129	Lyve1+ LM	Malt1
5.03899e-133	-2.05363	0.055	0.301	7.8306e-129	Lyve1+ LM	Mcrip1
7.86361e-133	-1.3569	0.075	0.338	1.222e-128	Lyve1+ LM	Ubac1
9.62834e-133	-1.30372	0.077	0.341	1.49624e-128	Lyve1+ LM	Hps1
9.69687e-133	-1.18257	0.084	0.355	1.50689e-128	Lyve1+ LM	Jak2
1.0616e-132	-1.22035	0.067	0.327	1.64973e-128	Lyve1+ LM	Iars2
1.53285e-132	-0.708898	0.453	0.788	2.38205e-128	Lyve1+ LM	Gnas
1.84993e-132	-1.43855	0.064	0.318	2.8748e-128	Lyve1+ LM	Atp11a
2.16002e-132	-0.746958	0.27	0.636	3.35667e-128	Lyve1+ LM	Prrc2c
2.64132e-132	-2.4149	0.037	0.267	4.10461e-128	Lyve1+ LM	Stx11
6.64347e-132	-1.53221	0.049	0.291	1.0324e-127	Lyve1+ LM	Pcnx
9.06258e-132	-1.41259	0.081	0.346	1.40832e-127	Lyve1+ LM	Tnfaip3
1.24031e-131	-0.719343	0.155	0.474	1.92744e-127	Lyve1+ LM	Hsd17b11
1.54544e-131	-0.603614	0.219	0.585	2.40161e-127	Lyve1+ LM	Taok3
1.71915e-131	-0.742078	0.139	0.453	2.67156e-127	Lyve1+ LM	Tank
2.12444e-131	-0.838694	0.21	0.55	3.30138e-127	Lyve1+ LM	Rab32
2.32072e-131	-1.57119	0.054	0.299	3.60639e-127	Lyve1+ LM	Rab4a
2.52827e-131	-0.97435	0.092	0.368	3.92893e-127	Lyve1+ LM	Ercc1
2.59747e-131	-0.945876	0.175	0.496	4.03647e-127	Lyve1+ LM	Tlr2
2.77942e-131	-0.78592	0.132	0.437	4.31922e-127	Lyve1+ LM	Glg1
4.11988e-131	-0.791342	0.096	0.379	6.40229e-127	Lyve1+ LM	Ube2j1
5.18504e-131	-0.842606	0.148	0.461	8.05755e-127	Lyve1+ LM	Myadm
6.72439e-131	-1.17893	0.091	0.362	1.04497e-126	Lyve1+ LM	Krt10
6.97551e-131	-0.866312	0.112	0.403	1.08399e-126	Lyve1+ LM	Ilf2
7.11814e-131	-0.748028	0.244	0.605	1.10616e-126	Lyve1+ LM	Nagk
8.12652e-131	-0.762956	0.132	0.436	1.26286e-126	Lyve1+ LM	Nudt3
1.19569e-130	-1.25228	0.075	0.335	1.8581e-126	Lyve1+ LM	Nup50
1.26815e-130	-0.667188	0.153	0.473	1.97071e-126	Lyve1+ LM	Arid1b
1.91764e-130	2.62127	0.309	0.114	2.98002e-126	Lyve1+ LM	Stard8
2.96047e-130	-1.73552	0.054	0.296	4.60056e-126	Lyve1+ LM	Stk38l
3.39025e-130	-0.997241	0.076	0.342	5.26845e-126	Lyve1+ LM	Sema4d
4.30647e-130	-0.970667	0.09	0.363	6.69226e-126	Lyve1+ LM	Suz12
4.74421e-130	-0.688664	0.18	0.517	7.3725e-126	Lyve1+ LM	Csnk2b
4.7885e-130	-0.76141	0.142	0.457	7.44133e-126	Lyve1+ LM	Itsn2
6.42154e-130	-1.01378	0.097	0.374	9.97908e-126	Lyve1+ LM	Decr1
6.68735e-130	-1.18576	0.211	0.537	1.03921e-125	Lyve1+ LM	Sod2
8.73581e-130	-0.691258	0.143	0.462	1.35755e-125	Lyve1+ LM	Golga4
9.84218e-130	1.10785	0.712	0.638	1.52947e-125	Lyve1+ LM	Arl6ip1
1.03019e-129	-0.718295	0.457	0.773	1.60091e-125	Lyve1+ LM	Ywhab
1.38749e-129	-1.14913	0.094	0.367	2.15617e-125	Lyve1+ LM	Pfkl
1.83907e-129	-1.55653	0.081	0.341	2.85792e-125	Lyve1+ LM	Irs2
2.19452e-129	-1.85382	0.046	0.283	3.41028e-125	Lyve1+ LM	Vcl
2.41342e-129	-0.833079	0.146	0.453	3.75046e-125	Lyve1+ LM	Ube2d1
3.97648e-129	-1.00187	0.089	0.36	6.17945e-125	Lyve1+ LM	Mrps5
4.27642e-129	-0.95819	0.098	0.376	6.64556e-125	Lyve1+ LM	Rnmt
5.68954e-129	-1.64638	0.058	0.303	8.84154e-125	Lyve1+ LM	Phf11a
7.03223e-129	-1.10701	0.081	0.345	1.09281e-124	Lyve1+ LM	Atg12
7.59265e-129	-1.08418	0.128	0.42	1.1799e-124	Lyve1+ LM	Ets2
8.74729e-129	-1.77016	0.059	0.303	1.35933e-124	Lyve1+ LM	Nsl1
1.06679e-128	-0.860021	0.143	0.448	1.65779e-124	Lyve1+ LM	Siva1
2.2067e-128	-1.3964	0.051	0.289	3.42921e-124	Lyve1+ LM	Ints6
2.58731e-128	-0.639771	0.547	0.828	4.02068e-124	Lyve1+ LM	Atp5g2
4.92619e-128	-1.55322	0.057	0.3	7.6553e-124	Lyve1+ LM	Tiam1
5.22551e-128	-0.688068	0.158	0.48	8.12045e-124	Lyve1+ LM	Srp72
6.46246e-128	-0.618143	0.217	0.57	1.00427e-123	Lyve1+ LM	Atg3
8.03151e-128	-0.664078	0.173	0.499	1.2481e-123	Lyve1+ LM	Mdm4
1.0755e-127	-0.683743	0.25	0.609	1.67132e-123	Lyve1+ LM	Srsf7
1.15184e-127	-0.747314	0.199	0.533	1.78996e-123	Lyve1+ LM	Lsm7
1.39677e-127	-1.78882	0.048	0.282	2.17057e-123	Lyve1+ LM	Tut4
1.44634e-127	-2.52972	0.036	0.259	2.24761e-123	Lyve1+ LM	Washc3
1.78002e-127	-0.619554	0.191	0.526	2.76616e-123	Lyve1+ LM	Ikzf1
1.78729e-127	-0.768239	0.251	0.614	2.77745e-123	Lyve1+ LM	Sqstm1
2.13484e-127	-2.46567	0.037	0.261	3.31755e-123	Lyve1+ LM	Bud23
2.63303e-127	-1.63559	0.065	0.312	4.09174e-123	Lyve1+ LM	Jdp2
5.22433e-127	-0.814511	0.107	0.389	8.11861e-123	Lyve1+ LM	Wdr82
6.46965e-127	-0.676567	0.177	0.511	1.00538e-122	Lyve1+ LM	Themis2
8.16064e-127	-2.66835	0.035	0.255	1.26816e-122	Lyve1+ LM	Cenpx
1.06259e-126	-1.07579	0.082	0.348	1.65126e-122	Lyve1+ LM	Taf7
1.30055e-126	-1.40951	0.066	0.313	2.02105e-122	Lyve1+ LM	3110082I17Rik
1.41822e-126	-1.37151	0.061	0.306	2.20391e-122	Lyve1+ LM	Nudt22
1.51608e-126	-0.792808	0.242	0.587	2.35599e-122	Lyve1+ LM	Lims1
1.68154e-126	-0.848669	0.33	0.673	2.61312e-122	Lyve1+ LM	Ncl
2.81372e-126	-1.64754	0.053	0.29	4.37252e-122	Lyve1+ LM	Arfgap3
3.19936e-126	-1.06771	0.306	0.638	4.97181e-122	Lyve1+ LM	Rgs2
3.71434e-126	-2.18604	0.046	0.276	5.77208e-122	Lyve1+ LM	Tent5a
4.34351e-126	-0.688889	0.16	0.485	6.74981e-122	Lyve1+ LM	Dpp7
4.70571e-126	-0.552498	0.131	0.432	7.31268e-122	Lyve1+ LM	Ogfr
5.19106e-126	-0.717477	0.135	0.433	8.06691e-122	Lyve1+ LM	Sh3bp2
6.74758e-126	-1.08541	0.084	0.348	1.04857e-121	Lyve1+ LM	Creb5
8.67969e-126	-1.32879	0.067	0.314	1.34882e-121	Lyve1+ LM	Recql
8.79656e-126	-0.793346	0.113	0.397	1.36698e-121	Lyve1+ LM	Larp1
1.02272e-125	-0.993461	0.065	0.315	1.58931e-121	Lyve1+ LM	Dnttip1
1.06129e-125	-1.48731	0.042	0.272	1.64925e-121	Lyve1+ LM	Rps6kb2
1.8687e-125	-2.05606	0.185	0.46	2.90396e-121	Lyve1+ LM	Cd9
2.10563e-125	-1.10928	0.072	0.328	3.27215e-121	Lyve1+ LM	Lsm12
2.41464e-125	-1.25289	0.108	0.379	3.75235e-121	Lyve1+ LM	Alcam
2.57208e-125	-1.66614	0.065	0.31	3.99701e-121	Lyve1+ LM	Mxd1
2.71122e-125	-2.44142	0.043	0.268	4.21324e-121	Lyve1+ LM	Chst15
3.2721e-125	-1.0597	0.074	0.33	5.08484e-121	Lyve1+ LM	Sun2
5.7205e-125	-0.793973	0.126	0.418	8.88966e-121	Lyve1+ LM	Itpr2
7.19865e-125	-1.00558	0.313	0.647	1.11867e-120	Lyve1+ LM	Ncf1
1.14307e-124	-1.49634	0.068	0.314	1.77634e-120	Lyve1+ LM	Tmx4
1.19852e-124	-0.5557	0.139	0.443	1.8625e-120	Lyve1+ LM	Nsd1
1.89199e-124	-0.661097	0.264	0.623	2.94015e-120	Lyve1+ LM	Hnrnpdl
1.91698e-124	-0.596335	0.219	0.575	2.97899e-120	Lyve1+ LM	Tmem219
2.10194e-124	-1.52225	0.064	0.31	3.26641e-120	Lyve1+ LM	Abhd5
2.25666e-124	-0.765658	0.095	0.367	3.50684e-120	Lyve1+ LM	Med4
3.6771e-124	-1.12015	0.079	0.338	5.71421e-120	Lyve1+ LM	Ptk2b
3.90166e-124	-2.56532	0.039	0.259	6.06318e-120	Lyve1+ LM	Zfp267
4.18572e-124	-0.687707	0.142	0.445	6.50461e-120	Lyve1+ LM	Mrps34
4.72538e-124	-0.886602	0.102	0.375	7.34325e-120	Lyve1+ LM	1810030O07Rik
5.00293e-124	-0.915463	0.102	0.377	7.77455e-120	Lyve1+ LM	Cnot2
6.74387e-124	-2.29473	0.033	0.25	1.048e-119	Lyve1+ LM	Tacc3
7.52975e-124	-0.644974	0.107	0.386	1.17012e-119	Lyve1+ LM	Smarcc1
1.02064e-123	-1.60528	0.062	0.304	1.58607e-119	Lyve1+ LM	Fam91a1
1.30696e-123	-1.12173	0.072	0.322	2.03101e-119	Lyve1+ LM	Wdr33
2.07375e-123	-0.669826	0.098	0.373	3.22261e-119	Lyve1+ LM	Ppp1r10
2.12051e-123	-0.697255	0.165	0.48	3.29528e-119	Lyve1+ LM	Il13ra1
3.10147e-123	-1.20422	0.241	0.534	4.81968e-119	Lyve1+ LM	Slc11a1
3.4599e-123	-1.11918	0.064	0.307	5.37668e-119	Lyve1+ LM	Tfam
5.75296e-123	-0.64743	0.128	0.42	8.9401e-119	Lyve1+ LM	Maz
7.34134e-123	-2.09848	0.043	0.266	1.14084e-118	Lyve1+ LM	Adnp
8.85566e-123	-1.01162	0.097	0.363	1.37617e-118	Lyve1+ LM	Dusp23
9.08409e-123	-2.29265	0.048	0.274	1.41167e-118	Lyve1+ LM	Gprin3
1.78501e-122	-2.19624	0.11	0.367	2.77391e-118	Lyve1+ LM	Plac8
1.98546e-122	2.45513	0.259	0.079	3.0854e-118	Lyve1+ LM	Ednrb
2.41728e-122	-0.834903	0.11	0.39	3.75645e-118	Lyve1+ LM	Phkb
2.69808e-122	-0.99184	0.105	0.379	4.19282e-118	Lyve1+ LM	Slc25a37
2.7221e-122	-0.818831	0.09	0.353	4.23015e-118	Lyve1+ LM	Cnot7
4.21058e-122	-1.80795	0.051	0.282	6.54323e-118	Lyve1+ LM	Tpmt
4.22158e-122	-0.903582	0.092	0.354	6.56033e-118	Lyve1+ LM	Coa4
4.24077e-122	-0.76362	0.272	0.634	6.59016e-118	Lyve1+ LM	Plek
4.29437e-122	-0.629288	0.224	0.572	6.67345e-118	Lyve1+ LM	Sh3kbp1
4.34918e-122	-0.455557	0.945	0.987	6.75862e-118	Lyve1+ LM	Rpl32
1.94062e-121	-0.843459	0.094	0.358	3.01573e-117	Lyve1+ LM	Triobp
2.08891e-121	-0.597853	0.176	0.502	3.24617e-117	Lyve1+ LM	Syncrip
2.32157e-121	-0.644647	0.322	0.688	3.60772e-117	Lyve1+ LM	Gpsm3
3.27726e-121	-0.9852	0.084	0.34	5.09286e-117	Lyve1+ LM	Pphln1
4.06434e-121	-0.639739	0.225	0.573	6.31598e-117	Lyve1+ LM	Lat2
4.48321e-121	-0.69667	0.132	0.427	6.9669e-117	Lyve1+ LM	Larp7
5.63276e-121	-2.00892	0.044	0.264	8.75331e-117	Lyve1+ LM	Nupl1
5.80056e-121	-0.671016	0.115	0.397	9.01407e-117	Lyve1+ LM	Shoc2
6.24751e-121	-0.603799	0.165	0.48	9.70864e-117	Lyve1+ LM	Srsf10
8.65377e-121	-0.486144	0.202	0.542	1.3448e-116	Lyve1+ LM	Dnajc7
9.33239e-121	-0.905861	0.085	0.343	1.45025e-116	Lyve1+ LM	Dnajc4
1.50046e-120	-0.802639	0.094	0.361	2.33171e-116	Lyve1+ LM	Tbc1d1
1.88143e-120	-0.539495	0.207	0.551	2.92375e-116	Lyve1+ LM	H13
2.52173e-120	-0.6937	0.153	0.461	3.91878e-116	Lyve1+ LM	Cd86
2.54781e-120	-2.32724	0.036	0.251	3.95929e-116	Lyve1+ LM	Washc1
2.55147e-120	2.16078	0.262	0.082	3.96498e-116	Lyve1+ LM	Rab11fip5
3.38569e-120	-0.643528	0.294	0.665	5.26136e-116	Lyve1+ LM	Pak2
3.88449e-120	1.06753	0.725	0.682	6.0365e-116	Lyve1+ LM	Cfp
5.26432e-120	-0.995489	0.161	0.455	8.18075e-116	Lyve1+ LM	Ppp1r14b
6.16292e-120	-0.653195	0.116	0.397	9.57718e-116	Lyve1+ LM	Upf2
7.37048e-120	-0.708228	0.181	0.5	1.14537e-115	Lyve1+ LM	Lsm3
8.22021e-120	-0.616875	0.263	0.621	1.27742e-115	Lyve1+ LM	Luc7l3
1.34089e-119	-0.960954	0.077	0.326	2.08375e-115	Lyve1+ LM	Ddx27
1.75995e-119	-0.606799	0.602	0.865	2.73496e-115	Lyve1+ LM	Btf3
1.84959e-119	-0.636804	0.198	0.528	2.87427e-115	Lyve1+ LM	Eif3d
2.03542e-119	-0.553215	0.185	0.513	3.16304e-115	Lyve1+ LM	Smarca5
2.13771e-119	1.32755	0.664	0.615	3.322e-115	Lyve1+ LM	Snx5
2.39828e-119	-1.36972	0.052	0.281	3.72693e-115	Lyve1+ LM	Atad2b
3.0037e-119	-0.763105	0.109	0.382	4.66775e-115	Lyve1+ LM	Ndufaf3
3.76333e-119	-0.616253	0.125	0.413	5.84821e-115	Lyve1+ LM	Ap3b1
4.0736e-119	-0.645153	0.13	0.421	6.33038e-115	Lyve1+ LM	Dapp1
5.14518e-119	-0.493113	0.161	0.477	7.99561e-115	Lyve1+ LM	Ctdnep1
5.63959e-119	-0.853116	0.105	0.375	8.76392e-115	Lyve1+ LM	Srek1
6.74359e-119	-0.845058	0.085	0.341	1.04795e-114	Lyve1+ LM	Rbm33
7.13225e-119	-0.971429	0.078	0.326	1.10835e-114	Lyve1+ LM	Uri1
8.79741e-119	-0.739002	0.479	0.76	1.36712e-114	Lyve1+ LM	Samhd1
8.83394e-119	-1.44048	0.095	0.347	1.37279e-114	Lyve1+ LM	Pygl
8.98708e-119	-0.762195	0.165	0.47	1.39659e-114	Lyve1+ LM	Cct3
1.14935e-118	1.90949	0.319	0.122	1.78609e-114	Lyve1+ LM	Tmem37
1.65251e-118	-0.542844	0.128	0.414	2.56801e-114	Lyve1+ LM	Cdk13
1.87046e-118	-1.36138	0.049	0.274	2.9067e-114	Lyve1+ LM	Rab34
1.88827e-118	-0.82717	0.125	0.41	2.93437e-114	Lyve1+ LM	Tfec
2.04504e-118	-1.19397	0.063	0.299	3.178e-114	Lyve1+ LM	Tdg
3.00451e-118	-0.690674	0.096	0.362	4.66901e-114	Lyve1+ LM	Ppip5k2
3.72223e-118	-0.482642	0.173	0.491	5.78435e-114	Lyve1+ LM	Atf4
3.96379e-118	-0.813132	0.097	0.361	6.15972e-114	Lyve1+ LM	Dnm1l
7.04977e-118	-0.756982	0.083	0.336	1.09553e-113	Lyve1+ LM	Rcor1
7.36615e-118	-0.852621	0.095	0.356	1.1447e-113	Lyve1+ LM	Parp4
7.41266e-118	-1.53328	0.058	0.289	1.15193e-113	Lyve1+ LM	Tent2
8.85536e-118	-1.50427	0.06	0.289	1.37612e-113	Lyve1+ LM	Nbn
1.03438e-117	-0.540431	0.177	0.493	1.60742e-113	Lyve1+ LM	Tet2
2.59467e-117	-0.703438	0.181	0.496	4.03212e-113	Lyve1+ LM	Baz2b
3.48393e-117	-0.677742	0.137	0.426	5.41403e-113	Lyve1+ LM	Zc3h13
3.98746e-117	-0.576649	0.218	0.558	6.19651e-113	Lyve1+ LM	Stk4
3.99751e-117	-0.972027	0.075	0.316	6.21213e-113	Lyve1+ LM	Tada3
4.31846e-117	-0.820614	0.303	0.633	6.71088e-113	Lyve1+ LM	Hcst
5.13746e-117	-1.27437	0.076	0.318	7.98361e-113	Lyve1+ LM	Gbp2
5.15024e-117	-0.603379	0.288	0.649	8.00347e-113	Lyve1+ LM	Eif4b
5.8346e-117	-0.884821	0.088	0.343	9.06697e-113	Lyve1+ LM	Apaf1
5.99148e-117	-0.737454	0.21	0.534	9.31075e-113	Lyve1+ LM	Smchd1
6.96672e-117	-0.620777	0.229	0.573	1.08263e-112	Lyve1+ LM	Pgd
7.59954e-117	-1.61351	0.058	0.286	1.18097e-112	Lyve1+ LM	Idi1
7.72261e-117	-2.42238	0.039	0.251	1.20009e-112	Lyve1+ LM	Ptar1
9.90742e-117	-0.630847	0.245	0.586	1.53961e-112	Lyve1+ LM	Mycbp2
1.01907e-116	-0.846206	0.101	0.364	1.58364e-112	Lyve1+ LM	1810013L24Rik
1.73961e-116	-0.695405	0.389	0.741	2.70335e-112	Lyve1+ LM	Eif3e
2.39075e-116	-0.709899	0.121	0.402	3.71523e-112	Lyve1+ LM	Ahcyl1
3.68586e-116	-0.794762	0.102	0.365	5.72783e-112	Lyve1+ LM	Zfc3h1
3.76656e-116	-0.870505	0.104	0.368	5.85323e-112	Lyve1+ LM	Prkaca
4.68165e-116	-0.560081	0.124	0.406	7.27528e-112	Lyve1+ LM	Btk
4.7135e-116	-0.609096	0.148	0.444	7.32478e-112	Lyve1+ LM	Tmem230
5.09347e-116	-1.31865	0.061	0.291	7.91525e-112	Lyve1+ LM	Prr14l
6.9152e-116	-0.509498	0.153	0.455	1.07462e-111	Lyve1+ LM	Dhx36
8.95685e-116	-0.642747	0.258	0.6	1.39189e-111	Lyve1+ LM	Ssr2
1.24585e-115	-0.612529	0.161	0.464	1.93606e-111	Lyve1+ LM	Rad23a
2.99364e-115	-1.06752	0.069	0.306	4.65212e-111	Lyve1+ LM	Srm
3.98457e-115	-1.54084	0.057	0.283	6.19202e-111	Lyve1+ LM	Dhx29
4.11737e-115	-0.69819	0.085	0.336	6.39839e-111	Lyve1+ LM	Tmem183a
5.02777e-115	-0.574288	0.213	0.545	7.81315e-111	Lyve1+ LM	Hnrnpr
5.70762e-115	-0.601059	0.144	0.437	8.86965e-111	Lyve1+ LM	Ttc3
6.06134e-115	-0.845576	0.089	0.341	9.41932e-111	Lyve1+ LM	Psmf1
6.84778e-115	-0.556325	0.182	0.5	1.06414e-110	Lyve1+ LM	Zc3h15
9.53593e-115	-0.869625	0.101	0.361	1.48188e-110	Lyve1+ LM	Midn
1.96948e-114	-0.57009	0.127	0.407	3.06057e-110	Lyve1+ LM	Sec31a
2.34952e-114	-0.52054	0.143	0.437	3.65116e-110	Lyve1+ LM	Cltb
2.38701e-114	-0.628541	0.107	0.375	3.70941e-110	Lyve1+ LM	Srpr
2.78787e-114	-0.667605	0.22	0.546	4.33236e-110	Lyve1+ LM	Vdac1
3.27725e-114	-0.688871	0.101	0.364	5.09285e-110	Lyve1+ LM	Ola1
3.59521e-114	-1.04355	0.075	0.315	5.58695e-110	Lyve1+ LM	Map2k3
4.51432e-114	-0.797886	0.089	0.339	7.01525e-110	Lyve1+ LM	Zfp24
5.82066e-114	-0.733329	0.221	0.539	9.04531e-110	Lyve1+ LM	Hspd1
7.33051e-114	0.88775	0.782	0.837	1.13916e-109	Lyve1+ LM	Rap1b
8.84978e-114	-0.566366	0.13	0.415	1.37526e-109	Lyve1+ LM	Acsl4
1.25057e-113	-0.772451	0.114	0.383	1.94339e-109	Lyve1+ LM	Msl3
1.71912e-113	-0.856896	0.081	0.326	2.67151e-109	Lyve1+ LM	Nup62
2.43928e-113	-1.40729	0.051	0.269	3.79063e-109	Lyve1+ LM	Pgm2
2.44386e-113	-0.537491	0.14	0.425	3.79776e-109	Lyve1+ LM	Nemf
2.73534e-113	-1.35873	0.075	0.311	4.25073e-109	Lyve1+ LM	Mrps6
2.94216e-113	-0.590631	0.127	0.405	4.57212e-109	Lyve1+ LM	Hectd1
3.0079e-113	-1.42446	0.084	0.326	4.67428e-109	Lyve1+ LM	Epb41l3
3.02916e-113	-0.911961	0.066	0.299	4.70731e-109	Lyve1+ LM	Ikbip
4.12627e-113	-0.648157	0.255	0.594	6.41223e-109	Lyve1+ LM	Zfp106
4.44615e-113	-1.56666	0.054	0.274	6.90932e-109	Lyve1+ LM	Ppm1f
4.58701e-113	-0.908095	0.093	0.347	7.12821e-109	Lyve1+ LM	Nqo2
4.9614e-113	-1.22659	0.065	0.296	7.71002e-109	Lyve1+ LM	Ttc37
5.06587e-113	-0.976088	0.08	0.323	7.87237e-109	Lyve1+ LM	Secisbp2
6.66987e-113	-1.13416	0.065	0.295	1.0365e-108	Lyve1+ LM	Mrps18b
6.85971e-113	-1.05459	0.084	0.328	1.066e-108	Lyve1+ LM	Rif1
7.09352e-113	-1.07589	0.068	0.302	1.10233e-108	Lyve1+ LM	Qsox1
7.68813e-113	-0.689874	0.367	0.714	1.19474e-108	Lyve1+ LM	Tln1
8.13019e-113	-0.524744	0.207	0.54	1.26343e-108	Lyve1+ LM	Tcea1
8.37786e-113	-0.784605	0.105	0.366	1.30192e-108	Lyve1+ LM	Mark3
9.71311e-113	-0.746257	0.095	0.348	1.50942e-108	Lyve1+ LM	Polr2b
1.17535e-112	-0.477787	0.183	0.502	1.8265e-108	Lyve1+ LM	Zranb2
1.22386e-112	-0.460413	0.203	0.533	1.90188e-108	Lyve1+ LM	Stag2
1.23593e-112	0.980838	0.737	0.765	1.92064e-108	Lyve1+ LM	Timp2
1.68602e-112	-0.734901	0.097	0.351	2.62008e-108	Lyve1+ LM	Wipi2
1.92346e-112	-0.52251	0.143	0.433	2.98906e-108	Lyve1+ LM	Fam204a
2.03108e-112	-0.496009	0.168	0.47	3.1563e-108	Lyve1+ LM	Pcm1
2.17535e-112	-0.683992	0.13	0.405	3.38049e-108	Lyve1+ LM	Ube2m
2.46009e-112	-0.738656	0.122	0.394	3.82297e-108	Lyve1+ LM	Helz
2.62737e-112	-2.17614	0.046	0.254	4.08293e-108	Lyve1+ LM	Pcbd1
2.85458e-112	-0.702422	0.092	0.344	4.43602e-108	Lyve1+ LM	Prpf6
5.4017e-112	-0.590122	0.236	0.57	8.39424e-108	Lyve1+ LM	Pten
6.95772e-112	-0.885388	0.092	0.341	1.08123e-107	Lyve1+ LM	Gnptab
7.83588e-112	-0.977934	0.16	0.447	1.2177e-107	Lyve1+ LM	Stat1
7.93229e-112	-0.854744	0.104	0.361	1.23268e-107	Lyve1+ LM	Sdccag8
8.51225e-112	-1.07524	0.107	0.362	1.3228e-107	Lyve1+ LM	Havcr2
8.69035e-112	-0.47905	0.925	0.974	1.35048e-107	Lyve1+ LM	Rps6
9.8946e-112	-0.672251	0.662	0.867	1.53762e-107	Lyve1+ LM	Ptprc
1.00855e-111	-0.725552	0.107	0.369	1.56729e-107	Lyve1+ LM	Bdp1
1.02454e-111	-1.04545	0.082	0.324	1.59214e-107	Lyve1+ LM	Polk
1.18678e-111	-0.846112	0.115	0.381	1.84426e-107	Lyve1+ LM	Arhgap4
1.42224e-111	-0.694545	0.103	0.361	2.21016e-107	Lyve1+ LM	Mplkip
1.91767e-111	-0.700306	0.101	0.36	2.98006e-107	Lyve1+ LM	Meaf6
2.41669e-111	-0.580144	0.094	0.349	3.75554e-107	Lyve1+ LM	Tox4
2.60632e-111	-0.52538	0.146	0.435	4.05023e-107	Lyve1+ LM	Usp34
2.73088e-111	-1.25071	0.061	0.285	4.24379e-107	Lyve1+ LM	Nol8
4.31965e-111	-1.16056	0.068	0.299	6.71274e-107	Lyve1+ LM	Abce1
4.3246e-111	-0.517616	0.229	0.571	6.72043e-107	Lyve1+ LM	Prpf40a
4.34753e-111	-1.24204	0.063	0.287	6.75606e-107	Lyve1+ LM	Mrpl47
4.88145e-111	-0.607479	0.246	0.592	7.58578e-107	Lyve1+ LM	Tmem123
6.17865e-111	-0.722591	0.103	0.361	9.60162e-107	Lyve1+ LM	Fbxw5
7.10332e-111	-0.789168	0.104	0.361	1.10386e-106	Lyve1+ LM	Smad2
8.22552e-111	-0.686407	0.42	0.753	1.27825e-106	Lyve1+ LM	Hnrnpu
1.11141e-110	-0.974766	0.082	0.322	1.72712e-106	Lyve1+ LM	Tnip1
1.37219e-110	-0.744622	0.099	0.354	2.13239e-106	Lyve1+ LM	Atxn2
1.67765e-110	-1.62226	0.075	0.304	2.60706e-106	Lyve1+ LM	Gsr
2.84438e-110	-0.74941	0.087	0.332	4.42017e-106	Lyve1+ LM	Cops3
3.76813e-110	-0.914486	0.084	0.327	5.85567e-106	Lyve1+ LM	Nubp1
4.87227e-110	-1.10651	0.057	0.278	7.5715e-106	Lyve1+ LM	Slc1a5
4.9875e-110	-0.806682	0.083	0.326	7.75057e-106	Lyve1+ LM	Nifk
5.16464e-110	-0.764037	0.086	0.331	8.02585e-106	Lyve1+ LM	Scfd1
5.48028e-110	-0.516	0.205	0.525	8.51636e-106	Lyve1+ LM	Bptf
5.90053e-110	-0.877199	0.075	0.312	9.16943e-106	Lyve1+ LM	Pmpcb
6.34977e-110	-0.425382	0.158	0.459	9.86754e-106	Lyve1+ LM	Flii
7.19349e-110	-0.681979	0.119	0.385	1.11787e-105	Lyve1+ LM	Rab21
7.75584e-110	-0.660633	0.11	0.37	1.20526e-105	Lyve1+ LM	BC029722
8.15349e-110	-0.715455	0.079	0.318	1.26705e-105	Lyve1+ LM	Dnajb12
1.04287e-109	-1.02366	0.071	0.301	1.62062e-105	Lyve1+ LM	Mavs
1.05853e-109	-1.28262	0.059	0.28	1.64495e-105	Lyve1+ LM	Tprkb
1.36707e-109	-0.640461	0.108	0.366	2.12443e-105	Lyve1+ LM	Kctd20
1.62163e-109	-0.472493	0.181	0.494	2.52002e-105	Lyve1+ LM	Eif4e2
1.62251e-109	0.592203	0.883	0.879	2.52138e-105	Lyve1+ LM	Rpl17
1.85397e-109	-0.475428	0.215	0.549	2.88107e-105	Lyve1+ LM	Tcirg1
1.9168e-109	-0.511348	0.234	0.569	2.97871e-105	Lyve1+ LM	Arglu1
1.9871e-109	-1.04484	0.086	0.326	3.08795e-105	Lyve1+ LM	Crbn
2.27922e-109	-0.554978	0.243	0.58	3.5419e-105	Lyve1+ LM	Adgre5
2.34321e-109	-0.912224	0.123	0.383	3.64135e-105	Lyve1+ LM	Dnmt1
4.02923e-109	-0.824157	0.089	0.332	6.26143e-105	Lyve1+ LM	Mob3a
4.44325e-109	-0.493845	0.199	0.518	6.90482e-105	Lyve1+ LM	Thrap3
5.35711e-109	-0.455516	0.203	0.529	8.32494e-105	Lyve1+ LM	Lsm6
6.42849e-109	-0.70812	0.12	0.386	9.98987e-105	Lyve1+ LM	Npepps
6.79634e-109	-0.880352	0.098	0.348	1.05615e-104	Lyve1+ LM	Bbx
7.39617e-109	-0.775227	0.136	0.408	1.14936e-104	Lyve1+ LM	Ccpg1
8.70663e-109	1.79073	0.515	0.377	1.35301e-104	Lyve1+ LM	Man1a
1.17928e-108	-0.620449	0.156	0.445	1.8326e-104	Lyve1+ LM	Spag9
2.33789e-108	-0.597361	0.154	0.443	3.63308e-104	Lyve1+ LM	Gspt1
3.15909e-108	-0.566416	0.118	0.383	4.90923e-104	Lyve1+ LM	Epc1
3.28086e-108	-0.636656	0.295	0.639	5.09846e-104	Lyve1+ LM	Pnisr
3.41272e-108	-0.698964	0.118	0.381	5.30337e-104	Lyve1+ LM	Chpt1
5.73253e-108	-0.428663	0.131	0.408	8.90836e-104	Lyve1+ LM	Kdm2a
6.20891e-108	-1.10535	0.073	0.301	9.64865e-104	Lyve1+ LM	Psip1
6.52259e-108	-0.942256	0.061	0.284	1.01361e-103	Lyve1+ LM	Zfp524
6.85733e-108	-0.584678	0.094	0.347	1.06563e-103	Lyve1+ LM	Specc1
8.13706e-108	-1.21444	0.056	0.271	1.2645e-103	Lyve1+ LM	Cbx6
8.20146e-108	-0.393916	0.959	0.988	1.27451e-103	Lyve1+ LM	Rpl37
8.83003e-108	-0.846874	0.1	0.348	1.37219e-103	Lyve1+ LM	Ergic1
9.50827e-108	-1.2982	0.051	0.262	1.47759e-103	Lyve1+ LM	Csnk2a2
9.72227e-108	-0.848647	0.087	0.327	1.51084e-103	Lyve1+ LM	Rapgef1
1.08579e-107	-0.979906	0.16	0.435	1.68731e-103	Lyve1+ LM	Basp1
1.10168e-107	-0.707476	0.082	0.32	1.71201e-103	Lyve1+ LM	Naprt
1.10456e-107	-2.10701	0.05	0.257	1.71649e-103	Lyve1+ LM	Sectm1a
1.11415e-107	-0.512282	0.166	0.461	1.73139e-103	Lyve1+ LM	Foxn3
1.14949e-107	-0.552137	0.128	0.398	1.78631e-103	Lyve1+ LM	Rbm26
1.15485e-107	-0.530845	0.154	0.441	1.79464e-103	Lyve1+ LM	Vps36
1.37783e-107	-0.716673	0.096	0.345	2.14115e-103	Lyve1+ LM	Grsf1
1.64142e-107	-1.44011	0.056	0.271	2.55076e-103	Lyve1+ LM	Btbd7
2.46977e-107	-2.09767	0.054	0.263	3.83802e-103	Lyve1+ LM	Ddit4
3.15853e-107	-0.519454	0.117	0.381	4.90835e-103	Lyve1+ LM	Zbtb8os
3.88043e-107	-0.688095	0.118	0.379	6.03019e-103	Lyve1+ LM	Kmt2a
4.21766e-107	-1.14445	0.09	0.329	6.55425e-103	Lyve1+ LM	Rnf144b
5.33944e-107	0.794192	0.805	0.864	8.29749e-103	Lyve1+ LM	Morf4l1
6.31826e-107	-0.973776	0.255	0.562	9.81858e-103	Lyve1+ LM	Herpud1
7.2618e-107	-0.679526	0.11	0.366	1.12848e-102	Lyve1+ LM	Cops5
7.42915e-107	-1.24024	0.057	0.275	1.15449e-102	Lyve1+ LM	Eef1e1
7.76731e-107	-1.48502	0.058	0.271	1.20704e-102	Lyve1+ LM	Rdh11
7.83887e-107	0.704822	0.821	0.863	1.21816e-102	Lyve1+ LM	Capza2
1.01024e-106	-0.829037	0.078	0.311	1.56992e-102	Lyve1+ LM	Pggt1b
1.13693e-106	-0.470299	0.169	0.469	1.76679e-102	Lyve1+ LM	Phf3
1.28405e-106	-0.61232	0.112	0.371	1.99541e-102	Lyve1+ LM	Zfp655
1.47962e-106	-0.979786	0.064	0.286	2.29932e-102	Lyve1+ LM	Epm2aip1
1.51586e-106	-0.465921	0.16	0.454	2.35565e-102	Lyve1+ LM	Riok3
1.53244e-106	-1.10654	0.063	0.284	2.38141e-102	Lyve1+ LM	Slc36a4
1.54681e-106	-1.09863	0.061	0.281	2.40374e-102	Lyve1+ LM	Relt
1.60483e-106	-1.51883	0.048	0.255	2.4939e-102	Lyve1+ LM	Trim13
1.65301e-106	-0.431089	0.209	0.534	2.56877e-102	Lyve1+ LM	Twf2
1.94957e-106	-0.872539	0.076	0.305	3.02964e-102	Lyve1+ LM	Rictor
2.74678e-106	-0.70103	0.356	0.685	4.26849e-102	Lyve1+ LM	Psme2
3.37603e-106	-0.423553	0.195	0.511	5.24635e-102	Lyve1+ LM	Rab8a
3.73398e-106	-0.855613	0.105	0.357	5.80261e-102	Lyve1+ LM	Hvcn1
3.83304e-106	-1.39436	0.047	0.253	5.95654e-102	Lyve1+ LM	Tma16
3.95284e-106	-0.750611	0.587	0.867	6.14271e-102	Lyve1+ LM	Anxa2
4.31084e-106	-0.834554	0.075	0.304	6.69904e-102	Lyve1+ LM	Mtf2
5.75242e-106	-0.471658	0.16	0.453	8.93926e-102	Lyve1+ LM	Thoc7
7.75768e-106	-0.732741	0.108	0.36	1.20554e-101	Lyve1+ LM	Ctbs
7.83434e-106	-1.24494	0.055	0.269	1.21746e-101	Lyve1+ LM	Mphosph10
8.31865e-106	-0.692777	0.139	0.413	1.29272e-101	Lyve1+ LM	Nabp1
8.89046e-106	-0.962493	0.07	0.294	1.38158e-101	Lyve1+ LM	Tmem87a
1.17172e-105	-1.15533	0.058	0.272	1.82085e-101	Lyve1+ LM	Gnl3
1.76854e-105	-0.416161	0.216	0.542	2.74831e-101	Lyve1+ LM	Cdc42se1
1.82478e-105	-0.588227	0.321	0.686	2.83571e-101	Lyve1+ LM	Rnh1
2.04739e-105	-1.0986	0.077	0.304	3.18165e-101	Lyve1+ LM	Utp18
2.2373e-105	-0.47122	0.245	0.587	3.47677e-101	Lyve1+ LM	Trappc1
2.27177e-105	-1.83515	0.051	0.256	3.53033e-101	Lyve1+ LM	Tlr8
2.27183e-105	-0.789887	0.109	0.36	3.53042e-101	Lyve1+ LM	Stat2
2.71366e-105	-0.476735	0.161	0.452	4.21702e-101	Lyve1+ LM	Hipk3
2.73429e-105	-0.606323	0.119	0.379	4.24909e-101	Lyve1+ LM	Pcf11
2.9275e-105	-0.548031	0.274	0.622	4.54933e-101	Lyve1+ LM	1110004F10Rik
6.28953e-105	-1.48911	0.051	0.257	9.77392e-101	Lyve1+ LM	Ccdc82
7.26012e-105	-0.639396	0.106	0.358	1.12822e-100	Lyve1+ LM	Spg7
7.27098e-105	-0.791004	0.093	0.334	1.12991e-100	Lyve1+ LM	Trim33
8.09185e-105	-0.637779	0.105	0.354	1.25747e-100	Lyve1+ LM	Mrpl3
9.24049e-105	-0.940133	0.093	0.332	1.43597e-100	Lyve1+ LM	Dapk1
9.86627e-105	-0.886113	0.084	0.319	1.53322e-100	Lyve1+ LM	Sumf2
1.72867e-104	-0.507637	0.141	0.421	2.68636e-100	Lyve1+ LM	Myd88
1.90952e-104	-0.606095	0.087	0.326	2.96739e-100	Lyve1+ LM	Smc5
1.96046e-104	-0.456002	0.228	0.555	3.04655e-100	Lyve1+ LM	Ncor1
2.31148e-104	-0.400482	0.254	0.604	3.59204e-100	Lyve1+ LM	Ube2i
2.67195e-104	-0.400574	0.15	0.432	4.15221e-100	Lyve1+ LM	Prpf8
2.70373e-104	-0.606536	0.129	0.398	4.20159e-100	Lyve1+ LM	Gcc2
4.00228e-104	-0.611951	0.121	0.383	6.21954e-100	Lyve1+ LM	Ccnd3
4.03908e-104	-0.864952	0.083	0.313	6.27673e-100	Lyve1+ LM	Ttc17
4.56299e-104	-0.550122	0.125	0.391	7.09089e-100	Lyve1+ LM	Nub1
5.38463e-104	-0.560171	0.285	0.63	8.36771e-100	Lyve1+ LM	Rhog
5.64272e-104	-0.837128	0.072	0.296	8.76879e-100	Lyve1+ LM	Nutf2
6.91571e-104	-0.908329	0.075	0.301	1.0747e-99	Lyve1+ LM	Fdx1
7.30244e-104	-0.452722	0.192	0.503	1.1348e-99	Lyve1+ LM	Psmd7
9.87409e-104	-0.75928	0.135	0.404	1.53443e-99	Lyve1+ LM	Slc15a3
1.00583e-103	-0.435308	0.246	0.585	1.56307e-99	Lyve1+ LM	Dock2
1.04787e-103	-0.763797	0.395	0.702	1.62839e-99	Lyve1+ LM	Fyb
1.18852e-103	-0.663804	0.082	0.314	1.84696e-99	Lyve1+ LM	Eif2ak1
1.24997e-103	-0.887217	0.098	0.343	1.94245e-99	Lyve1+ LM	Bst1
1.59914e-103	-0.476725	0.902	0.972	2.48506e-99	Lyve1+ LM	Rpl3
1.90298e-103	-1.07249	0.067	0.285	2.95723e-99	Lyve1+ LM	Vps51
2.25631e-103	-0.764476	0.076	0.302	3.5063e-99	Lyve1+ LM	Prdm2
2.43633e-103	-1.16447	0.05	0.256	3.78605e-99	Lyve1+ LM	Gtpbp6
2.46521e-103	-0.454092	0.14	0.415	3.83093e-99	Lyve1+ LM	Rsf1
3.1044e-103	-0.38579	0.163	0.453	4.82424e-99	Lyve1+ LM	Rbm6
3.30874e-103	0.956597	0.717	0.648	5.14179e-99	Lyve1+ LM	Gabarap
3.70022e-103	-0.59482	0.182	0.475	5.75014e-99	Lyve1+ LM	Fbxl5
3.76017e-103	-0.709174	0.089	0.325	5.8433e-99	Lyve1+ LM	Timm10
3.85743e-103	-0.871886	0.066	0.283	5.99445e-99	Lyve1+ LM	Zdhhc12
5.17883e-103	-0.51254	0.123	0.383	8.0479e-99	Lyve1+ LM	Atf6b
5.24723e-103	-0.991629	0.076	0.3	8.1542e-99	Lyve1+ LM	Vopp1
6.26629e-103	-0.783297	0.061	0.277	9.73781e-99	Lyve1+ LM	Trappc10
7.50931e-103	-0.945823	0.088	0.322	1.16695e-98	Lyve1+ LM	Fuom
7.65422e-103	-0.655271	0.076	0.304	1.18947e-98	Lyve1+ LM	Mpg
8.27784e-103	-0.593733	0.131	0.396	1.28638e-98	Lyve1+ LM	Adrm1
8.2912e-103	-0.810495	0.093	0.33	1.28845e-98	Lyve1+ LM	Trim27
9.66571e-103	-0.599712	0.084	0.317	1.50205e-98	Lyve1+ LM	Scnm1
1.42962e-102	-0.880192	0.067	0.285	2.22162e-98	Lyve1+ LM	Crebzf
1.47868e-102	-0.803654	0.101	0.342	2.29787e-98	Lyve1+ LM	Nop56
1.77713e-102	-0.817842	0.069	0.289	2.76167e-98	Lyve1+ LM	Def6
2.18014e-102	-0.694644	0.126	0.386	3.38794e-98	Lyve1+ LM	Csgalnact2
2.45487e-102	-1.13375	0.058	0.267	3.81486e-98	Lyve1+ LM	Vhl
2.47942e-102	-0.310924	0.191	0.499	3.85301e-98	Lyve1+ LM	Cmip
2.74657e-102	-0.656779	0.2	0.502	4.26816e-98	Lyve1+ LM	Mgst3
4.58744e-102	-0.928184	0.07	0.289	7.12888e-98	Lyve1+ LM	Eif2ak4
4.73124e-102	-0.373072	0.142	0.418	7.35235e-98	Lyve1+ LM	Copb2
4.87176e-102	-0.849395	0.08	0.306	7.57071e-98	Lyve1+ LM	Lrch4
6.08034e-102	-1.04455	0.075	0.295	9.44885e-98	Lyve1+ LM	1110065P20Rik
6.93258e-102	-0.58076	0.212	0.523	1.07732e-97	Lyve1+ LM	Rwdd1
8.31221e-102	-0.523568	0.145	0.417	1.29172e-97	Lyve1+ LM	Pkn2
9.20985e-102	-0.461397	0.139	0.41	1.43121e-97	Lyve1+ LM	Ccndbp1
9.54754e-102	-0.657953	0.069	0.29	1.48369e-97	Lyve1+ LM	Aatf
9.74408e-102	-0.989298	0.062	0.274	1.51423e-97	Lyve1+ LM	Ints10
1.05298e-101	-0.441714	0.226	0.551	1.63632e-97	Lyve1+ LM	Fam120a
1.25312e-101	-0.52627	0.138	0.406	1.94736e-97	Lyve1+ LM	Kidins220
1.27294e-101	-0.68436	0.092	0.327	1.97814e-97	Lyve1+ LM	Bicd2
1.40041e-101	-0.600648	0.211	0.518	2.17624e-97	Lyve1+ LM	Hnrnpab
1.52516e-101	-1.01988	0.058	0.266	2.3701e-97	Lyve1+ LM	Timmdc1
1.66047e-101	-1.4362	0.053	0.256	2.58037e-97	Lyve1+ LM	Snn
1.66956e-101	-0.551563	0.174	0.463	2.5945e-97	Lyve1+ LM	Phpt1
1.72346e-101	-0.414664	0.123	0.384	2.67826e-97	Lyve1+ LM	Usp7
2.4868e-101	-0.585884	0.166	0.451	3.86449e-97	Lyve1+ LM	Gtf3c6
2.80371e-101	-0.333995	0.165	0.453	4.35697e-97	Lyve1+ LM	Stt3b
2.98034e-101	-0.97642	0.065	0.281	4.63145e-97	Lyve1+ LM	Agpat2
2.99281e-101	-0.930075	0.074	0.295	4.65083e-97	Lyve1+ LM	Fbxo7
3.03592e-101	-0.406746	0.173	0.464	4.71782e-97	Lyve1+ LM	Pcmt1
3.49604e-101	-0.48413	0.17	0.457	5.43285e-97	Lyve1+ LM	Rbm17
5.42049e-101	-0.45695	0.173	0.467	8.42344e-97	Lyve1+ LM	Hdlbp
5.76808e-101	-0.868032	0.127	0.381	8.9636e-97	Lyve1+ LM	Add3
6.21841e-101	-0.524212	0.077	0.306	9.66341e-97	Lyve1+ LM	Epb41
8.78456e-101	-0.724882	0.095	0.331	1.36512e-96	Lyve1+ LM	Cebpz
9.41775e-101	-0.75039	0.099	0.338	1.46352e-96	Lyve1+ LM	Slc25a24
9.66984e-101	-0.508567	0.148	0.424	1.50269e-96	Lyve1+ LM	Cyth1
1.03997e-100	-0.61779	0.099	0.338	1.61612e-96	Lyve1+ LM	Usp33
2.06145e-100	-0.889054	0.082	0.309	3.20349e-96	Lyve1+ LM	Ibtk
2.16825e-100	-0.740928	0.08	0.306	3.36946e-96	Lyve1+ LM	Gripap1
2.32654e-100	-0.569073	0.103	0.345	3.61544e-96	Lyve1+ LM	Caml
3.43057e-100	-0.678997	0.101	0.342	5.3311e-96	Lyve1+ LM	Borcs7
3.59532e-100	-0.387162	0.206	0.524	5.58712e-96	Lyve1+ LM	Dync1h1
3.62291e-100	-0.414489	0.161	0.447	5.63e-96	Lyve1+ LM	Plin3
3.68978e-100	-0.541526	0.386	0.744	5.73391e-96	Lyve1+ LM	Pcbp1
3.98969e-100	-0.50638	0.125	0.385	6.19998e-96	Lyve1+ LM	R3hdm2
4.51786e-100	-0.599943	0.096	0.333	7.02076e-96	Lyve1+ LM	Ppp2r3c
5.93719e-100	-0.352833	0.165	0.451	9.22639e-96	Lyve1+ LM	Magoh
1.58946e-99	-1.02145	0.288	0.596	2.47002e-95	Lyve1+ LM	Hmgb2
2.72734e-99	-1.29268	0.051	0.25	4.23829e-95	Lyve1+ LM	Hmgxb4
2.77792e-99	-0.481592	0.206	0.511	4.31689e-95	Lyve1+ LM	Ube2r2
3.89212e-99	-0.627231	0.088	0.318	6.04836e-95	Lyve1+ LM	Capn1
4.86311e-99	-0.542537	0.197	0.491	7.55728e-95	Lyve1+ LM	Prkcb
5.15794e-99	-0.550427	0.092	0.327	8.01543e-95	Lyve1+ LM	Ctnnbl1
6.34377e-99	-0.975626	0.062	0.271	9.85823e-95	Lyve1+ LM	Itpk1
6.43626e-99	-0.386974	0.203	0.513	1.00019e-94	Lyve1+ LM	Wac
7.28053e-99	-0.390945	0.177	0.468	1.13139e-94	Lyve1+ LM	Ep300
8.71262e-99	-0.792041	0.072	0.291	1.35394e-94	Lyve1+ LM	Tyk2
8.81971e-99	-0.592047	0.68	0.875	1.37058e-94	Lyve1+ LM	Ybx1
1.0161e-98	-0.701823	0.094	0.327	1.57902e-94	Lyve1+ LM	Lyrm2
1.07019e-98	-0.631943	0.103	0.342	1.66307e-94	Lyve1+ LM	Ubr4
1.13491e-98	-0.570572	0.299	0.629	1.76364e-94	Lyve1+ LM	Cflar
1.25262e-98	-0.362527	0.186	0.486	1.94657e-94	Lyve1+ LM	Tmod3
1.30892e-98	-0.456367	0.178	0.469	2.03406e-94	Lyve1+ LM	Mrpl41
1.45029e-98	-0.442602	0.124	0.381	2.25375e-94	Lyve1+ LM	Dhx9
1.52958e-98	-0.733868	0.084	0.311	2.37697e-94	Lyve1+ LM	Upf3a
2.41119e-98	-0.888857	0.084	0.308	3.747e-94	Lyve1+ LM	Msrb2
2.46197e-98	-0.424137	0.165	0.449	3.82589e-94	Lyve1+ LM	Acadvl
2.5687e-98	-0.867025	0.058	0.265	3.99176e-94	Lyve1+ LM	Eif2b1
2.91041e-98	-0.486084	0.835	0.949	4.52278e-94	Lyve1+ LM	Rpl10a
4.43179e-98	-0.436862	0.13	0.389	6.887e-94	Lyve1+ LM	Csnk1d
4.60383e-98	-0.283539	0.109	0.356	7.15436e-94	Lyve1+ LM	Csnk1g2
4.9699e-98	-1.07404	0.056	0.258	7.72322e-94	Lyve1+ LM	Sik3
5.9733e-98	-0.488246	0.249	0.569	9.28251e-94	Lyve1+ LM	Limd2
6.10351e-98	-0.466132	0.142	0.407	9.48485e-94	Lyve1+ LM	Bloc1s2
6.99293e-98	-0.576106	0.095	0.328	1.0867e-93	Lyve1+ LM	Usp22
7.02339e-98	-0.272626	0.165	0.449	1.09143e-93	Lyve1+ LM	Rnpepl1
8.05748e-98	-0.362455	0.168	0.453	1.25213e-93	Lyve1+ LM	Yme1l1
1.27106e-97	-0.581253	0.348	0.684	1.97523e-93	Lyve1+ LM	Sec11a
1.27322e-97	-0.458932	0.137	0.399	1.97858e-93	Lyve1+ LM	Gatad1
1.97488e-97	-0.536751	0.371	0.725	3.06896e-93	Lyve1+ LM	Ywhaz
2.24283e-97	-0.574325	0.119	0.369	3.48535e-93	Lyve1+ LM	Naa10
2.63534e-97	-0.962602	0.056	0.258	4.09531e-93	Lyve1+ LM	Exosc1
3.4027e-97	-0.729973	0.07	0.284	5.2878e-93	Lyve1+ LM	Mfng
3.64136e-97	-0.601732	0.086	0.312	5.65867e-93	Lyve1+ LM	Ccdc88b
5.51566e-97	-0.288449	0.226	0.551	8.57134e-93	Lyve1+ LM	Sf1
6.16162e-97	-0.520401	0.144	0.412	9.57516e-93	Lyve1+ LM	Plec
6.4368e-97	-0.788498	0.069	0.281	1.00028e-92	Lyve1+ LM	Fbxl15
6.58239e-97	-0.455939	0.198	0.497	1.0229e-92	Lyve1+ LM	Mrpl57
8.07358e-97	-0.414115	0.25	0.584	1.25463e-92	Lyve1+ LM	mt-Atp8
8.96106e-97	-0.749046	0.072	0.286	1.39255e-92	Lyve1+ LM	Htatsf1
9.493e-97	-1.00732	0.062	0.269	1.47521e-92	Lyve1+ LM	Msra
1.01901e-96	-1.06566	0.128	0.372	1.58354e-92	Lyve1+ LM	Sgk1
1.581e-96	-1.16693	0.056	0.255	2.45687e-92	Lyve1+ LM	Tinf2
2.11544e-96	-0.911967	0.249	0.52	3.2874e-92	Lyve1+ LM	Hmgn1
2.17639e-96	1.81032	0.378	0.202	3.38211e-92	Lyve1+ LM	Tcn2
2.19877e-96	-0.792438	0.054	0.256	3.41688e-92	Lyve1+ LM	Zfp511
2.83049e-96	-0.527917	0.148	0.413	4.39857e-92	Lyve1+ LM	Tcp1
3.08449e-96	-0.890642	0.055	0.256	4.79331e-92	Lyve1+ LM	Dhps
3.18029e-96	-0.749638	0.088	0.312	4.94217e-92	Lyve1+ LM	Lrrfip2
3.70462e-96	-0.483798	0.111	0.355	5.75699e-92	Lyve1+ LM	Mia3
3.79878e-96	-0.346239	0.156	0.43	5.9033e-92	Lyve1+ LM	Snw1
4.07516e-96	-0.400364	0.146	0.413	6.3328e-92	Lyve1+ LM	Rnps1
4.08615e-96	-0.875673	0.076	0.291	6.34988e-92	Lyve1+ LM	Kpna6
4.19069e-96	-0.448978	0.164	0.439	6.51233e-92	Lyve1+ LM	Gpcpd1
4.35789e-96	-0.403755	0.171	0.454	6.77217e-92	Lyve1+ LM	Rps19bp1
5.03542e-96	-0.325232	0.177	0.464	7.82505e-92	Lyve1+ LM	Birc6
5.24964e-96	-0.599851	0.103	0.338	8.15794e-92	Lyve1+ LM	Dap3
6.86224e-96	-0.490719	0.106	0.346	1.06639e-91	Lyve1+ LM	Tsnax
8.20287e-96	-0.556923	0.1	0.335	1.27473e-91	Lyve1+ LM	Sash3
9.09558e-96	-0.459711	0.133	0.389	1.41345e-91	Lyve1+ LM	Ccar1
9.65031e-96	-0.574539	0.122	0.37	1.49966e-91	Lyve1+ LM	Dnajc10
1.09003e-95	-0.547577	0.114	0.355	1.6939e-91	Lyve1+ LM	Fyttd1
1.45607e-95	-1.05121	0.057	0.258	2.26274e-91	Lyve1+ LM	Rpa2
1.91949e-95	-0.274166	0.156	0.432	2.98289e-91	Lyve1+ LM	Igbp1
1.9878e-95	-0.578181	0.098	0.329	3.08904e-91	Lyve1+ LM	Fryl
2.16575e-95	-0.81878	0.089	0.312	3.36558e-91	Lyve1+ LM	Gsap
2.17846e-95	-0.323401	0.165	0.446	3.38533e-91	Lyve1+ LM	BC005624
2.52934e-95	-0.880674	0.061	0.265	3.93059e-91	Lyve1+ LM	Armc10
2.57807e-95	-1.24727	0.07	0.275	4.00633e-91	Lyve1+ LM	Tmc6
3.49007e-95	-0.966299	0.068	0.275	5.42357e-91	Lyve1+ LM	Pnpla6
3.96624e-95	-0.645761	0.097	0.328	6.16354e-91	Lyve1+ LM	Josd2
3.9984e-95	-0.426364	0.109	0.35	6.21352e-91	Lyve1+ LM	Ddx42
5.03048e-95	-0.453945	0.105	0.341	7.81737e-91	Lyve1+ LM	Pank2
5.45045e-95	-0.713598	0.078	0.293	8.46999e-91	Lyve1+ LM	Utp6
6.17035e-95	-0.957039	0.079	0.293	9.58872e-91	Lyve1+ LM	Pag1
6.20773e-95	-0.513084	0.267	0.586	9.6468e-91	Lyve1+ LM	Cib1
8.41752e-95	-0.658815	0.097	0.328	1.30808e-90	Lyve1+ LM	Sos2
9.97363e-95	-0.53008	0.123	0.371	1.5499e-90	Lyve1+ LM	Ttc1
1.063e-94	-0.8837	0.07	0.278	1.6519e-90	Lyve1+ LM	Tsr3
1.18528e-94	-0.470529	0.138	0.397	1.84193e-90	Lyve1+ LM	Zfp292
1.32276e-94	-0.830736	0.058	0.258	2.05556e-90	Lyve1+ LM	Cwc25
1.54656e-94	-0.537508	0.466	0.81	2.40336e-90	Lyve1+ LM	Msn
1.73575e-94	-0.436704	0.123	0.371	2.69735e-90	Lyve1+ LM	Foxn2
1.96093e-94	-0.580159	0.117	0.361	3.04729e-90	Lyve1+ LM	Abr
2.84866e-94	-0.63689	0.095	0.322	4.42681e-90	Lyve1+ LM	Lonp2
2.95989e-94	-0.658794	0.093	0.319	4.59967e-90	Lyve1+ LM	Zfp518a
3.25781e-94	-0.368239	0.999	0.997	5.06264e-90	Lyve1+ LM	mt-Co1
3.45599e-94	-0.381121	0.191	0.479	5.37061e-90	Lyve1+ LM	Lbr
3.63379e-94	-0.434487	0.117	0.362	5.64691e-90	Lyve1+ LM	Prkar2a
3.65584e-94	-0.460668	0.113	0.354	5.68118e-90	Lyve1+ LM	Manba
4.04062e-94	-0.525961	0.334	0.669	6.27912e-90	Lyve1+ LM	Pnrc1
4.23177e-94	-0.267326	0.227	0.543	6.57617e-90	Lyve1+ LM	Map2k2
4.2698e-94	-0.483073	0.131	0.382	6.63526e-90	Lyve1+ LM	Slk
4.47173e-94	-0.284659	0.144	0.409	6.94907e-90	Lyve1+ LM	Surf1
4.61475e-94	-0.525078	0.319	0.66	7.17132e-90	Lyve1+ LM	Atp6v1b2
5.00644e-94	0.708845	0.823	0.847	7.78001e-90	Lyve1+ LM	Rps17
7.98985e-94	-0.599677	0.082	0.301	1.24162e-89	Lyve1+ LM	Pdcd7
8.04256e-94	-0.305599	0.163	0.438	1.24981e-89	Lyve1+ LM	Abhd17a
8.14022e-94	-0.33151	0.195	0.49	1.26499e-89	Lyve1+ LM	Prdx3
8.37114e-94	-0.748819	0.081	0.297	1.30087e-89	Lyve1+ LM	Uchl3
8.9266e-94	-0.267037	0.132	0.388	1.38719e-89	Lyve1+ LM	Rbck1
9.57829e-94	-0.434925	0.094	0.322	1.48847e-89	Lyve1+ LM	Slc12a9
1.20054e-93	-0.389307	0.179	0.463	1.86564e-89	Lyve1+ LM	Hdgf
1.24145e-93	-0.37827	0.162	0.439	1.92921e-89	Lyve1+ LM	Dcaf7
1.40321e-93	-0.624182	0.128	0.378	2.18059e-89	Lyve1+ LM	Map4k4
1.43679e-93	-0.761605	0.07	0.277	2.23277e-89	Lyve1+ LM	Gon4l
1.44959e-93	-0.773234	0.069	0.277	2.25266e-89	Lyve1+ LM	Mpst
1.50873e-93	-1.15471	0.09	0.307	2.34456e-89	Lyve1+ LM	Acsl1
1.585e-93	-0.640211	0.349	0.674	2.46309e-89	Lyve1+ LM	Ran
1.74275e-93	-0.606904	0.099	0.327	2.70823e-89	Lyve1+ LM	Rfc1
1.91796e-93	-0.275592	0.18	0.467	2.98051e-89	Lyve1+ LM	Hadhb
2.04695e-93	-0.45454	0.199	0.492	3.18096e-89	Lyve1+ LM	Banf1
2.06416e-93	1.32185	0.304	0.127	3.20771e-89	Lyve1+ LM	Clec4n
2.45122e-93	-1.20553	0.089	0.304	3.8092e-89	Lyve1+ LM	Tubb4b
2.8076e-93	1.54728	0.404	0.227	4.36302e-89	Lyve1+ LM	Fam174a
3.90199e-93	-1.19452	0.06	0.256	6.06369e-89	Lyve1+ LM	Mr1
4.30971e-93	-0.312977	0.201	0.502	6.69728e-89	Lyve1+ LM	Rps6ka3
5.11231e-93	-0.253912	0.171	0.451	7.94453e-89	Lyve1+ LM	Wapl
5.26135e-93	-0.348981	0.224	0.539	8.17614e-89	Lyve1+ LM	Pdcd6
6.16862e-93	-0.522959	0.115	0.353	9.58604e-89	Lyve1+ LM	Mlxip
6.21143e-93	-0.671303	0.086	0.304	9.65256e-89	Lyve1+ LM	Ppfia1
8.14401e-93	-0.997901	0.212	0.491	1.26558e-88	Lyve1+ LM	Nampt
1.01616e-92	-0.47657	0.299	0.645	1.57911e-88	Lyve1+ LM	Sap18
1.07153e-92	-0.610601	0.075	0.287	1.66516e-88	Lyve1+ LM	Mrps11
1.42026e-92	-0.862829	0.075	0.284	2.20709e-88	Lyve1+ LM	Gtf2f2
1.51965e-92	-0.331435	0.13	0.384	2.36153e-88	Lyve1+ LM	Cdc5l
1.88326e-92	-0.413337	0.177	0.458	2.92658e-88	Lyve1+ LM	Xpo1
2.1499e-92	-0.708738	0.077	0.289	3.34094e-88	Lyve1+ LM	Flot2
2.36985e-92	-0.333061	0.27	0.601	3.68275e-88	Lyve1+ LM	Cbx3
2.46739e-92	-0.537774	0.086	0.305	3.83432e-88	Lyve1+ LM	Rps6ka4
2.49188e-92	-0.365922	0.198	0.498	3.87238e-88	Lyve1+ LM	Ndfip1
2.71678e-92	-0.461333	0.304	0.65	4.22188e-88	Lyve1+ LM	Tomm20
2.74489e-92	-0.529894	0.11	0.345	4.26555e-88	Lyve1+ LM	Ncor2
2.78541e-92	-0.846513	0.073	0.281	4.32852e-88	Lyve1+ LM	Edem3
3.21187e-92	-0.337076	0.109	0.347	4.99125e-88	Lyve1+ LM	Stard7
3.27363e-92	-1.10064	0.056	0.253	5.08722e-88	Lyve1+ LM	Cdkn2d
3.42482e-92	-0.533173	0.198	0.481	5.32218e-88	Lyve1+ LM	Snrpd1
3.7714e-92	-0.279699	0.212	0.521	5.86076e-88	Lyve1+ LM	Rhoq
4.13693e-92	-0.841787	0.076	0.285	6.42879e-88	Lyve1+ LM	Ypel2
6.17056e-92	-0.372244	0.123	0.37	9.58905e-88	Lyve1+ LM	Snrnp200
7.7495e-92	-0.390061	0.177	0.458	1.20427e-87	Lyve1+ LM	Btf3l4
7.87254e-92	-0.40404	0.175	0.452	1.22339e-87	Lyve1+ LM	Txnl1
1.04992e-91	-1.10183	0.056	0.251	1.63157e-87	Lyve1+ LM	Sipa1l1
1.20959e-91	1.26565	0.551	0.407	1.8797e-87	Lyve1+ LM	Dhrs3
1.2692e-91	-0.648745	0.093	0.313	1.97234e-87	Lyve1+ LM	Ppm1b
1.2849e-91	-0.517735	0.14	0.394	1.99674e-87	Lyve1+ LM	Phactr2
1.29591e-91	-0.342387	0.28	0.626	2.01384e-87	Lyve1+ LM	Tax1bp1
1.68895e-91	-0.580053	0.068	0.273	2.62462e-87	Lyve1+ LM	Esrra
1.99182e-91	-0.355513	0.194	0.483	3.09529e-87	Lyve1+ LM	Psmc1
2.1397e-91	-1.21702	0.058	0.252	3.3251e-87	Lyve1+ LM	Gla
2.65957e-91	-0.420557	0.266	0.595	4.13298e-87	Lyve1+ LM	Ifngr2
2.95814e-91	-0.749382	0.096	0.317	4.59695e-87	Lyve1+ LM	Eml4
3.1324e-91	-0.871776	0.076	0.283	4.86774e-87	Lyve1+ LM	Thumpd1
4.05916e-91	-0.699484	0.081	0.292	6.30794e-87	Lyve1+ LM	Stat5a
4.13391e-91	-0.646022	0.086	0.303	6.42409e-87	Lyve1+ LM	Brwd1
4.26346e-91	-0.382893	0.178	0.455	6.62542e-87	Lyve1+ LM	Ndufa10
4.50236e-91	-0.494821	0.09	0.31	6.99667e-87	Lyve1+ LM	Nelfe
4.89805e-91	-0.266105	0.145	0.405	7.61157e-87	Lyve1+ LM	Phf20
5.09313e-91	-0.459158	0.161	0.425	7.91472e-87	Lyve1+ LM	Echs1
7.26677e-91	-0.300982	0.206	0.504	1.12926e-86	Lyve1+ LM	Myo9b
7.40837e-91	-0.468196	0.601	0.858	1.15126e-86	Lyve1+ LM	Tma7
8.49765e-91	-0.623939	0.09	0.31	1.32053e-86	Lyve1+ LM	Rufy3
9.82916e-91	-0.390451	0.102	0.331	1.52745e-86	Lyve1+ LM	Snap29
1.01653e-90	-0.721756	0.078	0.287	1.57968e-86	Lyve1+ LM	Usp1
1.07451e-90	-0.294505	0.172	0.451	1.66978e-86	Lyve1+ LM	Cyb5r4
1.08887e-90	-0.36526	0.182	0.461	1.6921e-86	Lyve1+ LM	Psmc6
1.13199e-90	-0.686467	0.081	0.293	1.75912e-86	Lyve1+ LM	Lrpprc
1.16842e-90	-0.470643	0.216	0.513	1.81573e-86	Lyve1+ LM	Entpd1
1.19217e-90	-0.361511	0.244	0.567	1.85262e-86	Lyve1+ LM	Khdrbs1
1.7568e-90	-0.767633	0.079	0.29	2.73007e-86	Lyve1+ LM	9930021J03Rik
2.06867e-90	-0.71843	0.078	0.285	3.21471e-86	Lyve1+ LM	Eftud2
2.07146e-90	-0.548309	0.095	0.316	3.21905e-86	Lyve1+ LM	Coa6
2.14385e-90	-0.398674	0.157	0.42	3.33155e-86	Lyve1+ LM	Parl
3.5625e-90	-0.544985	0.096	0.321	5.53613e-86	Lyve1+ LM	Lrrc59
3.83548e-90	-0.496386	0.108	0.339	5.96034e-86	Lyve1+ LM	Psen1
4.92724e-90	-0.39387	0.126	0.371	7.65693e-86	Lyve1+ LM	Chchd5
5.19912e-90	-0.606892	0.1	0.322	8.07944e-86	Lyve1+ LM	Akr7a5
5.69679e-90	-0.311971	0.221	0.528	8.85282e-86	Lyve1+ LM	Psmb7
5.78316e-90	-0.561503	0.105	0.333	8.98702e-86	Lyve1+ LM	Ppp2r5e
6.0177e-90	-0.5493	0.083	0.297	9.3515e-86	Lyve1+ LM	Zc3h18
8.05651e-90	-0.521231	0.185	0.462	1.25198e-85	Lyve1+ LM	Gadd45gip1
8.29953e-90	-0.698844	0.081	0.29	1.28975e-85	Lyve1+ LM	Dus1l
8.53675e-90	-0.375528	0.213	0.514	1.32661e-85	Lyve1+ LM	Macf1
8.68469e-90	-0.29688	0.151	0.412	1.3496e-85	Lyve1+ LM	Oaz2
9.68935e-90	-0.319467	0.255	0.579	1.50573e-85	Lyve1+ LM	Cct8
9.9575e-90	-0.41898	0.145	0.399	1.5474e-85	Lyve1+ LM	Lpar6
1.03845e-89	-0.48191	0.351	0.7	1.61375e-85	Lyve1+ LM	Pgls
1.24985e-89	-0.516373	0.13	0.372	1.94227e-85	Lyve1+ LM	Zfyve16
1.27114e-89	-0.405984	0.171	0.444	1.97536e-85	Lyve1+ LM	Shtn1
1.51304e-89	-0.797214	0.257	0.534	2.35126e-85	Lyve1+ LM	Pou2f2
2.62109e-89	1.23182	0.364	0.173	4.07317e-85	Lyve1+ LM	Gda
3.06242e-89	1.02427	0.697	0.752	4.75899e-85	Lyve1+ LM	Tmem50a
3.25067e-89	-0.37213	0.274	0.601	5.05155e-85	Lyve1+ LM	Rtn3
3.94846e-89	-0.769684	0.058	0.25	6.13591e-85	Lyve1+ LM	Znhit3
3.94994e-89	-0.777173	0.07	0.271	6.13821e-85	Lyve1+ LM	Tagap
4.78704e-89	-0.438215	0.121	0.359	7.43905e-85	Lyve1+ LM	Ccdc59
5.0234e-89	-0.527089	0.104	0.329	7.80637e-85	Lyve1+ LM	Lcor
5.80521e-89	-1.47571	0.064	0.257	9.02129e-85	Lyve1+ LM	Fam20c
5.85731e-89	-0.899773	0.068	0.266	9.10226e-85	Lyve1+ LM	Alg13
6.43948e-89	-0.445804	0.083	0.296	1.0007e-84	Lyve1+ LM	Gid8
7.08036e-89	-0.340788	0.168	0.439	1.10029e-84	Lyve1+ LM	Tspan14
7.50653e-89	-0.366976	0.14	0.39	1.16652e-84	Lyve1+ LM	Strap
8.32039e-89	-0.478999	0.086	0.301	1.29299e-84	Lyve1+ LM	Uba3
9.44966e-89	-0.428	0.135	0.383	1.46848e-84	Lyve1+ LM	Elovl5
1.29942e-88	1.15691	0.625	0.548	2.01929e-84	Lyve1+ LM	App
1.36844e-88	-0.345855	0.117	0.354	2.12656e-84	Lyve1+ LM	Rrp7a
1.38495e-88	-0.497003	0.077	0.285	2.15222e-84	Lyve1+ LM	Galk1
1.71491e-88	-0.702972	0.069	0.269	2.66496e-84	Lyve1+ LM	Fbxw7
1.96014e-88	-0.488095	0.36	0.699	3.04605e-84	Lyve1+ LM	Eif3a
2.07483e-88	-0.315083	0.122	0.358	3.22429e-84	Lyve1+ LM	Med13
2.3766e-88	-0.970599	0.074	0.276	3.69324e-84	Lyve1+ LM	Pdlim2
2.4327e-88	-0.522745	0.093	0.312	3.78041e-84	Lyve1+ LM	Ppp2r2a
2.57647e-88	-0.392302	0.188	0.466	4.00384e-84	Lyve1+ LM	Eif3j1
2.85878e-88	-0.68615	0.078	0.284	4.44255e-84	Lyve1+ LM	Wsb2
2.9396e-88	-0.590934	0.084	0.296	4.56813e-84	Lyve1+ LM	Gtf2f1
3.31891e-88	-0.322031	0.083	0.293	5.15759e-84	Lyve1+ LM	Ncbp3
3.5015e-88	-0.589318	0.086	0.297	5.44133e-84	Lyve1+ LM	Atl3
3.77534e-88	-0.504556	0.38	0.711	5.86687e-84	Lyve1+ LM	Psme1
3.98567e-88	1.012	0.691	0.748	6.19373e-84	Lyve1+ LM	Laptm4a
4.25057e-88	-0.326568	0.138	0.387	6.60539e-84	Lyve1+ LM	Dazap1
4.92663e-88	-0.68264	0.063	0.256	7.65598e-84	Lyve1+ LM	Desi1
5.03812e-88	-0.37558	0.195	0.481	7.82923e-84	Lyve1+ LM	Sptlc2
5.35117e-88	-0.455287	0.106	0.33	8.31571e-84	Lyve1+ LM	Usp48
5.98783e-88	-0.443943	0.115	0.346	9.30509e-84	Lyve1+ LM	Trip11
6.53781e-88	-0.841389	0.3	0.58	1.01598e-83	Lyve1+ LM	Cd36
6.86698e-88	-0.433255	0.345	0.692	1.06713e-83	Lyve1+ LM	Mtpn
8.31175e-88	-0.316954	0.156	0.42	1.29165e-83	Lyve1+ LM	Iah1
9.36247e-88	-0.847468	0.062	0.254	1.45493e-83	Lyve1+ LM	Rmdn1
9.38121e-88	-0.424269	0.159	0.417	1.45784e-83	Lyve1+ LM	Slc31a2
1.00342e-87	-0.357898	0.256	0.579	1.55931e-83	Lyve1+ LM	Jtb
1.03765e-87	-0.558226	0.107	0.335	1.61251e-83	Lyve1+ LM	Lsm2
1.12089e-87	-0.339788	0.227	0.532	1.74187e-83	Lyve1+ LM	Timm8b
1.14745e-87	-0.543771	0.092	0.311	1.78313e-83	Lyve1+ LM	Tle3
1.22422e-87	-0.372993	0.111	0.341	1.90243e-83	Lyve1+ LM	Acbd3
1.28325e-87	-0.363134	0.135	0.38	1.99417e-83	Lyve1+ LM	Azin1
1.49057e-87	-0.306075	0.203	0.492	2.31634e-83	Lyve1+ LM	Anxa7
1.52649e-87	-0.731204	0.076	0.28	2.37216e-83	Lyve1+ LM	Ccdc6
1.55699e-87	-0.506069	0.419	0.742	2.41956e-83	Lyve1+ LM	Serbp1
1.60964e-87	-0.47826	0.07	0.27	2.50137e-83	Lyve1+ LM	Zfp787
1.69669e-87	-0.405155	0.111	0.339	2.63665e-83	Lyve1+ LM	Exoc1
1.73252e-87	-0.327719	0.286	0.624	2.69233e-83	Lyve1+ LM	Polr1d
1.85788e-87	-1.06886	0.065	0.261	2.88715e-83	Lyve1+ LM	Trim14
1.9399e-87	0.610744	0.76	0.69	3.0146e-83	Lyve1+ LM	Hspa1a
1.95225e-87	-0.343949	0.137	0.386	3.0338e-83	Lyve1+ LM	Ptrhd1
2.12429e-87	-0.681892	0.071	0.272	3.30115e-83	Lyve1+ LM	Cep57
2.53484e-87	-0.411263	0.07	0.271	3.93914e-83	Lyve1+ LM	Tfeb
2.60006e-87	1.62355	0.491	0.37	4.0405e-83	Lyve1+ LM	Tcf4
3.02183e-87	-0.278514	0.128	0.37	4.69592e-83	Lyve1+ LM	Cnot1
3.06219e-87	-0.32461	0.127	0.366	4.75864e-83	Lyve1+ LM	Bcl7c
4.00194e-87	-0.279162	0.129	0.373	6.21901e-83	Lyve1+ LM	Smap1
4.39533e-87	-0.569311	0.096	0.313	6.83035e-83	Lyve1+ LM	Atg7
4.52073e-87	-1.04832	0.061	0.25	7.02521e-83	Lyve1+ LM	Ccdc112
4.68678e-87	-0.286506	0.229	0.537	7.28326e-83	Lyve1+ LM	Bclaf1
5.43837e-87	-0.291993	0.245	0.556	8.45123e-83	Lyve1+ LM	Lrpap1
6.39128e-87	-0.264699	0.191	0.475	9.93205e-83	Lyve1+ LM	Uqcrc2
6.60678e-87	-0.504565	0.109	0.335	1.02669e-82	Lyve1+ LM	Eif2ak2
6.92436e-87	-0.9085	0.061	0.251	1.07605e-82	Lyve1+ LM	Dcaf13
6.95931e-87	-0.302453	0.201	0.492	1.08148e-82	Lyve1+ LM	U2surp
7.27473e-87	-0.547589	0.102	0.32	1.13049e-82	Lyve1+ LM	Mmadhc
7.32517e-87	-0.578512	0.08	0.288	1.13833e-82	Lyve1+ LM	Ctr9
7.7308e-87	-0.348129	0.125	0.364	1.20137e-82	Lyve1+ LM	Atxn10
8.63668e-87	-0.401017	0.143	0.392	1.34214e-82	Lyve1+ LM	Med13l
9.96294e-87	-0.390695	0.113	0.344	1.54824e-82	Lyve1+ LM	Ranbp2
2.17342e-86	-0.418066	0.113	0.343	3.37749e-82	Lyve1+ LM	Ak2
2.51419e-86	0.989009	0.691	0.727	3.90706e-82	Lyve1+ LM	Lamp2
2.64845e-86	-0.440207	0.092	0.306	4.1157e-82	Lyve1+ LM	Iws1
3.36859e-86	-0.373632	0.245	0.552	5.23479e-82	Lyve1+ LM	Eif3i
3.50948e-86	-0.543846	0.091	0.304	5.45373e-82	Lyve1+ LM	Tbc1d5
3.97379e-86	-0.382688	0.113	0.342	6.17528e-82	Lyve1+ LM	Tmem131
4.08954e-86	-0.444926	0.088	0.299	6.35515e-82	Lyve1+ LM	Itpa
4.44416e-86	-0.499812	0.075	0.276	6.90622e-82	Lyve1+ LM	Nkap
5.04051e-86	-0.544471	0.09	0.301	7.83295e-82	Lyve1+ LM	Dnttip2
5.1974e-86	-0.385608	0.142	0.389	8.07675e-82	Lyve1+ LM	Eif3b
5.64616e-86	-0.477622	0.089	0.299	8.77413e-82	Lyve1+ LM	Sf3a1
6.57048e-86	-0.261807	0.206	0.498	1.02105e-81	Lyve1+ LM	Cux1
7.03638e-86	-0.727282	0.076	0.276	1.09345e-81	Lyve1+ LM	Ago1
7.07248e-86	-0.469556	0.214	0.501	1.09906e-81	Lyve1+ LM	Parp14
7.28269e-86	-0.337836	0.114	0.342	1.13173e-81	Lyve1+ LM	Cdk12
8.70679e-86	-0.545902	0.092	0.305	1.35304e-81	Lyve1+ LM	Pds5b
9.16039e-86	-0.296818	0.218	0.516	1.42353e-81	Lyve1+ LM	Phb2
9.8669e-86	-0.753571	0.061	0.252	1.53332e-81	Lyve1+ LM	Narf
1.20858e-85	-0.525345	0.091	0.303	1.87814e-81	Lyve1+ LM	Sf3a3
1.34982e-85	-0.337208	0.171	0.437	2.09763e-81	Lyve1+ LM	Ppp1r2
1.69809e-85	-0.317597	0.157	0.413	2.63883e-81	Lyve1+ LM	Appl1
1.81625e-85	-0.435192	0.146	0.393	2.82246e-81	Lyve1+ LM	Stk24
1.96586e-85	-0.273591	0.15	0.405	3.05494e-81	Lyve1+ LM	Hspa4
2.19809e-85	-0.400332	0.086	0.295	3.41584e-81	Lyve1+ LM	Sfswap
2.62535e-85	-0.516328	0.345	0.681	4.0798e-81	Lyve1+ LM	Ptges3
2.99334e-85	-0.50033	0.334	0.653	4.65165e-81	Lyve1+ LM	Plekho1
3.56986e-85	-0.267949	0.137	0.383	5.54756e-81	Lyve1+ LM	Fibp
4.12797e-85	-0.674348	0.072	0.268	6.41486e-81	Lyve1+ LM	Mrps10
4.20201e-85	-0.401087	0.104	0.325	6.52992e-81	Lyve1+ LM	Mark2
4.64984e-85	-0.297455	0.11	0.336	7.22585e-81	Lyve1+ LM	Ufl1
4.79344e-85	0.54956	0.851	0.905	7.449e-81	Lyve1+ LM	Sdcbp
5.24646e-85	-0.269816	0.351	0.697	8.153e-81	Lyve1+ LM	Polr2l
7.22881e-85	-0.556527	0.52	0.789	1.12336e-80	Lyve1+ LM	Srp14
7.30987e-85	-0.447126	0.173	0.447	1.13595e-80	Lyve1+ LM	Hnmt
7.38401e-85	-0.449568	0.266	0.575	1.14747e-80	Lyve1+ LM	Scpep1
7.41028e-85	-0.760711	0.065	0.256	1.15156e-80	Lyve1+ LM	Pcgf5
1.08584e-84	-0.322454	0.143	0.388	1.68739e-80	Lyve1+ LM	Gsdmd
1.15298e-84	-0.502845	0.089	0.298	1.79174e-80	Lyve1+ LM	Tcerg1
1.40403e-84	-0.422088	0.086	0.294	2.18187e-80	Lyve1+ LM	Cd2bp2
1.43474e-84	-0.361739	0.286	0.614	2.22959e-80	Lyve1+ LM	Zyx
1.49279e-84	-0.463347	0.089	0.298	2.3198e-80	Lyve1+ LM	Rhot1
1.5385e-84	-0.323907	0.103	0.321	2.39083e-80	Lyve1+ LM	Synrg
1.76078e-84	-0.317748	0.244	0.554	2.73626e-80	Lyve1+ LM	Cirbp
1.79978e-84	-0.512288	0.086	0.295	2.79686e-80	Lyve1+ LM	Il2rg
2.38526e-84	-0.447665	0.084	0.291	3.7067e-80	Lyve1+ LM	Sympk
3.07009e-84	-0.401509	0.117	0.345	4.77091e-80	Lyve1+ LM	Nsfl1c
3.51978e-84	-0.342661	0.253	0.566	5.46974e-80	Lyve1+ LM	Dbnl
3.53775e-84	-0.443757	0.107	0.328	5.49766e-80	Lyve1+ LM	Ube2z
5.78358e-84	-0.418742	0.091	0.302	8.98769e-80	Lyve1+ LM	Mitd1
6.79534e-84	-0.270059	0.103	0.325	1.056e-79	Lyve1+ LM	Mfsd10
7.18489e-84	-0.590277	0.1	0.313	1.11653e-79	Lyve1+ LM	Cdk5rap3
8.2306e-84	-0.440635	0.132	0.366	1.27903e-79	Lyve1+ LM	Syap1
9.66689e-84	-0.42924	0.33	0.662	1.50223e-79	Lyve1+ LM	Ppt1
9.75523e-84	-0.602059	0.072	0.265	1.51596e-79	Lyve1+ LM	Afg3l2
1.011e-83	-0.483874	0.103	0.319	1.5711e-79	Lyve1+ LM	Pole3
1.15247e-83	-0.551609	0.082	0.283	1.79094e-79	Lyve1+ LM	Ascc3
1.25794e-83	-0.604947	0.078	0.277	1.95484e-79	Lyve1+ LM	Mgmt
1.5758e-83	-0.647951	0.084	0.285	2.4488e-79	Lyve1+ LM	Arl14ep
1.64783e-83	-0.397724	0.158	0.408	2.56073e-79	Lyve1+ LM	Dgkz
2.25722e-83	-0.259599	0.172	0.438	3.50772e-79	Lyve1+ LM	Eif4g1
2.32782e-83	-0.390114	0.227	0.518	3.61744e-79	Lyve1+ LM	Mrpl51
2.34924e-83	-0.616844	0.263	0.554	3.65072e-79	Lyve1+ LM	Cycs
2.60481e-83	-0.709831	0.065	0.253	4.04788e-79	Lyve1+ LM	Nploc4
3.54071e-83	-0.352069	0.124	0.356	5.50226e-79	Lyve1+ LM	Tbrg1
3.67247e-83	-0.27321	0.166	0.424	5.70703e-79	Lyve1+ LM	Pum1
3.95178e-83	-0.749432	0.071	0.263	6.14106e-79	Lyve1+ LM	Gab3
4.15766e-83	-0.267093	0.17	0.43	6.461e-79	Lyve1+ LM	Stat6
4.82117e-83	-0.353693	0.26	0.574	7.4921e-79	Lyve1+ LM	Uqcrfs1
5.80759e-83	-0.406983	0.112	0.335	9.025e-79	Lyve1+ LM	Rsrc1
7.54596e-83	-0.849172	0.095	0.301	1.17264e-78	Lyve1+ LM	Oas1g
7.59931e-83	-0.271923	0.146	0.393	1.18093e-78	Lyve1+ LM	Ube2l6
7.9987e-83	-0.367878	0.851	0.955	1.243e-78	Lyve1+ LM	Rpl7
8.09818e-83	-0.346021	0.109	0.331	1.25846e-78	Lyve1+ LM	Ubr5
8.61764e-83	-0.479537	0.097	0.306	1.33918e-78	Lyve1+ LM	Arfgap2
8.86496e-83	-0.493981	0.361	0.681	1.37762e-78	Lyve1+ LM	Atp5g3
9.38124e-83	1.7448	0.337	0.176	1.45784e-78	Lyve1+ LM	Hfe
9.76037e-83	-0.292995	0.118	0.345	1.51676e-78	Lyve1+ LM	Uvrag
1.09654e-82	-0.764441	0.092	0.298	1.70403e-78	Lyve1+ LM	Cpd
1.19082e-82	-0.426822	0.119	0.346	1.85053e-78	Lyve1+ LM	Mrps7
1.54407e-82	-0.297472	0.157	0.407	2.39948e-78	Lyve1+ LM	Smc3
1.63794e-82	-0.380286	0.958	0.988	2.54535e-78	Lyve1+ LM	Rps23
1.71439e-82	-0.302419	0.996	0.997	2.66416e-78	Lyve1+ LM	mt-Atp6
1.86136e-82	-0.510332	0.081	0.279	2.89255e-78	Lyve1+ LM	Arih2
1.87279e-82	-0.492611	0.073	0.268	2.91031e-78	Lyve1+ LM	Brd3
2.27585e-82	-0.538041	0.09	0.296	3.53667e-78	Lyve1+ LM	Dpp8
2.49844e-82	-0.68291	0.089	0.292	3.88257e-78	Lyve1+ LM	Nop58
2.52971e-82	-0.571472	0.078	0.276	3.93116e-78	Lyve1+ LM	E2f4
3.09945e-82	0.804919	0.723	0.719	4.81655e-78	Lyve1+ LM	Zfp36l1
3.23343e-82	-0.305767	0.108	0.326	5.02475e-78	Lyve1+ LM	Khsrp
3.45546e-82	-0.362167	0.138	0.379	5.36979e-78	Lyve1+ LM	Prmt1
3.50039e-82	-0.281587	0.173	0.434	5.4396e-78	Lyve1+ LM	Ugp2
3.738e-82	-0.447755	0.088	0.294	5.80885e-78	Lyve1+ LM	Prpf38a
3.94464e-82	-0.355752	0.107	0.325	6.12997e-78	Lyve1+ LM	Ncbp2
4.04047e-82	-0.502215	0.102	0.313	6.2789e-78	Lyve1+ LM	Ncoa1
4.3051e-82	-0.346944	0.098	0.312	6.69013e-78	Lyve1+ LM	Pdhb
4.3116e-82	0.586495	0.605	0.403	6.70023e-78	Lyve1+ LM	Trem2
5.06503e-82	-0.752314	0.084	0.283	7.87106e-78	Lyve1+ LM	Kdm6b
6.15595e-82	-0.501352	0.199	0.466	9.56635e-78	Lyve1+ LM	Aoah
6.29951e-82	-0.416853	0.098	0.31	9.78944e-78	Lyve1+ LM	Hhex
6.6313e-82	-0.365459	0.996	0.996	1.0305e-77	Lyve1+ LM	B2m
6.88614e-82	-0.412387	0.128	0.358	1.07011e-77	Lyve1+ LM	Ipo7
6.89634e-82	-0.38589	0.129	0.36	1.07169e-77	Lyve1+ LM	Snd1
7.78461e-82	2.25534	0.299	0.149	1.20973e-77	Lyve1+ LM	Rgl1
8.90094e-82	-0.405937	0.1	0.312	1.38321e-77	Lyve1+ LM	Zdhhc7
1.10155e-81	-0.405077	0.16	0.411	1.7118e-77	Lyve1+ LM	Kpna4
1.37466e-81	-0.331239	0.128	0.361	2.13622e-77	Lyve1+ LM	Rest
1.74136e-81	-0.29517	0.131	0.366	2.70607e-77	Lyve1+ LM	Setd2
1.88788e-81	-0.46518	0.453	0.788	2.93377e-77	Lyve1+ LM	Lamtor4
2.23912e-81	-0.263421	0.177	0.442	3.4796e-77	Lyve1+ LM	Hspa9
2.69603e-81	-0.307448	0.118	0.343	4.18963e-77	Lyve1+ LM	Chd8
3.13392e-81	-0.510459	0.076	0.272	4.87012e-77	Lyve1+ LM	Wdr43
3.27672e-81	-0.454713	0.762	0.902	5.09202e-77	Lyve1+ LM	Arpc3
3.38079e-81	-0.632864	0.071	0.26	5.25375e-77	Lyve1+ LM	Gosr1
3.4001e-81	-0.266782	0.164	0.419	5.28375e-77	Lyve1+ LM	Aimp1
3.40691e-81	-0.415703	0.099	0.308	5.29434e-77	Lyve1+ LM	Zfp451
3.63539e-81	-1.31438	0.105	0.299	5.6494e-77	Lyve1+ LM	Rgs1
4.09764e-81	-0.933355	0.083	0.277	6.36773e-77	Lyve1+ LM	AU040320
4.94115e-81	1.10546	0.481	0.305	7.67854e-77	Lyve1+ LM	Tpd52
7.95503e-81	-0.432873	0.143	0.382	1.23621e-76	Lyve1+ LM	Psmd1
8.44902e-81	-0.473947	0.769	0.933	1.31298e-76	Lyve1+ LM	Rps10
8.72791e-81	-0.421729	0.105	0.319	1.35632e-76	Lyve1+ LM	Carhsp1
1.17357e-80	-0.320563	0.116	0.338	1.82373e-76	Lyve1+ LM	Tmem248
1.3056e-80	-0.323891	0.269	0.579	2.02889e-76	Lyve1+ LM	Snrpd3
1.39168e-80	-0.817424	0.134	0.358	2.16267e-76	Lyve1+ LM	Tuba1c
1.60591e-80	-0.389392	0.103	0.316	2.49559e-76	Lyve1+ LM	Atxn3
1.99799e-80	-0.55207	0.08	0.276	3.10488e-76	Lyve1+ LM	Gtpbp4
2.29352e-80	-0.659385	0.372	0.667	3.56413e-76	Lyve1+ LM	Dusp1
2.7819e-80	-0.900771	0.07	0.256	4.32307e-76	Lyve1+ LM	Heca
3.69775e-80	-0.392302	0.083	0.282	5.74631e-76	Lyve1+ LM	Tmem167b
3.94931e-80	-0.656576	0.071	0.258	6.13723e-76	Lyve1+ LM	Lyar
4.26104e-80	-0.338838	0.077	0.272	6.62166e-76	Lyve1+ LM	Jagn1
4.53242e-80	-0.411515	0.11	0.325	7.04339e-76	Lyve1+ LM	Tbc1d9
6.40636e-80	-0.500824	0.081	0.276	9.95548e-76	Lyve1+ LM	Kin
1.07336e-79	-0.426431	0.086	0.285	1.66801e-75	Lyve1+ LM	Supt6
1.21105e-79	-0.379598	0.121	0.346	1.88196e-75	Lyve1+ LM	Alyref
1.2337e-79	-0.549376	0.12	0.339	1.91718e-75	Lyve1+ LM	Mdm2
1.23851e-79	-0.276983	0.218	0.504	1.92464e-75	Lyve1+ LM	Ddx24
1.36151e-79	-0.492387	0.095	0.299	2.11578e-75	Lyve1+ LM	Fam177a
1.37212e-79	-0.431287	0.109	0.325	2.13227e-75	Lyve1+ LM	Stoml2
1.47877e-79	-0.354507	0.101	0.312	2.29801e-75	Lyve1+ LM	Stx6
1.89845e-79	-0.460619	0.077	0.269	2.95019e-75	Lyve1+ LM	Clpp
2.05351e-79	-0.354066	0.126	0.351	3.19116e-75	Lyve1+ LM	Prkx
2.81721e-79	-0.511818	0.128	0.352	4.37795e-75	Lyve1+ LM	Rcbtb2
3.15097e-79	-0.405861	0.109	0.322	4.89661e-75	Lyve1+ LM	Kat6a
3.41715e-79	1.72645	0.265	0.113	5.31026e-75	Lyve1+ LM	Pros1
3.95638e-79	-0.3794	0.145	0.382	6.14821e-75	Lyve1+ LM	Eea1
5.13836e-79	-0.364335	0.094	0.299	7.98501e-75	Lyve1+ LM	Ptpn11
5.26046e-79	-0.556318	0.1	0.305	8.17475e-75	Lyve1+ LM	Tmem170b
5.51326e-79	-0.294984	0.154	0.4	8.5676e-75	Lyve1+ LM	Fubp1
6.10103e-79	-0.265469	0.087	0.287	9.481e-75	Lyve1+ LM	Bfar
6.33038e-79	-0.522085	0.093	0.294	9.83741e-75	Lyve1+ LM	Nudt5
9.17122e-79	0.981812	0.686	0.711	1.42521e-74	Lyve1+ LM	Atp2b1
1.13695e-78	-0.254142	0.132	0.363	1.76681e-74	Lyve1+ LM	Commd9
1.22934e-78	1.09515	0.485	0.312	1.9104e-74	Lyve1+ LM	S100a13
1.27093e-78	-0.577199	0.099	0.303	1.97502e-74	Lyve1+ LM	Mgat4a
1.63221e-78	-0.444619	0.628	0.858	2.53645e-74	Lyve1+ LM	Hnrnpa2b1
1.63385e-78	-0.478099	0.105	0.315	2.539e-74	Lyve1+ LM	Parp9
1.76465e-78	2.13073	0.355	0.213	2.74227e-74	Lyve1+ LM	Cd38
1.85191e-78	-0.453883	0.437	0.746	2.87786e-74	Lyve1+ LM	Ssr4
1.87034e-78	-0.298835	0.121	0.341	2.9065e-74	Lyve1+ LM	Xrn1
1.99387e-78	-0.360039	0.08	0.273	3.09847e-74	Lyve1+ LM	Ehmt1
2.07873e-78	-0.441177	0.108	0.318	3.23035e-74	Lyve1+ LM	Snrpa1
2.40404e-78	-0.287456	0.126	0.349	3.73588e-74	Lyve1+ LM	Ubr2
2.44245e-78	-0.497997	0.305	0.609	3.79556e-74	Lyve1+ LM	Csf2ra
2.52321e-78	-0.404666	0.974	0.987	3.92108e-74	Lyve1+ LM	mt-Nd1
3.31637e-78	-0.761617	0.08	0.271	5.15364e-74	Lyve1+ LM	Creld2
3.62995e-78	-0.637729	0.075	0.262	5.64095e-74	Lyve1+ LM	Nfyc
3.64424e-78	-0.367517	0.131	0.359	5.66315e-74	Lyve1+ LM	Eif2s1
4.92607e-78	-0.390428	0.255	0.543	7.65511e-74	Lyve1+ LM	Zfp36
5.20944e-78	-0.507413	0.082	0.275	8.09547e-74	Lyve1+ LM	Hat1
5.3061e-78	-0.301379	0.124	0.345	8.24568e-74	Lyve1+ LM	Raf1
5.60293e-78	-0.351052	0.084	0.28	8.70696e-74	Lyve1+ LM	Brd9
6.01997e-78	-0.528791	0.071	0.256	9.35503e-74	Lyve1+ LM	Zcchc10
8.36439e-78	-0.456605	0.098	0.301	1.29983e-73	Lyve1+ LM	Dnajc1
8.40133e-78	-0.497458	0.078	0.268	1.30557e-73	Lyve1+ LM	Spsb3
9.70771e-78	-0.344964	0.112	0.327	1.50858e-73	Lyve1+ LM	Mrpl13
1.30904e-77	-0.354225	0.107	0.316	2.03424e-73	Lyve1+ LM	Uso1
1.45631e-77	-0.499409	0.077	0.266	2.2631e-73	Lyve1+ LM	Kif2a
1.5978e-77	-0.384467	0.101	0.306	2.48299e-73	Lyve1+ LM	Ndufs1
1.87135e-77	-0.46164	0.078	0.268	2.90808e-73	Lyve1+ LM	Ddx52
1.90951e-77	-0.39904	0.321	0.649	2.96738e-73	Lyve1+ LM	Wsb1
2.20189e-77	-0.484099	0.245	0.533	3.42174e-73	Lyve1+ LM	Hif1a
2.23044e-77	-0.578372	0.52	0.792	3.46611e-73	Lyve1+ LM	Npm1
2.29333e-77	-0.301838	0.264	0.566	3.56384e-73	Lyve1+ LM	Mdh2
2.39816e-77	-0.286986	0.106	0.315	3.72675e-73	Lyve1+ LM	Prrc2b
2.56372e-77	-0.598171	0.08	0.27	3.98402e-73	Lyve1+ LM	Serinc5
2.57474e-77	-0.527803	0.08	0.27	4.00115e-73	Lyve1+ LM	Acox1
2.62833e-77	-0.421218	0.104	0.311	4.08443e-73	Lyve1+ LM	Itgb1bp1
3.51966e-77	-0.601136	0.09	0.286	5.46955e-73	Lyve1+ LM	Unc119
3.53011e-77	-0.309143	0.101	0.306	5.48579e-73	Lyve1+ LM	Katnbl1
4.67043e-77	-0.369194	0.109	0.318	7.25785e-73	Lyve1+ LM	Kcmf1
7.02984e-77	-0.391621	0.27	0.57	1.09244e-72	Lyve1+ LM	Ndufv2
1.04595e-76	-0.409856	0.359	0.689	1.62541e-72	Lyve1+ LM	Cope
1.05402e-76	-0.258842	0.118	0.336	1.63795e-72	Lyve1+ LM	Ap3d1
1.23882e-76	-0.287036	0.123	0.342	1.92513e-72	Lyve1+ LM	Sephs2
1.3064e-76	0.895153	0.714	0.765	2.03014e-72	Lyve1+ LM	BC005537
1.32626e-76	-0.263648	0.152	0.391	2.06101e-72	Lyve1+ LM	Snx1
2.08697e-76	-0.48246	0.08	0.268	3.24314e-72	Lyve1+ LM	Mrps35
2.08999e-76	-0.550369	0.078	0.265	3.24784e-72	Lyve1+ LM	Gga2
2.11509e-76	-0.685974	0.074	0.257	3.28685e-72	Lyve1+ LM	Rnf19a
2.40265e-76	-0.269682	0.2	0.468	3.73372e-72	Lyve1+ LM	Sp110
2.89545e-76	-0.397839	0.381	0.713	4.49953e-72	Lyve1+ LM	Hcls1
2.97525e-76	-0.273544	0.161	0.404	4.62354e-72	Lyve1+ LM	Phb
3.06883e-76	-0.364706	0.137	0.364	4.76896e-72	Lyve1+ LM	Mrpl11
3.09288e-76	-0.681586	0.079	0.267	4.80634e-72	Lyve1+ LM	Arhgap21
3.16608e-76	-0.471334	0.25	0.545	4.92009e-72	Lyve1+ LM	Emilin2
3.7677e-76	-0.354052	0.098	0.3	5.855e-72	Lyve1+ LM	Ppil4
3.87724e-76	-0.581656	0.069	0.251	6.02522e-72	Lyve1+ LM	Krr1
3.97475e-76	-0.361987	0.323	0.65	6.17677e-72	Lyve1+ LM	Tmbim4
4.44334e-76	-0.581555	0.072	0.255	6.90495e-72	Lyve1+ LM	Sec23b
5.89287e-76	-0.440935	0.14	0.368	9.15752e-72	Lyve1+ LM	Ahr
6.17852e-76	-0.340282	0.137	0.366	9.60142e-72	Lyve1+ LM	Dusp22
6.85844e-76	-0.278985	0.146	0.38	1.0658e-71	Lyve1+ LM	Zfp217
7.3188e-76	-0.271627	0.133	0.359	1.13734e-71	Lyve1+ LM	Psmd12
7.37757e-76	-0.28012	0.138	0.369	1.14647e-71	Lyve1+ LM	Pstpip1
7.80733e-76	1.69112	0.329	0.179	1.21326e-71	Lyve1+ LM	Hpgds
8.09012e-76	-0.263179	0.1	0.303	1.25721e-71	Lyve1+ LM	Zfp644
9.47283e-76	-0.507685	0.076	0.263	1.47208e-71	Lyve1+ LM	Tomm40
1.14317e-75	-0.563731	0.081	0.269	1.77649e-71	Lyve1+ LM	Hps5
1.49495e-75	-0.610131	0.086	0.276	2.32315e-71	Lyve1+ LM	Ddx1
1.6846e-75	-0.291674	0.108	0.317	2.61788e-71	Lyve1+ LM	Uba6
2.19262e-75	-0.254787	0.104	0.31	3.40734e-71	Lyve1+ LM	Ginm1
2.80156e-75	-0.30409	0.113	0.323	4.35362e-71	Lyve1+ LM	Smarcb1
2.98007e-75	-0.45664	0.083	0.273	4.63103e-71	Lyve1+ LM	Med11
3.31339e-75	-0.355941	0.118	0.328	5.14901e-71	Lyve1+ LM	Dync1li2
3.39443e-75	-0.389905	0.092	0.287	5.27495e-71	Lyve1+ LM	Hspb11
3.49198e-75	-0.397467	0.074	0.258	5.42654e-71	Lyve1+ LM	Gsk3a
3.99611e-75	-0.463421	0.117	0.328	6.20995e-71	Lyve1+ LM	Acot9
4.24002e-75	-0.303177	0.095	0.293	6.589e-71	Lyve1+ LM	Usp47
5.8028e-75	-0.260451	0.289	0.605	9.01755e-71	Lyve1+ LM	Syf2
6.39498e-75	-0.617542	0.076	0.26	9.93779e-71	Lyve1+ LM	Arid3a
6.83924e-75	-0.4451	0.092	0.289	1.06282e-70	Lyve1+ LM	Csrp1
7.30394e-75	-0.255533	0.203	0.472	1.13503e-70	Lyve1+ LM	Nudc
9.48629e-75	-0.607195	0.093	0.286	1.47417e-70	Lyve1+ LM	Cbx5
1.00798e-74	-0.267779	0.096	0.296	1.5664e-70	Lyve1+ LM	D5Ertd579e
1.01188e-74	-0.325449	0.112	0.321	1.57245e-70	Lyve1+ LM	Smarca4
1.21104e-74	-0.314269	0.111	0.319	1.88195e-70	Lyve1+ LM	Cpsf2
1.41319e-74	-0.280437	0.104	0.311	2.19609e-70	Lyve1+ LM	Prnp
1.73358e-74	-0.984969	0.138	0.348	2.69398e-70	Lyve1+ LM	Acp5
1.81575e-74	-0.32008	0.182	0.434	2.82167e-70	Lyve1+ LM	Ube2a
1.8281e-74	-0.623804	0.351	0.662	2.84086e-70	Lyve1+ LM	Nfkbia
2.16247e-74	-0.297793	0.114	0.322	3.36048e-70	Lyve1+ LM	Rbl2
2.8951e-74	-0.715827	0.111	0.314	4.49899e-70	Lyve1+ LM	Vamp5
3.61714e-74	-0.47616	0.073	0.254	5.62103e-70	Lyve1+ LM	Zfp277
3.96547e-74	-0.341911	0.091	0.285	6.16234e-70	Lyve1+ LM	Pogz
4.18821e-74	-0.309631	0.144	0.371	6.50848e-70	Lyve1+ LM	Stk38
5.84487e-74	-0.302754	0.092	0.285	9.08293e-70	Lyve1+ LM	Klhdc3
6.04664e-74	-0.312788	0.182	0.441	9.39648e-70	Lyve1+ LM	Rb1
6.73461e-74	-0.265373	0.164	0.406	1.04656e-69	Lyve1+ LM	Nans
8.20591e-74	-0.462328	0.585	0.841	1.2752e-69	Lyve1+ LM	Tpm3
8.56091e-74	-0.293446	0.114	0.323	1.33037e-69	Lyve1+ LM	Wdr11
8.6082e-74	-0.275628	0.091	0.287	1.33771e-69	Lyve1+ LM	Gtf2b
1.14589e-73	-0.331642	0.127	0.345	1.78072e-69	Lyve1+ LM	Adh5
1.2079e-73	-0.494297	0.517	0.797	1.87708e-69	Lyve1+ LM	Pycard
1.30945e-73	-0.442173	0.373	0.687	2.03489e-69	Lyve1+ LM	Grb2
1.60794e-73	-0.429947	0.089	0.281	2.49875e-69	Lyve1+ LM	Rabggtb
2.03843e-73	-0.280659	0.104	0.306	3.16772e-69	Lyve1+ LM	Cisd3
2.28696e-73	-0.451122	0.166	0.398	3.55393e-69	Lyve1+ LM	Skil
2.47516e-73	-0.309121	0.277	0.578	3.8464e-69	Lyve1+ LM	Cct5
2.64141e-73	-0.45581	0.077	0.259	4.10476e-69	Lyve1+ LM	Kpna1
2.65818e-73	-0.743413	0.08	0.262	4.13081e-69	Lyve1+ LM	Ddhd1
2.67311e-73	-0.404042	0.075	0.258	4.15401e-69	Lyve1+ LM	Ddx50
2.97834e-73	-0.354801	0.189	0.438	4.62834e-69	Lyve1+ LM	Nhp2
3.07912e-73	-0.353025	0.072	0.251	4.78496e-69	Lyve1+ LM	Zmym4
3.10701e-73	-0.279017	0.295	0.613	4.8283e-69	Lyve1+ LM	Psma1
4.50301e-73	-0.394244	0.113	0.321	6.99768e-69	Lyve1+ LM	Timm17a
5.23511e-73	-0.322464	0.106	0.307	8.13537e-69	Lyve1+ LM	Lpin2
5.50033e-73	-0.368933	0.089	0.28	8.54752e-69	Lyve1+ LM	Dld
6.40857e-73	-0.284293	0.099	0.298	9.95892e-69	Lyve1+ LM	Ago2
6.85103e-73	-0.25085	0.155	0.387	1.06465e-68	Lyve1+ LM	Mrps15
1.05403e-72	-0.365955	0.09	0.28	1.63796e-68	Lyve1+ LM	Opa1
1.0598e-72	-0.452294	0.128	0.342	1.64693e-68	Lyve1+ LM	Gyg
1.11038e-72	-0.360242	0.106	0.309	1.72553e-68	Lyve1+ LM	Pmf1
1.22629e-72	-0.46847	0.092	0.283	1.90565e-68	Lyve1+ LM	Cyb5b
1.55311e-72	-0.536739	0.115	0.319	2.41354e-68	Lyve1+ LM	Mfsd12
1.91222e-72	-0.335743	0.111	0.316	2.97158e-68	Lyve1+ LM	Stip1
2.31352e-72	-0.267356	0.2	0.458	3.5952e-68	Lyve1+ LM	G3bp1
3.02491e-72	-0.251131	0.106	0.307	4.70071e-68	Lyve1+ LM	Mecp2
3.15104e-72	-0.323863	0.088	0.276	4.89671e-68	Lyve1+ LM	Tollip
3.212e-72	-0.359091	0.104	0.302	4.99145e-68	Lyve1+ LM	Birc2
3.24282e-72	-0.315692	0.14	0.364	5.03935e-68	Lyve1+ LM	Lpp
3.24928e-72	-0.692452	0.088	0.272	5.04939e-68	Lyve1+ LM	Rhbdf2
3.2616e-72	-0.343613	0.101	0.296	5.06852e-68	Lyve1+ LM	Cand1
3.33808e-72	-0.276982	0.082	0.266	5.18737e-68	Lyve1+ LM	Rnf169
3.93766e-72	-0.305568	0.245	0.527	6.11913e-68	Lyve1+ LM	Ufc1
4.33129e-72	-0.321065	0.308	0.624	6.73082e-68	Lyve1+ LM	Eif5
4.4068e-72	-0.561058	0.076	0.255	6.84816e-68	Lyve1+ LM	Rab3gap2
4.62455e-72	-0.279878	0.121	0.332	7.18656e-68	Lyve1+ LM	Map4
7.57562e-72	-0.383261	0.083	0.266	1.17725e-67	Lyve1+ LM	Commd10
7.67047e-72	-0.393565	0.123	0.332	1.19199e-67	Lyve1+ LM	Slc44a1
1.07234e-71	-0.349062	0.078	0.259	1.66642e-67	Lyve1+ LM	Tssc4
2.07787e-71	-0.416104	0.079	0.259	3.22901e-67	Lyve1+ LM	Micu2
2.7e-71	-0.389042	0.472	0.783	4.1958e-67	Lyve1+ LM	Efhd2
3.37028e-71	-0.292688	0.095	0.289	5.23741e-67	Lyve1+ LM	Spns1
4.25758e-71	-0.484198	0.121	0.328	6.61628e-67	Lyve1+ LM	Ppp1r15a
6.08704e-71	-0.253976	0.266	0.561	9.45927e-67	Lyve1+ LM	Jmjd1c
6.3674e-71	-0.254483	0.18	0.424	9.89494e-67	Lyve1+ LM	Asap1
7.40193e-71	0.757324	0.724	0.749	1.15026e-66	Lyve1+ LM	Akr1a1
7.57205e-71	-0.824886	0.081	0.262	1.1767e-66	Lyve1+ LM	Golga3
8.91299e-71	-0.484291	0.417	0.715	1.38508e-66	Lyve1+ LM	Ndufb2
1.05777e-70	0.349348	0.89	0.903	1.64377e-66	Lyve1+ LM	Hspa8
1.15735e-70	-0.349995	0.109	0.306	1.79852e-66	Lyve1+ LM	Slc25a39
1.40261e-70	-0.393179	0.079	0.26	2.17965e-66	Lyve1+ LM	Pnkp
1.76761e-70	-0.358323	0.079	0.256	2.74687e-66	Lyve1+ LM	Nsmaf
2.56453e-70	-0.49026	0.38	0.67	3.98527e-66	Lyve1+ LM	Rnaset2b
4.02509e-70	-0.487642	0.087	0.269	6.25499e-66	Lyve1+ LM	Acsl3
1.02903e-69	-0.421934	0.086	0.269	1.59912e-65	Lyve1+ LM	Gna15
1.22004e-69	-0.395422	0.084	0.265	1.89594e-65	Lyve1+ LM	Clpx
1.25642e-69	-0.376581	0.086	0.269	1.95247e-65	Lyve1+ LM	Gatad2a
2.25635e-69	1.50644	0.403	0.269	3.50637e-65	Lyve1+ LM	Itm2c
2.29788e-69	-0.497669	0.082	0.26	3.57091e-65	Lyve1+ LM	Phactr4
2.74087e-69	-0.517355	0.093	0.278	4.25932e-65	Lyve1+ LM	Rabgap1l
2.74338e-69	-0.489308	0.078	0.252	4.26321e-65	Lyve1+ LM	Zrsr2
2.75699e-69	-0.258862	0.297	0.611	4.28436e-65	Lyve1+ LM	Srsf11
3.20881e-69	-0.280631	0.108	0.304	4.98649e-65	Lyve1+ LM	Htt
6.06844e-69	-0.44658	0.08	0.257	9.43036e-65	Lyve1+ LM	Taf1
8.52037e-69	-0.401883	0.436	0.765	1.32407e-64	Lyve1+ LM	Eif3h
1.10204e-68	-0.280157	0.282	0.585	1.71256e-64	Lyve1+ LM	Ppig
3.45444e-68	-0.284479	0.087	0.27	5.3682e-64	Lyve1+ LM	Prkd3
5.71835e-68	-0.279234	0.08	0.256	8.88632e-64	Lyve1+ LM	Cpm
5.91633e-68	-0.29526	0.174	0.409	9.19397e-64	Lyve1+ LM	Tlr4
6.58783e-68	-0.46962	0.099	0.287	1.02375e-63	Lyve1+ LM	Per1
1.53199e-67	-0.316656	0.087	0.268	2.38071e-63	Lyve1+ LM	Sap30bp
2.14875e-67	-0.306106	0.109	0.303	3.33915e-63	Lyve1+ LM	Bckdk
2.19371e-67	1.3625	0.489	0.385	3.40903e-63	Lyve1+ LM	Tmem106a
2.39119e-67	-0.263249	0.176	0.409	3.71591e-63	Lyve1+ LM	Dock10
2.73554e-67	-0.418986	0.549	0.818	4.25102e-63	Lyve1+ LM	Eif3k
2.82963e-67	-0.329291	0.166	0.393	4.39724e-63	Lyve1+ LM	Cct2
2.83295e-67	-0.457921	0.086	0.264	4.4024e-63	Lyve1+ LM	Akap10
2.98347e-67	-0.282379	0.134	0.341	4.63631e-63	Lyve1+ LM	Usp14
3.30798e-67	-0.465422	0.373	0.67	5.1406e-63	Lyve1+ LM	Tpm4
5.79457e-67	-1.28711	0.092	0.267	9.00477e-63	Lyve1+ LM	Clec4d
7.60487e-67	-0.480795	0.09	0.27	1.1818e-62	Lyve1+ LM	Abtb1
1.34808e-66	-0.35833	0.146	0.357	2.09492e-62	Lyve1+ LM	Parp1
1.58677e-66	-0.429022	0.644	0.849	2.46584e-62	Lyve1+ LM	Lcp1
2.4474e-66	2.09867	0.323	0.192	3.80325e-62	Lyve1+ LM	Slc9a9
2.68045e-66	-0.310246	0.089	0.269	4.16541e-62	Lyve1+ LM	Zfp800
2.75215e-66	-0.460857	0.079	0.25	4.27684e-62	Lyve1+ LM	Pitpnb
3.3309e-66	-0.270573	0.109	0.302	5.17622e-62	Lyve1+ LM	Tlr1
3.38081e-66	-0.351218	0.081	0.255	5.25378e-62	Lyve1+ LM	Yaf2
3.44465e-66	-0.252825	0.343	0.662	5.35298e-62	Lyve1+ LM	Hnrnph1
3.92928e-66	-0.699134	0.132	0.33	6.1061e-62	Lyve1+ LM	Rhoc
4.12101e-66	-0.382945	0.11	0.303	6.40405e-62	Lyve1+ LM	Por
4.43131e-66	-1.35775	0.093	0.261	6.88625e-62	Lyve1+ LM	Pkib
6.18004e-66	-0.553749	0.415	0.655	9.60378e-62	Lyve1+ LM	Clec12a
9.631e-66	-0.344948	0.087	0.263	1.49666e-61	Lyve1+ LM	Dctn6
1.02815e-65	1.87482	0.301	0.165	1.59775e-61	Lyve1+ LM	Raph1
1.25652e-65	-0.349606	0.082	0.257	1.95263e-61	Lyve1+ LM	Gnptg
1.58466e-65	-0.371469	0.088	0.266	2.46256e-61	Lyve1+ LM	Vps53
1.69777e-65	1.00608	0.559	0.46	2.63833e-61	Lyve1+ LM	Pid1
1.86112e-65	-0.371605	0.099	0.28	2.89218e-61	Lyve1+ LM	Pmvk
2.16324e-65	-0.311903	0.095	0.275	3.36168e-61	Lyve1+ LM	Mrpl16
2.25055e-65	-0.712225	0.111	0.303	3.49735e-61	Lyve1+ LM	Hspb1
3.37314e-65	-0.325668	0.36	0.664	5.24186e-61	Lyve1+ LM	Higd2a
3.72159e-65	0.99481	0.583	0.528	5.78335e-61	Lyve1+ LM	C3ar1
3.75858e-65	-0.378739	0.082	0.254	5.84083e-61	Lyve1+ LM	Nf1
4.94755e-65	-0.283681	0.095	0.274	7.68849e-61	Lyve1+ LM	Spg20
6.43491e-65	-0.354674	0.195	0.433	9.99985e-61	Lyve1+ LM	Sap30
8.55064e-65	-0.368452	0.08	0.25	1.32877e-60	Lyve1+ LM	Coprs
9.28504e-65	1.35871	0.588	0.632	1.44289e-60	Lyve1+ LM	Snx2
1.35844e-64	-0.45938	0.809	0.943	2.11102e-60	Lyve1+ LM	Rpsa
1.41835e-64	-0.340086	0.126	0.327	2.20411e-60	Lyve1+ LM	Rala
1.46526e-64	-0.353391	0.26	0.528	2.27701e-60	Lyve1+ LM	Mydgf
1.5267e-64	1.0154	0.352	0.189	2.37249e-60	Lyve1+ LM	S100a1
1.57605e-64	-0.303415	0.182	0.413	2.44918e-60	Lyve1+ LM	Cacybp
2.09496e-64	-0.296217	0.095	0.275	3.25557e-60	Lyve1+ LM	Paxbp1
2.19116e-64	-1.48317	0.231	0.434	3.40507e-60	Lyve1+ LM	Fabp5
3.48864e-64	-0.422041	0.084	0.255	5.42135e-60	Lyve1+ LM	Cmas
5.89753e-64	0.932994	0.655	0.665	9.16476e-60	Lyve1+ LM	Cd47
6.82528e-64	-0.412795	0.45	0.763	1.06065e-59	Lyve1+ LM	Jund
9.33549e-64	-0.323834	0.099	0.279	1.45074e-59	Lyve1+ LM	Nfatc3
1.00447e-63	-0.738875	0.09	0.261	1.56094e-59	Lyve1+ LM	Smc4
1.17957e-63	-0.529018	0.135	0.334	1.83305e-59	Lyve1+ LM	Fosl2
1.38059e-63	-0.786991	0.146	0.34	2.14544e-59	Lyve1+ LM	Il18
1.73673e-63	1.05689	0.533	0.415	2.69888e-59	Lyve1+ LM	Ndufa7
1.91652e-63	-0.395449	0.09	0.264	2.97827e-59	Lyve1+ LM	Shprh
2.07715e-63	-0.380361	0.084	0.255	3.22789e-59	Lyve1+ LM	Slfn5
4.04423e-63	-0.377673	0.48	0.803	6.28474e-59	Lyve1+ LM	Iqgap1
6.17159e-63	-0.377847	0.106	0.29	9.59065e-59	Lyve1+ LM	Nlrp3
1.37564e-62	-0.337039	0.313	0.598	2.13775e-58	Lyve1+ LM	Rnf149
5.99358e-62	1.72714	0.393	0.281	9.31402e-58	Lyve1+ LM	Gpr34
6.37877e-62	0.995963	0.309	0.153	9.91261e-58	Lyve1+ LM	Clec4b1
9.56959e-62	-0.393682	0.096	0.27	1.48711e-57	Lyve1+ LM	Rara
1.55987e-61	-0.254912	0.094	0.268	2.42404e-57	Lyve1+ LM	Ppa2
2.01451e-61	0.932255	0.624	0.59	3.13055e-57	Lyve1+ LM	Mafb
2.34329e-61	-0.261427	0.093	0.266	3.64148e-57	Lyve1+ LM	Acbd6
2.43895e-61	-0.268641	0.367	0.671	3.79012e-57	Lyve1+ LM	Srrm2
2.6768e-61	-0.334951	0.392	0.696	4.15975e-57	Lyve1+ LM	Hnrnpc
3.03757e-61	-0.370077	0.086	0.254	4.72038e-57	Lyve1+ LM	Slc30a7
3.19345e-61	-0.306853	0.382	0.702	4.96263e-57	Lyve1+ LM	Cnbp
3.53971e-61	-0.301234	0.142	0.343	5.50071e-57	Lyve1+ LM	Psmd14
4.4403e-61	-0.317918	0.098	0.274	6.90022e-57	Lyve1+ LM	Golim4
5.14728e-61	1.26123	0.503	0.413	7.99887e-57	Lyve1+ LM	Tm6sf1
6.07425e-61	-0.31336	0.096	0.27	9.43938e-57	Lyve1+ LM	Clcn7
7.75608e-61	-0.334311	0.092	0.263	1.20529e-56	Lyve1+ LM	Chordc1
1.71558e-60	-0.613957	0.477	0.771	2.66601e-56	Lyve1+ LM	Txn1
1.95253e-60	-0.352338	0.384	0.684	3.03423e-56	Lyve1+ LM	Saraf
3.72495e-60	-0.281469	0.098	0.274	5.78857e-56	Lyve1+ LM	Tbl1x
4.16714e-60	0.757495	0.698	0.736	6.47573e-56	Lyve1+ LM	Ctsa
4.99202e-60	1.0574	0.085	0.252	7.7576e-56	Lyve1+ LM	Pdk4
1.46537e-59	-0.451199	0.095	0.266	2.27718e-55	Lyve1+ LM	Ddah2
1.59604e-59	-0.422537	0.117	0.299	2.48025e-55	Lyve1+ LM	Asph
3.73529e-59	-0.279262	0.182	0.4	5.80464e-55	Lyve1+ LM	Psmc4
1.40984e-58	-0.519153	0.087	0.25	2.19089e-54	Lyve1+ LM	Zfp467
1.82792e-58	-0.36908	0.437	0.746	2.84058e-54	Lyve1+ LM	Arl6ip5
2.30725e-58	1.60247	0.387	0.271	3.58547e-54	Lyve1+ LM	Bin1
2.79562e-58	-0.321187	0.087	0.25	4.3444e-54	Lyve1+ LM	Ppid
5.59755e-58	0.650357	0.746	0.805	8.69859e-54	Lyve1+ LM	Atpif1
6.04166e-58	-0.280484	0.336	0.64	9.38874e-54	Lyve1+ LM	Psma4
6.13344e-58	0.972096	0.641	0.666	9.53136e-54	Lyve1+ LM	Tmem256
1.40257e-57	-0.262616	0.1	0.269	2.1796e-53	Lyve1+ LM	Gde1
2.29263e-57	-0.465678	0.107	0.278	3.56275e-53	Lyve1+ LM	Iqsec1
2.67556e-57	-0.409301	0.089	0.25	4.15783e-53	Lyve1+ LM	Ppm1m
4.28927e-57	1.49372	0.367	0.244	6.66553e-53	Lyve1+ LM	Lgals3bp
4.61649e-57	1.28499	0.337	0.202	7.17403e-53	Lyve1+ LM	Tonsl
1.02035e-56	-0.275053	0.382	0.699	1.58562e-52	Lyve1+ LM	Csde1
1.17684e-56	-0.282924	0.889	0.964	1.82881e-52	Lyve1+ LM	Rps25
1.27097e-56	-0.349043	0.589	0.841	1.97509e-52	Lyve1+ LM	Tomm7
3.01981e-56	1.49289	0.391	0.273	4.69278e-52	Lyve1+ LM	Tmcc1
5.05878e-56	-0.335648	0.933	0.978	7.86135e-52	Lyve1+ LM	Rps4x
2.7029e-55	-0.507537	0.446	0.721	4.20031e-51	Lyve1+ LM	Ldha
2.83826e-55	-0.325369	0.29	0.553	4.41066e-51	Lyve1+ LM	Nucks1
2.8444e-55	-0.256761	0.334	0.634	4.4202e-51	Lyve1+ LM	M6pr
4.25991e-55	0.786005	0.465	0.309	6.61989e-51	Lyve1+ LM	Eef1g
1.28572e-54	-0.283739	0.091	0.251	1.99801e-50	Lyve1+ LM	Vta1
2.23311e-54	-0.302605	0.803	0.931	3.47025e-50	Lyve1+ LM	Pfdn5
2.25838e-54	-0.289929	0.349	0.621	3.50952e-50	Lyve1+ LM	Stk17b
2.29456e-54	-0.321414	0.56	0.838	3.56575e-50	Lyve1+ LM	Myl12a
8.55198e-54	-0.308733	0.949	0.986	1.32898e-49	Lyve1+ LM	Cyba
1.02915e-53	0.394012	0.187	0.417	1.59929e-49	Lyve1+ LM	Cd163
1.16323e-53	-0.307359	0.275	0.52	1.80767e-49	Lyve1+ LM	Cd93
2.1624e-53	-0.378866	0.39	0.667	3.36038e-49	Lyve1+ LM	Dek
2.285e-53	-0.498867	0.292	0.517	3.55089e-49	Lyve1+ LM	Gsn
2.89279e-53	0.900984	0.519	0.414	4.49539e-49	Lyve1+ LM	Pla2g7
2.97444e-53	-0.500185	0.967	0.989	4.62227e-49	Lyve1+ LM	Ctss
3.67507e-53	-0.341179	0.201	0.412	5.71105e-49	Lyve1+ LM	Ier3
3.76709e-53	-0.25194	0.385	0.682	5.85406e-49	Lyve1+ LM	Ndufs5
5.33054e-53	-0.310464	0.91	0.979	8.28366e-49	Lyve1+ LM	Sh3bgrl3
1.39065e-52	-0.358512	0.684	0.881	2.16107e-48	Lyve1+ LM	Ubc
2.03648e-52	-0.416669	0.54	0.798	3.16469e-48	Lyve1+ LM	Slc25a5
2.57927e-52	1.2228	0.274	0.145	4.00819e-48	Lyve1+ LM	Crlf2
3.48399e-52	-0.265717	0.103	0.263	5.41412e-48	Lyve1+ LM	Sh3bp5
6.80713e-52	0.678947	0.384	0.233	1.05783e-47	Lyve1+ LM	Ecm1
9.16628e-51	1.93185	0.314	0.206	1.42444e-46	Lyve1+ LM	Itsn1
6.81527e-50	0.500165	0.774	0.886	1.05909e-45	Lyve1+ LM	Cd53
9.66689e-50	0.252818	0.142	0.328	1.50224e-45	Lyve1+ LM	Rcc2
1.68728e-49	-0.287091	0.458	0.754	2.62204e-45	Lyve1+ LM	Ndufa1
2.63243e-49	0.267985	0.158	0.356	4.0908e-45	Lyve1+ LM	Ccm2
1.21821e-48	-0.260489	0.119	0.283	1.8931e-44	Lyve1+ LM	Rpa3
1.7184e-48	0.785271	0.642	0.692	2.67039e-44	Lyve1+ LM	Blvrb
3.67073e-48	-0.443792	0.336	0.604	5.70431e-44	Lyve1+ LM	Esd
4.501e-48	-0.385426	0.687	0.888	6.99455e-44	Lyve1+ LM	Cybb
1.51291e-47	-0.319661	0.673	0.892	2.35106e-43	Lyve1+ LM	Rpl36al
3.05505e-47	1.66563	0.36	0.265	4.74755e-43	Lyve1+ LM	P2ry6
9.26951e-47	-0.281616	0.475	0.756	1.44048e-42	Lyve1+ LM	Cd48
9.82433e-47	-0.307208	0.183	0.375	1.5267e-42	Lyve1+ LM	Btg2
3.14879e-46	0.684537	0.714	0.802	4.89322e-42	Lyve1+ LM	Ndufa2
7.03347e-46	0.628665	0.751	0.848	1.093e-41	Lyve1+ LM	Mbnl1
1.16602e-45	0.999274	0.614	0.683	1.81199e-41	Lyve1+ LM	Picalm
1.23862e-45	-0.277027	0.89	0.97	1.92482e-41	Lyve1+ LM	Rpl14
1.24597e-45	0.260988	0.138	0.313	1.93624e-41	Lyve1+ LM	Smim12
1.65398e-45	1.38226	0.267	0.155	2.57028e-41	Lyve1+ LM	Sdc4
3.54201e-45	0.941878	0.605	0.669	5.50429e-41	Lyve1+ LM	Scp2
4.46995e-45	-0.378712	0.155	0.327	6.9463e-41	Lyve1+ LM	Hsph1
5.62974e-45	0.611798	0.723	0.828	8.74861e-41	Lyve1+ LM	Ndufa13
6.84342e-45	0.25038	0.123	0.287	1.06347e-40	Lyve1+ LM	Cyb561d2
7.16167e-45	-0.250874	0.929	0.977	1.11292e-40	Lyve1+ LM	Eif1
9.99944e-45	1.52453	0.254	0.145	1.55391e-40	Lyve1+ LM	Vwa5a
1.42917e-44	-0.275679	0.552	0.816	2.22092e-40	Lyve1+ LM	Spi1
2.31884e-44	-0.391525	0.135	0.294	3.60348e-40	Lyve1+ LM	Dpep2
2.44293e-44	1.53119	0.442	0.404	3.79632e-40	Lyve1+ LM	Frmd4b
5.37912e-44	-0.452695	0.179	0.356	8.35915e-40	Lyve1+ LM	Glo1
1.51788e-43	-0.280519	0.534	0.788	2.35878e-39	Lyve1+ LM	Slc25a3
3.27614e-43	0.267144	0.159	0.342	5.09112e-39	Lyve1+ LM	Polr2a
4.86293e-43	0.891035	0.642	0.741	7.55699e-39	Lyve1+ LM	Bst2
6.03306e-43	1.62062	0.331	0.235	9.37538e-39	Lyve1+ LM	Mtss1
1.07239e-42	0.255204	0.253	0.497	1.66649e-38	Lyve1+ LM	Snrnp70
1.47502e-42	1.01201	0.607	0.673	2.29218e-38	Lyve1+ LM	Ly86
1.48915e-42	0.284369	0.168	0.356	2.31413e-38	Lyve1+ LM	Cpq
2.41477e-42	-0.261671	0.475	0.748	3.75256e-38	Lyve1+ LM	Cox7b
3.89997e-42	1.09848	0.551	0.553	6.06055e-38	Lyve1+ LM	Sptssa
8.89243e-42	-0.295917	0.359	0.607	1.38188e-37	Lyve1+ LM	Litaf
1.45754e-41	-0.384537	0.446	0.675	2.26502e-37	Lyve1+ LM	Ap1s2
4.00066e-41	0.250467	0.125	0.281	6.21703e-37	Lyve1+ LM	Ppp6r3
4.69415e-41	-0.349401	0.125	0.274	7.29471e-37	Lyve1+ LM	Gpr183
5.21596e-41	0.26955	0.139	0.304	8.1056e-37	Lyve1+ LM	Smarcd2
2.99319e-40	-0.280298	0.271	0.495	4.65141e-36	Lyve1+ LM	Msrb1
3.37613e-40	0.257516	0.152	0.324	5.24651e-36	Lyve1+ LM	2310011J03Rik
6.08608e-40	0.292127	0.14	0.301	9.45777e-36	Lyve1+ LM	Snx13
1.08735e-39	0.258542	0.187	0.375	1.68974e-35	Lyve1+ LM	Tnks2
1.30165e-39	0.252824	0.164	0.342	2.02276e-35	Lyve1+ LM	Cnot6l
1.85147e-39	0.280293	0.125	0.278	2.87719e-35	Lyve1+ LM	Ube2q2
1.86908e-39	-0.259676	0.611	0.849	2.90455e-35	Lyve1+ LM	Actr2
1.99814e-39	1.10171	0.27	0.16	3.10512e-35	Lyve1+ LM	Mrps24
2.43813e-39	-0.262022	0.57	0.823	3.78886e-35	Lyve1+ LM	Hsp90aa1
2.68597e-39	0.318254	0.15	0.317	4.174e-35	Lyve1+ LM	2510039O18Rik
7.73665e-39	0.313389	0.14	0.299	1.20228e-34	Lyve1+ LM	Asxl2
8.48304e-39	1.35776	0.343	0.249	1.31826e-34	Lyve1+ LM	Ccr5
1.8579e-38	0.340874	0.141	0.302	2.88717e-34	Lyve1+ LM	Pacsin2
2.30298e-38	1.37967	0.343	0.252	3.57883e-34	Lyve1+ LM	Il10rb
5.08272e-38	0.349514	0.165	0.339	7.89854e-34	Lyve1+ LM	Med10
5.46763e-38	0.310872	0.182	0.366	8.4967e-34	Lyve1+ LM	Rnf145
5.61986e-38	0.372065	0.111	0.254	8.73325e-34	Lyve1+ LM	Mgat4b
7.29365e-38	0.261142	0.148	0.312	1.13343e-33	Lyve1+ LM	Grk6
1.53088e-37	0.305832	0.14	0.299	2.37899e-33	Lyve1+ LM	Zfand3
1.64943e-37	0.302765	0.117	0.26	2.56322e-33	Lyve1+ LM	Ythdc2
1.82602e-37	1.53747	0.309	0.215	2.83763e-33	Lyve1+ LM	Pla2g15
2.86656e-37	-0.320437	0.972	0.994	4.45463e-33	Lyve1+ LM	Rps19
3.12597e-37	0.346487	0.135	0.294	4.85775e-33	Lyve1+ LM	Timm17b
5.20195e-37	1.46226	0.303	0.21	8.08383e-33	Lyve1+ LM	Gatm
5.4463e-37	0.25122	0.18	0.359	8.46356e-33	Lyve1+ LM	Clptm1l
8.22917e-37	0.305779	0.175	0.352	1.27881e-32	Lyve1+ LM	Supt5
8.26615e-37	-0.302799	0.347	0.58	1.28456e-32	Lyve1+ LM	Mif
1.18141e-36	0.357952	0.135	0.287	1.8359e-32	Lyve1+ LM	Apc
1.87506e-36	0.351922	0.149	0.309	2.91384e-32	Lyve1+ LM	Cpsf6
2.11985e-36	0.251384	0.122	0.264	3.29424e-32	Lyve1+ LM	Cdc73
2.81527e-36	0.269425	0.208	0.401	4.37493e-32	Lyve1+ LM	Cggbp1
5.1538e-36	0.333476	0.118	0.259	8.00901e-32	Lyve1+ LM	Adipor2
7.18893e-36	0.304113	0.14	0.291	1.11716e-31	Lyve1+ LM	Ccnl2
7.50979e-36	0.305339	0.145	0.301	1.16702e-31	Lyve1+ LM	Exoc5
9.02444e-36	0.295361	0.244	0.461	1.4024e-31	Lyve1+ LM	Wtap
9.0543e-36	-0.326102	0.572	0.857	1.40704e-31	Lyve1+ LM	Fxyd5
1.16813e-35	0.25014	0.118	0.259	1.81527e-31	Lyve1+ LM	Pisd
1.37318e-35	0.268181	0.183	0.36	2.13392e-31	Lyve1+ LM	Zmiz1
1.82227e-35	0.334212	0.123	0.265	2.83181e-31	Lyve1+ LM	Dpm1
2.18612e-35	0.337037	0.185	0.365	3.39723e-31	Lyve1+ LM	Sar1a
2.47205e-35	0.321393	0.177	0.353	3.84157e-31	Lyve1+ LM	Hbp1
2.82297e-35	-0.289738	0.133	0.273	4.3869e-31	Lyve1+ LM	Gadd45b
3.65519e-35	0.306534	0.215	0.412	5.68016e-31	Lyve1+ LM	Arhgef2
7.3609e-35	0.998878	0.319	0.216	1.14388e-30	Lyve1+ LM	Ckb
8.84237e-35	0.338763	0.166	0.334	1.3741e-30	Lyve1+ LM	Yif1b
8.91951e-35	0.257709	0.123	0.263	1.38609e-30	Lyve1+ LM	Snx4
9.18378e-35	0.275302	0.761	0.799	1.42716e-30	Lyve1+ LM	Atox1
9.21931e-35	0.292354	0.151	0.308	1.43268e-30	Lyve1+ LM	Ttc7
9.40603e-35	0.25061	0.28	0.52	1.4617e-30	Lyve1+ LM	Vps4b
1.18362e-34	0.293962	0.16	0.324	1.83935e-30	Lyve1+ LM	Pih1d1
1.78941e-34	0.377683	0.118	0.257	2.78074e-30	Lyve1+ LM	Nnt
1.91746e-34	-0.847575	0.504	0.691	2.97974e-30	Lyve1+ LM	Tuba1b
2.14259e-34	0.356052	0.131	0.275	3.32958e-30	Lyve1+ LM	Mid1ip1
2.30431e-34	0.300644	0.151	0.307	3.5809e-30	Lyve1+ LM	Golph3
3.08778e-34	1.67729	0.312	0.232	4.79841e-30	Lyve1+ LM	Klhl9
3.90704e-34	0.262422	0.135	0.281	6.07154e-30	Lyve1+ LM	Smim19
3.9462e-34	0.301849	0.147	0.3	6.13239e-30	Lyve1+ LM	Alkbh5
4.25332e-34	0.250316	0.246	0.461	6.60966e-30	Lyve1+ LM	Pbrm1
4.52566e-34	0.291134	0.201	0.387	7.03288e-30	Lyve1+ LM	Mrps12
5.1657e-34	0.344913	0.212	0.402	8.0275e-30	Lyve1+ LM	Pcmtd1
5.67e-34	0.279287	0.266	0.491	8.81118e-30	Lyve1+ LM	Stub1
6.05856e-34	-0.431281	0.624	0.843	9.41501e-30	Lyve1+ LM	Cebpb
6.58471e-34	0.417899	0.136	0.28	1.02326e-29	Lyve1+ LM	Sptlc1
7.10619e-34	0.256276	0.899	0.935	1.1043e-29	Lyve1+ LM	Npc2
1.17526e-33	0.658422	0.652	0.752	1.82636e-29	Lyve1+ LM	Snx3
1.23156e-33	0.318075	0.137	0.284	1.91384e-29	Lyve1+ LM	Cdk11b
1.28743e-33	0.283295	0.125	0.266	2.00066e-29	Lyve1+ LM	Nsmce4a
1.79098e-33	-0.26291	0.648	0.861	2.78318e-29	Lyve1+ LM	Coro1a
1.81062e-33	0.268582	0.143	0.291	2.8137e-29	Lyve1+ LM	Ccdc107
2.14264e-33	0.285358	0.151	0.302	3.32966e-29	Lyve1+ LM	Vav1
2.22869e-33	0.260075	0.205	0.389	3.46338e-29	Lyve1+ LM	Ap2b1
2.29365e-33	-1.84437	0.212	0.322	3.56434e-29	Lyve1+ LM	Fn1
2.41148e-33	0.418991	0.131	0.274	3.74744e-29	Lyve1+ LM	Nbeal1
2.47691e-33	1.44041	0.314	0.229	3.84911e-29	Lyve1+ LM	Pmp22
3.10395e-33	0.374288	0.177	0.346	4.82354e-29	Lyve1+ LM	Szrd1
3.44437e-33	0.279786	0.132	0.274	5.35256e-29	Lyve1+ LM	Ubxn6
3.9372e-33	0.384716	0.171	0.338	6.1184e-29	Lyve1+ LM	Ormdl2
4.19539e-33	0.286851	0.121	0.257	6.51963e-29	Lyve1+ LM	Ncoa7
4.20937e-33	0.37726	0.163	0.324	6.54136e-29	Lyve1+ LM	Arrb1
4.65949e-33	0.407394	0.161	0.321	7.24084e-29	Lyve1+ LM	Tex264
4.82676e-33	0.329365	0.118	0.251	7.50078e-29	Lyve1+ LM	Tmx2
6.04886e-33	0.673946	0.655	0.734	9.39993e-29	Lyve1+ LM	Arf5
7.21551e-33	0.253933	0.194	0.367	1.12129e-28	Lyve1+ LM	Atf7ip
9.8874e-33	0.27388	0.15	0.301	1.5365e-28	Lyve1+ LM	Pdcl3
1.07665e-32	1.26203	0.277	0.185	1.67312e-28	Lyve1+ LM	Taf6l
1.09168e-32	0.273277	0.221	0.413	1.69647e-28	Lyve1+ LM	Hnrnpl
1.25109e-32	0.282015	0.141	0.285	1.94419e-28	Lyve1+ LM	Stk11
1.54269e-32	0.443628	0.154	0.308	2.39734e-28	Lyve1+ LM	Cdkn1b
1.93669e-32	0.32286	0.162	0.319	3.00961e-28	Lyve1+ LM	Slc12a6
1.96379e-32	0.259878	0.172	0.337	3.05173e-28	Lyve1+ LM	Ppp1r11
2.72117e-32	0.404637	0.138	0.282	4.2287e-28	Lyve1+ LM	Atg101
3.28317e-32	0.329714	0.17	0.331	5.10204e-28	Lyve1+ LM	Lgals8
3.48055e-32	0.36262	0.122	0.256	5.40878e-28	Lyve1+ LM	Pigs
3.84594e-32	0.32921	0.244	0.453	5.97659e-28	Lyve1+ LM	Hnrnph2
4.15898e-32	0.38077	0.218	0.409	6.46306e-28	Lyve1+ LM	Dguok
5.03129e-32	1.46745	0.254	0.166	7.81863e-28	Lyve1+ LM	Wls
5.19328e-32	1.04069	0.533	0.553	8.07036e-28	Lyve1+ LM	Prcp
5.35223e-32	0.448056	0.151	0.302	8.31737e-28	Lyve1+ LM	Pcyt1a
1.13028e-31	0.383932	0.202	0.382	1.75645e-27	Lyve1+ LM	Dnm2
1.17788e-31	0.266258	0.157	0.308	1.83042e-27	Lyve1+ LM	Cebpg
1.32867e-31	0.373176	0.136	0.276	2.06475e-27	Lyve1+ LM	Pik3c2a
1.57759e-31	1.10489	0.398	0.327	2.45158e-27	Lyve1+ LM	Cyb5a
2.23613e-31	0.275164	0.129	0.264	3.47495e-27	Lyve1+ LM	Wbp4
2.34181e-31	0.359747	0.134	0.274	3.63917e-27	Lyve1+ LM	Phax
2.46171e-31	0.472101	0.761	0.795	3.8255e-27	Lyve1+ LM	H2-DMa
2.79054e-31	1.03251	0.553	0.62	4.33649e-27	Lyve1+ LM	Serpinb6a
3.06637e-31	0.372519	0.198	0.376	4.76515e-27	Lyve1+ LM	Tsc22d4
3.25566e-31	0.347671	0.158	0.309	5.05929e-27	Lyve1+ LM	Pigt
4.42226e-31	0.347178	0.123	0.255	6.8722e-27	Lyve1+ LM	Znfx1
4.84974e-31	0.326004	0.133	0.269	7.5365e-27	Lyve1+ LM	Fbxw2
5.72208e-31	0.449073	0.165	0.321	8.89211e-27	Lyve1+ LM	Marf1
7.84482e-31	0.317757	0.195	0.368	1.21908e-26	Lyve1+ LM	Lpxn
8.12671e-31	0.32584	0.183	0.349	1.26289e-26	Lyve1+ LM	Nrip1
8.95089e-31	0.362376	0.25	0.465	1.39097e-26	Lyve1+ LM	Nucb1
9.66301e-31	0.89495	0.254	0.157	1.50163e-26	Lyve1+ LM	Nupr1
1.00278e-30	0.370229	0.168	0.323	1.55832e-26	Lyve1+ LM	Elmo1
1.10351e-30	0.362602	0.215	0.403	1.71486e-26	Lyve1+ LM	Herc1
1.40833e-30	0.273837	0.131	0.265	2.18855e-26	Lyve1+ LM	Dennd1b
1.40889e-30	0.33495	0.182	0.35	2.18942e-26	Lyve1+ LM	Dcxr
1.4195e-30	0.422597	0.181	0.347	2.2059e-26	Lyve1+ LM	Mrpl27
1.77707e-30	0.37066	0.256	0.468	2.76157e-26	Lyve1+ LM	Sec14l1
1.97989e-30	0.335863	0.133	0.269	3.07675e-26	Lyve1+ LM	Rnf5
3.9677e-30	0.346595	0.237	0.433	6.16581e-26	Lyve1+ LM	Maf1
4.52849e-30	0.37616	0.14	0.28	7.03728e-26	Lyve1+ LM	Tax1bp3
5.25763e-30	0.452443	0.13	0.264	8.17036e-26	Lyve1+ LM	Mpv17
6.14983e-30	0.872777	0.411	0.322	9.55683e-26	Lyve1+ LM	Hspa1b
1.64488e-29	0.512174	0.143	0.283	2.55614e-25	Lyve1+ LM	Exoc3
1.91819e-29	0.373708	0.14	0.276	2.98087e-25	Lyve1+ LM	N4bp2l1
2.40139e-29	1.09369	0.378	0.306	3.73176e-25	Lyve1+ LM	Swi5
2.62339e-29	0.389327	0.127	0.257	4.07674e-25	Lyve1+ LM	Rela
2.8772e-29	0.979016	0.533	0.565	4.47117e-25	Lyve1+ LM	Cyth4
3.06e-29	0.319453	0.126	0.256	4.75523e-25	Lyve1+ LM	Klc1
3.73699e-29	0.283261	0.16	0.306	5.80729e-25	Lyve1+ LM	Klhl24
4.96635e-29	0.308353	0.132	0.264	7.7177e-25	Lyve1+ LM	Cldnd1
5.14253e-29	0.473776	0.165	0.317	7.99149e-25	Lyve1+ LM	Numa1
6.00902e-29	0.39547	0.127	0.254	9.33802e-25	Lyve1+ LM	Mon2
6.68915e-29	0.29176	0.176	0.332	1.03949e-24	Lyve1+ LM	Samd9l
7.70706e-29	0.359409	0.187	0.349	1.19768e-24	Lyve1+ LM	Ncstn
8.0691e-29	0.323021	0.165	0.315	1.25394e-24	Lyve1+ LM	Mea1
9.96348e-29	0.322425	0.204	0.375	1.54832e-24	Lyve1+ LM	Napa
1.03575e-28	0.360782	0.125	0.253	1.60956e-24	Lyve1+ LM	Ppil2
1.04964e-28	0.364516	0.148	0.288	1.63114e-24	Lyve1+ LM	Zcchc17
1.41349e-28	0.436104	0.127	0.255	2.19656e-24	Lyve1+ LM	Ppm1a
1.92355e-28	0.280414	0.127	0.254	2.9892e-24	Lyve1+ LM	Vav3
1.99217e-28	0.454439	0.628	0.668	3.09584e-24	Lyve1+ LM	Glul
2.23504e-28	-0.281707	0.83	0.871	3.47326e-24	Lyve1+ LM	Aif1
2.31386e-28	0.333092	0.133	0.264	3.59574e-24	Lyve1+ LM	Dtnbp1
2.6961e-28	0.337582	0.211	0.391	4.18974e-24	Lyve1+ LM	Anxa6
2.78694e-28	0.435246	0.159	0.304	4.3309e-24	Lyve1+ LM	Ppp6c
6.2733e-28	0.268071	0.288	0.512	9.74871e-24	Lyve1+ LM	Frg1
[truncated: 14,290 more rows]
