# Supplementary material for: Single-cell analysis identifies distinct macrophage phenotypes associated with prodisease and proresolving functions in the endometriotic niche
Source: Proc Natl Acad Sci U S A. 2024 Sep 10;121(38):e2405474121. doi: 10.1073/pnas.2405474121 (PMC11420174; doi:10.1073/pnas.2405474121)
Supplement: Supplementary file 9 — Dataset S08 (XLSX) [file pnas.2405474121.sd08.xlsx]

## Sheet: GO unedited
Cluster	ID	Description	GeneRatio	BgRatio	pvalue	p.adjust	qvalue	geneID	Count
Lyve1+ LM	GO:0098657	import into cell	84/727	325/5260	1.92557e-09	6.95709e-06	5.66929e-06	14456/17533/13132/22041/11303/14130/67300/11816/14127/66141/14131/98878/12757/104759/12520/11772/14824/12512/16974/54208/18636/69178/11820/53378/15216/83433/19128/331004/16423/30948/93671/16443/233571/233489/23970/54198/22324/71770/109689/107723/13430/18704/140580/329260/94245/12330/13858/26889/20529/16409/64143/12540/13016/232341/235567/271457/219135/11652/66890/66691/19056/11793/12772/227541/14…	84
Lyve1+ LM	GO:0006897	endocytosis	75/727	282/5260	3.96943e-09	7.17078e-06	5.84342e-06	14456/17533/13132/22041/11303/14130/67300/11816/14127/66141/14131/98878/12757/104759/12520/11772/14824/12512/16974/18636/69178/11820/53378/15216/83433/19128/16423/30948/93671/16443/233571/233489/23970/54198/22324/71770/109689/13430/18704/140580/329260/94245/12330/13858/16409/64143/12540/13016/235567/271457/219135/66890/66691/19056/11793/12772/227541/14129/27418/17164/19324/19058/16396/218503/6842…	75
Lyve1+ LM	GO:0006898	receptor-mediated endocytosis	37/727	104/5260	1.40437e-08	1.54925e-05	1.26247e-05	17533/13132/22041/14130/67300/11816/14127/66141/12757/12520/11772/12512/16974/11820/53378/15216/16443/233489/71770/109689/13430/94245/12330/13858/16409/64143/235567/271457/14129/27418/19058/16396/218503/68421/12402/21813/207278	37
Lyve1+ LM	GO:0051050	positive regulation of transport	88/727	361/5260	1.71519e-08	1.54925e-05	1.26247e-05	14456/13132/22041/11303/14130/18830/11816/14127/16000/16783/14131/12520/268373/12314/12512/54208/18636/11820/53378/15216/83433/19128/67972/12494/20193/16423/69810/30948/16443/233571/233489/20971/20280/432508/68465/20224/73389/69150/20479/66629/71770/109689/20869/68151/13430/101706/19042/14645/94245/18438/12912/21937/230908/16409/12540/109305/232341/16150/70456/19684/66366/271457/11652/66890/19056…	88
Lyve1+ LM	GO:0048514	blood vessel morphogenesis	52/727	188/5260	2.91958e-07	0.000210969	0.000171917	192187/11816/18186/12628/18081/12273/14824/21413/12192/12267/20193/16423/13601/216527/68465/328365/20479/66923/68833/72461/18704/57257/14645/20817/21937/69683/13036/18129/13713/20529/14595/12540/18707/114715/232341/58861/14674/12772/19878/11651/79264/15368/12370/19303/16600/12387/19058/20397/26416/74030/21813/17684	52
Lyve1+ LM	GO:0006672	ceramide metabolic process	15/727	27/5260	3.85729e-07	0.000232273	0.000189278	15211/19156/56386/104725/192654/268656/66844/26889/11886/76893/18010/20397/68059/223753/18439	15
Lyve1+ LM	GO:0001944	vasculature development	60/727	232/5260	4.59029e-07	0.000236925	0.000193068	192187/11816/16000/18186/12628/18081/12273/14824/21413/12192/12267/20193/16423/13601/216527/68465/328365/20479/66923/71770/68833/20869/56048/72461/13430/18704/57257/14645/16194/81702/20817/21937/69683/13036/18129/13713/20529/14595/12540/18707/114715/232341/58861/14674/19056/12772/19878/11651/79264/15368/12370/19303/16600/12387/19058/20397/26416/74030/21813/17684	60
Lyve1+ LM	GO:0001568	blood vessel development	56/727	216/5260	1.03646e-06	0.00045808	0.000373286	192187/11816/18186/12628/18081/12273/14824/21413/12192/12267/20193/16423/13601/216527/68465/328365/20479/66923/71770/68833/72461/13430/18704/57257/14645/16194/81702/20817/21937/69683/13036/18129/13713/20529/14595/12540/18707/114715/232341/58861/14674/12772/19878/11651/79264/15368/12370/19303/16600/12387/19058/20397/26416/74030/21813/17684	56
Lyve1+ LM	GO:0006665	sphingolipid metabolic process	19/727	43/5260	1.14108e-06	0.00045808	0.000373286	15211/19156/56386/104725/192654/268656/66844/26889/81535/11886/106529/76893/66775/18010/20397/68059/223753/56442/18439	19
Lyve1+ LM	GO:0040011	locomotion	92/727	418/5260	1.30919e-06	0.000473009	0.000385452	14456/13132/56744/22041/19141/12978/11816/14127/16000/18186/14131/18081/20306/12520/20970/16149/12273/14824/268373/12512/13618/11820/53378/83433/12267/16423/27226/13601/108911/233571/20971/69550/12774/11789/68465/16800/22324/12576/72461/18704/57257/14645/18438/12912/69683/13036/76763/16409/12928/12540/16170/18707/114715/232341/19684/67263/76893/228880/58861/11652/14674/67759/19056/12772/19878/241…	92
Lyve1+ LM	GO:0006643	membrane lipid metabolic process	22/727	56/5260	1.87391e-06	0.000615493	0.000501561	15211/19156/56386/104725/192654/13480/268656/66844/276846/78928/26889/81535/11886/106529/76893/66775/18010/20397/68059/223753/56442/18439	22
Lyve1+ LM	GO:0016477	cell migration	104/727	494/5260	2.30692e-06	0.000659433	0.000537367	14456/13132/56744/19141/12978/11816/14127/16000/18186/14131/18081/20306/12520/20970/16149/12273/14824/268373/12512/16974/13618/11820/53378/83433/12267/16423/27226/13601/108911/233571/20971/69550/12774/11789/68465/328365/16800/66629/22324/18858/12576/56048/72461/18704/107321/57257/14645/11749/68703/217124/13589/18438/69683/13036/76763/16409/14595/12928/12540/16170/18707/114715/232341/19684/67263/7…	104
Lyve1+ LM	GO:0072659	protein localization to plasma membrane	39/727	134/5260	2.37272e-06	0.000659433	0.000537367	14456/13132/67300/14127/98878/12520/16974/83433/98496/233489/20280/105504/225049/66629/66053/217124/21937/22319/232341/16150/66460/19684/67830/11652/56374/19878/20909/69660/18708/11651/17846/235574/53328/235442/218503/108058/22320/76740/19349	39
Lyve1+ LM	GO:0007167	enzyme-linked receptor protein signaling pathway	64/727	267/5260	3.32736e-06	0.000815326	0.000664404	16010/14456/13132/22041/19141/12978/17118/16000/16880/18186/15211/12512/69178/21413/53378/15216/98496/27273/11789/328365/56424/20869/13430/107321/19697/101706/19042/12912/73711/18129/20529/20238/64143/12928/18707/114715/18718/83946/11652/24136/27261/16419/18708/11651/72043/320024/230514/19303/17164/12387/70568/20397/13685/26416/11502/72349/20430/224109/12402/21813/17684/83925/22284/19349	64
Lyve1+ LM	GO:0060627	regulation of vesicle-mediated transport	57/727	229/5260	3.38497e-06	0.000815326	0.000664404	14456/13132/22041/14130/11816/14127/16783/14131/98878/12512/18636/215449/11820/53378/15216/83433/19128/16423/30948/16443/233489/20971/23970/69150/20479/54198/71770/109689/13430/94245/20615/16409/12540/13002/19684/235567/271457/66890/19056/11793/12772/20909/227541/14129/15368/17846/27418/16190/235574/19058/235442/22320/12402/20912/67023/18439/19349	57
Lyve1+ LM	GO:0001525	angiogenesis	45/727	167/5260	4.08135e-06	0.00092162	0.000751022	192187/18186/12628/18081/12273/14824/21413/12267/20193/16423/13601/216527/68465/20479/68833/72461/18704/57257/14645/20817/21937/69683/13036/18129/13713/20529/14595/12540/18707/114715/232341/58861/14674/12772/19878/11651/79264/15368/12370/19303/16600/12387/19058/26416/21813	45
Lyve1+ LM	GO:0072359	circulatory system development	74/727	328/5260	6.18073e-06	0.00131359	0.00107043	17069/192187/11816/16000/18186/12628/18081/12273/14824/16974/20148/21413/12192/12267/20193/16423/13601/216527/75302/11789/68465/328365/20479/66923/71770/68833/20869/12576/56048/72461/13430/18704/57257/14645/11764/16194/81702/14707/53817/20817/12912/21937/69683/13036/18129/13713/20529/14595/12540/18707/114715/232341/11364/58861/14674/19056/11793/12772/19878/68652/11651/79264/15368/12370/19303/1660…	74
Lyve1+ LM	GO:0035295	tube development	72/727	318/5260	7.28423e-06	0.00146211	0.00119146	107568/192187/11816/17118/16000/18186/22187/12628/18081/52377/12273/14824/16974/13618/21413/12192/12267/20193/16423/13601/216527/20971/211401/68465/328365/20479/66923/68833/72461/18704/101706/57257/14645/20817/12912/21937/69683/13036/18129/13713/20529/14595/20238/12540/17158/18707/67996/11886/114715/232341/58861/12042/14674/12772/19878/24136/11651/79264/15368/12370/19303/16600/12387/19058/20397/1…	72
Lyve1+ LM	GO:0048002	antigen processing and presentation of peptide antigen	14/727	29/5260	8.50946e-06	0.00154964	0.00126279	14130/54445/14127/14131/13039/14960/16149/14969/15216/83433/14998/21355/14129/21356	14
Lyve1+ LM	GO:0002478	antigen processing and presentation of exogenous peptide antigen	11/727	19/5260	8.57814e-06	0.00154964	0.00126279	14130/54445/14127/14131/14960/16149/14969/14998/21355/14129/21356	11
Lyve1+ LM	GO:0051668	localization within membrane	65/727	281/5260	9.95408e-06	0.00166859	0.00135973	14276/14456/13132/14130/67300/11816/14127/98878/12520/19156/16974/54208/83433/98496/233489/20280/67184/105504/77254/69150/225049/66629/54198/71770/13430/329260/66053/30930/13858/209131/217124/21937/69683/22319/20335/16409/12928/68653/232341/16150/66460/19684/228880/67830/11652/56374/19878/20909/69660/18708/11651/17846/54170/235574/75965/53328/235442/66736/74277/218503/108058/22320/68059/76740/193…	65
Lyve1+ LM	GO:0009611	response to wounding	43/727	162/5260	1.01623e-05	0.00166859	0.00135973	14456/74145/11816/14127/16000/18186/12628/17312/14824/268373/12192/83433/19128/20971/68465/20479/72461/94245/11749/80748/16194/18438/18129/13713/14595/12928/76959/67996/76893/67529/14674/12772/234852/80913/27973/72043/74012/15368/16600/21672/12304/23789/20912	43
Lyve1+ LM	GO:0006935	chemotaxis	39/727	142/5260	1.10839e-05	0.00166859	0.00135973	14456/56744/19141/12978/14127/18186/14131/18081/20306/16149/12273/268373/13618/11820/83433/12267/27226/12774/22324/57257/18438/12912/76763/16409/12928/16170/18707/232341/58861/11652/67759/12772/20909/227541/20947/66711/72349/23789/68119	39
Lyve1+ LM	GO:0042330	taxis	39/727	142/5260	1.10839e-05	0.00166859	0.00135973	14456/56744/19141/12978/14127/18186/14131/18081/20306/16149/12273/268373/13618/11820/83433/12267/27226/12774/22324/57257/18438/12912/76763/16409/12928/16170/18707/232341/58861/11652/67759/12772/20909/227541/20947/66711/72349/23789/68119	39
Lyve1+ LM	GO:0099504	synaptic vesicle cycle	24/727	71/5260	1.39353e-05	0.00201393	0.00164114	67300/14824/215449/30948/16443/233489/71770/13430/108124/94245/12330/20615/13016/13002/271457/19056/20909/66290/12387/19058/218503/20430/11777/18439	24
Lyve1+ LM	GO:0035239	tube morphogenesis	59/727	252/5260	1.76958e-05	0.00237731	0.00193725	192187/11816/16000/18186/12628/18081/12273/14824/16974/21413/12192/12267/20193/16423/13601/216527/20971/211401/68465/328365/20479/66923/68833/72461/18704/57257/14645/20817/21937/69683/13036/18129/13713/20529/14595/12540/18707/114715/232341/58861/12042/14674/12772/19878/24136/11651/79264/15368/12370/19303/16600/12387/19058/20397/26416/74030/21813/17684/18749	59
Lyve1+ LM	GO:0006954	inflammatory response	65/727	286/5260	1.83011e-05	0.00237731	0.00193725	56744/192187/13032/12259/14130/12978/11816/14127/16000/14131/12628/18081/104759/20306/12520/12273/17312/14824/13618/11820/16784/83433/15481/12267/16423/93671/27226/57914/13601/17084/12774/69150/18858/72461/56312/19697/21937/18129/16409/14595/11513/16170/18707/19052/27056/229877/58861/67759/12772/24136/227541/14129/68652/11651/15368/16190/17164/21672/12606/26416/22320/224109/67116/59125/18439	65
Lyve1+ LM	GO:1990778	protein localization to cell periphery	40/727	150/5260	1.84237e-05	0.00237731	0.00193725	14456/13132/67300/14127/98878/12520/16974/83433/98496/233489/20280/105504/225049/66629/101706/66053/217124/21937/22319/232341/16150/66460/19684/67830/11652/56374/19878/20909/69660/18708/11651/17846/235574/53328/235442/218503/108058/22320/76740/19349	40
Lyve1+ LM	GO:1903532	positive regulation of secretion by cell	33/727	115/5260	1.97253e-05	0.0024575	0.0020026	13132/14127/16000/16783/268373/53378/15216/83433/12494/16443/20971/69150/20479/66629/109689/68151/14645/94245/12912/230908/16409/109305/70456/271457/19056/20909/16190/235442/11502/22320/66191/18439/19349	33
Lyve1+ LM	GO:0001667	ameboidal-type cell migration	42/727	161/5260	2.04137e-05	0.00245849	0.00200341	19141/11816/16000/18186/14824/12512/16974/13618/108911/20971/11789/68465/18858/56048/72461/18704/107321/14645/11749/18438/69683/13036/12540/18707/114715/14674/19878/24136/11651/79264/14751/212307/15368/19303/16600/20397/11502/319939/23789/74030/21813/83409	42
Lyve1+ LM	GO:0051047	positive regulation of secretion	34/727	121/5260	2.41029e-05	0.00275259	0.00224306	13132/14127/16000/16783/268373/53378/15216/83433/12494/16443/20971/69150/20479/66629/109689/68151/14645/94245/12912/230908/16409/109305/70456/271457/19056/11793/20909/16190/235442/11502/22320/66191/18439/19349	34
Lyve1+ LM	GO:0072583	clathrin-dependent endocytosis	12/727	24/5260	2.43794e-05	0.00275259	0.00224306	13132/67300/12757/11772/16443/233489/71770/13430/12330/218503/68421/207278	12
Lyve1+ LM	GO:0099003	vesicle-mediated transport in synapse	26/727	83/5260	2.86e-05	0.00309347	0.00252085	67300/11772/14824/215449/30948/16443/233489/71770/13430/108124/94245/12330/13858/20615/13016/13002/271457/19056/20909/66290/12387/19058/218503/20430/11777/18439	26
Lyve1+ LM	GO:0042060	wound healing	34/727	122/5260	2.9111e-05	0.00309347	0.00252085	14456/74145/11816/14127/16000/12628/17312/268373/19128/20971/68465/20479/72461/94245/11749/80748/16194/18129/13713/14595/12928/76959/67996/67529/14674/12772/234852/27973/74012/15368/21672/12304/23789/20912	34
Lyve1+ LM	GO:0061024	membrane organization	67/727	302/5260	3.10956e-05	0.00320996	0.00261577	14276/14456/11303/14130/11816/14127/14131/19156/54208/83433/16658/30948/330401/233489/67184/211401/23970/105504/20224/20479/66629/54198/18858/13430/140580/211446/209086/57257/11749/20615/69683/67878/26889/56356/22022/22319/230908/16409/12540/68653/76959/70675/67091/232341/18718/228880/13476/67830/11652/234852/20909/14129/11651/13191/235574/19324/78232/235442/66736/59005/218503/22320/69981/11777/2…	67
Lyve1+ LM	GO:0036465	synaptic vesicle recycling	14/727	32/5260	3.45666e-05	0.00346914	0.00282698	67300/14824/30948/16443/233489/71770/13430/12330/13016/271457/19056/218503/20430/11777	14
Lyve1+ LM	GO:0045807	positive regulation of endocytosis	26/727	84/5260	3.61094e-05	0.00347804	0.00283423	14456/13132/22041/14130/11816/14127/14131/12512/18636/11820/15216/83433/19128/16423/30948/16443/233489/71770/109689/13430/94245/12540/66890/227541/14129/12402	26
Lyve1+ LM	GO:0045765	regulation of angiogenesis	27/727	89/5260	3.82362e-05	0.00347804	0.00283423	192187/18186/18081/12273/14824/21413/12267/20193/13601/216527/68833/14645/21937/69683/13036/18707/114715/232341/58861/12772/19878/79264/15368/19303/16600/12387/21813	27
Lyve1+ LM	GO:0140352	export from cell	67/727	304/5260	3.88462e-05	0.00347804	0.00283423	17069/13132/11303/11816/14127/16000/16783/14131/74760/52377/268373/12314/19156/13618/52055/215449/53378/15216/83433/67972/12494/16443/20971/105504/69150/20479/66629/109689/68151/18704/211446/108124/14645/94245/11764/20615/12912/21937/22319/230908/16409/64143/109305/93691/70456/271457/229877/56695/19056/12772/20909/64652/12894/15368/16190/19324/235442/11769/67267/11502/22320/64540/66191/380732/209…	67
Lyve1+ LM	GO:0030334	regulation of cell migration	73/727	339/5260	3.952e-05	0.00347804	0.00283423	14456/13132/19141/12978/11816/16000/18186/18081/20306/12520/20970/16149/12273/14824/12512/11820/53378/83433/12267/16423/27226/13601/108911/233571/20971/69550/12774/11789/68465/16800/12576/72461/18704/14645/18438/69683/13036/76763/12928/12540/18707/114715/232341/19684/67263/76893/228880/11652/14674/12772/19878/24136/20909/227541/18708/11651/79264/64652/237860/20947/14751/212307/74012/15368/16600/7…	73
Lyve1+ LM	GO:0048878	chemical homeostasis	74/727	345/5260	4.01294e-05	0.00347804	0.00283423	14456/22041/11303/11816/16000/17748/52377/14824/12314/13618/52055/11820/15216/83433/67972/331004/69810/27273/233571/233489/56368/211401/12774/68465/12709/11927/225049/68845/18115/67963/66844/109689/20869/107723/72461/14645/11749/56484/14660/20615/58800/13036/26889/69668/20529/54446/17357/93691/232341/70456/229877/19056/11793/12772/20909/18708/11651/14751/66290/15368/17846/20462/235574/12606/10805…	74
Lyve1+ LM	GO:0022603	regulation of anatomical structure morphogenesis	61/727	270/5260	4.04311e-05	0.00347804	0.00283423	13132/192187/12978/11816/17118/18186/13010/18081/20306/12273/14824/16974/21413/20196/12267/20193/13601/216527/233489/12774/11789/68833/20869/68151/14998/14645/94245/21937/69683/13036/12928/53872/18707/114715/232341/19684/76117/83946/58861/14674/12772/19878/24136/80913/13860/69660/79264/15368/27418/19303/16600/12387/22388/20430/12345/23789/21813/17684/73910/69710/22215	61
Lyve1+ LM	GO:0007265	Ras protein signal transduction	35/727	129/5260	4.14148e-05	0.0034798	0.00283567	11303/11816/16000/18186/236920/215449/21858/56486/53378/19731/16800/109689/13430/140580/76281/72318/19769/18129/56289/64143/12928/12540/19684/14674/19878/27261/13860/64652/212307/74012/319939/20430/108058/12402/20163	35
Lyve1+ LM	GO:0043542	endothelial cell migration	25/727	80/5260	4.25392e-05	0.00349305	0.00284646	19141/11816/16000/18186/14824/56048/72461/18704/107321/14645/18438/69683/18707/114715/19878/24136/11651/79264/14751/15368/19303/16600/319939/23789/74030	25
Lyve1+ LM	GO:0002684	positive regulation of immune system process	89/727	436/5260	4.75802e-05	0.00373987	0.0030476	14456/13032/12259/12262/19141/54445/12260/12978/14127/16000/16783/14131/12628/14960/18081/20306/12520/16149/12273/14969/18636/56620/11820/16784/15216/12192/83433/12494/15481/12267/16423/27226/57914/83796/75302/328365/69150/66923/22324/20869/56048/14998/98999/107321/329260/74136/19697/57257/81702/433693/18438/12912/76763/74585/18129/16409/21847/21355/16170/18707/232341/19052/27056/12042/217304/127…	89
Lyve1+ LM	GO:1901342	regulation of vasculature development	27/727	90/5260	4.76153e-05	0.00373987	0.0030476	192187/18186/18081/12273/14824/21413/12267/20193/13601/216527/68833/14645/21937/69683/13036/18707/114715/232341/58861/12772/19878/79264/15368/19303/16600/12387/21813	27
Lyve1+ LM	GO:0032940	secretion by cell	64/727	290/5260	5.58537e-05	0.0042177	0.00343697	17069/13132/11303/11816/14127/16000/16783/14131/74760/52377/268373/19156/13618/52055/215449/53378/15216/83433/12494/16443/20971/105504/69150/20479/66629/109689/68151/18704/211446/108124/14645/94245/11764/20615/12912/21937/22319/230908/16409/64143/109305/93691/70456/271457/229877/56695/19056/12772/20909/64652/12894/15368/16190/19324/235442/11769/67267/11502/22320/66191/380732/20912/18439/19349	64
Lyve1+ LM	GO:0040012	regulation of locomotion	77/727	366/5260	5.60336e-05	0.0042177	0.00343697	14456/13132/22041/19141/12978/11816/16000/18186/18081/20306/12520/20970/16149/12273/14824/12512/11820/53378/83433/12267/16423/27226/13601/108911/233571/20971/69550/12774/11789/68465/16800/12576/72461/18704/14645/18438/69683/13036/76763/12928/12540/16170/18707/114715/232341/19684/67263/76893/228880/11652/14674/12772/19878/24136/20909/227541/18708/11651/79264/64652/237860/20947/14751/212307/74012/1…	77
Lyve1+ LM	GO:0048646	anatomical structure formation involved in morphogenesis	71/727	331/5260	5.79506e-05	0.00422929	0.00344642	192187/12978/18186/12628/18081/12520/19253/12273/14824/19156/16974/21413/83433/12267/20193/16423/16658/13601/12508/216527/20971/214498/68465/20479/66923/18858/68833/68151/72461/18704/14998/235439/57257/14645/14707/20817/21937/69683/13036/18129/13713/20529/14595/12540/18707/114715/232341/58861/12042/14674/19056/12772/19878/24136/11651/79264/14751/15368/16190/12370/19303/16600/12387/22388/19058/521…	71
Lyve1+ LM	GO:0031623	receptor internalization	19/727	54/5260	5.85287e-05	0.00422929	0.00344642	13132/67300/14127/12520/11772/12512/11820/53378/233489/71770/109689/13430/94245/13858/64143/271457/27418/19058/16396	19
Lyve1+ LM	GO:2000145	regulation of cell motility	75/727	355/5260	6.07947e-05	0.00430689	0.00350966	14456/13132/22041/19141/12978/11816/16000/18186/18081/20306/12520/20970/16149/12273/14824/12512/11820/53378/83433/12267/16423/27226/13601/108911/233571/20971/69550/12774/11789/68465/16800/12576/72461/18704/14645/18438/69683/13036/76763/12928/12540/18707/114715/232341/19684/67263/76893/228880/11652/14674/12772/19878/24136/20909/227541/18708/11651/79264/64652/237860/20947/14751/212307/74012/15368/1…	75
Lyve1+ LM	GO:0048488	synaptic vesicle endocytosis	12/727	26/5260	6.6733e-05	0.00453677	0.00369699	67300/14824/30948/16443/233489/71770/13430/12330/13016/19056/218503/11777	12
Lyve1+ LM	GO:2000008	regulation of protein localization to cell surface	10/727	19/5260	6.7917e-05	0.00453677	0.00369699	14127/52055/15216/233489/76281/20909/11651/17846/230514/12387	10
Lyve1+ LM	GO:0007155	cell adhesion	80/727	386/5260	6.88963e-05	0.00453677	0.00369699	14276/14456/13132/192187/17118/16000/18186/12628/14960/18081/12520/20970/16149/268373/12512/16974/14969/11820/15216/12192/16423/19039/108911/20971/83796/12774/11789/328365/66629/66923/22324/18858/56048/13430/14998/107321/19697/16593/57257/16194/58800/22319/16409/14595/12928/54446/12540/56348/232341/19684/12042/12772/20909/16419/18708/11651/20947/13723/74012/12400/27418/16190/20725/19303/16600/123…	80
Lyve1+ LM	GO:0050921	positive regulation of chemotaxis	20/727	59/5260	6.90624e-05	0.00453677	0.00369699	14456/19141/12978/18186/20306/16149/12273/11820/83433/12267/27226/18438/76763/16170/232341/11652/12772/20909/227541/20947	20
Lyve1+ LM	GO:0072657	protein localization to membrane	55/727	241/5260	7.30422e-05	0.00471252	0.00384021	14276/14456/13132/67300/11816/14127/98878/12520/16974/54208/83433/98496/233489/20280/67184/105504/77254/225049/66629/71770/66053/217124/21937/69683/22319/20335/16409/12928/68653/232341/16150/66460/19684/228880/67830/11652/56374/19878/20909/69660/18708/11651/17846/54170/235574/75965/53328/235442/66736/218503/108058/22320/68059/76740/19349	55
Lyve1+ LM	GO:0097529	myeloid leukocyte migration	28/727	97/5260	7.43987e-05	0.00471583	0.0038429	56744/19141/12978/14127/14131/18081/20306/12520/16149/12273/268373/13618/11820/83433/12267/16423/27226/22324/57257/18438/76763/16409/14595/12772/227541/18708/20947/22388	28
Lyve1+ LM	GO:0050900	leukocyte migration	38/727	150/5260	0.000100242	0.0062444	0.00508852	14456/56744/19141/12978/14127/14131/18081/20306/12520/16149/12273/268373/13618/11820/83433/12267/16423/27226/13601/66629/22324/57257/18438/76763/16409/14595/12928/12540/16170/232341/12772/227541/13860/18708/11651/20947/22388/66711	38
Lyve1+ LM	GO:0050678	regulation of epithelial cell proliferation	32/727	119/5260	0.000105927	0.00642565	0.00523622	13132/11816/16000/13039/12273/14824/16974/13618/12192/13601/211401/11789/214498/68833/20869/12576/56312/14645/69683/18129/14595/12540/18707/67996/83946/11651/79264/72043/15368/69745/12387/12567	32
Lyve1+ LM	GO:0051046	regulation of secretion	50/727	216/5260	0.000106709	0.00642565	0.00523622	13132/11816/14127/16000/16783/16149/268373/52055/215449/53378/15216/83433/12494/16443/20971/69150/20479/66629/109689/68151/14645/94245/20615/12912/21937/22319/230908/16409/109305/93691/232341/70456/271457/229877/56695/19056/11793/12772/20909/12894/15368/16190/235442/67267/11502/22320/66191/20912/18439/19349	50
Lyve1+ LM	GO:0044000	movement in host	17/727	48/5260	0.000130157	0.00764416	0.00622918	14456/17069/80876/13030/66141/18186/16149/20479/54198/13858/76959/234852/217069/22320/252972/17254/19349	17
Lyve1+ LM	GO:0006629	lipid metabolic process	78/727	381/5260	0.000131176	0.00764416	0.00622918	13132/11303/11816/16000/15211/17001/16149/19156/56386/13618/20148/11820/83433/54486/58810/27273/27226/20280/104725/192654/68465/320951/13480/225049/68041/56424/268656/67963/18858/66844/276846/13026/18704/109672/78928/74159/12912/21937/26889/14595/81535/12928/56348/18707/11886/18718/106529/76893/75320/68917/11364/219135/11652/52858/104112/51798/18708/11651/12894/320024/15356/66775/18010/20397/6683…	78
Lyve1+ LM	GO:0046903	secretion	67/727	316/5260	0.000136755	0.00784279	0.00639104	17069/13132/11303/11816/14127/16000/16783/14131/16149/74760/52377/268373/19156/13618/52055/215449/53378/15216/83433/12494/16443/20971/105504/69150/20479/66629/109689/68151/18704/211446/108124/14645/94245/11764/20615/12912/21937/22319/230908/16409/64143/109305/93691/232341/70456/271457/229877/56695/19056/11793/12772/20909/64652/12894/15368/16190/19324/235442/11769/67267/11502/22320/66191/380732/20…	67
Lyve1+ LM	GO:0030001	metal ion transport	50/727	219/5260	0.000153992	0.00869331	0.00708412	14456/22041/67300/16000/12314/12512/13618/170706/21452/15216/83433/67972/331004/20193/69810/30948/233571/12774/73389/11927/20479/54198/12576/107723/13430/18704/75785/11749/18438/58800/20529/109305/16170/232341/16150/58861/11652/19056/11793/11651/17846/12387/235574/19058/67075/108058/13167/69029/252972/18439	50
Lyve1+ LM	GO:0016197	endosomal transport	30/727	111/5260	0.00015681	0.00871625	0.00710281	11303/14130/67300/98878/69178/71817/67804/330401/16443/233489/69150/20479/54198/66530/329260/30930/13858/209131/73711/22319/12540/76959/104303/234852/17846/230514/13191/235442/11769/19349	30
Lyve1+ LM	GO:0032103	positive regulation of response to external stimulus	53/727	237/5260	0.000172813	0.00945914	0.00770819	14456/13032/19141/54445/12978/14127/16783/18186/14131/18081/20306/12520/16149/12273/14824/56620/11820/16784/83433/15481/12267/16423/27226/17084/12774/69150/22324/98999/56312/74136/19697/81702/433693/18438/21937/76763/16170/232341/19052/11652/12042/12772/20909/227541/14129/80913/18708/20947/17164/217069/12606/22320/59125	53
Lyve1+ LM	GO:0010594	regulation of endothelial cell migration	19/727	58/5260	0.000175412	0.00945914	0.00770819	19141/11816/16000/18186/14824/72461/18704/14645/18438/69683/18707/114715/19878/11651/79264/14751/15368/16600/74030	19
Lyve1+ LM	GO:0042063	gliogenesis	31/727	117/5260	0.000181776	0.00954037	0.00777439	22041/12259/12978/16000/12273/14824/16974/56386/11820/83433/30948/328365/18858/19697/59287/18438/12912/18129/16409/20238/76893/58861/11652/12772/24136/11651/12387/22388/19058/224109/13167	31
Lyve1+ LM	GO:0030100	regulation of endocytosis	35/727	138/5260	0.000182889	0.00954037	0.00777439	14456/13132/22041/14130/11816/14127/14131/98878/12512/18636/11820/53378/15216/83433/19128/16423/30948/16443/233489/23970/54198/71770/109689/13430/94245/12540/66890/19056/11793/227541/14129/27418/19058/22320/12402	35
Lyve1+ LM	GO:0048143	astrocyte activation	7/727	11/5260	0.000186335	0.00954037	0.00777439	12259/12978/12273/14824/11820/83433/24136	7
Lyve1+ LM	GO:0034330	cell junction organization	49/727	215/5260	0.00018748	0.00954037	0.00777439	12259/14130/12262/19141/12260/12978/11816/17118/18186/12273/14824/215449/11820/53378/83433/15481/16443/108911/216527/233489/20971/211401/18858/94245/20615/16409/12928/12540/53872/16150/19684/228880/67830/19878/18708/11651/212307/19303/13191/12387/22388/53328/235442/52163/26416/72349/20430/83409/22215	49
Lyve1+ LM	GO:0050808	synapse organization	36/727	144/5260	0.000202458	0.0101594	0.00827886	12259/14130/12262/19141/12260/11816/17118/18186/12273/14824/215449/11820/53378/83433/15481/16443/233489/18858/94245/20615/16409/12928/12540/53872/228880/67830/19878/18708/11651/13191/12387/53328/52163/26416/20430/22215	36
Lyve1+ LM	GO:0055082	intracellular chemical homeostasis	56/727	256/5260	0.000210497	0.0104182	0.0084897	14456/22041/11816/16000/17748/14824/12314/52055/11820/15216/83433/67972/331004/69810/233571/233489/12774/12709/11927/225049/68845/18115/66844/109689/107723/14645/11749/14660/20615/58800/69668/20529/17357/93691/232341/70456/229877/19056/11793/12772/20909/18708/66290/15368/17846/20462/235574/108058/13167/27061/69029/20912/240283/18439/22215/19349	56
Lyve1+ LM	GO:1903530	regulation of secretion by cell	47/727	205/5260	0.000218367	0.0106616	0.00868809	13132/11816/14127/16000/16783/268373/52055/215449/53378/15216/83433/12494/16443/20971/69150/20479/66629/109689/68151/14645/94245/20615/12912/21937/22319/230908/16409/109305/93691/70456/271457/229877/56695/19056/12772/20909/12894/15368/16190/235442/67267/11502/22320/66191/20912/18439/19349	47
Lyve1+ LM	GO:0050920	regulation of chemotaxis	23/727	78/5260	0.000227975	0.0107395	0.00875156	14456/19141/12978/18186/18081/20306/16149/12273/11820/83433/12267/27226/18438/76763/16170/232341/11652/12772/20909/227541/20947/72349/23789	23
Lyve1+ LM	GO:0001570	vasculogenesis	11/727	25/5260	0.00022888	0.0107395	0.00875156	18186/12192/216527/328365/66923/114715/12387/20397/74030/21813/17684	11
Lyve1+ LM	GO:0019884	antigen processing and presentation of exogenous antigen	11/727	25/5260	0.00022888	0.0107395	0.00875156	14130/54445/14127/14131/14960/16149/14969/14998/21355/14129/21356	11
Lyve1+ LM	GO:0050673	epithelial cell proliferation	36/727	145/5260	0.000234653	0.0108692	0.00885728	16010/13132/11816/16000/13039/12273/14824/16974/13618/12192/13601/211401/11789/214498/68833/20869/12576/56312/59287/14645/80748/69683/18129/14595/12540/18707/67996/83946/24136/11651/79264/72043/15368/69745/12387/12567	36
Lyve1+ LM	GO:0140238	presynaptic endocytosis	12/727	29/5260	0.000240849	0.011015	0.00897607	67300/14824/30948/16443/233489/71770/13430/12330/13016/19056/218503/11777	12
Lyve1+ LM	GO:0060326	cell chemotaxis	30/727	114/5260	0.000262072	0.0118358	0.00964494	14456/56744/19141/12978/14127/18186/14131/18081/20306/16149/12273/268373/13618/11820/12267/27226/12774/22324/57257/18438/76763/16409/12928/16170/232341/12772/227541/20947/66711/23789	30
Lyve1+ LM	GO:0007033	vacuole organization	27/727	99/5260	0.000281846	0.0123603	0.0100724	11303/15211/14824/56486/69150/20479/68118/18704/56312/54197/209131/225020/20615/26889/69668/64143/17158/76959/18718/19056/11793/234852/216742/19324/12751/18439/19349	27
Lyve1+ LM	GO:0010632	regulation of epithelial cell migration	25/727	89/5260	0.000286394	0.0123603	0.0100724	19141/11816/16000/18186/14824/12512/11789/72461/18704/14645/18438/69683/13036/18707/114715/19878/11651/79264/14751/212307/15368/16600/11502/74030/21813	25
Lyve1+ LM	GO:0003008	system process	77/727	384/5260	0.000290357	0.0123603	0.0100724	14456/13132/22041/13032/19141/11816/16000/15211/12628/12273/12314/19156/13618/52055/69178/11820/83433/67972/12494/12267/20193/30948/233489/67092/18858/109689/12576/72461/20719/235439/17527/59287/11749/56484/17159/14660/53817/18438/12912/58800/21937/26889/20238/54446/12540/232341/228880/229877/58861/14674/56695/11793/12772/19878/24136/18708/11651/64652/72043/15368/13191/16600/22388/53328/235442/67…	77
Lyve1+ LM	GO:1902903	regulation of supramolecular fiber organization	37/727	152/5260	0.000295059	0.0123603	0.0100724	11816/18186/12343/14544/11820/83433/15481/16423/30948/20971/211401/11789/16800/68041/12576/101706/216965/13589/14976/12540/19684/19878/13860/18708/237860/20947/67199/19303/13191/22388/20430/12345/23789/73910/69710/207278/56431	37
Lyve1+ LM	GO:0010631	epithelial cell migration	31/727	120/5260	0.000297633	0.0123603	0.0100724	19141/11816/16000/18186/14824/12512/11789/56048/72461/18704/107321/14645/18438/69683/13036/18707/114715/19878/24136/11651/79264/14751/212307/15368/19303/16600/11502/319939/23789/74030/21813	31
Lyve1+ LM	GO:0090130	tissue migration	31/727	120/5260	0.000297633	0.0123603	0.0100724	19141/11816/16000/18186/14824/12512/11789/56048/72461/18704/107321/14645/18438/69683/13036/18707/114715/19878/24136/11651/79264/14751/212307/15368/19303/16600/11502/319939/23789/74030/21813	31
Lyve1+ LM	GO:0090132	epithelium migration	31/727	120/5260	0.000297633	0.0123603	0.0100724	19141/11816/16000/18186/14824/12512/11789/56048/72461/18704/107321/14645/18438/69683/13036/18707/114715/19878/24136/11651/79264/14751/212307/15368/19303/16600/11502/319939/23789/74030/21813	31
Lyve1+ LM	GO:0006887	exocytosis	32/727	126/5260	0.000333582	0.01348	0.0109847	14127/16783/74760/52055/215449/53378/16443/20971/105504/69150/20479/18704/211446/108124/94245/20615/22319/16409/64143/109305/271457/19056/12772/20909/15368/16190/235442/22320/380732/20912/18439/19349	32
Lyve1+ LM	GO:0002495	antigen processing and presentation of peptide antigen via MHC class II	8/727	15/5260	0.000335786	0.01348	0.0109847	14130/54445/14127/14960/16149/14969/83433/14998	8
Lyve1+ LM	GO:1903901	negative regulation of viral life cycle	8/727	15/5260	0.000335786	0.01348	0.0109847	17069/80876/66141/16149/268373/69550/54198/217069	8
Lyve1+ LM	GO:0033059	cellular pigmentation	11/727	26/5260	0.000347787	0.0138083	0.0112523	11816/12512/94245/11764/20615/12807/24136/13191/19324/11769/11777	11
Lyve1+ LM	GO:0051346	negative regulation of hydrolase activity	30/727	116/5260	0.000363412	0.0142718	0.01163	14456/16000/13010/14824/54208/21858/11820/30948/13601/108911/233489/68845/109689/76497/20719/15511/217124/69871/232341/11798/16150/19684/229877/11652/19878/216742/11651/14751/20725/16600	30
Lyve1+ LM	GO:0019725	cellular homeostasis	63/727	303/5260	0.000384244	0.0149277	0.0121645	14456/22041/11816/16000/17748/14824/12314/52055/11820/16784/15216/83433/67972/331004/69810/233571/233489/12774/11789/12709/11927/225049/68845/18115/66844/109689/107723/14645/11749/14660/216965/20615/58800/69668/20529/17357/93691/232341/70456/56551/229877/19056/11793/12772/20909/18708/79264/66290/15368/17846/20462/13191/235574/21672/108058/13167/27061/69029/20912/240283/18439/22215/19349	63
Lyve1+ LM	GO:0019882	antigen processing and presentation	17/727	52/5260	0.000392291	0.0150782	0.0122871	14130/54445/14127/14131/13039/14960/16149/19156/14969/15216/83433/14998/21355/11793/14129/235442/21356	17
Lyve1+ LM	GO:0006812	monoatomic cation transport	54/727	251/5260	0.00042298	0.0160866	0.0131089	14456/22041/67300/16000/12314/12512/13618/170706/21452/11820/15216/83433/67972/331004/20193/69810/30948/233571/12774/73389/11927/20479/18115/54198/12576/107723/13430/18704/75785/11749/18438/58800/20529/109305/16170/232341/16150/58861/11652/19056/11793/11651/66290/17846/12387/235574/19058/67075/108058/13167/69029/75406/252972/18439	54
Lyve1+ LM	GO:0007264	small GTPase mediated signal transduction	40/727	172/5260	0.000468985	0.0176505	0.0143832	11303/11816/16000/18186/236920/215449/21858/56486/53378/19731/16443/16800/109689/13430/18220/140580/76281/72318/57257/19769/18129/56289/64143/12928/12540/19684/14674/19878/27261/13860/64652/212307/74012/15368/319939/20430/108058/12402/73910/20163	40
Lyve1+ LM	GO:0016050	vesicle organization	36/727	150/5260	0.000474885	0.0176883	0.014414	11303/11816/53378/330401/233489/20971/20224/20479/66629/54198/209086/57257/94245/11764/20615/12912/22319/76959/67091/18718/235567/12807/234852/24136/20909/66290/75965/19324/78232/235442/11769/59005/22320/11777/18439/19349	36
Lyve1+ LM	GO:0098542	defense response to other organism	82/727	421/5260	0.000489334	0.0180405	0.0147011	17533/26943/56744/192187/22041/12259/12262/54445/12260/12978/11816/80876/14127/66141/16783/12628/14960/18081/104759/58809/20306/16149/12273/14824/14969/52055/18636/56620/11820/16784/83433/15481/217203/331004/16423/69810/69550/17084/16155/16800/22324/76497/56048/12611/98999/74136/19697/67857/81702/433693/21937/67878/18129/22319/12928/12540/21355/18707/19052/27056/12042/11793/20909/14129/80913/6865…	82
Lyve1+ LM	GO:0010243	response to organonitrogen compound	72/727	360/5260	0.000498132	0.0181793	0.0148142	17069/14130/19141/11816/17118/14127/16000/12520/52377/12273/16974/13618/69178/215449/17155/11820/12192/83433/67972/98496/27273/233571/67092/11789/16800/66629/56424/66530/13430/54197/19697/59287/94245/76892/12330/67819/30940/217124/18438/116891/12912/12928/109305/56692/76959/16150/18718/27056/229877/83946/14590/11652/67865/140742/19878/27973/18708/11651/230514/19303/54170/12387/217069/13685/26416/…	72
Lyve1+ LM	GO:1905475	regulation of protein localization to membrane	23/727	82/5260	0.000507846	0.0183485	0.0149521	13132/67300/12520/83433/98496/233489/71770/217124/16409/232341/228880/67830/11652/56374/20909/69660/18708/11651/17846/235574/53328/108058/22320	23
Lyve1+ LM	GO:0034220	monoatomic ion transmembrane transport	46/727	207/5260	0.000535489	0.0191557	0.0156098	14456/22041/12314/12512/13618/170706/21452/11820/15216/83433/67972/331004/20193/69810/30948/233571/12774/26385/11927/18115/107723/13430/18704/75785/11749/18438/58800/20529/109305/232341/16150/19056/11793/12772/68539/11651/66290/17846/235574/19058/108058/13167/69029/75406/252972/18439	46
Lyve1+ LM	GO:1902533	positive regulation of intracellular signal transduction	72/727	361/5260	0.000541844	0.019193	0.0156402	16010/14456/13132/26943/14130/12978/11816/16000/18186/22187/20306/12520/16149/12273/268373/19156/215449/21858/56620/11820/83433/20196/217203/16443/233571/68845/66629/109689/56312/19697/57257/16194/81702/216965/18438/74585/18129/12928/54446/12540/56692/18707/114715/16150/12042/19056/12772/19878/24136/27261/68652/216742/11651/212307/12370/54170/12387/217069/93765/19058/21672/11502/105171/319939/108…	72
Lyve1+ LM	GO:2000026	regulation of multicellular organismal development	92/727	485/5260	0.000561643	0.0197011	0.0160543	14456/17132/192187/22041/13032/12262/12978/11816/17118/65963/66058/16000/18186/14960/18081/16149/12273/14824/16974/21413/12192/83433/67972/12267/20193/16658/30948/13601/216527/233489/83796/75302/12774/11789/214498/328365/16800/66923/68833/20869/12576/68151/14998/56312/19697/101706/14645/56484/53817/12912/21937/69683/13036/67838/18129/16409/20238/81535/21847/53872/17158/18707/67996/93691/114715/23…	92
Lyve1+ LM	GO:0150146	cell junction disassembly	8/727	16/5260	0.000590814	0.0204562	0.0166696	12259/12262/12260/83433/16409/18708/212307/72349	8
Lyve1+ LM	GO:0016358	dendrite development	25/727	93/5260	0.000594491	0.0204562	0.0166696	14130/11816/17118/18186/14824/11820/16443/233489/66923/20869/68151/94245/68703/217124/12928/12540/53872/93691/228880/19878/227541/52163/20430/66225/22215	25
Lyve1+ LM	GO:0046718	viral entry into host cell	13/727	36/5260	0.000648244	0.0220953	0.0180053	14456/17069/80876/13030/66141/18186/16149/54198/13858/217069/22320/252972/17254	13
Lyve1+ LM	GO:0051701	biological process involved in interaction with host	18/727	59/5260	0.000686594	0.0229978	0.0187408	14456/17069/80876/13030/66141/18186/16149/20479/54198/13858/53817/76959/234852/217069/22320/252972/17254/19349	18
Lyve1+ LM	GO:0043085	positive regulation of catalytic activity	79/727	407/5260	0.000694744	0.0229978	0.0187408	14456/19141/12978/11816/17118/16000/13039/20306/16149/52377/14824/268373/12314/19156/21858/11820/83433/19731/20193/30948/108911/233489/20971/67184/217463/75302/68845/68041/56424/22324/109689/20869/12576/329260/76281/59287/16194/66687/76795/109910/433693/13036/18129/16409/64143/12928/12540/109305/11513/19052/66340/104303/12283/229877/11652/67865/12042/14674/19878/24136/20909/68652/11651/212307/123…	79
Lyve1+ LM	GO:0002443	leukocyte mediated immunity	38/727	164/5260	0.000696538	0.0229978	0.0187408	13032/12259/14130/12262/54445/12260/14127/16783/14131/12628/12520/16149/15216/83433/57914/69550/69150/22324/12611/14998/329260/13036/16409/12928/21355/12042/19056/217304/12772/20909/14129/20947/15368/16190/22388/22320/380732/18439	38
Lyve1+ LM	GO:0045921	positive regulation of exocytosis	12/727	32/5260	0.000704718	0.0229978	0.0187408	14127/16783/53378/20971/69150/20479/16409/271457/20909/16190/22320/19349	12
Lyve1+ LM	GO:0030595	leukocyte chemotaxis	25/727	94/5260	0.000706547	0.0229978	0.0187408	14456/56744/19141/12978/14127/14131/18081/20306/16149/12273/268373/13618/11820/12267/27226/22324/57257/76763/16409/16170/232341/12772/227541/20947/66711	25
Lyve1+ LM	GO:1902904	negative regulation of supramolecular fiber organization	19/727	64/5260	0.000716557	0.0230372	0.0187728	11816/12343/83433/15481/11789/16800/68041/216965/13589/14976/19684/13860/18708/237860/20947/67199/12345/23789/69710	19
Lyve1+ LM	GO:0098655	monoatomic cation transmembrane transport	42/727	187/5260	0.000736834	0.0230372	0.0187728	14456/22041/12314/12512/13618/170706/21452/11820/15216/83433/67972/331004/20193/69810/30948/233571/12774/11927/18115/107723/13430/18704/75785/18438/58800/20529/109305/232341/16150/19056/11793/11651/66290/17846/235574/19058/108058/13167/69029/75406/252972/18439	42
Lyve1+ LM	GO:0034394	protein localization to cell surface	11/727	28/5260	0.000743239	0.0230372	0.0187728	14127/52055/15216/233489/76281/67387/20909/11651/17846/230514/12387	11
Lyve1+ LM	GO:0045670	regulation of osteoclast differentiation	11/727	28/5260	0.000743239	0.0230372	0.0187728	12978/18081/83433/16658/75302/11789/12912/18129/21847/18708/12387	11
Lyve1+ LM	GO:0044403	biological process involved in symbiotic interaction	28/727	110/5260	0.000743783	0.0230372	0.0187728	14456/17069/12978/11816/80876/13030/66141/18186/16149/15481/240255/20479/54198/13858/53817/230908/12540/76959/271457/234852/19878/75965/217069/19182/22320/252972/17254/19349	28
Lyve1+ LM	GO:0019886	antigen processing and presentation of exogenous peptide antigen via MHC class II	7/727	13/5260	0.00075239	0.0230372	0.0187728	14130/54445/14127/14960/16149/14969/14998	7
Lyve1+ LM	GO:0045672	positive regulation of osteoclast differentiation	7/727	13/5260	0.00075239	0.0230372	0.0187728	12978/18081/83433/75302/12912/18129/21847	7
Lyve1+ LM	GO:0030856	regulation of epithelial cell differentiation	14/727	41/5260	0.000775562	0.0233889	0.0190595	12978/12192/11789/12576/101706/21937/81535/67996/93691/114715/16150/19878/24136/12387	14
Lyve1+ LM	GO:0007178	transmembrane receptor protein serine/threonine kinase signaling pathway	27/727	105/5260	0.000776825	0.0233889	0.0190595	14456/13132/22041/15211/53378/15216/328365/56424/20869/13430/107321/101706/19042/12912/18129/114715/24136/16419/320024/19303/26416/11502/224109/21813/17684/83925/22284	27
Lyve1+ LM	GO:1901698	response to nitrogen compound	75/727	385/5260	0.000854557	0.0255166	0.0207933	17069/14130/19141/11816/17118/14127/16000/12520/52377/12273/16974/13618/69178/215449/17155/11820/12192/83433/67972/98496/27273/233571/67092/11789/16800/66629/56424/66530/13430/54197/19697/59287/94245/76892/12330/67819/30940/217124/18438/116891/12912/64143/12928/109305/56692/76959/16150/18718/27056/229877/83946/14590/11652/67865/140742/19878/27973/18708/11651/230514/19303/54170/12387/217069/13685/…	75
Lyve1+ LM	GO:0060143	positive regulation of syncytium formation by plasma membrane fusion	6/727	10/5260	0.000873583	0.0257728	0.0210021	83433/12508/16190/52163/26416/11502	6
Lyve1+ LM	GO:0006959	humoral immune response	15/727	46/5260	0.000880606	0.0257728	0.0210021	56744/22041/12259/14130/12262/12260/12628/58809/12520/18636/11820/83433/14998/18129/12772	15
Lyve1+ LM	GO:0048771	tissue remodeling	19/727	65/5260	0.000884534	0.0257728	0.0210021	22041/12978/16000/13010/17312/16974/12494/27273/66923/18129/11793/12772/19878/69660/12387/319939/12751/18439/19349	19
Lyve1+ LM	GO:0040017	positive regulation of locomotion	48/727	224/5260	0.000961006	0.0276016	0.0224923	14456/13132/22041/19141/12978/16000/18186/20306/16149/12273/14824/11820/53378/83433/12267/16423/27226/233571/11789/16800/18704/18438/69683/13036/76763/12928/12540/16170/18707/232341/19684/11652/12772/19878/20909/227541/18708/11651/237860/20947/14751/212307/15368/70568/11502/108058/74030/21813	48
Lyve1+ LM	GO:0007009	plasma membrane organization	16/727	51/5260	0.000962579	0.0276016	0.0224923	14276/19156/16658/30948/211401/23970/20479/13430/11749/22022/76959/11652/234852/20909/11651/18439	16
Lyve1+ LM	GO:0002504	antigen processing and presentation of peptide or polysaccharide antigen via MHC class II	8/727	17/5260	0.000982033	0.0279377	0.0227662	14130/54445/14127/14960/16149/14969/83433/14998	8
Lyve1+ LM	GO:0006811	monoatomic ion transport	58/727	284/5260	0.00104119	0.0288659	0.0235226	14456/22041/67300/16000/12314/12512/13618/170706/21452/11820/15216/83433/67972/331004/20193/69810/30948/233571/12774/26385/73389/11927/20479/18115/54198/12576/107723/13430/18704/75785/11749/18438/58800/20529/109305/16170/232341/16150/58861/11652/19056/11793/12772/68539/11651/66290/17846/12387/235574/19058/67075/108058/13167/69029/75406/252972/18439/78339	58
Lyve1+ LM	GO:0043112	receptor metabolic process	11/727	29/5260	0.00105026	0.0288659	0.0235226	13132/19141/11816/13858/73711/22319/76959/209200/16396/69710/22284	11
Lyve1+ LM	GO:0051222	positive regulation of protein transport	34/727	145/5260	0.00105198	0.0288659	0.0235226	14456/16000/12520/268373/11820/83433/12494/20224/66629/109689/68151/19042/14645/21937/230908/16409/12540/109305/70456/66366/11652/19056/20909/18708/17846/235574/52163/26416/11502/22320/69981/27061/66191/18439	34
Lyve1+ LM	GO:0045766	positive regulation of angiogenesis	18/727	61/5260	0.0010626	0.0288659	0.0235226	18186/18081/12273/14824/12267/20193/13601/68833/21937/69683/13036/18707/232341/58861/15368/19303/16600/21813	18
Lyve1+ LM	GO:1903076	regulation of protein localization to plasma membrane	18/727	61/5260	0.0010626	0.0288659	0.0235226	13132/67300/83433/98496/233489/217124/232341/67830/56374/20909/69660/18708/11651/17846/235574/53328/108058/22320	18
Lyve1+ LM	GO:1904018	positive regulation of vasculature development	18/727	61/5260	0.0010626	0.0288659	0.0235226	18186/18081/12273/14824/12267/20193/13601/68833/21937/69683/13036/18707/232341/58861/15368/19303/16600/21813	18
Lyve1+ LM	GO:0044088	regulation of vacuole organization	10/727	25/5260	0.00109705	0.029563	0.0240907	14824/69150/56312/54197/209131/225020/64143/18718/19056/216742	10
Lyve1+ LM	GO:0031344	regulation of cell projection organization	51/727	243/5260	0.00110462	0.029563	0.0240907	13132/14130/11816/17118/18186/14824/16974/11820/83433/12494/64294/108911/233489/12774/11789/54198/18858/20869/27369/68151/13430/94245/20615/12928/12540/53872/69871/16150/19684/76893/228880/271457/11793/24136/227541/80913/13860/18708/11651/18010/16600/235442/52163/20430/69981/12345/23789/69710/18439/13427/22215	51
Lyve1+ LM	GO:0030316	osteoclast differentiation	15/727	47/5260	0.00113166	0.0300436	0.0244823	22041/12978/14127/18081/12520/83433/16658/75302/11789/12912/18129/21847/18708/12387/26416	15
Lyve1+ LM	GO:0030335	positive regulation of cell migration	46/727	214/5260	0.00113921	0.0300436	0.0244823	14456/13132/19141/12978/16000/18186/20306/16149/12273/14824/11820/53378/83433/12267/16423/27226/233571/11789/16800/18704/18438/69683/13036/76763/12928/12540/18707/232341/19684/11652/12772/19878/20909/227541/18708/11651/237860/20947/14751/212307/15368/70568/11502/108058/74030/21813	46
Lyve1+ LM	GO:0008217	regulation of blood pressure	13/727	38/5260	0.00116523	0.0302876	0.0246812	14456/13618/69178/67972/12267/72461/18438/232341/14674/18708/64652/15368/74840	13
Lyve1+ LM	GO:0044409	entry into host	13/727	38/5260	0.00116523	0.0302876	0.0246812	14456/17069/80876/13030/66141/18186/16149/54198/13858/217069/22320/252972/17254	13
Lyve1+ LM	GO:0007186	G protein-coupled receptor signaling pathway	32/727	135/5260	0.00120688	0.0311461	0.0253808	11303/11816/13733/20306/12273/19156/13618/11820/12267/23890/233571/12774/26385/22324/109689/13430/19697/217124/14707/12540/109305/11513/229877/58861/67865/14674/12772/19878/11651/105171/18749/14702	32
Lyve1+ LM	GO:0051241	negative regulation of multicellular organismal process	70/727	359/5260	0.00124061	0.0317897	0.0259052	14456/192187/13032/14130/12262/19141/11816/65963/66058/16000/18186/13010/14960/16149/14824/12512/16974/52055/11820/21413/15216/83433/19128/67972/12494/54486/16658/30948/13601/20971/69550/12774/11789/16800/109689/20869/12576/76497/18438/21937/67838/11513/67996/93691/114715/232341/19052/76893/11793/12772/19878/338467/18708/79264/15368/12400/16190/16600/12387/66834/21672/16396/12606/72349/105171/671…	70
Lyve1+ LM	GO:2000147	positive regulation of cell motility	47/727	221/5260	0.00128229	0.0321682	0.0262136	14456/13132/22041/19141/12978/16000/18186/20306/16149/12273/14824/11820/53378/83433/12267/16423/27226/233571/11789/16800/18704/18438/69683/13036/76763/12928/12540/18707/232341/19684/11652/12772/19878/20909/227541/18708/11651/237860/20947/14751/212307/15368/70568/11502/108058/74030/21813	47
Lyve1+ LM	GO:0050801	monoatomic ion homeostasis	42/727	192/5260	0.00128937	0.0321682	0.0262136	22041/11816/17748/14824/12314/13618/11820/15216/67972/331004/69810/27273/233571/233489/211401/12774/12709/11927/225049/107723/11749/20615/58800/69668/20529/17357/232341/229877/11793/12772/66290/15368/17846/235574/108058/13167/27061/69029/240283/18439/22215/19349	42
Lyve1+ LM	GO:0007267	cell-cell signaling	77/727	403/5260	0.00130713	0.0321682	0.0262136	17069/13132/192187/11303/14130/19141/11816/14127/16000/14131/16974/13618/52055/215449/11820/15216/12494/16443/74493/12774/23970/26385/11789/214498/73389/69150/20479/54198/109689/20869/107723/68151/76281/19697/59287/108124/19042/14645/94245/56484/14660/18438/20615/12912/230908/20238/109305/93691/232341/11798/70456/228880/271457/67865/56695/19056/12772/24136/20909/64652/72043/12894/16600/12387/1932…	77
Lyve1+ LM	GO:0010951	negative regulation of endopeptidase activity	18/727	62/5260	0.00130863	0.0321682	0.0262136	14456/16000/13010/54208/21858/30948/233489/68845/109689/20719/15511/11798/11652/216742/11651/14751/20725/16600	18
Lyve1+ LM	GO:0046467	membrane lipid biosynthetic process	12/727	34/5260	0.00131468	0.0321682	0.0262136	56386/104725/13480/268656/66844/276846/78928/11886/76893/66775/68059/18439	12
Lyve1+ LM	GO:0034405	response to fluid shear stress	7/727	14/5260	0.00132661	0.0321682	0.0262136	11303/211401/18438/11651/16600/17684/18439	7
Lyve1+ LM	GO:0043302	positive regulation of leukocyte degranulation	7/727	14/5260	0.00132661	0.0321682	0.0262136	14127/16783/69150/16409/20909/16190/22320	7
Lyve1+ LM	GO:0046513	ceramide biosynthetic process	7/727	14/5260	0.00132661	0.0321682	0.0262136	56386/104725/268656/66844/11886/76893/18439	7
Lyve1+ LM	GO:0044255	cellular lipid metabolic process	58/727	287/5260	0.00135708	0.0326875	0.0266368	11816/15211/17001/16149/19156/56386/20148/54486/27273/27226/20280/104725/192654/68465/320951/13480/225049/68041/268656/18858/66844/276846/13026/18704/109672/78928/74159/21937/26889/81535/18707/11886/18718/106529/76893/75320/11364/219135/11652/52858/104112/51798/18708/11651/12894/320024/66775/18010/20397/26416/110446/13167/68059/223753/99712/56442/18439/67713	58
Lyve1+ LM	GO:0043410	positive regulation of MAPK cascade	37/727	164/5260	0.00137567	0.0329159	0.0268229	16010/14456/13132/14130/12978/11816/16000/18186/20306/12520/16149/12273/268373/19156/215449/21858/11820/83433/217203/233571/109689/16194/216965/18129/12928/12540/56692/12772/19878/24136/27261/12387/21672/11502/108058/83409/18439	37
Lyve1+ LM	GO:0030182	neuron differentiation	75/727	392/5260	0.00145282	0.0344192	0.028048	13132/12259/14130/12978/11816/17118/16880/18186/15211/22187/12628/14824/268373/19156/16974/56386/13618/21858/11820/21413/12494/64294/77300/30948/16443/233489/20971/12774/11789/328365/16800/66923/54198/18858/20869/27369/68151/13430/78928/235439/108124/94245/56484/68703/216965/217124/20615/12912/26889/66165/12928/12540/53872/93691/16150/67263/76893/228880/19878/24136/227541/80913/11651/13723/18010/…	75
Lyve1+ LM	GO:0002449	lymphocyte mediated immunity	29/727	120/5260	0.0014664	0.0344192	0.028048	13032/12259/14130/12262/54445/12260/14127/16783/14131/12628/12520/16149/15216/83433/57914/22324/12611/14998/329260/13036/12928/21355/12042/19056/12772/14129/20947/16190/18439	29
Lyve1+ LM	GO:0051130	positive regulation of cellular component organization	92/727	499/5260	0.00146708	0.0344192	0.028048	14456/13132/22041/11303/14130/11816/17118/14127/16000/18186/14131/14824/12512/16974/18636/14544/11820/53378/15216/83433/19128/16423/30948/16443/12508/233489/20971/211401/74493/231464/11789/69150/20479/56424/54198/71770/109689/54343/20869/12576/68151/13430/101706/94245/209131/70361/13589/12912/64143/12540/53872/69871/232341/19052/16150/18718/228880/83946/66890/19056/19878/24136/227541/14129/80913/…	92
Lyve1+ LM	GO:0050776	regulation of immune response	71/727	368/5260	0.0015424	0.0355728	0.028988	12259/14130/12262/54445/12260/11816/14127/16783/14131/12628/14960/18081/12520/16149/12273/14824/14969/18636/56620/11820/16784/15216/83433/12494/15481/12267/16423/13601/69150/22324/20869/14998/98999/107321/329260/74136/19697/57257/67857/81702/433693/13036/74585/16409/12928/21355/11513/232341/19052/12042/19056/11793/12772/20909/14129/80913/18708/11651/66552/15368/16190/12370/17164/217069/93765/7234…	71
Lyve1+ LM	GO:0017156	calcium-ion regulated exocytosis	8/727	18/5260	0.0015559	0.0355728	0.028988	215449/20615/22319/109305/19056/22320/20912/18439	8
Lyve1+ LM	GO:0060428	lung epithelium development	8/727	18/5260	0.0015559	0.0355728	0.028988	16000/52377/101706/12912/12540/67996/12387/19058	8
Lyve1+ LM	GO:0097242	amyloid-beta clearance	8/727	18/5260	0.0015559	0.0355728	0.028988	67300/11816/12273/11820/83433/233489/16409/271457	8
Lyve1+ LM	GO:0051017	actin filament bundle assembly	17/727	58/5260	0.00157577	0.0355728	0.028988	17118/18186/16423/20971/211401/109689/12540/19684/19878/24136/16419/13860/18708/20947/19303/23789/69710	17
Lyve1+ LM	GO:0010466	negative regulation of peptidase activity	20/727	73/5260	0.00159036	0.0355728	0.028988	14456/16000/13010/54208/21858/11820/30948/13601/233489/68845/109689/20719/15511/11798/11652/216742/11651/14751/20725/16600	20
Lyve1+ LM	GO:0120035	regulation of plasma membrane bounded cell projection organization	50/727	241/5260	0.00160477	0.0355728	0.028988	13132/14130/11816/17118/18186/14824/16974/11820/83433/12494/64294/108911/233489/12774/11789/54198/18858/20869/27369/68151/13430/94245/20615/12928/12540/53872/69871/16150/19684/76893/228880/271457/11793/24136/227541/80913/13860/18708/11651/18010/16600/52163/20430/69981/12345/23789/69710/18439/13427/22215	50
Lyve1+ LM	GO:0050729	positive regulation of inflammatory response	19/727	68/5260	0.00160486	0.0355728	0.028988	13032/12978/14127/14131/18081/12520/14824/11820/83433/16423/12774/69150/56312/21937/16170/12772/14129/12606/22320	19
Lyve1+ LM	GO:0098876	vesicle-mediated transport to the plasma membrane	19/727	68/5260	0.00160486	0.0355728	0.028988	14130/98878/105504/69150/66629/54198/13430/329260/30930/13858/209131/22319/66460/20909/17846/235574/235442/74277/19349	19
Lyve1+ LM	GO:0019058	viral life cycle	27/727	110/5260	0.00165368	0.0364313	0.0296876	14456/17069/11816/80876/13030/66141/18186/16149/268373/15481/69550/240255/20479/54198/98999/13858/20817/73711/76959/11793/234852/19324/217069/22320/252972/17254/19349	27
Lyve1+ LM	GO:0098662	inorganic cation transmembrane transport	40/727	183/5260	0.00169494	0.0367418	0.0299407	14456/22041/12314/12512/13618/170706/21452/15216/83433/67972/331004/20193/69810/30948/233571/12774/11927/18115/107723/13430/18704/75785/18438/58800/20529/109305/232341/19056/11793/11651/66290/17846/235574/19058/108058/13167/69029/75406/252972/18439	40
Lyve1+ LM	GO:0002455	humoral immune response mediated by circulating immunoglobulin	6/727	11/5260	0.00169828	0.0367418	0.0299407	12259/14130/12262/12260/12520/83433	6
Lyve1+ LM	GO:0019068	virion assembly	6/727	11/5260	0.00169828	0.0367418	0.0299407	11816/20479/73711/76959/234852/19324	6
Lyve1+ LM	GO:0032101	regulation of response to external stimulus	74/727	388/5260	0.00170946	0.0367636	0.0299584	14456/13032/14130/19141/54445/12978/11816/14127/16000/16783/18186/14131/12628/18081/20306/12520/16149/12273/14824/13618/56620/11820/16784/83433/19128/15481/12267/16423/27226/17084/12774/69150/22324/18858/98999/56312/74136/19697/67857/81702/433693/18438/21937/76763/12928/21355/16170/232341/19052/76893/11652/12042/11793/12772/20909/227541/14129/80913/209200/27973/18708/11651/20947/12370/17164/16600…	74
Lyve1+ LM	GO:0055080	monoatomic cation homeostasis	41/727	189/5260	0.00173597	0.0371128	0.030243	22041/11816/17748/14824/12314/13618/11820/15216/67972/331004/69810/27273/233571/233489/211401/12774/11927/225049/107723/11749/20615/58800/69668/20529/17357/232341/229877/11793/12772/66290/15368/17846/235574/108058/13167/27061/69029/240283/18439/22215/19349	41
Lyve1+ LM	GO:0009100	glycoprotein metabolic process	26/727	105/5260	0.00174969	0.0371862	0.0303028	16432/16000/15211/13039/13010/17155/64294/217203/103534/13480/66629/59287/14423/14595/103963/17158/56374/217664/66248/72043/13200/12387/19324/194388/67075/68059	26
Lyve1+ LM	GO:0007417	central nervous system development	50/727	242/5260	0.0017617	0.0372223	0.0303322	12259/14130/12978/17118/16000/18186/22187/12273/14824/19156/16974/56386/11820/83433/16658/30948/328365/20479/66958/68151/235439/59287/108124/56484/68703/216965/433693/12912/26889/16409/20238/12928/17357/67263/24136/11651/67199/20462/13191/12387/22388/72338/224109/13167/66191/21813/17684/20912/12751/22284	50
Lyve1+ LM	GO:0002252	immune effector process	52/727	254/5260	0.0017733	0.0372497	0.0303545	13032/12259/14130/12262/54445/12260/14127/16783/14131/12628/12520/16149/14824/18636/11820/15216/83433/16423/57914/69550/69150/22324/56048/12611/14998/329260/16194/81702/13036/18129/16409/12928/21355/27056/12042/19056/11793/217304/12772/20909/14129/20947/14751/15368/16190/17164/22388/21672/22320/67116/380732/18439	52
Lyve1+ LM	GO:0010001	glial cell differentiation	22/727	84/5260	0.00179988	0.0373733	0.0304553	12259/12978/16000/12273/14824/16974/56386/11820/83433/30948/18858/19697/59287/18129/16409/11652/24136/11651/12387/22388/19058/224109	22
Lyve1+ LM	GO:0051495	positive regulation of cytoskeleton organization	22/727	84/5260	0.00179988	0.0373733	0.0304553	18186/14544/16423/30948/20971/211401/11789/20479/12576/101706/13589/12540/69871/19878/20947/19303/13191/22388/20430/207278/18439/56431	22
Lyve1+ LM	GO:0050878	regulation of body fluid levels	21/727	79/5260	0.00185758	0.0382104	0.0311374	14456/74145/11816/14127/12628/268373/13618/19128/94245/16194/12912/54446/232341/14674/11793/27973/74012/21672/22320/12304/20912	21
Lyve1+ LM	GO:0001775	cell activation	84/727	452/5260	0.00186955	0.0382104	0.0311374	14456/107568/13032/12259/14130/12978/11816/14127/16000/16783/14131/13039/12628/14960/12520/16149/12273/14824/268373/19156/14969/11820/21413/15216/12192/83433/21985/12494/217203/16423/16658/57914/20971/83796/11789/328365/69150/66923/22324/20869/56048/12611/14998/59287/57257/16194/433693/18129/22022/16409/16170/18707/12042/14674/19056/11793/217304/12772/24136/20909/56457/216742/18708/20947/13200/74…	84
Lyve1+ LM	GO:0043269	regulation of monoatomic ion transport	36/727	161/5260	0.00187666	0.0382104	0.0311374	22041/16000/12314/12512/170706/11820/15216/83433/67972/20193/69810/30948/233571/26385/73389/13430/18704/75785/18438/109305/16170/232341/16150/11652/19056/11793/12772/68539/11651/17846/12387/19058/108058/13167/252972/18439	36
Lyve1+ LM	GO:0055085	transmembrane transport	67/727	346/5260	0.00189521	0.0382104	0.0311374	14456/22041/11303/16000/12314/217262/12512/54208/13618/170706/21452/11820/15216/83433/67972/331004/98496/20193/69810/30948/233571/12774/26385/21855/68465/11927/18115/107723/13430/18704/75785/11749/67863/18611/18438/58800/26889/20335/20529/109305/21355/232341/16150/70456/11652/19056/11793/12772/68539/11651/66290/13723/17846/235574/19058/26416/108058/69981/13167/69029/75406/252972/20912/22284/18439…	67
Lyve1+ LM	GO:0017157	regulation of exocytosis	20/727	74/5260	0.00190395	0.0382104	0.0311374	14127/16783/215449/53378/20971/69150/20479/94245/20615/16409/271457/12772/20909/15368/16190/235442/22320/20912/18439/19349	20
Lyve1+ LM	GO:0050778	positive regulation of immune response	57/727	285/5260	0.00191886	0.0382104	0.0311374	12259/12262/54445/12260/14127/16783/14131/12628/14960/18081/12520/16149/12273/14969/18636/56620/11820/16784/15216/83433/12494/15481/12267/16423/69150/22324/20869/14998/98999/107321/329260/74136/19697/57257/81702/433693/74585/16409/21355/232341/19052/12042/12772/20909/14129/80913/18708/16190/17164/217069/93765/72349/22320/59125/68119/22284/18439	57
Lyve1+ LM	GO:0071363	cellular response to growth factor stimulus	41/727	190/5260	0.00192875	0.0382104	0.0311374	14456/13132/19141/18186/98878/12512/21413/53378/15216/12192/328365/56424/20869/13430/107321/19697/101706/19042/12912/18129/12928/18707/114715/24136/16419/11651/72043/19303/17164/16600/12387/70568/26416/11502/72349/20430/224109/23789/21813/17684/22284	41
Lyve1+ LM	GO:0043270	positive regulation of monoatomic ion transport	19/727	69/5260	0.00193537	0.0382104	0.0311374	12314/83433/67972/20193/69810/233571/73389/13430/18438/109305/232341/16150/11652/19056/12772/11651/19058/13167/18439	19
Lyve1+ LM	GO:0046578	regulation of Ras protein signal transduction	19/727	69/5260	0.00193537	0.0382104	0.0311374	11303/11816/16000/18186/236920/21858/56486/16800/109689/13430/72318/18129/12928/19684/13860/212307/319939/108058/12402	19
Lyve1+ LM	GO:0040007	growth	64/727	328/5260	0.00196507	0.0385858	0.0314433	16010/17069/13132/19141/12978/11816/16000/18186/18081/12520/14824/19156/16974/11820/53378/12192/12494/77300/13601/216527/233489/67184/69550/74493/12774/11789/214498/68465/328365/18858/20869/12576/13430/11749/56484/16194/217124/53817/116891/12912/18129/12928/12540/83946/140742/68349/24136/80913/11651/12387/20397/54394/66711/26416/20430/108058/66225/66191/21813/76863/17684/83409/22284/22215	64
Lyve1+ LM	GO:0008610	lipid biosynthetic process	43/727	202/5260	0.00199832	0.038817	0.0316317	13132/11816/16000/17001/16149/56386/54486/27273/20280/104725/192654/320951/13480/225049/68041/268656/66844/276846/13026/18704/78928/12912/56348/18707/11886/18718/106529/76893/75320/68917/52858/104112/18708/11651/15356/66775/110446/13167/68059/13595/99712/56442/18439	43
Lyve1+ LM	GO:0007169	transmembrane receptor protein tyrosine kinase signaling pathway	38/727	173/5260	0.00199833	0.038817	0.0316317	16010/19141/12978/17118/16000/18186/12512/69178/21413/98496/27273/11789/19697/73711/20529/20238/64143/12928/18707/18718/83946/11652/27261/18708/11651/72043/230514/19303/17164/12387/70568/20397/13685/26416/72349/20430/12402/19349	38
Lyve1+ LM	GO:0002274	myeloid leukocyte activation	26/727	106/5260	0.00202288	0.0390838	0.0318491	13032/12259/12978/14127/14131/12273/14824/11820/83433/217203/57914/69150/18129/16409/16170/12042/217304/12772/20909/15368/16190/12606/11502/22320/21813/380732	26
Lyve1+ LM	GO:0045087	innate immune response	66/727	341/5260	0.0020724	0.0398276	0.0324553	17533/26943/12259/12262/54445/12260/12978/11816/80876/14127/66141/16783/12628/14960/18081/104759/20306/16149/14824/14969/52055/18636/56620/11820/16784/83433/15481/217203/16423/69810/69550/17084/16800/22324/12611/98999/74136/19697/67857/81702/433693/67878/22319/12928/12540/21355/18707/19052/27056/12042/11793/20909/14129/80913/338467/209200/18708/11651/12370/17164/217069/93765/16396/22320/59125/209…	66
Lyve1+ LM	GO:0008284	positive regulation of cell population proliferation	87/727	473/5260	0.00213201	0.0406638	0.0331367	14456/22041/19141/12978/11816/17118/16000/16880/18186/13010/12520/16149/12273/14824/16974/13618/53378/21985/20196/12494/98496/12267/16423/57914/13601/233571/233489/231464/11789/328365/54198/109689/68833/20869/12576/68151/13430/19697/57257/14645/16194/14707/53817/20817/433693/116891/69683/13036/18129/14595/20238/12540/53872/17357/18707/67996/69871/16150/228880/83946/58861/11652/12772/24136/20909/2…	87
Lyve1+ LM	GO:0002690	positive regulation of leukocyte chemotaxis	14/727	45/5260	0.00215773	0.0406638	0.0331367	14456/19141/12978/20306/16149/12273/11820/12267/27226/76763/232341/12772/227541/20947	14
Lyve1+ LM	GO:0070848	response to growth factor	42/727	197/5260	0.00217681	0.0406638	0.0331367	14456/13132/19141/18186/98878/12512/21413/53378/15216/12192/328365/56424/20869/13430/107321/19697/101706/19042/12912/18129/12928/18707/114715/19878/24136/16419/11651/72043/19303/17164/16600/12387/70568/26416/11502/72349/20430/224109/23789/21813/17684/22284	42
Lyve1+ LM	GO:0001942	hair follicle development	10/727	27/5260	0.00218344	0.0406638	0.0331367	13039/11789/19697/101706/56407/80913/11651/12387/13167/83925	10
Lyve1+ LM	GO:0022404	molting cycle process	10/727	27/5260	0.00218344	0.0406638	0.0331367	13039/11789/19697/101706/56407/80913/11651/12387/13167/83925	10
Lyve1+ LM	GO:0022405	hair cycle process	10/727	27/5260	0.00218344	0.0406638	0.0331367	13039/11789/19697/101706/56407/80913/11651/12387/13167/83925	10
Lyve1+ LM	GO:1902905	positive regulation of supramolecular fiber organization	20/727	75/5260	0.00226835	0.0418724	0.0341215	18186/14544/11820/16423/30948/20971/211401/11789/12576/101706/13589/12540/19878/20947/19303/13191/22388/20430/207278/56431	20
Lyve1+ LM	GO:0021782	glial cell development	15/727	50/5260	0.00227152	0.0418724	0.0341215	12259/12978/12273/14824/56386/11820/83433/18858/59287/16409/11652/24136/11651/19058/224109	15
Lyve1+ LM	GO:0010959	regulation of metal ion transport	30/727	129/5260	0.00232847	0.0423559	0.0345155	22041/16000/12314/12512/15216/83433/67972/20193/69810/30948/233571/73389/13430/18704/75785/18438/109305/16170/232341/16150/11652/19056/11793/11651/17846/12387/19058/108058/13167/18439	30
Lyve1+ LM	GO:0071675	regulation of mononuclear cell migration	16/727	55/5260	0.00233689	0.0423559	0.0345155	14456/19141/12978/18081/20306/12273/11820/12267/16423/27226/13601/76763/12928/232341/12772/11651	16
Lyve1+ LM	GO:0050679	positive regulation of epithelial cell proliferation	18/727	65/5260	0.00235473	0.0423559	0.0345155	16000/12273/14824/13601/68833/14645/69683/18129/14595/12540/18707/67996/83946/11651/15368/69745/12387/12567	18
Lyve1+ LM	GO:0061572	actin filament bundle organization	17/727	60/5260	0.00236209	0.0423559	0.0345155	17118/18186/16423/20971/211401/109689/12540/19684/19878/24136/16419/13860/18708/20947/19303/23789/69710	17
Lyve1+ LM	GO:0032835	glomerulus development	8/727	19/5260	0.00236615	0.0423559	0.0345155	12628/13618/12267/211401/17527/16194/18129/72043	8
Lyve1+ LM	GO:0098660	inorganic ion transmembrane transport	41/727	192/5260	0.00237084	0.0423559	0.0345155	14456/22041/12314/12512/13618/170706/21452/15216/83433/67972/331004/20193/69810/30948/233571/12774/11927/18115/107723/13430/18704/75785/67863/18438/58800/20529/109305/232341/19056/11793/11651/66290/17846/235574/19058/108058/13167/69029/75406/252972/18439	41
Lyve1+ LM	GO:0030030	cell projection organization	85/727	462/5260	0.00237981	0.0423559	0.0345155	13132/14130/19141/12978/11816/17118/16880/18186/22187/98878/14824/16974/56386/11820/83433/12494/64294/77300/67804/16443/108911/233489/20971/12774/23970/11789/105504/77254/66629/66923/54198/18858/20869/27369/68151/13430/235439/57257/94245/68703/217124/13589/20615/12912/12928/12540/53872/93691/69871/16150/19684/67263/76893/228880/271457/11793/19878/24136/227541/80913/13860/18708/11651/64652/13723/7…	85
Lyve1+ LM	GO:0030593	neutrophil chemotaxis	13/727	41/5260	0.00255001	0.0449424	0.0366233	56744/14127/14131/20306/16149/12273/268373/12267/22324/57257/76763/16409/227541	13
Lyve1+ LM	GO:0030902	hindbrain development	13/727	41/5260	0.00255001	0.0449424	0.0366233	14130/16000/12273/19156/16974/16658/68151/235439/68703/12928/67199/12387/22284	13
Lyve1+ LM	GO:0044087	regulation of cellular component biogenesis	70/727	369/5260	0.00262254	0.0459963	0.0374821	11303/11816/18186/12343/14544/11820/193740/16784/53378/83433/15481/16423/30948/108911/20971/211401/231464/11789/20224/16800/69150/20479/56424/66844/54343/12576/13430/56312/54197/15511/101706/108124/209131/13589/225020/12912/64143/12540/53872/76959/69871/19052/16150/18718/19684/228880/271457/11793/234852/19878/216742/13860/18708/11651/237860/20947/19303/13191/12387/13685/72349/20430/12345/59125/73…	70
Lyve1+ LM	GO:0060341	regulation of cellular localization	82/727	445/5260	0.00271532	0.0473935	0.0386207	14456/13132/67300/11816/14127/16000/16783/12520/268373/52055/11820/15216/12192/83433/12494/98496/233489/20280/11789/432508/20224/66629/54198/71770/109689/20869/68151/18220/76281/101706/19042/14645/13858/217124/18438/116891/21937/230908/16409/12540/109305/70675/93691/232341/70456/19684/66366/235567/228880/229877/67830/11652/56374/66691/19056/19878/20909/80913/209200/69660/20610/18708/11651/20947/1…	82
Lyve1+ LM	GO:0120036	plasma membrane bounded cell projection organization	83/727	452/5260	0.00283233	0.049198	0.0400912	13132/14130/19141/12978/11816/17118/16880/18186/22187/98878/14824/16974/56386/11820/83433/12494/64294/77300/67804/16443/108911/233489/20971/12774/11789/105504/77254/66629/66923/54198/18858/20869/27369/68151/13430/235439/57257/94245/68703/217124/13589/20615/12912/12928/12540/53872/93691/69871/16150/19684/67263/76893/228880/271457/11793/19878/24136/227541/80913/13860/18708/11651/64652/13723/73341/1…	83
Vcan+ LM	GO:0045944	positive regulation of transcription by RNA polymerase II	249/2368	429/5260	1.12285e-08	4.28029e-05	4.11671e-05	192119/12609/11920/18987/20181/22376/17938/68045/100182/269254/19655/67040/16362/14886/24088/71175/14375/17931/16452/20847/21898/21426/13017/231991/231051/19696/66656/22632/214133/72278/69562/104215/208104/218214/18020/56200/94353/20846/11991/12265/320878/228607/94246/13496/20677/18173/73086/50794/207165/19090/17126/59057/22038/236511/328572/214162/17977/77128/11622/20852/22778/21428/20850/214812…	249
Vcan+ LM	GO:0009615	response to virus	91/2368	141/5260	1.78343e-06	0.00339922	0.00326931	637515/17101/215243/59079/214158/14190/16172/192119/384309/73914/18987/12362/12493/67040/19264/16362/56417/170744/80985/23960/56045/20847/20737/74568/56200/15061/20846/54483/228607/22038/64685/16201/17858/67526/16411/12524/19720/218442/233490/93679/70450/19106/17874/74244/80795/72162/214763/80285/15980/18983/71956/27103/235626/12914/13211/22230/19043/66597/15975/21929/66874/12177/19777/54131/1446…	91
Vcan+ LM	GO:0051607	defense response to virus	80/2368	123/5260	4.83954e-06	0.00461208	0.00443582	637515/17101/215243/59079/214158/14190/192119/384309/12362/12493/67040/19264/16362/170744/80985/23960/56045/20847/20737/74568/56200/15061/20846/54483/228607/22038/16201/17858/67526/16411/12524/19720/218442/93679/70450/19106/17874/74244/80795/72162/214763/80285/15980/18983/71956/27103/235626/13211/22230/19043/66597/15975/21929/66874/12177/54131/14468/332579/72536/217365/66878/55932/66315/108086/10…	80
Vcan+ LM	GO:0140546	defense response to symbiont	80/2368	123/5260	4.83954e-06	0.00461208	0.00443582	637515/17101/215243/59079/214158/14190/192119/384309/12362/12493/67040/19264/16362/170744/80985/23960/56045/20847/20737/74568/56200/15061/20846/54483/228607/22038/16201/17858/67526/16411/12524/19720/218442/93679/70450/19106/17874/74244/80795/72162/214763/80285/15980/18983/71956/27103/235626/13211/22230/19043/66597/15975/21929/66874/12177/54131/14468/332579/72536/217365/66878/55932/66315/108086/10…	80
Vcan+ LM	GO:0002218	activation of innate immune response	73/2368	113/5260	1.79282e-05	0.0136684	0.0131461	637515/56644/59079/14479/68077/73914/22596/12362/16362/56619/327957/83490/12363/170744/56174/24088/14375/23960/102626/21898/14469/224938/54483/228607/12475/231798/19090/246746/64685/80912/12229/268973/12524/216869/234779/53791/19106/17874/15950/214763/12491/21899/71956/11774/21897/22230/20963/57783/21929/71481/71268/18607/74998/54131/14468/72993/110651/65221/217365/17096/66878/55932/171285/216799…	73
Vcan+ LM	GO:0002831	regulation of response to biotic stimulus	126/2368	214/5260	2.25112e-05	0.0143021	0.0137556	637515/56644/59079/14479/14963/214158/68077/14190/384309/73914/14191/13136/22596/12362/66222/12493/15040/16362/56619/327957/56417/83490/12363/170744/56174/24088/17916/80985/14375/547253/23960/56045/102626/20847/21898/17969/14469/20737/19211/19255/224938/20846/54483/228607/12475/231798/19090/246746/22038/64685/80912/11622/12229/20850/20723/15064/67526/268973/12524/216869/234779/53791/19106/17874/1…	126
Vcan+ LM	GO:0002221	pattern recognition receptor signaling pathway	63/2368	96/5260	3.26277e-05	0.0169524	0.0163046	637515/56644/59079/14479/68077/73914/12362/16362/56619/327957/83490/12363/170744/56174/24088/23960/102626/21898/14469/224938/54483/228607/12475/231798/246746/64685/80912/12229/12524/216869/234779/53791/19106/17874/214763/12491/21899/71956/11774/21897/22230/57783/21929/71481/71268/18607/74998/54131/72993/110651/65221/217365/17096/66878/171285/216799/22031/12261/66220/20480/69368/228136/26409	63
Vcan+ LM	GO:0002758	innate immune response-activating signaling pathway	64/2368	98/5260	3.5577e-05	0.0169524	0.0163046	637515/56644/59079/14479/68077/73914/12362/16362/56619/327957/83490/12363/170744/56174/24088/23960/102626/21898/14469/224938/54483/228607/12475/231798/246746/64685/80912/12229/12524/216869/234779/53791/19106/17874/214763/12491/21899/71956/11774/21897/22230/20963/57783/21929/71481/71268/18607/74998/54131/72993/110651/65221/217365/17096/66878/171285/216799/22031/12261/66220/20480/69368/228136/26409	64
Vcan+ LM	GO:0032606	type I interferon production	43/2368	61/5260	4.64653e-05	0.0187367	0.0180206	215243/214158/384309/16362/170744/24088/14433/23960/21898/19696/22632/20846/228607/12475/64685/327959/67526/19720/234779/21353/17874/72162/214763/71956/11774/235626/12914/13211/22230/19043/20963/15975/54131/217365/66878/55932/108086/100038882/171285/11776/22031/19247/54633	43
Vcan+ LM	GO:0045089	positive regulation of innate immune response	85/2368	138/5260	5.38775e-05	0.0187367	0.0180206	637515/56644/59079/14479/14963/68077/384309/73914/22596/12362/15040/16362/56619/327957/83490/12363/170744/56174/24088/14375/23960/102626/21898/14469/224938/54483/228607/12475/231798/19090/246746/22038/64685/80912/12229/20850/268973/12524/216869/234779/53791/19106/17874/15950/214763/12491/21899/80285/71956/11774/21897/13211/22230/20963/57783/21929/434341/71481/245945/71268/18607/74998/54131/14468/…	85
Vcan+ LM	GO:0051253	negative regulation of RNA metabolic process	254/2368	474/5260	5.4067e-05	0.0187367	0.0180206	68077/192119/12609/56449/235441/20181/16978/22596/56338/381695/17938/16362/234135/68606/71175/14375/17248/15468/56381/57317/21426/214899/75339/13017/212943/18795/22632/17191/81703/15259/68052/110954/218214/19255/11991/54401/12265/94246/18747/71375/20677/18193/77305/18173/73086/207165/231986/17126/192176/75420/22294/59057/67154/73158/328572/16201/217864/228913/77128/100715/66855/56469/116848/11622…	254
Vcan+ LM	GO:0002224	toll-like receptor signaling pathway	26/2368	33/5260	7.56758e-05	0.0240397	0.0231209	73914/16362/327957/83490/170744/24088/102626/21898/231798/246746/12524/216869/234779/53791/17874/12491/21899/11774/21897/57783/71268/18607/74998/54131/110651/22031	26
Vcan+ LM	GO:0032481	positive regulation of type I interferon production	27/2368	35/5260	0.000105839	0.0310353	0.0298493	215243/384309/16362/170744/24088/14433/23960/21898/20846/228607/12475/234779/21353/17874/72162/214763/71956/235626/13211/20963/15975/54131/66878/100038882/22031/19247/54633	27
Vcan+ LM	GO:0032479	regulation of type I interferon production	41/2368	59/5260	0.000117079	0.0318789	0.0306606	215243/214158/384309/16362/170744/24088/14433/23960/21898/19696/22632/20846/228607/12475/64685/327959/67526/19720/234779/21353/17874/72162/214763/71956/235626/12914/13211/22230/19043/20963/15975/54131/217365/66878/55932/108086/100038882/171285/22031/19247/54633	41
Vcan+ LM	GO:0045088	regulation of innate immune response	105/2368	179/5260	0.000133072	0.0337319	0.0324427	637515/56644/59079/14479/14963/68077/384309/73914/14191/22596/12362/66222/15040/16362/56619/327957/56417/83490/12363/170744/56174/24088/17916/14375/547253/23960/56045/102626/20847/21898/17969/14469/19255/224938/54483/228607/12475/231798/19090/246746/22038/64685/80912/12229/20850/20723/67526/268973/12524/216869/234779/53791/19106/17874/15950/214763/12491/21899/80285/12768/18983/71956/11774/21897/1…	105
Vcan+ LM	GO:0032620	interleukin-17 production	18/2368	21/5260	0.000141582	0.0337319	0.0324427	24088/16452/21898/50931/12229/15064/19122/17874/105855/70790/54721/22724/332579/74048/16168/21803/80385/16173	18
Vcan+ LM	GO:0007259	receptor signaling pathway via JAK-STAT	43/2368	63/5260	0.000153792	0.0344857	0.0331677	18613/19264/16362/547253/15468/16452/13078/20847/14360/19255/20846/16154/328572/56469/20852/20850/19229/16923/80285/16194/18983/217039/15163/15975/16453/54721/20848/52615/21937/16195/17096/55932/15499/16168/22083/20851/107566/18128/58523/76303/15239/103136/16173	43
Vcan+ LM	GO:0097696	receptor signaling pathway via STAT	44/2368	65/5260	0.000173749	0.0367962	0.0353899	18613/19264/16362/547253/15468/16452/13078/20847/14360/19255/20846/16154/328572/56469/20852/20850/19229/16923/80285/16194/18983/217039/15163/15975/16453/54721/20848/52615/21937/16195/17096/55932/15499/16168/21803/22083/20851/107566/18128/58523/76303/15239/103136/16173	44
Vcan+ LM	GO:0010648	negative regulation of cell communication	251/2368	475/5260	0.000203432	0.0371733	0.0357527	193385/320129/59079/66725/110355/18222/14479/75767/21648/17221/20660/68077/14694/56449/73914/11920/17948/672511/14870/238384/19264/16362/22070/56417/83490/547253/23960/29813/17248/56045/20847/14360/21898/68339/20340/12122/19211/18751/19267/378425/15259/67603/19255/56398/266692/216080/65964/20846/54401/12633/229473/54483/58231/94246/18747/17826/246746/16848/74256/64685/77128/11538/12421/17169/6219…	251
Vcan+ LM	GO:0007260	tyrosine phosphorylation of STAT protein	21/2368	26/5260	0.000204785	0.0371733	0.0357527	18613/16362/547253/15468/16452/14360/19255/80285/16194/18983/217039/15163/52615/21937/16195/17096/15499/16168/107566/76303/16173	21
Vcan+ LM	GO:0042509	regulation of tyrosine phosphorylation of STAT protein	21/2368	26/5260	0.000204785	0.0371733	0.0357527	18613/16362/547253/15468/16452/14360/19255/80285/16194/18983/217039/15163/52615/21937/16195/17096/15499/16168/107566/76303/16173	21
Vcan+ LM	GO:0002833	positive regulation of response to biotic stimulus	87/2368	146/5260	0.000236175	0.040187	0.0386512	637515/56644/59079/14479/14963/68077/384309/73914/22596/12362/15040/16362/56619/327957/83490/12363/170744/56174/24088/14375/23960/102626/21898/14469/224938/54483/228607/12475/231798/19090/246746/22038/64685/80912/12229/20850/15064/268973/12524/216869/234779/53791/19106/17874/15950/214763/12491/21899/80285/71956/11774/21897/13211/22230/20963/57783/21929/434341/71481/19376/245945/71268/18607/74998/…	87
Vcan+ LM	GO:0023057	negative regulation of signaling	251/2368	476/5260	0.000242471	0.040187	0.0386512	193385/320129/59079/66725/110355/18222/14479/75767/21648/17221/20660/68077/14694/56449/73914/11920/17948/672511/14870/238384/19264/16362/22070/56417/83490/547253/23960/29813/17248/56045/20847/14360/21898/68339/20340/12122/19211/18751/19267/378425/15259/67603/19255/56398/266692/216080/65964/20846/54401/12633/229473/54483/58231/94246/18747/17826/246746/16848/74256/64685/77128/11538/12421/17169/6219…	251
Vcan+ LM	GO:0042098	T cell proliferation	61/2368	97/5260	0.000267463	0.0415483	0.0399604	193385/24099/14963/17221/12504/13136/21938/12493/15040/16414/76088/19264/16362/16408/12479/230979/16452/14360/12122/20737/19211/229473/11629/18173/78317/20850/68767/20663/12524/19122/94176/240354/80795/105855/65113/12505/16952/12767/20963/74131/12053/22084/16453/54721/20662/22724/381305/16195/17698/12445/20230/74048/330817/16168/21803/171285/320484/20851/17120/13383/16173	61
Vcan+ LM	GO:0032660	regulation of interleukin-17 production	17/2368	20/5260	0.000272484	0.0415483	0.0399604	24088/16452/21898/50931/12229/19122/17874/105855/70790/54721/22724/332579/74048/16168/21803/80385/16173	17
Vcan+ LM	GO:0051092	positive regulation of NF-kappaB transcription factor activity	39/2368	57/5260	0.00028697	0.0420742	0.0404662	56644/108116/214158/73914/16978/16414/24088/21898/18751/12633/73086/57321/67154/328572/74735/268973/234779/93679/19106/17874/240354/12491/21899/14489/14252/13211/66597/16969/20848/71268/111173/332579/16800/24105/11757/16653/21803/216799/16173	39
Vcan+ LM	GO:0016441	post-transcriptional gene silencing	25/2368	33/5260	0.000317435	0.0448172	0.0431044	192119/56417/213988/78455/13046/76850/236511/80912/67923/14359/53424/13211/214150/234594/66874/20848/227331/21843/26987/239528/17257/21803/68092/14265/268721	25
Vcan+ LM	GO:0050730	regulation of peptidyl-tyrosine phosphorylation	58/2368	92/5260	0.000342122	0.0465774	0.0447974	18613/56644/232801/12504/16414/19264/16362/230979/547253/15468/16452/14360/21898/19255/12182/11538/51789/19229/19164/216869/234779/224105/19122/78757/11804/12505/12491/80285/50754/16194/18983/217039/15163/20963/15975/67742/20354/105352/52615/21937/28084/16195/195018/16402/16800/17096/15499/16168/24056/18003/17975/29875/21803/66610/19247/107566/76303/16173	58
Vcan+ LM	GO:0045892	negative regulation of DNA-templated transcription	222/2368	419/5260	0.000395889	0.0498045	0.0479011	68077/192119/12609/56449/235441/20181/16978/22596/56338/381695/17938/16362/234135/68606/71175/14375/17248/15468/56381/21426/214899/75339/13017/18795/22632/17191/81703/15259/110954/218214/19255/54401/12265/94246/18747/71375/20677/18193/77305/73086/207165/231986/17126/192176/22294/59057/67154/328572/16201/217864/228913/77128/66855/56469/116848/11622/20852/22778/21428/72068/19164/19720/66935/14011/2…	222
Vcan+ LM	GO:1902679	negative regulation of RNA biosynthetic process	222/2368	419/5260	0.000395889	0.0498045	0.0479011	68077/192119/12609/56449/235441/20181/16978/22596/56338/381695/17938/16362/234135/68606/71175/14375/17248/15468/56381/21426/214899/75339/13017/18795/22632/17191/81703/15259/110954/218214/19255/54401/12265/94246/18747/71375/20677/18193/77305/73086/207165/231986/17126/192176/22294/59057/67154/328572/16201/217864/228913/77128/66855/56469/116848/11622/20852/22778/21428/72068/19164/19720/66935/14011/2…	222
Vcan+ LM	GO:0009968	negative regulation of signal transduction	236/2368	448/5260	0.000405938	0.0498045	0.0479011	193385/320129/59079/66725/110355/18222/14479/21648/17221/20660/68077/14694/56449/73914/11920/17948/672511/14870/238384/19264/16362/22070/56417/83490/547253/23960/29813/17248/56045/20847/14360/21898/68339/20340/12122/19211/18751/19267/378425/15259/67603/19255/56398/266692/216080/65964/20846/54401/12633/229473/54483/58231/94246/18747/17826/246746/16848/74256/64685/77128/12421/17169/621976/109815/66…	236
Vcan+ LM	GO:0050776	regulation of immune response	197/2368	368/5260	0.000418086	0.0498045	0.0479011	14134/637515/56644/59079/378460/232790/73205/14479/24099/11537/14963/17221/14293/68077/14190/12504/384309/73914/14191/13136/21938/20911/22376/22596/12362/66222/12493/15040/23880/16414/100504404/12010/19264/16362/56619/327957/56417/83490/12479/12363/170744/56174/24088/230979/17916/14375/547253/23960/230787/246177/56045/16452/102626/20847/14360/21898/17969/14469/23900/20737/19211/50931/18751/19255/…	197
Spp1+ LM	GO:0016477	cell migration	79/374	494/5260	6.89022e-13	1.40306e-09	1.05007e-09	93695/12527/12512/20750/16854/83433/66102/16905/11433/27226/19141/11674/11816/53378/11745/14268/18187/19261/15212/20971/17387/17319/12267/18081/21812/11853/16419/18643/12317/18438/13601/20397/268373/16410/15368/18858/16971/12028/29876/192662/319939/11852/12505/14673/26362/16000/12387/217303/16411/14645/12774/68585/107702/11843/15894/328365/12273/14828/22388/52014/14751/20656/14674/11502/16952/264…	79
Spp1+ LM	GO:0030334	regulation of cell migration	62/374	339/5260	8.51889e-13	1.40306e-09	1.05007e-09	93695/12527/12512/16854/83433/66102/16905/11433/27226/19141/11674/11816/53378/11745/14268/20971/17387/17319/12267/18081/21812/11853/18643/12317/18438/13601/16410/15368/16971/29876/192662/11852/14673/16000/217303/16411/14645/12774/68585/15894/12273/14828/52014/14751/20656/14674/11502/16952/26417/11501/103742/14026/11491/72349/170756/17524/14747/23790/20909/18024/109934/72674	62
Spp1+ LM	GO:2000145	regulation of cell motility	63/374	355/5260	2.22192e-12	2.00952e-09	1.50395e-09	93695/12527/12512/16854/83433/66102/16905/11747/11433/27226/19141/11674/11816/53378/11745/14268/20971/17387/17319/12267/18081/21812/11853/18643/12317/18438/13601/16410/15368/16971/29876/192662/11852/14673/16000/217303/16411/14645/12774/68585/15894/12273/14828/52014/14751/20656/14674/11502/16952/26417/11501/103742/14026/11491/72349/170756/17524/14747/23790/20909/18024/109934/72674	63
Spp1+ LM	GO:0019725	cellular homeostasis	57/374	303/5260	2.44022e-12	2.00952e-09	1.50395e-09	14319/14325/20750/83433/18477/433375/22166/21817/11927/16534/11674/13057/11816/11307/15212/66162/66144/17748/12313/66335/66290/11964/16410/54411/50493/22228/56455/15368/16971/20393/12028/29876/11973/54683/19349/16000/18173/14645/12774/11933/68585/15894/12315/20656/14782/73834/11928/26417/74096/70495/66168/170756/20909/21672/20320/18024/66383	57
Spp1+ LM	GO:0040012	regulation of locomotion	63/374	366/5260	9.06593e-12	5.97264e-09	4.46998e-09	93695/12527/12512/16854/83433/66102/16905/11747/11433/27226/19141/11674/11816/53378/11745/14268/20971/17387/17319/12267/18081/21812/11853/18643/12317/18438/13601/16410/15368/16971/29876/192662/11852/14673/16000/217303/16411/14645/12774/68585/15894/12273/14828/52014/14751/20656/14674/11502/16952/26417/11501/103742/14026/11491/72349/170756/17524/14747/23790/20909/18024/109934/72674	63
Spp1+ LM	GO:0040011	locomotion	68/374	418/5260	1.7664e-11	9.69751e-09	7.25772e-09	93695/12527/12512/20750/16854/83433/66102/16905/11747/11433/27226/19141/11674/11816/53378/11745/14268/18187/20971/17387/17319/12267/18081/21812/11853/18643/12317/18438/13601/268373/16410/15368/16971/29876/192662/11852/14673/16000/217303/16411/14645/12774/68585/15894/12273/14828/22388/52014/14751/20656/14674/11502/16952/26417/11501/103742/14026/11491/67759/72349/170756/17524/14747/23790/20909/1802…	68
Spp1+ LM	GO:0048878	chemical homeostasis	56/374	345/5260	1.58178e-09	7.28184e-07	5.4498e-07	14319/14325/20750/83433/16592/16956/433375/16889/21817/11927/13057/11816/11307/67963/15212/66162/11303/17748/12313/20652/18145/66290/11964/16410/54411/22228/56455/15368/16971/20393/12028/29876/19349/16000/18173/14645/12774/11933/68585/15894/12315/52014/14751/20656/11928/26417/74096/70495/66168/12606/170756/20909/20320/66383/72674/26889	56
Spp1+ LM	GO:0055085	transmembrane transport	56/374	346/5260	1.76851e-09	7.28184e-07	5.4498e-07	12512/83433/16592/11927/16534/13057/11307/11303/13040/114143/66144/20335/17254/11974/56857/18438/12313/73822/66335/66290/21366/11964/16410/20193/54411/22629/22228/12856/12028/29876/12491/11973/170706/16000/18173/67067/55951/12774/11933/22334/14828/12315/73834/11928/74096/70495/65221/30791/94280/170756/215113/22630/18024/22333/66383/26889	56
Spp1+ LM	GO:0006954	inflammatory response	49/374	286/5260	2.99418e-09	1.09587e-06	8.2016e-07	83433/16956/12514/16889/11433/27226/18807/13057/11816/14268/19261/76192/17319/12267/18081/13040/13601/16852/15481/16410/15368/18858/16971/57914/210029/12491/12505/26362/16000/18173/217303/12774/12702/231871/68585/15894/12273/56334/16952/11501/12606/11491/67759/59027/14747/21672/18024/17164/109934	49
Spp1+ LM	GO:0006811	monoatomic ion transport	48/374	284/5260	7.02962e-09	2.29018e-06	1.71399e-06	12512/14319/16854/83433/11927/16534/13057/12523/67739/13040/114143/66144/11974/18438/12313/66335/66290/21366/11964/16410/20193/54411/22629/20393/12856/12028/29876/11973/170706/16000/18173/12387/217303/12774/11933/22334/15894/12315/73834/11928/74096/70495/30791/94280/170756/22630/22333/66383	48
Spp1+ LM	GO:0030335	positive regulation of cell migration	40/374	214/5260	7.64784e-09	2.29018e-06	1.71399e-06	93695/16854/83433/66102/11433/27226/19141/11674/53378/11745/14268/17387/12267/21812/11853/18643/12317/18438/16410/15368/16971/11852/16000/16411/68585/15894/12273/14828/52014/14751/20656/11502/16952/26417/11501/103742/11491/14747/20909/18024	40
Spp1+ LM	GO:0055082	intracellular chemical homeostasis	44/374	256/5260	1.89186e-08	4.68518e-06	3.50644e-06	14319/14325/20750/83433/433375/21817/11927/13057/11816/11307/15212/66162/17748/12313/66290/11964/16410/54411/22228/56455/15368/16971/20393/12028/29876/19349/16000/18173/14645/12774/11933/68585/15894/12315/20656/11928/26417/74096/70495/66168/170756/20909/20320/66383	44
Spp1+ LM	GO:1905521	regulation of macrophage migration	11/374	20/5260	1.90706e-08	4.68518e-06	3.50644e-06	12527/83433/17387/17319/12267/18438/68585/12273/26417/14747/109934	11
Spp1+ LM	GO:2000147	positive regulation of cell motility	40/374	221/5260	1.99127e-08	4.68518e-06	3.50644e-06	93695/16854/83433/66102/11433/27226/19141/11674/53378/11745/14268/17387/12267/21812/11853/18643/12317/18438/16410/15368/16971/11852/16000/16411/68585/15894/12273/14828/52014/14751/20656/11502/16952/26417/11501/103742/11491/14747/20909/18024	40
Spp1+ LM	GO:0097401	synaptic vesicle lumen acidification	8/374	10/5260	2.41187e-08	4.97363e-06	3.72231e-06	66144/66335/66290/11964/54411/11973/73834/70495	8
Spp1+ LM	GO:0002685	regulation of leukocyte migration	24/374	95/5260	2.41585e-08	4.97363e-06	3.72231e-06	12527/16854/83433/27226/19141/17387/17319/12267/18081/12317/18438/13601/217303/68585/15894/12273/16952/26417/11501/11491/170756/17524/14747/109934	24
Spp1+ LM	GO:0040017	positive regulation of locomotion	40/374	224/5260	2.95544e-08	5.39792e-06	4.03986e-06	93695/16854/83433/66102/11433/27226/19141/11674/53378/11745/14268/17387/12267/21812/11853/18643/12317/18438/16410/15368/16971/11852/16000/16411/68585/15894/12273/14828/52014/14751/20656/11502/16952/26417/11501/103742/11491/14747/20909/18024	40
Spp1+ LM	GO:0006812	monoatomic cation transport	43/374	251/5260	3.08092e-08	5.39792e-06	4.03986e-06	12512/14319/16854/83433/11927/16534/13057/12523/67739/13040/114143/66144/11974/18438/12313/66335/66290/21366/11964/16410/20193/54411/22629/20393/12856/12028/11973/170706/16000/18173/12387/12774/11933/15894/12315/73834/11928/74096/70495/30791/170756/22333/66383	43
Spp1+ LM	GO:0034220	monoatomic ion transmembrane transport	38/374	207/5260	3.11356e-08	5.39792e-06	4.03986e-06	12512/83433/11927/16534/13057/13040/114143/66144/11974/18438/12313/66335/66290/21366/11964/16410/20193/54411/22629/12856/12028/29876/11973/170706/18173/12774/11933/22334/12315/73834/11928/74096/70495/30791/170756/22630/22333/66383	38
Spp1+ LM	GO:0035239	tube morphogenesis	43/374	252/5260	3.47775e-08	5.72785e-06	4.28678e-06	16854/64138/21817/11816/11745/14268/18187/12306/18746/20971/17387/12267/18081/21812/18643/13601/20397/16410/20193/21815/15368/16971/16790/12028/29876/11852/12505/16000/12387/16411/56044/14645/68585/107702/328365/12273/56334/52014/14674/16952/11501/18176/18024	43
Spp1+ LM	GO:1905517	macrophage migration	13/374	30/5260	3.81079e-08	5.97749e-06	4.47361e-06	12527/16854/83433/17387/17319/12267/18081/18438/68585/12273/26417/14747/109934	13
Spp1+ LM	GO:0048646	anatomical structure formation involved in morphogenesis	51/374	331/5260	5.61559e-08	8.14795e-06	6.09801e-06	12527/16854/83433/19156/21817/11745/14268/18187/12306/18746/20971/12267/18081/80752/21812/18643/13601/16410/20193/21815/50493/15368/18858/16790/29876/12491/11852/12505/12508/12387/16411/56044/14645/68585/107702/12273/16658/22388/56334/52014/14751/14674/20482/11502/16952/26417/11501/11491/18176/109711/18024	51
Spp1+ LM	GO:0048771	tissue remodeling	19/374	65/5260	5.75785e-08	8.14795e-06	6.09801e-06	93695/20750/16889/21817/11433/83924/17387/13040/16410/16971/12028/319939/26362/19349/16000/12387/69660/11501/109934	19
Spp1+ LM	GO:0001667	ameboidal-type cell migration	32/374	161/5260	5.93657e-08	8.14795e-06	6.09801e-06	12512/19141/11816/11745/14268/18187/20971/21812/18643/12317/18438/20397/16410/15368/18858/319939/11852/14673/16000/14645/68585/52014/14751/14674/11502/16952/11501/14026/11491/23790/18024/72674	32
Spp1+ LM	GO:0140352	export from cell	48/374	304/5260	6.64902e-08	8.65299e-06	6.47598e-06	20750/16854/83433/19156/21817/11747/16534/16783/11816/11307/53378/11745/12523/12306/20971/17319/11303/20972/268373/22228/56455/15368/16971/64540/26362/19349/16000/217303/56044/14645/67166/11933/68585/68581/56334/66191/17113/11502/16952/11928/94245/170756/11769/20909/108124/109934/56743/67267	48
Spp1+ LM	GO:0098655	monoatomic cation transmembrane transport	35/374	187/5260	6.82992e-08	8.65299e-06	6.47598e-06	12512/83433/11927/16534/13057/13040/114143/66144/11974/18438/12313/66335/66290/21366/11964/16410/20193/54411/22629/12856/12028/11973/170706/18173/12774/11933/12315/73834/11928/74096/70495/30791/170756/22333/66383	35
Spp1+ LM	GO:0046903	secretion	49/374	316/5260	8.6087e-08	1.05026e-05	7.86026e-06	20750/16854/83433/19156/21817/11747/16534/16783/13057/11816/11307/53378/11745/12523/12306/18102/20971/17319/11303/20972/11821/268373/22228/56455/15368/16971/26362/19349/16000/217303/56044/14645/67166/68585/68581/67443/56334/66191/17113/11502/16952/94245/170756/11769/20909/108124/109934/56743/67267	49
Spp1+ LM	GO:0030301	cholesterol transport	14/374	37/5260	8.96839e-08	1.05507e-05	7.89623e-06	83433/16889/11816/11307/67963/12306/11303/20652/18145/16971/12491/20288/67166/52014	14
Spp1+ LM	GO:0035295	tube development	49/374	318/5260	1.05549e-07	1.19889e-05	8.97263e-06	20750/16854/64138/16889/21817/11816/11745/14268/18187/12306/18746/20971/17387/12267/18081/21812/18643/13601/20397/16410/20193/21815/15368/16971/16790/12028/29876/319939/11852/12505/16000/12387/16411/56044/14645/68585/107702/328365/12273/56334/52014/14674/16952/26417/11501/70495/12606/18176/18024	49
Spp1+ LM	GO:0019915	lipid storage	15/374	43/5260	1.09323e-07	1.20037e-05	8.98366e-06	83433/16956/16889/11816/11307/11520/67963/15212/15211/20652/18145/16410/14667/12491/20288	15
Spp1+ LM	GO:0098662	inorganic cation transmembrane transport	34/374	183/5260	1.28265e-07	1.31388e-05	9.83325e-06	12512/83433/11927/16534/13057/114143/66144/11974/18438/12313/66335/66290/21366/11964/16410/20193/54411/22629/12856/12028/11973/170706/18173/12774/11933/12315/73834/11928/74096/70495/30791/170756/22333/66383	34
Spp1+ LM	GO:0015918	sterol transport	14/374	38/5260	1.32938e-07	1.31388e-05	9.83325e-06	83433/16889/11816/11307/67963/12306/11303/20652/18145/16971/12491/20288/67166/52014	14
Spp1+ LM	GO:0098660	inorganic ion transmembrane transport	35/374	192/5260	1.35675e-07	1.31388e-05	9.83325e-06	12512/83433/11927/16534/13057/114143/66144/11974/56857/18438/12313/66335/66290/21366/11964/16410/20193/54411/22629/12856/12028/11973/170706/18173/12774/11933/12315/73834/11928/74096/70495/30791/170756/22333/66383	35
Spp1+ LM	GO:0010876	lipid localization	29/374	142/5260	1.37853e-07	1.31388e-05	9.83325e-06	20750/83433/16592/16956/19156/16889/16534/11816/11307/11520/67963/12306/15212/15211/17319/11303/20652/18145/16410/16971/14667/12491/20288/67166/18738/52014/16952/56356/12492	29
Spp1+ LM	GO:0015850	organic hydroxy compound transport	20/374	75/5260	1.39605e-07	1.31388e-05	9.83325e-06	20750/16854/83433/16889/21817/11816/11307/67963/12306/11303/20652/18145/16971/12491/20288/217303/67166/68585/52014/94245	20
Spp1+ LM	GO:1902600	proton transmembrane transport	13/374	33/5260	1.49723e-07	1.36389e-05	1.02075e-05	114143/66144/11974/66335/66290/11964/54411/12856/11973/73834/11928/74096/70495	13
Spp1+ LM	GO:0006869	lipid transport	26/374	119/5260	1.53199e-07	1.36389e-05	1.02075e-05	20750/83433/16592/19156/16889/16534/11816/11307/11520/67963/12306/17319/11303/20652/18145/16410/16971/14667/12491/20288/67166/18738/52014/16952/56356/12492	26
Spp1+ LM	GO:0030003	intracellular monoatomic cation homeostasis	33/374	176/5260	1.58375e-07	1.37287e-05	1.02747e-05	14319/14325/20750/433375/21817/11927/13057/11816/15212/66162/17748/12313/66290/11964/16410/54411/15368/20393/12028/29876/19349/18173/12774/11933/12315/11928/26417/74096/70495/66168/170756/20320/66383	33
Spp1+ LM	GO:0097529	myeloid leukocyte migration	23/374	97/5260	1.69209e-07	1.42917e-05	1.0696e-05	12527/20750/16854/83433/27226/19141/19261/17387/17319/12267/18081/18438/268373/217303/68585/12273/22388/16952/26417/11501/17524/14747/109934	23
Spp1+ LM	GO:1905523	positive regulation of macrophage migration	8/374	12/5260	2.33507e-07	1.92293e-05	1.43914e-05	83433/17387/12267/18438/68585/12273/26417/14747	8
Spp1+ LM	GO:0055080	monoatomic cation homeostasis	34/374	189/5260	2.88129e-07	2.31487e-05	1.73247e-05	14319/14325/20750/433375/21817/11927/13057/11816/15212/66162/17748/12313/66290/11964/16410/54411/15368/20393/12028/29876/19349/18173/12774/11933/12315/20656/11928/26417/74096/70495/66168/170756/20320/66383	34
Spp1+ LM	GO:0032940	secretion by cell	45/374	290/5260	3.0108e-07	2.35628e-05	1.76346e-05	20750/16854/83433/19156/21817/11747/16534/16783/11816/11307/53378/11745/12523/12306/20971/17319/11303/20972/268373/22228/56455/15368/16971/26362/19349/16000/217303/56044/14645/67166/68585/68581/56334/66191/17113/11502/16952/94245/170756/11769/20909/108124/109934/56743/67267	45
Spp1+ LM	GO:0051235	maintenance of location	28/374	139/5260	3.09176e-07	2.35628e-05	1.76346e-05	14319/14325/83433/16956/16889/22166/13057/11816/11307/11520/67963/15212/15211/18643/12313/20652/18145/16410/14667/12028/12491/20288/12774/14828/12315/56334/227753/170756	28
Spp1+ LM	GO:0006873	intracellular monoatomic ion homeostasis	33/374	181/5260	3.14742e-07	2.35628e-05	1.76346e-05	14319/14325/20750/433375/21817/11927/13057/11816/15212/66162/17748/12313/66290/11964/16410/54411/15368/20393/12028/29876/19349/18173/12774/11933/12315/11928/26417/74096/70495/66168/170756/20320/66383	33
Spp1+ LM	GO:0097006	regulation of plasma lipoprotein particle levels	11/374	25/5260	3.65216e-07	2.61526e-05	1.95729e-05	83433/16956/16889/27226/11816/11307/12306/11303/20652/12491/20288	11
Spp1+ LM	GO:0098754	detoxification	11/374	25/5260	3.65216e-07	2.61526e-05	1.95729e-05	18477/22166/58810/13885/17748/12491/18173/20656/14782/21672/18024	11
Spp1+ LM	GO:0043066	negative regulation of apoptotic process	54/374	381/5260	3.8242e-07	2.6802e-05	2.00589e-05	20750/16854/83433/16905/19141/11927/58810/11816/14268/14630/17319/21812/69202/17748/18145/268373/16410/276770/12575/22629/22228/15368/16971/13135/20393/12028/15516/12505/67693/18793/26362/54683/16000/12387/18984/12774/69660/11843/22334/15894/12273/14828/12044/14751/20656/11501/103742/66168/11491/67579/21672/18024/22333/26889	54
Spp1+ LM	GO:0050801	monoatomic ion homeostasis	34/374	192/5260	4.25059e-07	2.91697e-05	2.18309e-05	14319/14325/20750/433375/21817/11927/13057/11816/15212/66162/17748/12313/66290/11964/16410/54411/15368/20393/12028/29876/19349/18173/12774/11933/12315/20656/11928/26417/74096/70495/66168/170756/20320/66383	34
Spp1+ LM	GO:0050900	leukocyte migration	29/374	150/5260	4.73024e-07	3.11634e-05	2.3323e-05	12527/20750/16854/83433/66102/27226/19141/19261/17387/17319/12267/18081/12317/18438/13601/268373/217303/68585/15894/12273/22388/16952/26417/11501/11491/170756/17524/14747/109934	29
Spp1+ LM	GO:0043069	negative regulation of programmed cell death	55/374	394/5260	4.88787e-07	3.11634e-05	2.3323e-05	20750/16854/83433/16905/19141/11927/58810/11816/14268/14630/17319/21812/69202/17748/18145/625249/268373/16410/276770/12575/22629/22228/15368/16971/13135/20393/12028/15516/12505/67693/18793/26362/54683/16000/12387/18984/12774/69660/11843/22334/15894/12273/14828/12044/14751/20656/11501/103742/66168/11491/67579/21672/18024/22333/26889	55
Spp1+ LM	GO:0006935	chemotaxis	28/374	142/5260	4.91953e-07	3.11634e-05	2.3323e-05	20750/16854/83433/66102/27226/19141/14268/18187/17319/12267/18081/12317/18438/268373/16410/16971/12774/12273/16952/26417/11501/11491/67759/72349/170756/17524/14747/20909	28
Spp1+ LM	GO:0042330	taxis	28/374	142/5260	4.91953e-07	3.11634e-05	2.3323e-05	20750/16854/83433/66102/27226/19141/14268/18187/17319/12267/18081/12317/18438/268373/16410/16971/12774/12273/16952/26417/11501/11491/67759/72349/170756/17524/14747/20909	28
Spp1+ LM	GO:0010878	cholesterol storage	8/374	13/5260	5.6961e-07	3.47462e-05	2.60044e-05	83433/16956/16889/67963/20652/18145/12491/20288	8
Spp1+ LM	GO:0016188	synaptic vesicle maturation	8/374	13/5260	5.6961e-07	3.47462e-05	2.60044e-05	66144/66335/66290/11964/54411/11973/73834/70495	8
Spp1+ LM	GO:0033344	cholesterol efflux	9/374	17/5260	6.15994e-07	3.68925e-05	2.76107e-05	83433/16889/11816/11307/67963/11303/20652/18145/16971	9
Spp1+ LM	GO:0010632	regulation of epithelial cell migration	21/374	89/5260	6.44147e-07	3.78897e-05	2.8357e-05	12512/19141/11816/11745/18643/12317/18438/15368/11852/16000/14645/68585/52014/14751/11502/16952/14026/11491/23790/18024/72674	21
Spp1+ LM	GO:0001944	vasculature development	38/374	232/5260	6.84592e-07	3.84016e-05	2.87402e-05	16854/16889/11816/11745/14268/18187/12306/18746/12267/18081/21812/13601/20397/16410/20193/15368/16971/16790/12028/29876/11852/16000/12387/16411/14645/12702/68585/107702/328365/12273/56334/52014/20656/14674/16952/11501/18176/18024	38
Spp1+ LM	GO:0010631	epithelial cell migration	25/374	120/5260	6.99483e-07	3.84016e-05	2.87402e-05	12512/19141/11816/11745/21812/18643/12317/18438/16410/15368/319939/11852/16000/14645/68585/52014/14751/11502/16952/11501/14026/11491/23790/18024/72674	25
Spp1+ LM	GO:0090130	tissue migration	25/374	120/5260	6.99483e-07	3.84016e-05	2.87402e-05	12512/19141/11816/11745/21812/18643/12317/18438/16410/15368/319939/11852/16000/14645/68585/52014/14751/11502/16952/11501/14026/11491/23790/18024/72674	25
Spp1+ LM	GO:0090132	epithelium migration	25/374	120/5260	6.99483e-07	3.84016e-05	2.87402e-05	12512/19141/11816/11745/21812/18643/12317/18438/16410/15368/319939/11852/16000/14645/68585/52014/14751/11502/16952/11501/14026/11491/23790/18024/72674	25
Spp1+ LM	GO:0048514	blood vessel morphogenesis	33/374	188/5260	7.82125e-07	4.22348e-05	3.16089e-05	16854/11816/11745/14268/18187/12306/18746/12267/18081/21812/13601/20397/16410/20193/15368/16971/16790/12028/29876/11852/12387/16411/14645/68585/107702/328365/12273/52014/14674/16952/11501/18176/18024	33
Spp1+ LM	GO:0001568	blood vessel development	36/374	216/5260	8.91868e-07	4.73841e-05	3.54627e-05	16854/16889/11816/11745/14268/18187/12306/18746/12267/18081/21812/13601/20397/16410/20193/15368/16971/16790/12028/29876/11852/12387/16411/14645/12702/68585/107702/328365/12273/56334/52014/14674/16952/11501/18176/18024	36
Spp1+ LM	GO:0098657	import into cell	47/374	325/5260	1.33273e-06	6.96828e-05	5.21513e-05	12527/12512/16854/83433/433375/16889/66102/21817/13057/11816/53378/11745/19261/12306/18102/11303/17254/12317/18145/21366/16410/16971/12491/12505/20288/26362/19349/18173/217303/56044/67166/11933/12330/11777/227753/16952/11928/26417/65221/94245/215113/23790/12492/17164/109934/66383/26889	47
Spp1+ LM	GO:0007204	positive regulation of cytosolic calcium ion concentration	14/374	45/5260	1.44649e-06	7.24215e-05	5.4201e-05	12267/18438/16410/276770/16971/12028/12491/12774/12273/14674/14688/23833/14747/20320	14
Spp1+ LM	GO:0097237	cellular response to toxic substance	10/374	23/5260	1.45107e-06	7.24215e-05	5.4201e-05	18477/22166/58810/13885/12491/18173/20656/14782/21672/18024	10
Spp1+ LM	GO:1990748	cellular detoxification	10/374	23/5260	1.45107e-06	7.24215e-05	5.4201e-05	18477/22166/58810/13885/12491/18173/20656/14782/21672/18024	10
Spp1+ LM	GO:0032101	regulation of response to external stimulus	53/374	388/5260	1.61859e-06	7.95767e-05	5.9556e-05	12527/83433/16956/11747/11433/27226/19141/16783/13057/11816/14268/19261/12523/12306/76192/17319/12267/18081/13040/12317/18438/16852/15481/18858/16971/210029/12028/12491/12505/56620/18793/16000/217303/12774/12702/231871/68585/12273/16952/26417/11501/65221/12606/11491/72349/170756/17524/14747/20909/21672/18024/17164/109934	53
Spp1+ LM	GO:0001775	cell activation	59/374	452/5260	1.79692e-06	8.61306e-05	6.4461e-05	93695/12527/16854/83433/18477/19156/16889/17085/17474/83924/16783/11816/11745/14268/19261/13039/12523/20971/17387/17319/12522/16852/268373/16410/12575/15368/16971/57914/12028/17060/21985/12505/26362/16000/18173/12387/217303/15894/328365/12273/16658/14674/227753/11502/217203/16952/11501/217304/67199/56438/14026/12606/11491/72349/59027/20909/21672/109934/56743	59
Spp1+ LM	GO:0010035	response to inorganic substance	31/374	177/5260	1.80419e-06	8.61306e-05	6.4461e-05	18477/22166/11747/19141/14268/19261/17748/18438/12313/12925/18145/16410/22228/15368/29876/12491/11852/26362/18173/12315/14590/20656/227753/11502/16952/26417/74096/12606/269523/21672/18024	31
Spp1+ LM	GO:0051241	negative regulation of multicellular organismal process	50/374	359/5260	1.85974e-06	8.75141e-05	6.54965e-05	93695/12527/12512/16854/83433/16905/11747/11433/19141/83924/13057/11816/14268/19261/12523/12306/11746/18102/20971/12522/21812/12317/18438/13601/22629/15368/12505/18793/26362/16000/18173/12387/217303/12774/68585/16658/16952/11928/19744/56438/14026/12606/11491/72349/14747/23790/21672/20320/109934/72674	50
Spp1+ LM	GO:0009636	response to toxic substance	13/374	40/5260	1.98467e-06	9.20776e-05	6.89118e-05	18477/22166/58810/13885/17748/12028/12491/18173/20656/14782/26417/21672/18024	13
Spp1+ LM	GO:0009611	response to wounding	29/374	162/5260	2.49273e-06	0.000113215	8.47315e-05	12527/83433/11747/11816/14268/12306/20971/18438/268373/226101/12575/15368/16971/12028/12491/12505/18793/26362/16000/18173/67166/20656/14674/16952/14026/11491/94245/21672/18024	29
Spp1+ LM	GO:0051046	regulation of secretion	35/374	216/5260	2.50902e-06	0.000113215	8.47315e-05	20750/16854/83433/11747/16534/16783/13057/11816/11307/53378/12523/12306/20971/17319/268373/22228/56455/15368/16971/19349/16000/217303/56044/14645/68585/68581/67443/66191/11502/16952/94245/170756/20909/109934/67267	35
Spp1+ LM	GO:0006979	response to oxidative stress	29/374	163/5260	2.83689e-06	0.00012628	9.45092e-05	18477/19156/22166/11927/11816/19261/14630/625249/268373/19173/50493/22228/15368/56615/18412/12491/11852/26362/54683/67067/15926/20656/11502/16952/14782/26417/20909/21672/18024	29
Spp1+ LM	GO:0051047	positive regulation of secretion	24/374	121/5260	2.96522e-06	0.000130232	9.74672e-05	20750/16854/83433/16534/16783/13057/11307/53378/12306/20971/17319/268373/56455/16971/19349/16000/14645/68585/68581/67443/66191/11502/94245/20909	24
Spp1+ LM	GO:0033993	response to lipid	39/374	256/5260	3.17251e-06	0.000137503	0.000102909	20750/83433/16956/12514/16889/66102/11433/11307/19261/12523/17319/11303/21812/12317/11655/18145/22629/20393/56615/12491/56722/26362/16000/18173/12387/15926/18984/12774/328365/11502/16952/11928/26417/217304/19385/11491/21672/17164/109934	39
Spp1+ LM	GO:0030193	regulation of blood coagulation	8/374	16/5260	4.70559e-06	0.000198721	0.000148725	12527/11747/11816/12306/12491/18793/21672/18024	8
Spp1+ LM	GO:1900046	regulation of hemostasis	8/374	16/5260	4.70559e-06	0.000198721	0.000148725	12527/11747/11816/12306/12491/18793/21672/18024	8
Spp1+ LM	GO:0022603	regulation of anatomical structure morphogenesis	40/374	270/5260	4.80085e-06	0.000200177	0.000149815	16854/26949/11674/11816/11745/14268/18746/15212/12267/18081/13601/20193/21815/22629/15368/16971/20393/192662/11852/12505/14673/12387/16411/56044/14645/12774/69660/68585/107702/15894/12273/22388/14674/20482/16952/94245/23790/18176/18024/109934	40
Spp1+ LM	GO:0006665	sphingolipid metabolic process	13/374	43/5260	4.95498e-06	0.000204021	0.000152692	19156/15212/15211/20397/57319/14667/12028/13244/104725/192654/54325/56442/26889	13
Spp1+ LM	GO:0008347	glial cell migration	10/374	26/5260	5.54846e-06	0.000225637	0.000168869	12527/83433/14268/15212/18438/18858/16971/12387/68585/328365	10
Spp1+ LM	GO:1903530	regulation of secretion by cell	33/374	205/5260	5.71175e-06	0.000229445	0.000171719	20750/16854/83433/11747/16534/16783/11816/11307/53378/12523/12306/20971/17319/268373/22228/56455/15368/16971/19349/16000/217303/56044/14645/68585/68581/66191/11502/16952/94245/170756/20909/109934/67267	33
Spp1+ LM	GO:0043524	negative regulation of neuron apoptotic process	18/374	78/5260	5.79168e-06	0.000229853	0.000172024	19141/11816/14630/17748/22228/15368/16971/12028/15516/26362/12387/12273/14751/20656/11501/67579/21672/26889	18
Spp1+ LM	GO:0003008	system process	51/374	384/5260	6.02458e-06	0.00023625	0.000176812	20750/83433/16592/19156/16889/16905/19141/16534/11674/13057/11816/14630/15212/15211/12267/17904/18438/12313/18145/20193/15368/18858/16971/20393/14667/12491/14673/16000/326618/16411/11843/15894/12273/12315/22388/20656/14674/227753/14688/11928/26417/74840/70495/14790/59027/12492/20320/53328/109934/22333/26889	51
Spp1+ LM	GO:1901701	cellular response to oxygen-containing compound	57/374	449/5260	6.71399e-06	0.000260187	0.000194726	20750/13033/83433/18477/16956/19156/12514/66102/22166/21817/11747/19141/58810/11307/19261/12523/18746/17319/11303/13885/17748/18438/22228/56455/16971/20393/56615/29876/18412/13435/12491/56722/11852/22628/26362/54683/16000/12387/67067/12702/15894/20656/11502/16952/26417/217304/56438/12606/19385/94245/67579/269523/20909/21672/18024/22027/72674	57
Spp1+ LM	GO:0050878	regulation of body fluid levels	18/374	79/5260	7.01978e-06	0.000268874	0.000201228	12527/11747/16534/13057/11816/12306/18102/11821/268373/12491/18793/26362/67443/14674/14026/94245/21672/18024	18
Spp1+ LM	GO:0006672	ceramide metabolic process	10/374	27/5260	8.26066e-06	0.000312211	0.000233662	19156/15212/15211/20397/14667/13244/104725/192654/54325/26889	10
Spp1+ LM	GO:0050818	regulation of coagulation	8/374	17/5260	8.34078e-06	0.000312211	0.000233662	12527/11747/11816/12306/12491/18793/21672/18024	8
Spp1+ LM	GO:0043542	endothelial cell migration	18/374	80/5260	8.47709e-06	0.000313748	0.000234812	19141/11816/11745/21812/12317/18438/16410/15368/319939/11852/16000/14645/52014/14751/16952/11501/11491/18024	18
Spp1+ LM	GO:0071402	cellular response to lipoprotein particle stimulus	9/374	22/5260	9.14136e-06	0.000334574	0.000250398	12527/83433/16956/12514/11816/11307/18145/12491/11491	9
Spp1+ LM	GO:0007160	cell-matrix adhesion	17/374	73/5260	9.26365e-06	0.000335324	0.00025096	12512/14268/19261/20971/17387/18081/16419/16410/16971/12491/12387/16411/11502/11501/72349/23790/109711	17
Spp1+ LM	GO:0098771	inorganic ion homeostasis	28/374	164/5260	9.63921e-06	0.000345126	0.000258296	14319/14325/20750/21817/11927/13057/11816/15212/66162/17748/12313/66290/11964/16410/54411/15368/20393/12028/18173/12774/11933/12315/20656/11928/66168/170756/20320/66383	28
Spp1+ LM	GO:0015849	organic acid transport	17/374	74/5260	1.12567e-05	0.000394463	0.000295221	16592/19156/11816/11520/17319/17254/73822/21366/22228/12491/18173/55951/16952/94245/94280/215113/26889	17
Spp1+ LM	GO:0046942	carboxylic acid transport	17/374	74/5260	1.12567e-05	0.000394463	0.000295221	16592/19156/11816/11520/17319/17254/73822/21366/22228/12491/18173/55951/16952/94245/94280/215113/26889	17
Spp1+ LM	GO:0042060	wound healing	23/374	122/5260	1.16649e-05	0.000404467	0.000302707	12527/11747/11816/14268/12306/20971/268373/226101/12575/15368/12491/12505/18793/26362/16000/18173/67166/14674/16952/14026/94245/21672/18024	23
Spp1+ LM	GO:0045321	leukocyte activation	53/374	415/5260	1.24394e-05	0.000426827	0.000319442	93695/16854/83433/18477/19156/16889/17085/17474/83924/16783/11745/14268/19261/13039/12523/20971/17387/17319/12522/16852/16410/12575/15368/57914/12028/17060/21985/12505/26362/16000/18173/12387/217303/15894/328365/12273/16658/227753/11502/217203/16952/11501/217304/67199/56438/12606/11491/72349/59027/20909/21672/109934/56743	53
Spp1+ LM	GO:1905954	positive regulation of lipid localization	12/374	40/5260	1.26104e-05	0.000428232	0.000320493	20750/83433/16956/11816/11307/11520/12306/17319/11303/16971/12491/20288	12
Spp1+ LM	GO:0001525	angiogenesis	28/374	167/5260	1.37392e-05	0.000461805	0.00034562	16854/11745/14268/18187/12306/18746/12267/18081/21812/13601/16410/20193/15368/16790/29876/11852/12387/16411/14645/68585/107702/12273/52014/14674/16952/11501/18176/18024	28
Spp1+ LM	GO:0070050	neuron cellular homeostasis	9/374	23/5260	1.40851e-05	0.000468185	0.000350394	15212/66144/66335/66290/11964/54411/11973/73834/70495	9
Spp1+ LM	GO:1903532	positive regulation of secretion by cell	22/374	115/5260	1.42133e-05	0.000468185	0.000350394	20750/16854/83433/16534/16783/11307/53378/12306/20971/17319/268373/56455/16971/19349/16000/14645/68585/68581/66191/11502/94245/20909	22
Spp1+ LM	GO:0015711	organic anion transport	19/374	91/5260	1.50965e-05	0.000492355	0.000368483	16592/19156/11816/11520/17319/17254/56857/73822/21366/22228/56615/12491/18173/55951/16952/94245/94280/215113/26889	19
Spp1+ LM	GO:0000302	response to reactive oxygen species	18/374	84/5260	1.74125e-05	0.000556863	0.000416762	18477/19156/22166/19261/22228/15368/18412/12491/11852/26362/54683/67067/20656/11502/16952/26417/21672/18024	18
Spp1+ LM	GO:0008202	steroid metabolic process	18/374	84/5260	1.74125e-05	0.000556863	0.000416762	20750/16889/11816/11307/67963/11303/20652/20397/18145/22629/18858/16971/16000/18984/11928/12606/109754/26889	18
Spp1+ LM	GO:0034599	cellular response to oxidative stress	20/374	100/5260	1.76998e-05	0.000560606	0.000419563	18477/19156/22166/19261/268373/15368/56615/18412/12491/11852/26362/54683/67067/20656/16952/14782/26417/20909/21672/18024	20
Spp1+ LM	GO:0034614	cellular response to reactive oxygen species	15/374	62/5260	1.91651e-05	0.000596769	0.000446628	18477/19156/22166/19261/18412/12491/11852/26362/54683/67067/20656/16952/26417/21672/18024	15
Spp1+ LM	GO:0098869	cellular oxidant detoxification	7/374	14/5260	1.92626e-05	0.000596769	0.000446628	18477/22166/12491/20656/14782/21672/18024	7
Spp1+ LM	GO:1902652	secondary alcohol metabolic process	14/374	55/5260	1.95515e-05	0.000596769	0.000446628	16889/11816/11307/67963/11303/20652/18145/18858/16971/15926/18984/12606/109754/26889	14
Spp1+ LM	GO:0043269	regulation of monoatomic ion transport	27/374	161/5260	1.95662e-05	0.000596769	0.000446628	12512/16854/83433/13057/12523/13040/18438/12313/20193/22629/20393/12856/12028/29876/170706/16000/12387/217303/11933/15894/12315/11928/74096/170756/22630/22333/66383	27
Spp1+ LM	GO:0000303	response to superoxide	6/374	10/5260	2.04132e-05	0.000611281	0.000457489	18477/22228/12491/20656/21672/18024	6
Spp1+ LM	GO:0000305	response to oxygen radical	6/374	10/5260	2.04132e-05	0.000611281	0.000457489	18477/22228/12491/20656/21672/18024	6
Spp1+ LM	GO:0010595	positive regulation of endothelial cell migration	12/374	42/5260	2.19067e-05	0.000650095	0.000486538	19141/11745/12317/18438/15368/11852/16000/52014/14751/16952/11491/18024	12
Spp1+ LM	GO:0050920	regulation of chemotaxis	17/374	78/5260	2.3618e-05	0.000688476	0.000515263	83433/27226/19141/14268/17319/12267/18081/12317/18438/12273/26417/11491/72349/170756/17524/14747/20909	17
Spp1+ LM	GO:0071674	mononuclear cell migration	17/374	78/5260	2.3618e-05	0.000688476	0.000515263	16854/66102/27226/19141/19261/12267/18081/12317/13601/15894/12273/16952/26417/11501/11491/170756/14747	17
Spp1+ LM	GO:0016042	lipid catabolic process	20/374	102/5260	2.40407e-05	0.00069465	0.000519883	20750/16956/19156/16889/27226/11816/76192/15212/15211/320024/20397/57319/22629/16971/14667/19349/15926/231871/192654/71772	20
Spp1+ LM	GO:0051050	positive regulation of transport	47/374	361/5260	2.47269e-05	0.000708264	0.000530072	12512/20750/16854/83433/16534/16783/13057/11816/11307/53378/19261/12306/20971/17319/11303/13040/12317/18438/12313/268373/20193/56455/16971/20393/12856/12028/12491/15516/26362/19349/16000/18173/14645/11933/68585/68581/12315/67443/66191/11502/16952/56330/192193/94245/20909/18024/109934	47
Spp1+ LM	GO:0006897	endocytosis	39/374	282/5260	3.29402e-05	0.000935388	0.000700054	12527/12512/16854/83433/433375/16889/66102/21817/13057/11816/53378/11745/19261/12306/18102/11303/12317/18145/16410/16971/12491/12505/20288/26362/19349/18173/217303/56044/67166/12330/11777/227753/16952/26417/94245/23790/12492/17164/109934	39
Spp1+ LM	GO:0010634	positive regulation of epithelial cell migration	15/374	65/5260	3.50566e-05	0.000986978	0.000738664	19141/11745/18643/12317/18438/15368/11852/16000/68585/52014/14751/11502/16952/11491/18024	15
Spp1+ LM	GO:0032365	intracellular lipid transport	8/374	20/5260	3.57253e-05	0.000997281	0.000746375	11307/67963/12306/11303/18145/67166/52014/56356	8
Spp1+ LM	GO:2001057	reactive nitrogen species metabolic process	12/374	44/5260	3.66744e-05	0.00101517	0.000759765	11433/19261/18438/56455/12491/54683/16000/18984/15894/20656/217203/109754	12
Spp1+ LM	GO:0042391	regulation of membrane potential	20/374	105/5260	3.73927e-05	0.00101836	0.000762148	83433/16889/16534/14630/18438/12313/22629/22228/56455/18858/64540/12028/12491/11933/12315/22388/20656/11928/170756/269523	20
Spp1+ LM	GO:0010594	regulation of endothelial cell migration	14/374	58/5260	3.74077e-05	0.00101836	0.000762148	19141/11816/11745/12317/18438/15368/11852/16000/14645/52014/14751/16952/11491/18024	14
Spp1+ LM	GO:0008203	cholesterol metabolic process	13/374	51/5260	3.82053e-05	0.00103154	0.000772018	16889/11816/11307/67963/11303/20652/18145/18858/16971/18984/12606/109754/26889	13
Spp1+ LM	GO:0008217	regulation of blood pressure	11/374	38/5260	4.23395e-05	0.00113387	0.000848602	13057/12267/18438/15368/14673/20656/14674/11928/74840/70495/59027	11
Spp1+ LM	GO:0002274	myeloid leukocyte activation	20/374	106/5260	4.31306e-05	0.00114574	0.000857487	83433/17474/83924/11745/14268/12523/15368/57914/18173/217303/12273/11502/217203/16952/217304/12606/59027/20909/109934/56743	20
Spp1+ LM	GO:0031589	cell-substrate adhesion	21/374	115/5260	4.62552e-05	0.00121892	0.000912249	12512/20750/14268/19261/20971/17387/18081/16419/12317/16852/16410/16971/12491/26362/12387/16411/11502/11501/72349/23790/109711	21
Spp1+ LM	GO:0016125	sterol metabolic process	13/374	52/5260	4.77154e-05	0.00123295	0.000922751	16889/11816/11307/67963/11303/20652/18145/18858/16971/18984/12606/109754/26889	13
Spp1+ LM	GO:0048145	regulation of fibroblast proliferation	13/374	52/5260	4.77154e-05	0.00123295	0.000922751	14319/14268/12306/17319/12575/21815/12028/65972/16000/217303/328365/20656/18176	13
Spp1+ LM	GO:0006629	lipid metabolic process	48/374	381/5260	4.79106e-05	0.00123295	0.000922751	20750/83433/16592/16956/19156/16889/27226/58810/11816/11307/67963/76192/15212/20148/15211/17319/11303/320024/109672/20652/20397/18145/625249/57319/22629/18858/16971/14667/12028/13244/19349/16000/15926/104725/18984/12702/231871/192654/71772/52014/16952/11928/54325/12606/56442/109754/72674/26889	48
Spp1+ LM	GO:0009617	response to bacterium	33/374	227/5260	5.03807e-05	0.00128647	0.000962804	83433/16956/12514/66102/11433/17474/13057/11745/19261/12523/17319/11303/50778/17476/16410/18858/56615/12491/56722/26362/19349/18173/67067/12273/17105/11502/26417/23833/217304/11491/21672/17164/109934	33
Spp1+ LM	GO:0072593	reactive oxygen species metabolic process	19/374	99/5260	5.24686e-05	0.00132947	0.000994991	18477/16889/22166/11433/13057/276770/12575/50493/22228/12491/54683/67067/11843/13063/20656/74096/21672/18024/22333	19
Spp1+ LM	GO:0042743	hydrogen peroxide metabolic process	8/374	21/5260	5.41657e-05	0.001362	0.00101933	18477/22166/13057/50493/54683/13063/20656/21672	8
Spp1+ LM	GO:0032367	intracellular cholesterol transport	7/374	16/5260	5.66483e-05	0.001403	0.00105002	11307/67963/12306/11303/18145/67166/52014	7
Spp1+ LM	GO:0043277	apoptotic cell clearance	7/374	16/5260	5.66483e-05	0.001403	0.00105002	83433/21817/16410/16971/12491/26362/16952	7
Spp1+ LM	GO:0007596	blood coagulation	13/374	53/5260	5.92215e-05	0.00145579	0.00108953	12527/11747/11816/12306/268373/12491/18793/26362/14674/14026/94245/21672/18024	13
Spp1+ LM	GO:0071496	cellular response to external stimulus	21/374	117/5260	6.02765e-05	0.00147075	0.00110072	16956/12514/11520/56486/57436/11910/12575/192662/22628/26362/12387/14645/14828/67443/16828/11928/26417/19744/67579/18024/54170	21
Spp1+ LM	GO:0002687	positive regulation of leukocyte migration	15/374	68/5260	6.15659e-05	0.00149116	0.001116	16854/83433/27226/19141/17387/12267/12317/18438/68585/15894/12273/26417/11501/11491/14747	15
Spp1+ LM	GO:0051651	maintenance of location in cell	18/374	92/5260	6.33327e-05	0.00152276	0.00113965	14319/14325/22166/13057/11816/15212/15211/18643/12313/16410/14667/12028/12774/14828/12315/56334/227753/170756	18
Spp1+ LM	GO:0045766	positive regulation of angiogenesis	14/374	61/5260	6.8196e-05	0.0016161	0.0012095	16854/11745/18746/12267/18081/13601/20193/15368/11852/16411/68585/12273/18176/18024	14
Spp1+ LM	GO:1904018	positive regulation of vasculature development	14/374	61/5260	6.8196e-05	0.0016161	0.0012095	16854/11745/18746/12267/18081/13601/20193/15368/11852/16411/68585/12273/18176/18024	14
Spp1+ LM	GO:0002237	response to molecule of bacterial origin	22/374	127/5260	7.05396e-05	0.0016597	0.00124213	83433/12514/66102/11433/19261/12523/17319/11303/16410/56615/12491/56722/26362/18173/12273/11502/26417/217304/11491/21672/17164/109934	22
Spp1+ LM	GO:0007599	hemostasis	13/374	54/5260	7.3064e-05	0.00169488	0.00126846	12527/11747/11816/12306/268373/12491/18793/26362/14674/14026/94245/21672/18024	13
Spp1+ LM	GO:0050817	coagulation	13/374	54/5260	7.3064e-05	0.00169488	0.00126846	12527/11747/11816/12306/268373/12491/18793/26362/14674/14026/94245/21672/18024	13
Spp1+ LM	GO:0071827	plasma lipoprotein particle organization	6/374	12/5260	7.94116e-05	0.00182924	0.00136902	16956/27226/11816/11307/11303/20652	6
Spp1+ LM	GO:0048144	fibroblast proliferation	14/374	62/5260	8.24967e-05	0.00188711	0.00141233	14319/18477/14268/12306/17319/12575/21815/12028/65972/16000/217303/328365/20656/18176	14
Spp1+ LM	GO:0030595	leukocyte chemotaxis	18/374	94/5260	8.50986e-05	0.00192501	0.0014407	20750/16854/66102/27226/19141/17319/12267/18081/12317/268373/12273/16952/26417/11501/11491/170756/17524/14747	18
Spp1+ LM	GO:0006909	phagocytosis	20/374	111/5260	8.53223e-05	0.00192501	0.0014407	83433/21817/13057/11745/19261/11303/12317/16410/16971/12491/20288/26362/19349/18173/217303/67166/227753/16952/23790/109934	20
Spp1+ LM	GO:0050866	negative regulation of cell activation	16/374	78/5260	8.94951e-05	0.00198143	0.00148292	93695/12527/16854/83433/11816/14268/12523/20971/15368/12505/26362/217303/16952/72349/21672/109934	16
Spp1+ LM	GO:0055088	lipid homeostasis	13/374	55/5260	8.96274e-05	0.00198143	0.00148292	83433/16956/16889/11816/11307/67963/11303/20652/18145/68585/52014/12606/26889	13
Spp1+ LM	GO:0071675	regulation of mononuclear cell migration	13/374	55/5260	8.96274e-05	0.00198143	0.00148292	16854/27226/19141/12267/18081/12317/13601/12273/26417/11501/11491/170756/14747	13
Spp1+ LM	GO:0032366	intracellular sterol transport	7/374	17/5260	9.04635e-05	0.00198658	0.00148678	11307/67963/12306/11303/18145/67166/52014	7
Spp1+ LM	GO:0097530	granulocyte migration	14/374	63/5260	9.93382e-05	0.00216702	0.00162182	20750/16854/19261/12267/268373/217303/68585/12273/22388/16952/26417/11501/17524/14747	14
Spp1+ LM	GO:0072359	circulatory system development	42/374	328/5260	0.000101985	0.00221013	0.00165409	16854/16889/16905/11816/11745/14268/18187/12306/18746/20148/12267/18081/21812/13601/20397/16410/20193/12575/15368/16971/16790/12028/29876/11852/16000/12387/16411/14645/12702/68585/107702/328365/12273/56334/52014/20656/14674/16952/26417/11501/18176/18024	42
Spp1+ LM	GO:0099504	synaptic vesicle cycle	15/374	71/5260	0.000104221	0.00224382	0.0016793	66144/66335/66290/11964/54411/192662/11973/12387/12330/11777/73834/70495/94245/20909/108124	15
Spp1+ LM	GO:0006643	membrane lipid metabolic process	13/374	56/5260	0.000109344	0.00233882	0.0017504	19156/15212/15211/20397/57319/14667/12028/13244/104725/192654/54325/56442/26889	13
Spp1+ LM	GO:0000165	MAPK cascade	35/374	257/5260	0.000116944	0.00248526	0.00185999	93695/83433/18477/19156/11816/14268/19261/12523/17319/21812/268373/11910/16410/16971/12491/12505/16543/16000/12387/217303/15894/12273/320207/17873/227753/11502/217203/26417/11501/70495/11491/72349/21672/20320/17164	35
Spp1+ LM	GO:0006091	generation of precursor metabolites and energy	31/374	217/5260	0.000119568	0.00252472	0.00188953	16889/11674/18746/56857/57436/22228/67680/12856/12028/110208/66416/16000/12866/16155/15926/18984/12868/17991/16828/14751/13063/20656/67264/66377/269523/68202/21991/21351/67267/66383/595136	31
Spp1+ LM	GO:0016050	vesicle organization	24/374	150/5260	0.000123249	0.00258587	0.00193529	11816/11307/53378/20971/11303/66144/66335/66290/11964/54411/18412/11973/19349/67166/68581/11777/16952/67511/73834/70495/94245/11769/23790/20909	24
Spp1+ LM	GO:0060326	cell chemotaxis	20/374	114/5260	0.00012546	0.00259916	0.00194524	20750/16854/66102/27226/19141/17319/12267/18081/12317/18438/268373/12774/12273/16952/26417/11501/11491/170756/17524/14747	20
Spp1+ LM	GO:2001234	negative regulation of apoptotic signaling pathway	20/374	114/5260	0.00012546	0.00259916	0.00194524	16854/16905/14630/17319/21812/268373/16410/15368/12028/12505/18793/16000/12387/69660/22334/15894/20656/66168/21672/18024	20
Spp1+ LM	GO:0003013	circulatory system process	21/374	123/5260	0.000127742	0.0026299	0.00196824	13057/11816/14630/12267/18438/12313/20193/15368/16971/12491/14673/15894/12315/20656/14674/227753/11928/74840/70495/59027/109934	21
Spp1+ LM	GO:0045765	regulation of angiogenesis	17/374	89/5260	0.000138024	0.00276479	0.0020692	16854/11745/18746/12267/18081/13601/20193/15368/11852/12387/16411/14645/68585/107702/12273/18176/18024	17
Spp1+ LM	GO:0030149	sphingolipid catabolic process	6/374	13/5260	0.000138689	0.00276479	0.0020692	19156/15212/15211/20397/57319/14667	6
Spp1+ LM	GO:0032373	positive regulation of sterol transport	6/374	13/5260	0.000138689	0.00276479	0.0020692	83433/11816/11307/12306/11303/16971	6
Spp1+ LM	GO:0032376	positive regulation of cholesterol transport	6/374	13/5260	0.000138689	0.00276479	0.0020692	83433/11816/11307/12306/11303/16971	6
Spp1+ LM	GO:0071825	protein-lipid complex organization	6/374	13/5260	0.000138689	0.00276479	0.0020692	16956/27226/11816/11307/11303/20652	6
Spp1+ LM	GO:0051094	positive regulation of developmental process	54/374	464/5260	0.000140129	0.00276479	0.0020692	16854/83433/16956/16905/21817/11816/53378/11745/14268/18746/17387/12267/18081/12522/80752/21812/13601/21366/20193/276770/21815/15368/16971/20393/210029/12028/12491/11852/20288/26362/12508/16000/12387/18984/16411/56044/12774/12702/68585/328365/12273/14828/20656/20482/11502/16952/19744/11501/12606/14747/23790/18176/20320/18024	54
Spp1+ LM	GO:0009306	protein secretion	23/374	142/5260	0.00014101	0.00276479	0.0020692	83433/19156/11747/16534/11816/11307/11303/268373/22228/56455/16971/16000/14645/68581/56334/66191/17113/11502/16952/170756/11769/20909/67267	23
Spp1+ LM	GO:0035592	establishment of protein localization to extracellular region	23/374	142/5260	0.00014101	0.00276479	0.0020692	83433/19156/11747/16534/11816/11307/11303/268373/22228/56455/16971/16000/14645/68581/56334/66191/17113/11502/16952/170756/11769/20909/67267	23
Spp1+ LM	GO:1905952	regulation of lipid localization	14/374	65/5260	0.000142156	0.00277079	0.00207368	20750/83433/16956/11816/11307/11520/12306/17319/11303/16410/16971/12491/20288/52014	14
Spp1+ LM	GO:0046209	nitric oxide metabolic process	11/374	43/5260	0.000146401	0.00283674	0.00212304	11433/19261/18438/56455/12491/16000/18984/15894/20656/217203/109754	11
Spp1+ LM	GO:0061024	membrane organization	39/374	302/5260	0.000152435	0.00292947	0.00219245	12527/83433/19156/16905/16534/11816/19261/12306/11303/20972/18145/226101/18858/12028/12491/13244/20288/19349/67067/217303/67166/68585/22334/68581/16658/11777/56334/30055/13476/227753/16952/67511/56330/11501/73024/56356/23790/20909/26889	39
Spp1+ LM	GO:0043408	regulation of MAPK cascade	33/374	240/5260	0.000152966	0.00292947	0.00219245	93695/83433/18477/19156/11816/14268/19261/12523/17319/21812/268373/11910/16971/12491/12505/16543/16000/12387/217303/15894/12273/320207/17873/227753/11502/217203/26417/11501/70495/11491/72349/21672/20320	33
Spp1+ LM	GO:0071692	protein localization to extracellular region	23/374	143/5260	0.000157234	0.00299381	0.0022406	83433/19156/11747/16534/11816/11307/11303/268373/22228/56455/16971/16000/14645/68581/56334/66191/17113/11502/16952/170756/11769/20909/67267	23
Spp1+ LM	GO:1901342	regulation of vasculature development	17/374	90/5260	0.000159304	0.00301579	0.00225705	16854/11745/18746/12267/18081/13601/20193/15368/11852/12387/16411/14645/68585/107702/12273/18176/18024	17
Spp1+ LM	GO:0032496	response to lipopolysaccharide	20/374	116/5260	0.000160736	0.0030255	0.00226432	83433/12514/66102/11433/19261/12523/17319/11303/56615/12491/56722/26362/18173/11502/26417/217304/11491/21672/17164/109934	20
Spp1+ LM	GO:0006066	alcohol metabolic process	20/374	117/5260	0.000181449	0.00339598	0.00254159	16889/58810/11816/11307/67963/11303/56857/20652/18145/226101/18858/16971/15926/104725/18984/52014/12606/109754/21991/26889	20
Spp1+ LM	GO:1903034	regulation of response to wounding	11/374	44/5260	0.000182977	0.00340523	0.00254851	12527/11747/11816/12306/16971/12491/18793/16952/11491/21672/18024	11
Spp1+ LM	GO:1901615	organic hydroxy compound metabolic process	24/374	154/5260	0.0001874	0.00346795	0.00259545	13030/16889/58810/11816/11307/67963/13039/11303/56857/20652/73822/18145/226101/18858/16971/15926/104725/18984/16828/52014/12606/109754/21991/26889	24
Spp1+ LM	GO:0099003	vesicle-mediated transport in synapse	16/374	83/5260	0.000193583	0.00356237	0.00266611	66144/66335/66290/11964/54411/192662/11973/12387/56044/12330/11777/73834/70495/94245/20909/108124	16
Spp1+ LM	GO:0043410	positive regulation of MAPK cascade	25/374	164/5260	0.000197444	0.00361322	0.00270417	93695/83433/19156/11816/12523/17319/21812/268373/16971/12491/12505/16000/12387/15894/12273/320207/17873/227753/11502/217203/26417/11501/11491/21672/20320	25
Spp1+ LM	GO:0010038	response to metal ion	19/374	109/5260	0.000201701	0.00367074	0.00274722	11747/19141/14268/17748/18438/12313/12925/18145/15368/29876/18173/12315/14590/227753/11502/26417/74096/12606/18024	19
Spp1+ LM	GO:1901135	carbohydrate derivative metabolic process	43/374	349/5260	0.00020423	0.0036833	0.00275662	83433/19156/16889/11674/58810/13039/15212/18102/15211/227620/56857/20652/18145/15481/11821/11964/19703/13135/67680/14667/12028/245847/110208/12505/66416/16000/12387/55951/110006/17991/52014/14751/67264/217203/66377/192193/269523/68202/75612/21991/21351/22333/595136	43
Spp1+ LM	GO:0032371	regulation of sterol transport	7/374	19/5260	0.000206864	0.0036833	0.00275662	83433/11816/11307/12306/11303/16971/52014	7
Spp1+ LM	GO:0032374	regulation of cholesterol transport	7/374	19/5260	0.000206864	0.0036833	0.00275662	83433/11816/11307/12306/11303/16971/52014	7
Spp1+ LM	GO:0048246	macrophage chemotaxis	7/374	19/5260	0.000206864	0.0036833	0.00275662	16854/17319/12267/18081/12273/26417/14747	7
Spp1+ LM	GO:0006879	intracellular iron ion homeostasis	9/374	31/5260	0.000208343	0.00368968	0.0027614	14319/14325/66162/66290/11964/54411/15368/18173/66383	9
Spp1+ LM	GO:0048729	tissue morphogenesis	23/374	146/5260	0.000216284	0.00380984	0.00285133	64138/21817/18187/13039/20971/17387/21812/18643/21815/50493/29876/11852/12505/16000/12387/16411/56044/12702/22388/56334/14751/14674/11501	23
Spp1+ LM	GO:0097190	apoptotic signaling pathway	37/374	286/5260	0.000218461	0.00382772	0.0028647	16854/83433/16905/13039/14630/17319/13040/21812/56486/18438/12925/20397/268373/11910/16410/12575/15368/67941/329679/18858/12028/12505/18793/16000/12387/69660/22334/15894/12044/13063/20656/20482/56330/66168/20909/21672/18024	37
Spp1+ LM	GO:0048871	multicellular organismal-level homeostasis	38/374	297/5260	0.000225703	0.00393368	0.00294401	20750/18477/16592/16889/11433/83924/11816/17319/13040/11655/16410/22228/15368/210029/12028/18412/319939/12491/12505/26362/54683/19349/18173/12387/12774/16658/12044/14751/20656/20482/16952/19744/11501/11491/14747/21672/72674/26889	38
Spp1+ LM	GO:0010742	macrophage derived foam cell differentiation	6/374	14/5260	0.000228258	0.00393656	0.00294616	16956/11307/20652/16410/12491/20288	6
Spp1+ LM	GO:0090659	walking behavior	6/374	14/5260	0.000228258	0.00393656	0.00294616	19156/76192/15211/18145/18858/26889	6
Spp1+ LM	GO:0046034	ATP metabolic process	13/374	60/5260	0.000230258	0.00395036	0.00295649	83433/16889/11674/15481/11964/67680/66416/17991/67264/66377/269523/68202/595136	13
Spp1+ LM	GO:0043085	positive regulation of catalytic activity	48/374	407/5260	0.00024894	0.00424875	0.0031798	13033/83433/19156/19141/13057/11816/13039/14630/20971/17319/13040/11853/12313/50778/268373/20193/12575/67941/12856/12028/15516/14673/26362/16000/18173/12387/217303/18984/11843/15894/12315/52014/320207/13063/14674/66340/227753/11502/56330/26417/11501/11491/269523/23790/20909/56442/109934/66383	48
Spp1+ LM	GO:0007167	enzyme-linked receptor protein signaling pathway	35/374	267/5260	0.000251261	0.00426626	0.00319291	12512/13033/19141/53378/18187/15211/320024/80752/21812/16419/20397/226101/21815/16971/17060/18793/26362/19349/16000/12387/56044/12702/68585/11843/328365/14828/52014/20482/11502/26417/11491/72349/20320/17164/72674	35
Spp1+ LM	GO:0001501	skeletal system development	19/374	111/5260	0.000257718	0.00435346	0.00325817	16854/16889/11433/15212/17387/20148/15211/18081/80752/21812/13601/20397/54411/11432/16000/12387/18984/26417/30791	19
Spp1+ LM	GO:0001817	regulation of cytokine production	38/374	299/5260	0.000259377	0.00435913	0.00326241	93695/83433/16956/11433/17085/18807/13057/14268/19261/12523/11746/17319/12267/12522/16410/15368/16971/57914/12491/56722/56620/26362/16000/18173/12774/68585/68581/12273/217203/16952/11501/70495/56438/11491/14747/18176/20320/17164	38
Spp1+ LM	GO:0007155	cell adhesion	46/374	386/5260	0.000266049	0.00444855	0.00332934	93695/12527/12512/20750/16854/21817/11433/17085/14268/19261/12523/20971/17387/18081/12522/16419/12317/16852/268373/16410/18858/16971/12491/11852/12505/18793/26362/16000/12387/217303/11658/16411/12774/68585/15894/328365/11502/16952/11501/11491/72349/23790/20909/21672/109711/20320	46
Spp1+ LM	GO:0045453	bone resorption	9/374	32/5260	0.000271967	0.00450181	0.0033692	20750/11433/83924/13040/16410/319939/19349/12387/11501	9
Spp1+ LM	GO:0061041	regulation of wound healing	9/374	32/5260	0.000271967	0.00450181	0.0033692	12527/11747/11816/12306/12491/18793/16952/21672/18024	9
Spp1+ LM	GO:0051130	positive regulation of cellular component organization	56/374	499/5260	0.000276314	0.00455089	0.00340593	12512/16854/83433/13057/11816/11307/53378/14268/19261/12306/18102/20971/11303/21812/11853/18643/12317/276770/56455/329679/16971/20393/12028/12491/18793/26362/12508/16000/18173/12387/56044/15894/14828/22388/20482/234407/66191/227753/11502/16952/67511/56330/26417/103742/14026/19385/11491/94245/72349/269523/23790/12492/20320/18024/109934/22333	56
Spp1+ LM	GO:0005975	carbohydrate metabolic process	28/374	197/5260	0.000279291	0.00457704	0.00342551	16592/16889/11674/58810/18746/15212/15211/17254/18145/57436/11910/226101/22228/19703/14667/245847/110208/16000/15926/110006/59046/16828/14751/192193/12492/21991/21351/72674	28
Spp1+ LM	GO:0001974	blood vessel remodeling	7/374	20/5260	0.000299016	0.00482822	0.00361349	21817/16971/12028/26362/16000/69660/109934	7
Spp1+ LM	GO:0045454	cell redox homeostasis	7/374	20/5260	0.000299016	0.00482822	0.00361349	18477/22166/50493/54683/14782/21672/18024	7
Spp1+ LM	GO:0055094	response to lipoprotein particle	7/374	20/5260	0.000299016	0.00482822	0.00361349	12527/83433/16956/12514/11816/18145/12491	7
Spp1+ LM	GO:0002688	regulation of leukocyte chemotaxis	12/374	54/5260	0.000311266	0.00500151	0.00374318	27226/19141/17319/12267/18081/12317/12273/26417/11491/170756/17524/14747	12
Spp1+ LM	GO:0030001	metal ion transport	30/374	219/5260	0.000327429	0.00521293	0.00390141	12512/14319/16854/83433/11927/16534/13057/12523/67739/18438/12313/21366/16410/20193/22629/20393/12028/170706/16000/18173/12387/12774/11933/15894/12315/11928/30791/170756/22333/66383	30
Spp1+ LM	GO:0006027	glycosaminoglycan catabolic process	5/374	10/5260	0.000330753	0.00521293	0.00390141	15212/15211/12505/110006/75612	5
Spp1+ LM	GO:0006687	glycosphingolipid metabolic process	5/374	10/5260	0.000330753	0.00521293	0.00390141	19156/15212/15211/14667/12028	5
Spp1+ LM	GO:0010043	response to zinc ion	5/374	10/5260	0.000330753	0.00521293	0.00390141	17748/18438/12925/14590/74096	5
Spp1+ LM	GO:0034381	plasma lipoprotein particle clearance	6/374	15/5260	0.000357815	0.00555718	0.00415905	83433/16889/11816/12306/12491/20288	6
Spp1+ LM	GO:0090077	foam cell differentiation	6/374	15/5260	0.000357815	0.00555718	0.00415905	16956/11307/20652/16410/12491/20288	6
Spp1+ LM	GO:0009991	response to extracellular stimulus	23/374	151/5260	0.000358866	0.00555718	0.00415905	20750/16956/12514/16889/11816/11520/56486/57436/11910/12575/12028/22628/26362/14645/14828/67443/16828/20656/26417/19744/67579/18024/54170	23
Spp1+ LM	GO:2001237	negative regulation of extrinsic apoptotic signaling pathway	10/374	40/5260	0.000359344	0.00555718	0.00415905	16854/16905/14630/21812/16410/15368/16000/69660/15894/21672	10
Spp1+ LM	GO:0002684	positive regulation of immune system process	50/374	436/5260	0.000363347	0.00559282	0.00418573	16854/83433/16889/27226/17474/19141/16534/16783/13057/19261/12523/17387/17319/12267/18081/12522/12317/18438/16852/15481/12575/15368/57914/12028/17060/12491/12505/56620/26362/16000/18173/217303/68585/15894/328365/12273/14751/16952/26417/11501/217304/65221/12606/11491/72349/14747/18176/20909/17164/56743	50
Spp1+ LM	GO:0030336	negative regulation of cell migration	17/374	97/5260	0.00040612	0.00622213	0.00465671	12512/11816/17319/12317/16971/29876/192662/11852/14673/217303/14674/14026/72349/23790/18024/109934/72674	17
Spp1+ LM	GO:0008015	blood circulation	19/374	115/5260	0.000411713	0.00623712	0.00466792	13057/11816/14630/12267/18438/12313/20193/15368/14673/15894/12315/20656/14674/227753/11928/74840/70495/59027/109934	19
Spp1+ LM	GO:0031668	cellular response to extracellular stimulus	18/374	106/5260	0.000412779	0.00623712	0.00466792	16956/12514/11520/56486/57436/11910/12575/22628/26362/14645/14828/67443/16828/26417/19744/67579/18024/54170	18
Spp1+ LM	GO:0050708	regulation of protein secretion	18/374	106/5260	0.000412779	0.00623712	0.00466792	83433/11747/16534/11816/11307/268373/22228/56455/16971/16000/14645/68581/66191/11502/16952/170756/20909/67267	18
Spp1+ LM	GO:0006749	glutathione metabolic process	7/374	21/5260	0.000421441	0.00633893	0.00474412	14630/625249/56615/15926/20656/14782/18024	7
Spp1+ LM	GO:1902533	positive regulation of intracellular signal transduction	43/374	361/5260	0.000431544	0.00646139	0.00483577	93695/83433/19156/21817/17474/83924/11816/14268/12523/17319/21812/12317/18438/268373/16410/329679/16971/12028/319939/12491/15516/12505/56620/26362/16000/12387/68585/15894/12273/320207/17873/20482/227753/11502/217203/26417/19744/11501/56438/11491/21672/20320/54170	43
Spp1+ LM	GO:0009206	purine ribonucleoside triphosphate biosynthetic process	12/374	56/5260	0.000445057	0.00662311	0.00495681	83433/16889/11674/18102/67680/66416/17991/67264/66377/269523/68202/595136	12
Spp1+ LM	GO:0002252	immune effector process	33/374	254/5260	0.000446366	0.00662311	0.00495681	16854/83433/18477/16889/11433/17085/17474/16783/11745/12523/17319/16852/15368/16971/57914/12491/56722/26362/18173/217303/67166/68585/15894/22388/14751/16952/217304/69582/20909/21672/17164/109934/56743	33
Spp1+ LM	GO:0048732	gland development	21/374	135/5260	0.00048273	0.00713056	0.00533658	19156/16889/21817/18746/18102/21812/18145/11821/15368/12028/12505/18793/16000/12387/68585/16658/20656/16952/26417/12606/21672	21
Spp1+ LM	GO:0006754	ATP biosynthetic process	11/374	49/5260	0.000503318	0.00738752	0.0055289	83433/16889/11674/67680/66416/17991/67264/66377/269523/68202/595136	11
Spp1+ LM	GO:2001233	regulation of apoptotic signaling pathway	27/374	194/5260	0.000504612	0.00738752	0.0055289	16854/83433/16905/13039/14630/17319/13040/21812/268373/11910/16410/15368/18858/12028/12505/18793/16000/12387/69660/22334/15894/20656/20482/66168/20909/21672/18024	27
Spp1+ LM	GO:0031669	cellular response to nutrient levels	16/374	90/5260	0.000507251	0.00739329	0.00553321	16956/12514/11520/56486/57436/11910/12575/22628/14645/14828/67443/26417/19744/67579/18024/54170	16
Spp1+ LM	GO:0009145	purine nucleoside triphosphate biosynthetic process	12/374	57/5260	0.000528353	0.00765409	0.0057284	83433/16889/11674/18102/67680/66416/17991/67264/66377/269523/68202/595136	12
Spp1+ LM	GO:0006801	superoxide metabolic process	8/374	28/5260	0.000531646	0.00765409	0.0057284	18477/11433/13057/12491/20656/74096/21672/18024	8
Spp1+ LM	GO:0031667	response to nutrient levels	21/374	136/5260	0.00053429	0.00765409	0.0057284	20750/16956/12514/16889/11816/11520/56486/57436/11910/12575/12028/22628/14645/14828/67443/20656/26417/19744/67579/18024/54170	21
Spp1+ LM	GO:0034330	cell junction organization	29/374	215/5260	0.000534439	0.00765409	0.0057284	12527/83433/19141/11816/53378/14268/18187/20971/17387/21812/11853/18643/15481/16410/18858/16971/11852/12387/11843/12273/22388/19744/94245/72349/269523/23790/109711/20320/53328	29
Spp1+ LM	GO:0046466	membrane lipid catabolic process	6/374	16/5260	0.000538515	0.00767909	0.00574711	19156/15212/15211/20397/57319/14667	6
Spp1+ LM	GO:0062197	cellular response to chemical stress	20/374	127/5260	0.00055704	0.0079055	0.00591656	18477/19156/22166/19261/268373/15368/56615/18412/12491/11852/26362/54683/67067/20656/16952/14782/26417/20909/21672/18024	20
Spp1+ LM	GO:0042445	hormone metabolic process	9/374	35/5260	0.000565615	0.0079055	0.00591656	20750/13030/13039/20397/16000/18984/11928/70495/22027	9
Spp1+ LM	GO:0046849	bone remodeling	9/374	35/5260	0.000565615	0.0079055	0.00591656	20750/11433/83924/13040/16410/319939/19349/12387/11501	9
Spp1+ LM	GO:0007005	mitochondrion organization	34/374	268/5260	0.000569865	0.0079055	0.00591656	83433/16889/26949/16905/14630/56486/57436/22228/56455/12856/64540/12028/18412/18793/16000/12866/67067/56044/22334/12044/67443/30055/17991/20656/67264/67006/66377/56330/12606/68202/22333/67267/26889/595136	34
Spp1+ LM	GO:0006026	aminoglycan catabolic process	5/374	11/5260	0.000571193	0.0079055	0.00591656	15212/15211/12505/110006/75612	5
Spp1+ LM	GO:0010758	regulation of macrophage chemotaxis	5/374	11/5260	0.000571193	0.0079055	0.00591656	17319/12267/12273/26417/14747	5
Spp1+ LM	GO:0010874	regulation of cholesterol efflux	5/374	11/5260	0.000571193	0.0079055	0.00591656	83433/11816/11307/11303/16971	5
Spp1+ LM	GO:0043523	regulation of neuron apoptotic process	19/374	118/5260	0.000574652	0.0079201	0.00592748	83433/19141/11816/14630/17748/22228/15368/16971/12028/15516/26362/12387/12273/14751/20656/11501/67579/21672/26889	19
Spp1+ LM	GO:0010883	regulation of lipid storage	7/374	22/5260	0.000580829	0.0079388	0.00594148	83433/16956/11307/11520/16410/12491/20288	7
Spp1+ LM	GO:0043536	positive regulation of blood vessel endothelial cell migration	7/374	22/5260	0.000580829	0.0079388	0.00594148	18438/15368/16000/52014/16952/11491/18024	7
Spp1+ LM	GO:0009205	purine ribonucleoside triphosphate metabolic process	14/374	74/5260	0.000589978	0.00803053	0.00601013	83433/16889/11674/18102/15481/11964/67680/66416/17991/67264/66377/269523/68202/595136	14
Spp1+ LM	GO:0009201	ribonucleoside triphosphate biosynthetic process	12/374	58/5260	0.000624387	0.00846391	0.00633447	83433/16889/11674/18102/67680/66416/17991/67264/66377/269523/68202/595136	12
Spp1+ LM	GO:0044242	cellular lipid catabolic process	14/374	75/5260	0.000679536	0.00917374	0.00686572	16956/19156/27226/76192/15212/15211/20397/57319/16971/14667/15926/231871/192654/71772	14
Spp1+ LM	GO:0010959	regulation of metal ion transport	20/374	129/5260	0.00068452	0.00920331	0.00688785	12512/16854/83433/13057/12523/18438/12313/20193/22629/20393/12028/16000/12387/11933/15894/12315/11928/170756/22333/66383	20
Spp1+ LM	GO:0034103	regulation of tissue remodeling	8/374	29/5260	0.000689383	0.009231	0.00690858	93695/20750/83924/16410/16971/69660/11501/109934	8
Spp1+ LM	GO:0050921	positive regulation of chemotaxis	12/374	59/5260	0.000734649	0.0097578	0.00730284	83433/27226/19141/14268/12267/12317/18438/12273/26417/11491/14747/20909	12
Spp1+ LM	GO:0071887	leukocyte apoptotic process	12/374	59/5260	0.000734649	0.0097578	0.00730284	16854/16889/17319/12028/12505/26362/12774/12044/16952/11501/11491/102595	12
Spp1+ LM	GO:0010628	positive regulation of gene expression	51/374	461/5260	0.000746319	0.00987299	0.00738905	83433/16956/16905/17085/13057/14268/12523/18746/17387/17319/12267/12522/21812/12317/15481/11910/276770/67941/18858/16971/57914/17060/12491/12505/56620/16000/18173/12387/16411/12774/68585/68581/12273/56334/14751/227753/217203/16952/56330/26417/11501/70495/12606/11491/94245/67759/18176/20909/18024/17164/67267	51
Spp1+ LM	GO:0009395	phospholipid catabolic process	6/374	17/5260	0.000782907	0.0101356	0.0075856	27226/76192/57319/15926/192654/71772	6
Spp1+ LM	GO:1904645	response to amyloid-beta	6/374	17/5260	0.000782907	0.0101356	0.0075856	83433/19141/16971/12491/16000/15894	6
Spp1+ LM	GO:1904646	cellular response to amyloid-beta	6/374	17/5260	0.000782907	0.0101356	0.0075856	83433/19141/16971/12491/16000/15894	6
Spp1+ LM	GO:0033028	myeloid cell apoptotic process	7/374	23/5260	0.000784633	0.0101356	0.0075856	16889/17319/12505/12774/16952/11491/102595	7
Spp1+ LM	GO:0046365	monosaccharide catabolic process	7/374	23/5260	0.000784633	0.0101356	0.0075856	11674/18746/15212/15211/16828/14751/21991	7
Spp1+ LM	GO:1902041	regulation of extrinsic apoptotic signaling pathway via death domain receptors	7/374	23/5260	0.000784633	0.0101356	0.0075856	16854/11910/15368/69660/15894/20482/20909	7
Spp1+ LM	GO:0071396	cellular response to lipid	26/374	190/5260	0.000829642	0.0106658	0.00798239	20750/83433/16956/12514/66102/19261/12523/17319/11303/12317/18145/22629/20393/56615/12491/56722/26362/16000/328365/11502/16952/11928/26417/217304/19385/21672	26
Spp1+ LM	GO:2000146	negative regulation of cell motility	17/374	103/5260	0.000832152	0.0106658	0.00798239	12512/11816/17319/12317/16971/29876/192662/11852/14673/217303/14674/14026/72349/23790/18024/109934/72674	17
Spp1+ LM	GO:0009142	nucleoside triphosphate biosynthetic process	12/374	60/5260	0.000860747	0.0109895	0.00822468	83433/16889/11674/18102/67680/66416/17991/67264/66377/269523/68202/595136	12
Spp1+ LM	GO:0008625	extrinsic apoptotic signaling pathway via death domain receptors	9/374	37/5260	0.000877643	0.0110563	0.00827466	16854/56486/11910/15368/12028/69660/15894/20482/20909	9
Spp1+ LM	GO:0032370	positive regulation of lipid transport	8/374	30/5260	0.00088276	0.0110563	0.00827466	20750/83433/11816/11307/12306/17319/11303/16971	8
Spp1+ LM	GO:0042632	cholesterol homeostasis	8/374	30/5260	0.00088276	0.0110563	0.00827466	16956/11816/11307/67963/11303/20652/18145/52014	8
Spp1+ LM	GO:0055092	sterol homeostasis	8/374	30/5260	0.00088276	0.0110563	0.00827466	16956/11816/11307/67963/11303/20652/18145/52014	8
Spp1+ LM	GO:0061462	protein localization to lysosome	8/374	30/5260	0.00088276	0.0110563	0.00827466	83924/15481/56700/19349/68585/17113/12492/54170	8
Spp1+ LM	GO:0009199	ribonucleoside triphosphate metabolic process	14/374	77/5260	0.000893523	0.0111487	0.00834382	83433/16889/11674/18102/15481/11964/67680/66416/17991/67264/66377/269523/68202/595136	14
Spp1+ LM	GO:0070371	ERK1 and ERK2 cascade	18/374	113/5260	0.000909332	0.0113032	0.00845941	93695/83433/11816/14268/19261/17319/11910/16410/16971/12491/12505/16000/15894/12273/26417/11491/72349/20320	18
Spp1+ LM	GO:0006007	glucose catabolic process	5/374	12/5260	0.000922466	0.0113805	0.0085173	11674/18746/16828/14751/21991	5
Spp1+ LM	GO:0007628	adult walking behavior	5/374	12/5260	0.000922466	0.0113805	0.0085173	76192/15211/18145/18858/26889	5
Spp1+ LM	GO:1903555	regulation of tumor necrosis factor superfamily cytokine production	15/374	86/5260	0.000928168	0.0114081	0.00853798	93695/83433/16956/11433/13057/19261/12523/17319/12491/26362/16000/12774/217203/11501/17164	15
Spp1+ LM	GO:0001816	cytokine production	39/374	330/5260	0.000939542	0.011505	0.00861048	93695/83433/16956/16889/11433/17085/18807/13057/14268/19261/12523/11746/17319/12267/12522/16410/15368/16971/57914/12491/56722/56620/26362/16000/18173/12774/68585/68581/12273/217203/16952/11501/70495/56438/11491/14747/18176/20320/17164	39
Spp1+ LM	GO:0009267	cellular response to starvation	13/374	69/5260	0.00095874	0.0116966	0.00875388	11520/56486/57436/11910/12575/22628/14645/14828/67443/26417/67579/18024/54170	13
Spp1+ LM	GO:0030198	extracellular matrix organization	10/374	45/5260	0.000981763	0.0118027	0.00883323	16854/14268/12306/17387/13040/21812/18858/234407/66191/18451	10
Spp1+ LM	GO:0043062	extracellular structure organization	10/374	45/5260	0.000981763	0.0118027	0.00883323	16854/14268/12306/17387/13040/21812/18858/234407/66191/18451	10
Spp1+ LM	GO:0045229	external encapsulating structure organization	10/374	45/5260	0.000981763	0.0118027	0.00883323	16854/14268/12306/17387/13040/21812/18858/234407/66191/18451	10
Spp1+ LM	GO:0061138	morphogenesis of a branching epithelium	10/374	45/5260	0.000981763	0.0118027	0.00883323	64138/21817/17387/29876/12505/16000/12387/12702/56334/14674	10
Spp1+ LM	GO:0016052	carbohydrate catabolic process	14/374	78/5260	0.00102023	0.0122204	0.00914591	16889/11674/18746/15212/15211/57436/22228/14667/110208/16000/16828/14751/12492/21991	14
Spp1+ LM	GO:0070372	regulation of ERK1 and ERK2 cascade	17/374	105/5260	0.00104067	0.0124201	0.00929536	93695/83433/11816/14268/19261/17319/11910/16971/12491/12505/16000/15894/12273/26417/11491/72349/20320	17
Spp1+ LM	GO:0007169	transmembrane receptor protein tyrosine kinase signaling pathway	24/374	173/5260	0.00107631	0.0127992	0.00957902	12512/13033/19141/18187/80752/20397/226101/16971/17060/18793/26362/19349/16000/12387/56044/12702/68585/11843/52014/26417/72349/20320/17164/72674	24
Spp1+ LM	GO:0050877	nervous system process	28/374	214/5260	0.00108114	0.0128104	0.00958742	83433/16592/19156/19141/11816/15212/15211/18438/18858/20393/14667/12491/16000/16411/11843/12273/22388/20656/14688/26417/74840/14790/12492/20320/53328/109934/22333/26889	28
Spp1+ LM	GO:0070374	positive regulation of ERK1 and ERK2 cascade	13/374	70/5260	0.00110334	0.0129975	0.00972747	93695/83433/11816/17319/16971/12491/12505/16000/15894/12273/26417/11491/20320	13
Spp1+ LM	GO:0097242	amyloid-beta clearance	6/374	18/5260	0.00110483	0.0129975	0.00972747	83433/11816/16971/12491/20288/12273	6
Spp1+ LM	GO:0032787	monocarboxylic acid metabolic process	28/374	215/5260	0.001163	0.0136332	0.0102032	16592/16956/16889/11674/58810/18746/15212/15211/17319/109672/20397/625249/22228/110208/13244/16000/15926/18984/55951/231871/192654/16828/14751/16952/54325/21991/22333/72674	28
Spp1+ LM	GO:0007040	lysosome organization	10/374	46/5260	0.00117678	0.013649	0.0102151	433375/16889/15212/15211/11303/11432/19349/67166/70495/26889	10
Spp1+ LM	GO:0080171	lytic vacuole organization	10/374	46/5260	0.00117678	0.013649	0.0102151	433375/16889/15212/15211/11303/11432/19349/67166/70495/26889	10
Spp1+ LM	GO:2000106	regulation of leukocyte apoptotic process	10/374	46/5260	0.00117678	0.013649	0.0102151	16854/17319/12028/12505/26362/12774/12044/16952/11501/11491	10
Spp1+ LM	GO:0009628	response to abiotic stimulus	41/374	357/5260	0.00123161	0.0142348	0.0106535	83433/16889/22166/19141/76192/13040/20893/12925/66290/11964/226101/12575/54411/22228/15368/18858/20393/210029/12028/192662/13435/15516/11852/16000/12387/68585/20656/72931/227753/16952/14688/11928/74096/67068/11501/56438/11491/67579/269523/20320/18024	41
Spp1+ LM	GO:0032103	positive regulation of response to external stimulus	30/374	237/5260	0.0012454	0.0143438	0.0107351	83433/16956/27226/19141/16783/13057/14268/17319/12267/18081/13040/12317/18438/16852/15481/16971/12491/56620/217303/12774/68585/12273/26417/11501/65221/12606/11491/14747/20909/17164	30
Spp1+ LM	GO:0006887	exocytosis	19/374	126/5260	0.00130585	0.0149878	0.011217	16783/53378/11745/12523/12306/20971/20972/15368/19349/217303/56044/67166/68581/16952/94245/20909/108124/109934/56743	19
Spp1+ LM	GO:0051336	regulation of hydrolase activity	40/374	347/5260	0.00131603	0.0150097	0.0112334	13014/13033/19156/19141/83924/13039/13040/11853/13601/12313/50778/19703/67941/16971/12028/319939/12505/18793/14673/16000/217303/18984/11843/68581/15894/12315/56334/14751/13063/14674/66340/227753/16952/56330/19167/269523/23790/12492/22027/109934	40
Spp1+ LM	GO:0042982	amyloid precursor protein metabolic process	9/374	39/5260	0.00131688	0.0150097	0.0112334	11816/11307/20652/16000/68585/68581/66340/11502/11491	9
Spp1+ LM	GO:0009141	nucleoside triphosphate metabolic process	15/374	89/5260	0.00133638	0.0151272	0.0113214	83433/16889/11674/18102/15481/57319/11964/67680/66416/17991/67264/66377/269523/68202/595136	15
Spp1+ LM	GO:0071706	tumor necrosis factor superfamily cytokine production	15/374	89/5260	0.00133638	0.0151272	0.0113214	93695/83433/16956/11433/13057/19261/12523/17319/12491/26362/16000/12774/217203/11501/17164	15
Spp1+ LM	GO:0051402	neuron apoptotic process	20/374	136/5260	0.00134899	0.0152178	0.0113891	83433/13030/19141/11816/14630/17748/22228/15368/16971/12028/15516/26362/12387/12273/14751/20656/11501/67579/21672/26889	20
Spp1+ LM	GO:0030641	regulation of cellular pH	8/374	32/5260	0.00139913	0.015664	0.0117231	433375/54411/29876/19349/18173/26417/74096/70495	8
Spp1+ LM	GO:0001763	morphogenesis of a branching structure	11/374	55/5260	0.00140463	0.015664	0.0117231	64138/21817/17387/29876/12505/16000/12387/12702/68585/56334/14674	11
Spp1+ LM	GO:0061045	negative regulation of wound healing	5/374	13/5260	0.00141233	0.015664	0.0117231	12527/11747/11816/12306/18793	5
Spp1+ LM	GO:0071276	cellular response to cadmium ion	5/374	13/5260	0.00141233	0.015664	0.0117231	17748/15368/18173/227753/26417	5
Spp1+ LM	GO:1904706	negative regulation of vascular associated smooth muscle cell proliferation	5/374	13/5260	0.00141233	0.015664	0.0117231	12575/15368/14673/20656/14674	5
Spp1+ LM	GO:2001236	regulation of extrinsic apoptotic signaling pathway	13/374	72/5260	0.00144753	0.0160006	0.011975	16854/16905/14630/21812/11910/16410/15368/16000/69660/15894/20482/20909/21672	13
Spp1+ LM	GO:0008285	negative regulation of cell population proliferation	34/374	283/5260	0.00150704	0.0165711	0.012402	93695/12527/14319/16854/83433/16905/11816/13039/20971/21812/16852/12575/21815/22629/15368/329679/18858/16971/12028/65972/12505/14673/16000/12387/217303/12774/68585/20656/14674/56330/14026/12606/11491/94245	34
Spp1+ LM	GO:0048844	artery morphogenesis	6/374	19/5260	0.00151927	0.0165711	0.012402	11816/21812/16971/12387/68585/328365	6
Spp1+ LM	GO:0060191	regulation of lipase activity	6/374	19/5260	0.00151927	0.0165711	0.012402	11853/16971/18984/11843/14674/16952	6
Spp1+ LM	GO:0071404	cellular response to low-density lipoprotein particle stimulus	6/374	19/5260	0.00151927	0.0165711	0.012402	12527/83433/16956/12514/18145/12491	6
Spp1+ LM	GO:0050714	positive regulation of protein secretion	12/374	64/5260	0.00155975	0.0169565	0.0126904	83433/16534/11307/268373/56455/16971/16000/14645/68581/66191/11502/20909	12
Spp1+ LM	GO:0072522	purine-containing compound biosynthetic process	17/374	109/5260	0.00159315	0.0171124	0.0128071	20750/83433/16889/11674/18102/11821/67680/66416/55951/17991/67264/66377/59027/269523/68202/22333/595136	17
Spp1+ LM	GO:0006809	nitric oxide biosynthetic process	9/374	40/5260	0.00159487	0.0171124	0.0128071	11433/19261/18438/56455/12491/16000/15894/20656/109754	9
Spp1+ LM	GO:1903825	organic acid transmembrane transport	9/374	40/5260	0.00159487	0.0171124	0.0128071	17254/73822/21366/12491/18173/55951/94280/215113/26889	9
Spp1+ LM	GO:1905039	carboxylic acid transmembrane transport	9/374	40/5260	0.00159487	0.0171124	0.0128071	17254/73822/21366/12491/18173/55951/94280/215113/26889	9
Spp1+ LM	GO:0006163	purine nucleotide metabolic process	24/374	178/5260	0.00160775	0.0171946	0.0128686	83433/16889/11674/18102/15481/11821/11964/50493/67680/110208/66416/54683/15926/55951/17991/16828/67264/66377/59027/269523/68202/21351/22333/595136	24
Spp1+ LM	GO:0010817	regulation of hormone levels	20/374	138/5260	0.00161876	0.0172006	0.0128731	20750/13030/11747/11307/13039/17254/20397/22228/56455/16971/16000/18984/14645/16952/11928/70495/170756/20909/22027/67267	20
Spp1+ LM	GO:0050727	regulation of inflammatory response	20/374	138/5260	0.00161876	0.0172006	0.0128731	83433/16956/11433/11816/19261/76192/18081/13040/16852/18858/210029/12505/16000/12774/12702/231871/16952/11501/12606/109934	20
Spp1+ LM	GO:0097191	extrinsic apoptotic signaling pathway	16/374	100/5260	0.00165032	0.0174257	0.0130416	16854/16905/14630/21812/56486/11910/16410/15368/12028/16000/69660/15894/12044/20482/20909/21672	16
Spp1+ LM	GO:0002695	negative regulation of leukocyte activation	13/374	73/5260	0.00165052	0.0174257	0.0130416	93695/16854/14268/12523/20971/15368/12505/26362/217303/16952/72349/21672/109934	13
Spp1+ LM	GO:0009152	purine ribonucleotide biosynthetic process	15/374	91/5260	0.00168494	0.0177123	0.0132561	83433/16889/11674/18102/11821/67680/66416/55951/17991/67264/66377/269523/68202/22333/595136	15
Spp1+ LM	GO:0009144	purine nucleoside triphosphate metabolic process	14/374	82/5260	0.00168842	0.0177123	0.0132561	83433/16889/11674/18102/15481/11964/67680/66416/17991/67264/66377/269523/68202/595136	14
Spp1+ LM	GO:0042987	amyloid precursor protein catabolic process	8/374	33/5260	0.00173457	0.0180549	0.0135125	11816/11307/16000/68585/68581/66340/11502/11491	8
Spp1+ LM	GO:0048146	positive regulation of fibroblast proliferation	8/374	33/5260	0.00173457	0.0180549	0.0135125	14268/12306/17319/12575/21815/16000/328365/18176	8
Spp1+ LM	GO:0007610	behavior	24/374	179/5260	0.00173753	0.0180549	0.0135125	13014/83433/19156/19141/11816/76192/15212/15211/18081/18438/18145/11821/18858/20393/14667/16000/11843/20656/67068/14790/20320/53328/22333/26889	24
Spp1+ LM	GO:0003333	amino acid transmembrane transport	7/374	26/5260	0.00174795	0.0181008	0.0135468	17254/73822/21366/18173/94280/215113/26889	7
Spp1+ LM	GO:0019637	organophosphate metabolic process	39/374	341/5260	0.00175293	0.0181008	0.0135468	83433/16592/16889/27226/11674/58810/76192/15212/18102/56857/15481/11821/57319/11964/50493/67680/110208/66416/54683/15926/55951/12702/192654/71772/17991/16828/52014/14751/67264/66377/59027/269523/68202/56442/21991/21351/22333/26889/595136	39
Spp1+ LM	GO:0040013	negative regulation of locomotion	17/374	110/5260	0.00176462	0.0181645	0.0135945	12512/11816/17319/12317/16971/29876/192662/11852/14673/217303/14674/14026/72349/23790/18024/109934/72674	17
Spp1+ LM	GO:0071248	cellular response to metal ion	12/374	65/5260	0.00179328	0.0184021	0.0137723	19141/14268/17748/18438/15368/29876/18173/227753/26417/74096/12606/18024	12
Spp1+ LM	GO:0051604	protein maturation	27/374	211/5260	0.00184635	0.0188878	0.0141359	64138/19141/66162/17387/13040/12317/15481/268373/16790/15516/18793/12330/14828/16658/66340/227753/11502/15528/72117/56330/14227/67199/70495/66411/11491/67759/22027	27
Spp1+ LM	GO:0060341	regulation of cellular localization	48/374	445/5260	0.00185823	0.0189505	0.0141827	16854/13033/83433/22166/16905/11747/16534/83924/16783/11816/11307/12306/17387/18438/268373/22228/56455/16971/20393/12028/18412/192662/12491/15516/16543/16000/12387/14645/69660/68585/68581/56334/52014/66191/227753/11502/16952/56330/26417/192193/69582/170756/269523/20909/20320/53328/67267/66383	48
Spp1+ LM	GO:0017157	regulation of exocytosis	13/374	74/5260	0.00187654	0.0190782	0.0142783	16783/53378/12523/12306/20971/15368/19349/217303/56044/16952/94245/20909/109934	13
Spp1+ LM	GO:0071222	cellular response to lipopolysaccharide	14/374	83/5260	0.001903	0.019204	0.0143725	83433/12514/66102/19261/12523/17319/11303/12491/56722/26362/11502/26417/217304/21672	14
Spp1+ LM	GO:0022900	electron transport chain	11/374	57/5260	0.00190483	0.019204	0.0143725	56857/67680/66416/12866/18984/12868/13063/20656/67264/68202/66383	11
Spp1+ LM	GO:0044255	cellular lipid metabolic process	34/374	287/5260	0.00191688	0.019204	0.0143725	16592/16956/19156/16889/27226/11816/76192/15212/20148/15211/17319/320024/109672/20397/625249/57319/18858/16971/14667/12028/13244/15926/104725/18984/12702/231871/192654/71772/52014/16952/54325/56442/72674/26889	34
Spp1+ LM	GO:0043473	pigmentation	9/374	41/5260	0.00191807	0.019204	0.0143725	12512/11816/73822/12028/11777/20656/70495/94245/11769	9
Spp1+ LM	GO:0072665	protein localization to vacuole	9/374	41/5260	0.00191807	0.019204	0.0143725	83924/15481/18412/56700/19349/68585/17113/12492/54170	9
Spp1+ LM	GO:0072521	purine-containing compound metabolic process	25/374	191/5260	0.00197189	0.019683	0.014731	20750/83433/16889/11674/18102/15481/11821/11964/50493/67680/110208/66416/54683/15926/55951/17991/16828/67264/66377/59027/269523/68202/21351/22333/595136	25
Spp1+ LM	GO:0071495	cellular response to endogenous stimulus	47/374	435/5260	0.00200516	0.0199547	0.0149343	12512/13033/83433/16956/21817/11747/19141/53378/18187/18746/80752/21812/16419/12317/18438/18145/226101/22629/16971/20393/13435/12491/12505/22628/16000/12387/12702/15894/328365/14828/52014/20482/11502/16952/11928/56330/26417/56438/11491/94245/72349/67579/20320/18024/22027/17164/72674	47
Spp1+ LM	GO:0030850	prostate gland development	6/374	20/5260	0.00204224	0.020081	0.0150288	19156/12505/18793/16000/12387/16952	6
Spp1+ LM	GO:0042246	tissue regeneration	6/374	20/5260	0.00204224	0.020081	0.0150288	12527/18746/18081/12575/16000/16952	6
Spp1+ LM	GO:0046686	response to cadmium ion	6/374	20/5260	0.00204224	0.020081	0.0150288	17748/18145/15368/18173/227753/26417	6
Spp1+ LM	GO:0050885	neuromuscular process controlling balance	6/374	20/5260	0.00204224	0.020081	0.0150288	19156/15212/15211/14667/109934/26889	6
Spp1+ LM	GO:0007034	vacuolar transport	13/374	75/5260	0.00212753	0.0208246	0.0155854	19156/16889/16783/15481/16971/18412/11852/19349/67166/11777/17113/269523/12492	13
Spp1+ LM	GO:0006885	regulation of pH	8/374	34/5260	0.00213051	0.0208246	0.0155854	433375/54411/29876/19349/18173/26417/74096/70495	8
Spp1+ LM	GO:0009968	negative regulation of signal transduction	48/374	448/5260	0.00213908	0.0208465	0.0156018	16854/83433/16905/19141/11816/19261/14630/17387/20148/17319/21812/12317/13601/18145/15481/50778/268373/11910/16410/21815/15368/16971/12028/319939/56722/12505/22628/18793/19349/16000/12387/217303/69660/12702/22334/15894/14828/56334/20656/20482/26417/66168/11491/72349/269523/21672/18024/72674	48
Spp1+ LM	GO:0007041	lysosomal transport	11/374	58/5260	0.00220451	0.0214208	0.0160316	19156/16889/16783/15481/16971/11852/19349/67166/17113/269523/12492	11
Spp1+ LM	GO:0042110	T cell activation	29/374	235/5260	0.00221946	0.0215026	0.0160928	93695/16854/19156/16889/17085/17474/19261/13039/12523/20971/12522/16852/16410/12028/12505/16000/18173/12387/217303/15894/328365/16658/227753/16952/11501/56438/11491/72349/21672	29
Spp1+ LM	GO:0034765	regulation of monoatomic ion transmembrane transport	18/374	122/5260	0.00223239	0.0215644	0.0161391	12512/83433/13057/13040/18438/12313/20193/22629/12856/12028/29876/170706/11933/12315/74096/22630/22333/66383	18
Spp1+ LM	GO:0007267	cell-cell signaling	44/374	403/5260	0.00228109	0.0219705	0.0164429	93695/20750/16854/16592/12514/21817/11747/19141/11816/11307/17319/11303/20972/18643/18438/21366/16410/22629/22228/56455/16971/18412/12505/16543/22628/16000/12387/217303/14645/12774/68585/16952/26417/11501/70495/94245/170756/269523/20909/108124/20320/109934/22333/67267	44
Spp1+ LM	GO:0032368	regulation of lipid transport	10/374	50/5260	0.00229728	0.0219801	0.0164501	20750/83433/11816/11307/12306/17319/11303/16410/16971/52014	10
Spp1+ LM	GO:0071453	cellular response to oxygen levels	10/374	50/5260	0.00229728	0.0219801	0.0164501	83433/66290/11964/54411/13435/68585/14688/11501/67579/18024	10
Spp1+ LM	GO:0008284	positive regulation of cell population proliferation	50/374	473/5260	0.0023021	0.0219801	0.0164501	16854/21817/19141/13057/11816/53378/14268/12306/18102/17319/12267/21812/18643/12317/13601/11910/16410/12575/21815/56455/15368/16971/57914/20393/12856/319939/21985/16000/12387/67067/16411/56044/14645/68585/328365/12273/14828/20482/16952/26417/103742/19385/11491/59027/23790/12492/18176/20909/20320/18024	50
Spp1+ LM	GO:0007162	negative regulation of cell adhesion	15/374	94/5260	0.00234808	0.0223543	0.0167302	93695/12527/16854/11433/20971/17387/16852/16971/12505/217303/16952/11501/72349/23790/21672	15
Spp1+ LM	GO:0032680	regulation of tumor necrosis factor production	14/374	85/5260	0.00240035	0.022786	0.0170533	93695/83433/16956/11433/13057/19261/12523/17319/12491/26362/16000/12774/217203/17164	14
Spp1+ LM	GO:0050865	regulation of cell activation	33/374	280/5260	0.00242726	0.0229753	0.0171949	93695/12527/16854/83433/17474/83924/16783/11816/14268/19261/12523/20971/17387/17319/12522/16852/12575/15368/57914/12505/26362/16000/12387/217303/328365/16952/11501/217304/12606/72349/20909/21672/109934	33
Spp1+ LM	GO:0045333	cellular respiration	18/374	123/5260	0.0024487	0.0231118	0.0172971	56857/67680/12028/66416/12866/16155/15926/12868/17991/13063/20656/67264/66377/269523/68202/67267/66383/595136	18
Spp1+ LM	GO:0006164	purine nucleotide biosynthetic process	16/374	104/5260	0.00250449	0.0235037	0.0175904	83433/16889/11674/18102/11821/67680/66416/55951/17991/67264/66377/59027/269523/68202/22333/595136	16
Spp1+ LM	GO:0006898	receptor-mediated endocytosis	16/374	104/5260	0.00250449	0.0235037	0.0175904	12527/12512/66102/11816/53378/12306/16410/16971/12491/12505/20288/217303/56044/12330/94245/12492	16
Spp1+ LM	GO:0010648	negative regulation of cell communication	50/374	475/5260	0.00251725	0.0235563	0.0176298	16854/83433/16905/11747/19141/11816/19261/14630/17387/20148/17319/21812/12317/13601/18145/15481/50778/268373/11910/16410/21815/22228/15368/16971/12028/319939/56722/12505/22628/18793/19349/16000/12387/217303/69660/12702/22334/15894/14828/56334/20656/20482/26417/66168/11491/72349/269523/21672/18024/72674	50
Spp1+ LM	GO:0046649	lymphocyte activation	39/374	348/5260	0.00254485	0.0237472	0.0177726	93695/16854/18477/19156/16889/17085/17474/16783/19261/13039/12523/20971/17387/17319/12522/16852/16410/12575/12028/17060/21985/12505/26362/16000/18173/12387/217303/15894/328365/16658/227753/16952/11501/67199/56438/11491/72349/21672/56743	39
Spp1+ LM	GO:0023057	negative regulation of signaling	50/374	476/5260	0.00263125	0.024484	0.0183241	16854/83433/16905/11747/19141/11816/19261/14630/17387/20148/17319/21812/12317/13601/18145/15481/50778/268373/11910/16410/21815/22228/15368/16971/12028/319939/56722/12505/22628/18793/19349/16000/12387/217303/69660/12702/22334/15894/14828/56334/20656/20482/26417/66168/11491/72349/269523/21672/18024/72674	50
Spp1+ LM	GO:0007600	sensory perception	12/374	68/5260	0.00267166	0.0246835	0.0184734	16592/19156/15212/15211/18438/12491/16000/22388/14688/26417/12492/26889	12
Spp1+ LM	GO:0001655	urogenital system development	6/374	21/5260	0.00269056	0.0246835	0.0184734	19156/12505/18793/16000/12387/16952	6
Spp1+ LM	GO:0007589	body fluid secretion	6/374	21/5260	0.00269056	0.0246835	0.0184734	16534/13057/12306/18102/11821/67443	6
Spp1+ LM	GO:0045920	negative regulation of exocytosis	6/374	21/5260	0.00269056	0.0246835	0.0184734	12523/15368/19349/217303/16952/109934	6
Spp1+ LM	GO:0015980	energy derivation by oxidation of organic compounds	21/374	154/5260	0.0026977	0.0246835	0.0184734	56857/57436/67680/12028/66416/16000/12866/16155/15926/12868/17991/16828/13063/20656/67264/66377/269523/68202/67267/66383/595136	21
Spp1+ LM	GO:0001894	tissue homeostasis	13/374	77/5260	0.00271264	0.0246835	0.0184734	20750/16889/11433/83924/13040/16410/12028/319939/54683/19349/12387/11501/26889	13
Spp1+ LM	GO:0006119	oxidative phosphorylation	13/374	77/5260	0.00271264	0.0246835	0.0184734	67680/66416/12866/12868/17991/13063/67264/66377/269523/68202/67267/66383/595136	13
Spp1+ LM	GO:0060249	anatomical structure homeostasis	13/374	77/5260	0.00271264	0.0246835	0.0184734	20750/16889/11433/83924/13040/16410/12028/319939/54683/19349/12387/11501/26889	13
Spp1+ LM	GO:0044283	small molecule biosynthetic process	26/374	207/5260	0.00290267	0.0263367	0.0197107	20750/16592/16956/16889/11674/58810/11816/11307/18746/17319/11821/11910/110208/13244/104725/18984/14645/231871/59046/16828/52014/14751/16952/54325/109754/21991	26
Spp1+ LM	GO:1901698	response to nitrogen compound	42/374	385/5260	0.00291519	0.0263367	0.0197107	12527/13033/83433/16956/12514/16889/22166/21817/11747/19141/11816/18746/17254/12317/18438/18145/16410/16971/20393/56615/13435/12491/22628/16000/12387/12702/15894/12330/12273/14828/14590/16952/26417/56438/192193/94245/67579/269523/18024/22027/72674/54170	42
Spp1+ LM	GO:0002683	negative regulation of immune system process	24/374	186/5260	0.00292287	0.0263367	0.0197107	93695/16854/83433/12514/11433/83924/14268/12523/18102/20971/17319/15481/15368/12505/26362/16000/12387/217303/16658/16952/12606/72349/21672/109934	24
Spp1+ LM	GO:0015909	long-chain fatty acid transport	5/374	15/5260	0.0029263	0.0263367	0.0197107	11816/11520/17319/12491/16952	5
Spp1+ LM	GO:0016485	protein processing	14/374	87/5260	0.00300038	0.0269298	0.0201545	64138/19141/17387/13040/16790/18793/16658/66340/227753/11502/70495/11491/67759/22027	14
Spp1+ LM	GO:0060627	regulation of vesicle-mediated transport	28/374	229/5260	0.00301463	0.0269842	0.0201952	12512/16854/83433/21817/16783/13057/11816/53378/19261/12523/12306/20971/12317/16410/15368/16971/192662/12491/26362/19349/18173/217303/56044/16952/26417/94245/20909/109934	28
Spp1+ LM	GO:0098542	defense response to other organism	45/374	421/5260	0.00309237	0.0275218	0.0205976	16854/83433/18477/66102/11433/17085/12332/17474/18807/16783/13057/11816/11745/19261/12523/17319/18081/12313/15481/17476/12491/56620/26362/16155/18173/67067/217303/16411/67166/68585/12273/17105/227753/217203/16952/26417/11501/65221/14026/11491/69582/18176/20909/18024/17164	45
Spp1+ LM	GO:0019882	antigen processing and presentation	10/374	52/5260	0.0031148	0.0275218	0.0205976	83433/19156/12514/13039/13040/12317/65972/18173/67166/15894	10
Spp1+ LM	GO:0031099	regeneration	10/374	52/5260	0.0031148	0.0275218	0.0205976	12527/18746/18081/12575/15368/16971/16000/68585/16952/11491	10
Spp1+ LM	GO:0032652	regulation of interleukin-1 production	10/374	52/5260	0.0031148	0.0275218	0.0205976	83433/16956/11433/19261/12491/16000/12774/68581/217203/16952	10
Spp1+ LM	GO:0060429	epithelium development	36/374	318/5260	0.00312858	0.0275218	0.0205976	12512/19156/64138/16889/21817/13039/20971/17387/80752/21812/18643/73822/12575/21815/12028/29876/11852/12505/18793/16000/12387/16411/56044/12702/68585/15894/16658/22388/56334/14674/20482/16952/19744/70495/54325/12606	36
Spp1+ LM	GO:0006865	amino acid transport	8/374	36/5260	0.00313318	0.0275218	0.0205976	17254/73822/21366/18173/94245/94280/215113/26889	8
Spp1+ LM	GO:0043535	regulation of blood vessel endothelial cell migration	8/374	36/5260	0.00313318	0.0275218	0.0205976	11816/18438/15368/16000/52014/16952/11491/18024	8
Spp1+ LM	GO:0052547	regulation of peptidase activity	21/374	156/5260	0.00315975	0.0276814	0.0207171	13014/13033/19141/13039/13040/13601/19703/67941/12028/12505/18793/16000/18984/68581/14751/13063/66340/227753/56330/19167/269523	21
Spp1+ LM	GO:0120035	regulation of plasma membrane bounded cell projection organization	29/374	241/5260	0.00324147	0.028322	0.0211965	83433/11816/14268/18102/21812/18643/16852/22629/56455/18858/16971/20393/12505/56044/12774/68585/11843/15894/14828/20482/103742/14026/19385/11491/94245/23790/12492/20320/18024	29
Spp1+ LM	GO:0034762	regulation of transmembrane transport	22/374	167/5260	0.00333742	0.0289837	0.0216917	12512/83433/16592/13057/13040/18438/12313/20193/22629/12856/12028/29876/170706/16000/11933/12315/74096/215113/22630/18024/22333/66383	22
Spp1+ LM	GO:0008630	intrinsic apoptotic signaling pathway in response to DNA damage	11/374	61/5260	0.00333977	0.0289837	0.0216917	17319/12925/12575/15368/67941/329679/12028/12505/12044/20656/20482	11
Spp1+ LM	GO:0032640	tumor necrosis factor production	14/374	88/5260	0.0033436	0.0289837	0.0216917	93695/83433/16956/11433/13057/19261/12523/17319/12491/26362/16000/12774/217203/17164	14
Spp1+ LM	GO:0021700	developmental maturation	16/374	107/5260	0.00336302	0.0290756	0.0217605	12512/13039/80752/66144/18643/66335/66290/11964/54411/18858/11973/16000/12387/73834/70495/12606	16
Spp1+ LM	GO:0048660	regulation of smooth muscle cell proliferation	12/374	70/5260	0.00343137	0.0295574	0.022121	21817/13057/11816/12267/12575/15368/14673/16000/12387/20656/14674/59027	12
Spp1+ LM	GO:0030155	regulation of cell adhesion	32/374	275/5260	0.00344294	0.0295574	0.022121	93695/12527/12512/20750/16854/21817/11433/14268/19261/20971/17387/18081/12522/12317/16852/16410/16971/12491/12505/18793/16000/217303/12774/15894/328365/11502/16952/11501/72349/23790/20909/21672	32
Spp1+ LM	GO:0006911	phagocytosis, engulfment	7/374	29/5260	0.00344567	0.0295574	0.022121	83433/19261/11303/12491/20288/217303/227753	7
Spp1+ LM	GO:0051353	positive regulation of oxidoreductase activity	6/374	22/5260	0.00348171	0.029789	0.0222944	13057/11816/20193/12856/18984/52014	6
Spp1+ LM	GO:0009260	ribonucleotide biosynthetic process	15/374	98/5260	0.00355609	0.0303465	0.0227116	83433/16889/11674/18102/11821/67680/66416/55951/17991/67264/66377/269523/68202/22333/595136	15
Spp1+ LM	GO:0031344	regulation of cell projection organization	29/374	243/5260	0.00366103	0.0310032	0.0232031	83433/11816/14268/18102/21812/18643/16852/22629/56455/18858/16971/20393/12505/56044/12774/68585/11843/15894/14828/20482/103742/14026/19385/11491/94245/23790/12492/20320/18024	29
Spp1+ LM	GO:0045597	positive regulation of cell differentiation	36/374	321/5260	0.00366407	0.0310032	0.0232031	83433/16956/16905/21817/11816/53378/14268/17387/18081/12522/80752/21812/21366/276770/21815/16971/20393/210029/12491/20288/26362/16000/12387/18984/12774/12702/68585/328365/20656/20482/16952/19744/11501/12606/14747/20320	36
Spp1+ LM	GO:0060562	epithelial tube morphogenesis	14/374	89/5260	0.00371828	0.0310032	0.0232031	64138/20971/17387/18643/21815/29876/11852/12505/16000/12387/16411/56044/56334/14674	14
Spp1+ LM	GO:0070482	response to oxygen levels	14/374	89/5260	0.00371828	0.0310032	0.0232031	83433/66290/11964/54411/22228/15368/13435/68585/20656/14688/11501/11491/67579/18024	14
Spp1+ LM	GO:0071219	cellular response to molecule of bacterial origin	14/374	89/5260	0.00371828	0.0310032	0.0232031	83433/12514/66102/19261/12523/17319/11303/12491/56722/26362/11502/26417/217304/21672	14
Spp1+ LM	GO:0006735	NADH regeneration	4/374	10/5260	0.0037424	0.0310032	0.0232031	11674/18746/14751/21991	4
Spp1+ LM	GO:0010884	positive regulation of lipid storage	4/374	10/5260	0.0037424	0.0310032	0.0232031	16956/11520/12491/20288	4
Spp1+ LM	GO:0030199	collagen fibril organization	4/374	10/5260	0.0037424	0.0310032	0.0232031	12306/21812/234407/18451	4
Spp1+ LM	GO:0061621	canonical glycolysis	4/374	10/5260	0.0037424	0.0310032	0.0232031	11674/18746/14751/21991	4
Spp1+ LM	GO:0061718	glucose catabolic process to pyruvate	4/374	10/5260	0.0037424	0.0310032	0.0232031	11674/18746/14751/21991	4
Spp1+ LM	GO:0071604	transforming growth factor beta production	4/374	10/5260	0.0037424	0.0310032	0.0232031	14268/16410/11501/70495	4
Spp1+ LM	GO:0061082	myeloid leukocyte cytokine production	8/374	37/5260	0.00375539	0.0310032	0.0232031	11433/17319/15368/12491/56722/26362/68585/17164	8
Spp1+ LM	GO:0080164	regulation of nitric oxide metabolic process	8/374	37/5260	0.00375539	0.0310032	0.0232031	11433/19261/56455/12491/16000/15894/20656/217203	8
Spp1+ LM	GO:0043534	blood vessel endothelial cell migration	9/374	45/5260	0.00376813	0.0310305	0.0232236	11816/18438/15368/16000/52014/16952/11501/11491/18024	9
Spp1+ LM	GO:0030100	regulation of endocytosis	19/374	138/5260	0.00380116	0.0311279	0.0232965	12512/16854/83433/21817/13057/11816/53378/19261/12306/12317/16410/16971/12491/26362/18173/217303/56044/94245/109934	19
Spp1+ LM	GO:0050764	regulation of phagocytosis	11/374	62/5260	0.0038083	0.0311279	0.0232965	83433/21817/13057/19261/12317/16410/16971/12491/18173/217303/109934	11
Spp1+ LM	GO:1901136	carbohydrate derivative catabolic process	11/374	62/5260	0.0038083	0.0311279	0.0232965	19156/13039/15212/15211/19703/14667/245847/12505/110006/192193/75612	11
Spp1+ LM	GO:0051924	regulation of calcium ion transport	13/374	80/5260	0.00383151	0.0312401	0.0233804	16854/13057/12523/18438/12313/20193/12028/16000/12387/15894/12315/170756/22333	13
Spp1+ LM	GO:0048659	smooth muscle cell proliferation	12/374	71/5260	0.00387184	0.0314625	0.0235469	21817/13057/11816/12267/12575/15368/14673/16000/12387/20656/14674/59027	12
Spp1+ LM	GO:0002694	regulation of leukocyte activation	31/374	266/5260	0.00387789	0.0314625	0.0235469	93695/16854/83433/17474/83924/16783/14268/19261/12523/20971/17387/17319/12522/16852/12575/15368/57914/12505/26362/16000/12387/217303/328365/16952/11501/217304/12606/72349/20909/21672/109934	31
Spp1+ LM	GO:0019752	carboxylic acid metabolic process	35/374	311/5260	0.00392488	0.0317655	0.0237736	16592/16956/16889/11674/58810/14630/18746/15212/15211/17319/109672/20397/625249/50493/22228/19703/67680/245847/110208/13244/16000/15926/18984/55951/14645/231871/192654/16828/14751/16952/54325/193813/21991/22333/72674	35
Spp1+ LM	GO:0006029	proteoglycan metabolic process	5/374	16/5260	0.00401166	0.0322303	0.0241215	15212/15211/16000/12387/110006	5
Spp1+ LM	GO:0015804	neutral amino acid transport	5/374	16/5260	0.00401166	0.0322303	0.0241215	17254/73822/21366/94280/215113	5
Spp1+ LM	GO:1903035	negative regulation of response to wounding	5/374	16/5260	0.00401166	0.0322303	0.0241215	12527/11747/11816/12306/18793	5
Spp1+ LM	GO:0002768	immune response-regulating cell surface receptor signaling pathway	17/374	119/5260	0.00413045	0.0330893	0.0247643	16854/83433/16889/17474/16534/13057/12267/18081/12028/17060/56620/217303/12273/72349/14747/18176/56743	17
Spp1+ LM	GO:0051051	negative regulation of transport	24/374	191/5260	0.00413867	0.0330893	0.0247643	16854/16592/22166/11747/11816/53378/19261/12523/12313/16410/22228/15368/12491/16543/19349/217303/15894/12315/16952/215113/22630/109934/22333/66383	24
Spp1+ LM	GO:0022904	respiratory electron transport chain	10/374	54/5260	0.00414892	0.0330909	0.0247656	56857/67680/66416/12866/12868/13063/20656/67264/68202/66383	10
Spp1+ LM	GO:0001836	release of cytochrome c from mitochondria	7/374	30/5260	0.00422568	0.0336217	0.0251628	16905/12028/18793/16000/12044/20656/56330	7
Spp1+ LM	GO:0042542	response to hydrogen peroxide	9/374	46/5260	0.00439845	0.0348013	0.0260456	22166/19261/15368/11852/26362/20656/11502/16952/18024	9
Spp1+ LM	GO:0098739	import across plasma membrane	9/374	46/5260	0.00439845	0.0348013	0.0260456	17254/21366/12491/11933/11928/65221/215113/66383/26889	9
Spp1+ LM	GO:0010935	regulation of macrophage cytokine production	6/374	23/5260	0.00443362	0.0348013	0.0260456	11433/12491/56722/26362/68585/17164	6
Spp1+ LM	GO:0048678	response to axon injury	6/374	23/5260	0.00443362	0.0348013	0.0260456	83433/18438/16971/12028/20656/11491	6
Spp1+ LM	GO:1901184	regulation of ERBB signaling pathway	6/374	23/5260	0.00443362	0.0348013	0.0260456	19141/18793/19349/56044/68585/72349	6
Spp1+ LM	GO:0007044	cell-substrate junction assembly	8/374	38/5260	0.00446902	0.0348013	0.0260456	14268/20971/17387/16410/16971/72349/23790/109711	8
Spp1+ LM	GO:0008037	cell recognition	8/374	38/5260	0.00446902	0.0348013	0.0260456	12527/16854/83433/11674/19261/12491/68585/22334	8
Spp1+ LM	GO:0043299	leukocyte degranulation	8/374	38/5260	0.00446902	0.0348013	0.0260456	16783/11745/12523/15368/217303/20909/109934/56743	8
Spp1+ LM	GO:0046496	nicotinamide nucleotide metabolic process	8/374	38/5260	0.00446902	0.0348013	0.0260456	50493/110208/54683/15926/16828/59027/269523/21351	8
Spp1+ LM	GO:0002009	morphogenesis of an epithelium	18/374	130/5260	0.0045089	0.0350291	0.0262161	64138/21817/13039/20971/17387/18643/21815/29876/11852/12505/16000/12387/16411/56044/12702/22388/56334/14674	18
Spp1+ LM	GO:0010256	endomembrane system organization	26/374	214/5260	0.00457997	0.0354642	0.0265417	12527/19156/16905/11307/12306/11303/20972/226101/18412/13244/67166/68585/68581/16658/11777/56334/13476/227753/67511/26417/73024/94245/69582/11769/23790/20909	26
Spp1+ LM	GO:0043436	oxoacid metabolic process	35/374	314/5260	0.00458644	0.0354642	0.0265417	16592/16956/16889/11674/58810/14630/18746/15212/15211/17319/109672/20397/625249/50493/22228/19703/67680/245847/110208/13244/16000/15926/18984/55951/14645/231871/192654/16828/14751/16952/54325/193813/21991/22333/72674	35
Spp1+ LM	GO:0010243	response to organonitrogen compound	39/374	360/5260	0.0046285	0.0357055	0.0267224	12527/13033/83433/16956/12514/16889/21817/11747/19141/11816/18746/12317/18438/18145/16971/20393/56615/13435/12491/22628/16000/12387/12702/15894/12330/12273/14828/14590/16952/26417/56438/192193/94245/67579/269523/18024/22027/72674/54170	39
Spp1+ LM	GO:0032612	interleukin-1 production	10/374	55/5260	0.00475876	0.036597	0.0273895	83433/16956/11433/19261/12491/16000/12774/68581/217203/16952	10
Spp1+ LM	GO:0042594	response to starvation	13/374	82/5260	0.00476627	0.036597	0.0273895	11520/56486/57436/11910/12575/22628/14645/14828/67443/26417/67579/18024/54170	13
Spp1+ LM	GO:0001818	negative regulation of cytokine production	16/374	111/5260	0.00487208	0.0373224	0.0279325	93695/83433/11433/14268/19261/12523/11746/12522/15368/26362/16000/18173/16952/56438/14747/20320	16
Spp1+ LM	GO:0007423	sensory organ development	18/374	131/5260	0.00489525	0.0374129	0.0280002	19156/20971/18081/21812/21815/12028/29876/16000/12387/16658/20482/14688/26417/12606/14790/17164/109934/26889	18
Spp1+ LM	GO:0000902	cell morphogenesis	34/374	304/5260	0.00491622	0.0374861	0.028055	16889/11674/11816/14268/18187/15212/15211/22629/18858/16971/20393/29876/192662/15516/12505/14673/12387/11658/12774/68585/15894/18738/22388/14674/20482/16952/11501/14026/11491/94245/14790/23790/109711/20320	34
Spp1+ LM	GO:0006082	organic acid metabolic process	35/374	316/5260	0.00507823	0.0386321	0.0289126	16592/16956/16889/11674/58810/14630/18746/15212/15211/17319/109672/20397/625249/50493/22228/19703/67680/245847/110208/13244/16000/15926/18984/55951/14645/231871/192654/16828/14751/16952/54325/193813/21991/22333/72674	35
Spp1+ LM	GO:0032272	negative regulation of protein polymerization	7/374	31/5260	0.00513228	0.0388638	0.029086	12332/18643/20393/12343/22334/227753/14026	7
Spp1+ LM	GO:0099024	plasma membrane invagination	7/374	31/5260	0.00513228	0.0388638	0.029086	83433/19261/11303/12491/20288/217303/227753	7
Spp1+ LM	GO:0046390	ribose phosphate biosynthetic process	15/374	102/5260	0.00523262	0.0394422	0.0295189	83433/16889/11674/18102/11821/67680/66416/55951/17991/67264/66377/269523/68202/22333/595136	15
Spp1+ LM	GO:0071216	cellular response to biotic stimulus	15/374	102/5260	0.00523262	0.0394422	0.0295189	83433/12514/66102/19261/12523/17319/11303/12491/56722/26362/14828/11502/26417/217304/21672	15
Spp1+ LM	GO:0019362	pyridine nucleotide metabolic process	8/374	39/5260	0.00528247	0.0397271	0.0297322	50493/110208/54683/15926/16828/59027/269523/21351	8
Spp1+ LM	GO:0007200	phospholipase C-activating G protein-coupled receptor signaling pathway	5/374	17/5260	0.00535698	0.0401043	0.0300145	21817/12267/12273/14688/14747	5
Spp1+ LM	GO:0048147	negative regulation of fibroblast proliferation	5/374	17/5260	0.00535698	0.0401043	0.0300145	14319/12028/65972/217303/20656	5
Spp1+ LM	GO:0001819	positive regulation of cytokine production	24/374	195/5260	0.00539391	0.0402892	0.0301528	83433/16956/17085/13057/12523/17319/12267/12522/16971/57914/12491/56620/18173/12774/68585/68581/12273/217203/16952/11501/70495/11491/18176/17164	24
Spp1+ LM	GO:0050679	positive regulation of epithelial cell proliferation	11/374	65/5260	0.00553581	0.040732	0.0304842	13057/18102/13601/15368/16000/12387/14645/68585/12273/11491/18176	11
Spp1+ LM	GO:0030574	collagen catabolic process	4/374	11/5260	0.00555452	0.040732	0.0304842	13030/13039/17387/13040	4
Spp1+ LM	GO:0042159	lipoprotein catabolic process	4/374	11/5260	0.00555452	0.040732	0.0304842	13033/16889/11816/76192	4
Spp1+ LM	GO:0045940	positive regulation of steroid metabolic process	4/374	11/5260	0.00555452	0.040732	0.0304842	11816/11307/16000/18984	4
Spp1+ LM	GO:0072348	sulfur compound transport	4/374	11/5260	0.00555452	0.040732	0.0304842	17254/73822/21366/215113	4
Spp1+ LM	GO:0000768	syncytium formation by plasma membrane fusion	6/374	24/5260	0.00556448	0.040732	0.0304842	12527/83433/12505/12508/11502/11501	6
Spp1+ LM	GO:0043388	positive regulation of DNA binding	6/374	24/5260	0.00556448	0.040732	0.0304842	22166/18102/12313/18793/16000/12387	6
Spp1+ LM	GO:0048662	negative regulation of smooth muscle cell proliferation	6/374	24/5260	0.00556448	0.040732	0.0304842	11816/12575/15368/14673/20656/14674	6
Spp1+ LM	GO:0140253	cell-cell fusion	6/374	24/5260	0.00556448	0.040732	0.0304842	12527/83433/12505/12508/11502/11501	6
Spp1+ LM	GO:0014070	response to organic cyclic compound	28/374	240/5260	0.00586137	0.0427296	0.0319793	20750/16889/21817/12522/17254/21812/12317/18438/11655/18145/22629/20393/13435/12491/16000/12387/15926/18984/12774/328365/11502/16952/11928/26417/12606/19385/94245/22027	28
Spp1+ LM	GO:0045055	regulated exocytosis	13/374	84/5260	0.0058763	0.0427296	0.0319793	16783/11745/12523/20972/15368/217303/67166/68581/94245/20909/108124/109934/56743	13
Spp1+ LM	GO:0045807	positive regulation of endocytosis	13/374	84/5260	0.0058763	0.0427296	0.0319793	12512/83433/13057/11816/19261/12306/12317/16971/12491/26362/18173/94245/109934	13
Spp1+ LM	GO:0044000	movement in host	9/374	48/5260	0.00590336	0.0427377	0.0319854	13030/17254/16852/18145/16410/26362/19349/67166/227753	9
Spp1+ LM	GO:0050728	negative regulation of inflammatory response	9/374	48/5260	0.00590336	0.0427377	0.0319854	83433/11433/11816/19261/210029/12505/16000/12702/109934	9
Spp1+ LM	GO:2000377	regulation of reactive oxygen species metabolic process	12/374	75/5260	0.00610921	0.044131	0.0330281	11433/13057/276770/12575/12491/67067/11843/20656/74096/21672/18024/22333	12
Spp1+ LM	GO:0050954	sensory perception of mechanical stimulus	7/374	32/5260	0.00617756	0.0442364	0.033107	19156/15212/15211/18438/16000/22388/12492	7
Spp1+ LM	GO:0006753	nucleoside phosphate metabolic process	25/374	208/5260	0.00619264	0.0442364	0.033107	83433/16889/11674/18102/15481/11821/57319/11964/50493/67680/110208/66416/54683/15926/55951/17991/16828/67264/66377/59027/269523/68202/21351/22333/595136	25
Spp1+ LM	GO:0009566	fertilization	8/374	40/5260	0.00620437	0.0442364	0.033107	12527/11674/15212/218454/16410/12028/29876/22334	8
Spp1+ LM	GO:0050766	positive regulation of phagocytosis	8/374	40/5260	0.00620437	0.0442364	0.033107	83433/13057/19261/12317/16971/12491/18173/109934	8
Spp1+ LM	GO:0051881	regulation of mitochondrial membrane potential	8/374	40/5260	0.00620437	0.0442364	0.033107	16889/14630/22228/56455/64540/12028/20656/269523	8
Spp1+ LM	GO:2000379	positive regulation of reactive oxygen species metabolic process	8/374	40/5260	0.00620437	0.0442364	0.033107	13057/276770/12575/12491/67067/20656/74096/18024	8
Spp1+ LM	GO:0051174	regulation of phosphorus metabolic process	49/374	485/5260	0.0063106	0.0448966	0.0336011	93695/83433/22166/11816/53378/14268/19261/12306/20971/17319/80752/12313/268373/12575/56455/329679/18858/12028/18412/12491/15516/12505/56620/18793/14673/26362/16000/18173/217303/15926/12702/15894/59046/12273/12315/56334/320207/17873/11502/26417/11501/11491/94245/72349/269523/23790/18176/20320/22027	49
Spp1+ LM	GO:0007417	central nervous system development	28/374	242/5260	0.00656689	0.0466193	0.0348903	83433/19156/12332/18187/16971/12028/15516/26362/16000/12387/68585/328365/12273/14828/16658/22388/72338/66191/227753/26417/19744/67199/70495/14790/23790/108124/109934/26889	28
Spp1+ LM	GO:0003018	vascular process in circulatory system	9/374	49/5260	0.00679088	0.0481057	0.0360028	11816/14630/18438/16971/12491/15894/20656/74840/109934	9
Spp1+ LM	GO:0002429	immune response-activating cell surface receptor signaling pathway	16/374	115/5260	0.00689305	0.0483654	0.0361972	16854/83433/16889/16534/13057/12267/18081/12028/17060/56620/217303/12273/72349/14747/18176/56743	16
Spp1+ LM	GO:0030162	regulation of proteolysis	32/374	288/5260	0.00693717	0.0483654	0.0361972	13014/13033/83433/64138/19141/11816/13039/17387/13040/56486/13601/19703/67941/12028/15516/12505/18793/14673/16000/18984/68581/14751/13063/66340/227753/11502/56330/19167/11501/56438/67759/269523	32
Spp1+ LM	GO:0009593	detection of chemical stimulus	5/374	18/5260	0.00699242	0.0483654	0.0361972	83433/12313/16410/12315/20656	5
Spp1+ LM	GO:0010633	negative regulation of epithelial cell migration	5/374	18/5260	0.00699242	0.0483654	0.0361972	12512/11816/14026/23790/72674	5
Spp1+ LM	GO:0019320	hexose catabolic process	5/374	18/5260	0.00699242	0.0483654	0.0361972	11674/18746/16828/14751/21991	5
Spp1+ LM	GO:0042149	cellular response to glucose starvation	5/374	18/5260	0.00699242	0.0483654	0.0361972	11520/22628/14828/67579/18024	5
Spp1+ LM	GO:0046503	glycerolipid catabolic process	5/374	18/5260	0.00699242	0.0483654	0.0361972	16956/27226/76192/231871/192654	5
Spp1+ LM	GO:1903510	mucopolysaccharide metabolic process	5/374	18/5260	0.00699242	0.0483654	0.0361972	15212/15211/12505/110006/75612	5
Spp1+ LM	GO:1904894	positive regulation of receptor signaling pathway via STAT	5/374	18/5260	0.00699242	0.0483654	0.0361972	12313/57914/16155/217303/72674	5
Spp1+ LM	GO:1990000	amyloid fibril formation	5/374	18/5260	0.00699242	0.0483654	0.0361972	83433/11816/12491/227753/67199	5
Spp1+ LM	GO:2001259	positive regulation of cation channel activity	5/374	18/5260	0.00699242	0.0483654	0.0361972	83433/13040/12313/20193/12315	5
Spp1+ LM	GO:0042552	myelination	10/374	58/5260	0.00701842	0.0483654	0.0361972	12527/19156/15212/15211/18858/13244/16000/12387/16411/26417	10
Spp1+ LM	GO:0060348	bone development	10/374	58/5260	0.00701842	0.0483654	0.0361972	16889/11433/17387/20148/18081/80752/13601/54411/16000/18984	10
Spp1+ LM	GO:0038127	ERBB signaling pathway	8/374	41/5260	0.00724348	0.0498121	0.0372799	19141/18793/19349/56044/68585/11843/26417/72349	8
Lmonos	GO:0002181	cytoplasmic translation	76/547	115/5260	2.74218e-48	8.8737e-45	8.622e-45	20085/20104/20084/20044/270106/20102/268449/19951/76808/11837/20103/20115/20055/78294/66475/14109/67115/68193/16785/76846/27367/19981/19988/19941/27207/26451/57808/267019/27050/54127/20091/20116/19921/75617/20005/19899/26961/19896/67891/22121/19942/20054/67671/68052/67097/20088/67186/65019/67025/114641/27370/20090/67248/319195/19989/19933/66480/19982/66481/67427/19934/19943/27176/16898/100503670/…	76
Lmonos	GO:0140236	translation at presynapse	44/547	45/5260	4.62135e-43	7.47735e-40	7.26526e-40	57294/20044/270106/268449/19951/20103/20055/78294/67115/68193/67281/66489/19981/19988/19941/27207/26451/57808/267019/54127/20005/26961/19896/67891/22121/19942/67671/67097/20088/67186/65019/27370/110954/319195/19989/66480/19982/19934/19943/27176/100503670/19944/269261/20042	44
Lmonos	GO:0140241	translation at synapse	44/547	46/5260	9.62675e-42	7.78804e-39	7.56713e-39	57294/20044/270106/268449/19951/20103/20055/78294/67115/68193/67281/66489/19981/19988/19941/27207/26451/57808/267019/54127/20005/26961/19896/67891/22121/19942/67671/67097/20088/67186/65019/27370/110954/319195/19989/66480/19982/19934/19943/27176/100503670/19944/269261/20042	44
Lmonos	GO:0140242	translation at postsynapse	44/547	46/5260	9.62675e-42	7.78804e-39	7.56713e-39	57294/20044/270106/268449/19951/20103/20055/78294/67115/68193/67281/66489/19981/19988/19941/27207/26451/57808/267019/54127/20005/26961/19896/67891/22121/19942/67671/67097/20088/67186/65019/27370/110954/319195/19989/66480/19982/19934/19943/27176/100503670/19944/269261/20042	44
Lmonos	GO:0006412	translation	125/547	402/5260	2.65486e-33	1.71823e-30	1.66949e-30	20085/20104/20084/57294/20044/270106/20102/268449/19951/76808/11837/20103/20115/20055/78294/66475/14109/67115/68193/16785/67281/66489/76846/27367/19981/19988/19941/27207/26451/57808/267019/27050/54127/20091/20116/19921/75617/20005/19899/26961/19896/67891/22121/19942/20054/67671/68052/67097/20088/67186/65019/67025/114641/27370/20090/67248/110954/319195/18148/19989/19933/66480/19982/66085/73830/664…	125
Lmonos	GO:0043043	peptide biosynthetic process	125/547	407/5260	1.0723e-32	5.78329e-30	5.61924e-30	20085/20104/20084/57294/20044/270106/20102/268449/19951/76808/11837/20103/20115/20055/78294/66475/14109/67115/68193/16785/67281/66489/76846/27367/19981/19988/19941/27207/26451/57808/267019/27050/54127/20091/20116/19921/75617/20005/19899/26961/19896/67891/22121/19942/20054/67671/68052/67097/20088/67186/65019/67025/114641/27370/20090/67248/110954/319195/18148/19989/19933/66480/19982/66085/73830/664…	125
Lmonos	GO:0043604	amide biosynthetic process	127/547	442/5260	5.1642e-30	2.38733e-27	2.31962e-27	20085/20104/20084/57294/20044/270106/20102/268449/19951/76808/11837/20103/20115/20055/78294/66475/14109/67115/68193/16785/67281/66489/76846/27367/19981/19988/19941/27207/26451/57808/267019/27050/54127/20091/20116/19921/75617/20005/19899/26961/19896/67891/22121/19942/20054/67671/68052/67097/20088/67186/65019/67025/114641/27370/20090/67248/110954/319195/18148/19989/19933/66480/19982/66085/73830/664…	127
Lmonos	GO:0006518	peptide metabolic process	128/547	459/5260	7.61957e-29	3.08212e-26	2.99469e-26	20085/20104/20084/57294/20044/270106/20102/268449/19951/76808/11837/20103/20115/20055/78294/66475/14109/67115/68193/16785/67281/66489/76846/27367/19981/19988/19941/27207/26451/57808/267019/27050/54127/20091/20116/19921/75617/20005/19899/26961/19896/67891/22121/19942/20054/67671/68052/67097/20088/67186/65019/67025/114641/27370/20090/67248/110954/319195/18148/19989/19933/66480/19982/66085/73830/664…	128
Lmonos	GO:0042254	ribosome biogenesis	57/547	213/5260	4.45354e-12	1.6013e-09	1.55588e-09	20085/20104/57294/20044/268449/11837/20103/20115/20055/66475/14109/67115/68193/16785/66489/76846/19988/19941/27207/57808/267019/54127/20091/20116/75617/19896/19942/20054/67671/68052/20088/67025/110954/18148/19989/66481/14113/27176/100503670/20068/67941/12261/19384/16418/14791/66870/59050/20042/52530/66138/66448/117109/27998/69713/69072/217109/70078	57
Lmonos	GO:0022613	ribonucleoprotein complex biogenesis	68/547	289/5260	2.25604e-11	7.30054e-09	7.09346e-09	20085/20104/57294/20044/268449/11837/20103/20115/20055/66475/14109/67115/68193/16785/66489/76846/19988/19941/27207/57808/267019/54127/20091/20116/75617/19896/22121/19942/20054/67671/68052/20088/67025/110954/18148/19989/66481/14113/27176/100503670/20643/69878/20068/67941/12261/19384/107686/16418/14791/66870/50783/59050/20042/68995/52530/66138/12729/66448/20641/117109/27998/69713/69072/217109/70078…	68
Lmonos	GO:0042274	ribosomal small subunit biogenesis	30/547	79/5260	6.23733e-11	1.83491e-08	1.78286e-08	20085/20104/57294/20044/20103/20115/20055/66475/14109/16785/76846/27207/267019/54127/20091/20116/75617/20054/67671/68052/20088/18148/66481/14113/20068/67941/14791/20042/217109/70078	30
Lmonos	GO:0042255	ribosome assembly	22/547	48/5260	3.21586e-10	8.67209e-08	8.42611e-08	20085/20104/57294/20044/268449/11837/20103/14109/68193/16785/19988/54127/75617/20054/67671/67025/110954/100503670/67941/12261/16418/66448	22
Lmonos	GO:0000028	ribosomal small subunit assembly	12/547	18/5260	1.47284e-08	3.66624e-06	3.56224e-06	20085/20104/57294/20044/20103/14109/16785/54127/75617/20054/67671/67941	12
Lmonos	GO:0042273	ribosomal large subunit biogenesis	21/547	57/5260	9.14359e-08	2.00543e-05	1.94854e-05	268449/11837/67115/68193/66489/19988/19941/57808/19896/67671/67025/110954/18148/19989/27176/100503670/16418/59050/52530/66448/69072	21
Lmonos	GO:0019646	aerobic electron transport chain	16/547	35/5260	9.3217e-08	2.00543e-05	1.94854e-05	13063/66142/225887/20463/12857/12858/22272/66694/72900/12859/66152/12868/66148/67264/66416/230075	16
Lmonos	GO:0006119	oxidative phosphorylation	25/547	77/5260	9.91559e-08	2.00543e-05	1.94854e-05	67130/13063/66142/225887/66046/20463/12857/12858/22272/66694/72900/12859/66152/67267/12868/66148/66592/67184/67264/66416/230075/66091/66495/66108/66414	25
Lmonos	GO:0061077	chaperone-mediated protein folding	17/547	41/5260	2.12908e-07	4.05277e-05	3.93782e-05	14998/16149/14999/15481/15528/12464/12469/193740/64136/12461/15511/15505/56330/12465/30933/12468/12462	17
Lmonos	GO:0022618	protein-RNA complex assembly	32/547	120/5260	2.96347e-07	5.25319e-05	5.10418e-05	20085/20104/57294/20044/268449/11837/20103/14109/68193/16785/19988/54127/75617/22121/20054/67671/67025/110954/100503670/20643/69878/67941/107686/16418/50783/68995/12729/66448/20641/20638/67332/27756	32
Lmonos	GO:0009060	aerobic respiration	29/547	103/5260	3.08438e-07	5.25319e-05	5.10418e-05	12398/67130/13063/66142/225887/66046/20463/12857/12858/17448/22272/66694/72900/12859/66152/67267/12868/66148/66592/67184/67264/14194/66416/230075/66091/66495/66108/66414/56451	29
Lmonos	GO:0045333	cellular respiration	32/547	123/5260	5.45433e-07	8.8251e-05	8.57478e-05	12398/67130/13063/66142/225887/66046/20463/12857/12858/17448/22272/66694/72900/12859/66152/67267/12868/66494/66148/66592/67184/67264/14194/12028/110842/66416/230075/66091/66495/66108/66414/56451	32
Lmonos	GO:0042773	ATP synthesis coupled electron transport	17/547	44/5260	7.14531e-07	0.000105101	0.00010212	13063/66142/225887/20463/12857/12858/22272/66694/72900/12859/66152/12868/66148/67264/66416/230075/66414	17
Lmonos	GO:0042775	mitochondrial ATP synthesis coupled electron transport	17/547	44/5260	7.14531e-07	0.000105101	0.00010212	13063/66142/225887/20463/12857/12858/22272/66694/72900/12859/66152/12868/66148/67264/66416/230075/66414	17
Lmonos	GO:0071826	protein-RNA complex organization	32/547	126/5260	9.78612e-07	0.000137686	0.000133781	20085/20104/57294/20044/268449/11837/20103/14109/68193/16785/19988/54127/75617/22121/20054/67671/67025/110954/100503670/20643/69878/67941/107686/16418/50783/68995/12729/66448/20641/20638/67332/27756	32
Lmonos	GO:0016072	rRNA metabolic process	36/547	152/5260	1.27141e-06	0.000171428	0.000166566	20085/20104/57294/20115/20055/67115/66489/19941/57808/54127/20116/75617/19896/19942/20054/20088/67025/18148/19989/66481/14113/27176/100503670/20068/16418/14791/59050/52530/66138/117109/27998/69713/69072/217109/20587/319885	36
Lmonos	GO:0006457	protein folding	26/547	93/5260	1.47754e-06	0.000191253	0.000185828	14998/16149/14999/15481/15528/15516/12464/19035/109054/12469/66411/193740/64136/12461/15510/15511/15505/15502/22327/56330/12465/30933/12539/12468/18637/12462	26
Lmonos	GO:0006364	rRNA processing	34/547	142/5260	1.93848e-06	0.000241266	0.000234422	20085/20104/57294/20115/20055/67115/66489/19941/57808/54127/20116/75617/19896/19942/20054/20088/67025/18148/19989/66481/14113/27176/100503670/20068/16418/14791/59050/52530/66138/117109/27998/69713/69072/217109	34
Lmonos	GO:0022900	electron transport chain	19/547	57/5260	2.22639e-06	0.000266837	0.000259268	13063/66142/225887/20463/12857/12858/22272/66694/72900/12859/66152/12868/66148/67264/110842/66416/230075/66495/66414	19
Lmonos	GO:0009205	purine ribonucleoside triphosphate metabolic process	22/547	74/5260	3.13795e-06	0.000362657	0.00035237	67130/15481/18102/13806/225887/66046/98496/11674/72900/19384/67059/66592/67184/67264/66416/66437/230075/66091/23918/66495/66108/66414	22
Lmonos	GO:0022904	respiratory electron transport chain	18/547	54/5260	4.12693e-06	0.000460508	0.000447446	13063/66142/225887/20463/12857/12858/22272/66694/72900/12859/66152/12868/66148/67264/110842/66416/230075/66414	18
Lmonos	GO:0007339	binding of sperm to zona pellucida	8/547	12/5260	4.41277e-06	0.000475991	0.00046249	12464/11674/12469/12461/15511/12465/12468/12462	8
Lmonos	GO:0046034	ATP metabolic process	19/547	60/5260	5.2945e-06	0.000552677	0.000537001	67130/15481/13806/225887/66046/98496/11674/72900/67059/66592/67184/67264/66416/66437/230075/66091/66495/66108/66414	19
Lmonos	GO:0009144	purine nucleoside triphosphate metabolic process	23/547	82/5260	5.63444e-06	0.000569782	0.00055362	67130/15481/18102/13806/225887/66046/98496/11674/72900/19384/67059/56045/66592/67184/67264/66416/66437/230075/66091/23918/66495/66108/66414	23
Lmonos	GO:0051084	'de novo' post-translational protein folding	11/547	23/5260	5.8634e-06	0.000574969	0.00055866	14998/16149/14999/15481/15528/193740/64136/12461/15511/15505/30933	11
Lmonos	GO:0009199	ribonucleoside triphosphate metabolic process	22/547	77/5260	6.47484e-06	0.000616252	0.000598772	67130/15481/18102/13806/225887/66046/98496/11674/72900/19384/67059/66592/67184/67264/66416/66437/230075/66091/23918/66495/66108/66414	22
Lmonos	GO:0009206	purine ribonucleoside triphosphate biosynthetic process	18/547	56/5260	7.40461e-06	0.000672113	0.000653048	67130/18102/13806/225887/66046/98496/11674/72900/66592/67184/67264/66416/230075/66091/23918/66495/66108/66414	18
Lmonos	GO:0009141	nucleoside triphosphate metabolic process	24/547	89/5260	7.47715e-06	0.000672113	0.000653048	67130/15481/18102/13806/225887/66046/98496/11674/72900/19384/66422/67059/56045/66592/67184/67264/66416/66437/230075/66091/23918/66495/66108/66414	24
Lmonos	GO:1901798	positive regulation of signal transduction by p53 class mediator	9/547	16/5260	7.80538e-06	0.000682655	0.000663291	20115/67281/19941/20054/65019/67025/67427/66143/22187	9
Lmonos	GO:0009145	purine nucleoside triphosphate biosynthetic process	18/547	57/5260	9.79455e-06	0.000814715	0.000791606	67130/18102/13806/225887/66046/98496/11674/72900/66592/67184/67264/66416/230075/66091/23918/66495/66108/66414	18
Lmonos	GO:0006458	'de novo' protein folding	11/547	24/5260	9.81888e-06	0.000814715	0.000791606	14998/16149/14999/15481/15528/193740/64136/12461/15511/15505/30933	11
Lmonos	GO:0006123	mitochondrial electron transport, cytochrome c to oxygen	7/547	10/5260	1.14965e-05	0.000930069	0.000903688	13063/66142/20463/12857/12858/12859/12868	7
Lmonos	GO:0009201	ribonucleoside triphosphate biosynthetic process	18/547	58/5260	1.2854e-05	0.00101022	0.000981563	67130/18102/13806/225887/66046/98496/11674/72900/66592/67184/67264/66416/230075/66091/23918/66495/66108/66414	18
Lmonos	GO:0015980	energy derivation by oxidation of organic compounds	34/547	154/5260	1.31116e-05	0.00101022	0.000981563	12398/67130/13063/16828/66142/225887/66046/20463/12857/12858/17448/22272/66694/72900/12859/66152/67267/12868/19045/66494/66148/66592/67184/67264/14194/12028/110842/66416/230075/66091/66495/66108/66414/56451	34
Lmonos	GO:0051085	chaperone cofactor-dependent protein refolding	10/547	21/5260	1.6624e-05	0.00125105	0.00121557	14998/16149/14999/15481/15528/193740/64136/15511/15505/30933	10
Lmonos	GO:0006754	ATP biosynthetic process	16/547	49/5260	1.90911e-05	0.00140406	0.00136423	67130/13806/225887/66046/98496/11674/72900/66592/67184/67264/66416/230075/66091/66495/66108/66414	16
Lmonos	GO:0009142	nucleoside triphosphate biosynthetic process	18/547	60/5260	2.16478e-05	0.00155672	0.00151256	67130/18102/13806/225887/66046/98496/11674/72900/66592/67184/67264/66416/230075/66091/23918/66495/66108/66414	18
Lmonos	GO:0035036	sperm-egg recognition	8/547	14/5260	2.21317e-05	0.00155692	0.00151276	12464/11674/12469/12461/15511/12465/12468/12462	8
Lmonos	GO:0015986	proton motive force-driven ATP synthesis	13/547	35/5260	2.4549e-05	0.00165501	0.00160807	67130/225887/66046/72900/66592/67184/67264/66416/230075/66091/66495/66108/66414	13
Lmonos	GO:0042776	proton motive force-driven mitochondrial ATP synthesis	13/547	35/5260	2.4549e-05	0.00165501	0.00160807	67130/225887/66046/72900/66592/67184/67264/66416/230075/66091/66495/66108/66414	13
Lmonos	GO:0000027	ribosomal large subunit assembly	9/547	19/5260	4.72562e-05	0.00312084	0.00303232	268449/11837/68193/19988/67671/67025/110954/100503670/66448	9
Lmonos	GO:1901796	regulation of signal transduction by p53 class mediator	14/547	42/5260	4.90037e-05	0.00317152	0.00308156	20115/67281/16149/19941/20054/65019/67025/18148/212937/67427/66143/100503670/22187/17319	14
Lmonos	GO:0006091	generation of precursor metabolites and energy	41/547	217/5260	8.75252e-05	0.00555356	0.00539604	12398/67130/13063/13806/16828/66142/225887/66046/20463/12857/12858/74747/17448/22272/12856/66694/11674/72900/12859/66152/66171/67267/12868/16418/19045/66494/66148/66592/67184/67264/14194/12028/110842/66416/230075/66091/66495/66108/66414/56451/22228	41
Lmonos	GO:0019884	antigen processing and presentation of exogenous antigen	10/547	25/5260	0.000104674	0.00651396	0.0063292	14998/14960/16149/14969/14999/15001/65972/19188/19186/12479	10
Lmonos	GO:0019886	antigen processing and presentation of exogenous peptide antigen via MHC class II	7/547	13/5260	0.000124121	0.00757841	0.00736345	14998/14960/16149/14969/14999/15001/65972	7
Lmonos	GO:0070203	regulation of establishment of protein localization to telomere	6/547	10/5260	0.000179257	0.0107422	0.0104375	12464/12469/12461/12465/12468/12462	6
Lmonos	GO:0032543	mitochondrial translation	22/547	96/5260	0.000253165	0.0148953	0.0144728	66845/68836/66047/12261/27395/67267/64659/66448/27397/107734/67681/94062/94067/66407/66230/78523/64660/67707/66416/353242/66163/66242	22
Lmonos	GO:0072331	signal transduction by p53 class mediator	18/547	72/5260	0.000293886	0.0169824	0.0165007	20115/67281/16149/19941/20054/65019/67025/18148/212937/67427/15254/66143/100503670/22187/74747/67941/17319/12028	18
Lmonos	GO:0010591	regulation of lamellipodium assembly	8/547	19/5260	0.000346889	0.0194066	0.0188561	76709/74117/12631/66610/101314/12345/19354/23999	8
Lmonos	GO:0034341	response to type II interferon	16/547	61/5260	0.00035243	0.0194066	0.0188561	11465/14960/16149/14969/22121/227753/74117/12313/66141/12265/16423/12332/15979/22793/55932/12539	16
Lmonos	GO:0070202	regulation of establishment of protein localization to chromosome	6/547	11/5260	0.000359826	0.0194066	0.0188561	12464/12469/12461/12465/12468/12462	6
Lmonos	GO:1904816	positive regulation of protein localization to chromosome, telomeric region	6/547	11/5260	0.000359826	0.0194066	0.0188561	12464/12469/12461/12465/12468/12462	6
Lmonos	GO:0002495	antigen processing and presentation of peptide antigen via MHC class II	7/547	15/5260	0.00038622	0.0201582	0.0195864	14998/14960/16149/14969/14999/15001/65972	7
Lmonos	GO:0051016	barbed-end actin filament capping	7/547	15/5260	0.00038622	0.0201582	0.0195864	76709/227753/12631/12343/12332/12345/23999	7
Lmonos	GO:0000387	spliceosomal snRNP assembly	9/547	24/5260	0.000414738	0.0213031	0.0206988	20643/69878/107686/50783/12729/20641/20638/67332/27756	9
Lmonos	GO:0050821	protein stabilization	21/547	93/5260	0.00043116	0.0218005	0.0211821	20115/16149/65019/67025/18148/18643/100503670/65972/15516/12464/19035/12469/22218/12461/15510/12465/12539/12468/67693/66459/12462	21
Lmonos	GO:0009150	purine ribonucleotide metabolic process	27/547	134/5260	0.000498647	0.024825	0.0241208	67130/15481/15254/18102/13806/50773/225887/66046/70456/14544/98496/11674/72900/19384/67059/66592/67184/67264/66416/66437/230075/66091/23918/66495/66108/66414/56451	27
Lmonos	GO:0140053	mitochondrial gene expression	23/547	109/5260	0.000654873	0.0312535	0.030367	66845/68836/66047/12261/27395/67267/64659/66448/27397/107734/67681/94062/94067/66407/66230/78523/64660/67707/66416/353242/66163/15108/66242	23
Lmonos	GO:0070200	establishment of protein localization to telomere	6/547	12/5260	0.000656748	0.0312535	0.030367	12464/12469/12461/12465/12468/12462	6
Lmonos	GO:1904814	regulation of protein localization to chromosome, telomeric region	6/547	12/5260	0.000656748	0.0312535	0.030367	12464/12469/12461/12465/12468/12462	6
Lmonos	GO:0009259	ribonucleotide metabolic process	28/547	144/5260	0.000718784	0.0337099	0.0327537	67130/15481/15254/18102/13806/50773/225887/66046/70456/14544/98496/11674/72900/19384/67059/66592/67184/67264/66416/66437/230075/66091/23918/66495/66108/66414/56451/66588	28
Lmonos	GO:0032271	regulation of protein polymerization	18/547	78/5260	0.00083169	0.0384479	0.0373573	27050/12721/18643/76709/227753/74117/12631/72042/14544/12343/74192/12332/12345/13169/18479/67971/23999/11845	18
Lmonos	GO:0051604	protein maturation	37/547	211/5260	0.000875977	0.0399248	0.0387924	14998/16149/14999/227753/15481/13806/15528/15516/12464/66162/19035/109054/72461/12469/66411/193740/64136/12461/15510/30926/15511/78653/15505/66592/15502/22327/56330/12465/30933/381038/56292/12539/66286/12468/18637/16150/12462	37
Lmonos	GO:0030833	regulation of actin filament polymerization	14/547	54/5260	0.00092575	0.0416073	0.0404271	12721/18643/76709/227753/74117/12631/72042/12343/74192/12332/12345/13169/23999/11845	14
Lmonos	GO:0002504	antigen processing and presentation of peptide or polysaccharide antigen via MHC class II	7/547	17/5260	0.000969156	0.0418158	0.0406297	14998/14960/16149/14969/14999/15001/65972	7
Lmonos	GO:0051204	protein insertion into mitochondrial membrane	7/547	17/5260	0.000969156	0.0418158	0.0406297	223696/68653/67184/56330/12028/30059/53333	7
Lmonos	GO:0051693	actin filament capping	7/547	17/5260	0.000969156	0.0418158	0.0406297	76709/227753/12631/12343/12332/12345/23999	7
Lmonos	GO:0009988	cell-cell recognition	8/547	22/5260	0.00110631	0.0471053	0.0457692	12464/11674/12469/12461/15511/12465/12468/12462	8
Peritoneal LM	GO:0007155	cell adhesion	129/931	386/5260	5.97672e-15	2.19883e-11	1.60742e-11	11687/20343/21825/76905/13078/20201/13003/193385/12182/20202/26903/12986/246707/16409/13136/16414/76770/15896/12493/12491/24099/19252/66993/18795/26921/75909/12053/18613/17916/76088/270152/22330/192176/56644/12505/66824/14963/57816/17064/18793/192119/74048/19229/16952/12608/20677/246177/16403/20868/11689/20908/14252/20345/16362/17221/72007/58217/17698/11487/15040/14268/14190/100182/108101/19264/5…	129
Peritoneal LM	GO:0098542	defense response to other organism	133/931	421/5260	2.98958e-13	4.42029e-10	3.23138e-10	18602/15439/11891/20201/56619/14134/20202/66222/18173/17101/246707/17474/17969/14289/13136/14360/73914/97165/16172/12493/20911/12491/27361/14479/14191/11537/13058/17105/286940/17948/12475/17916/637515/14433/20568/214158/21898/170744/56644/66824/14963/18636/72042/192119/67248/16952/24088/12608/215243/67040/16362/58217/74568/15040/14190/54483/12362/246746/14284/384309/19264/12768/22376/228607/59079…	133
Peritoneal LM	GO:0032101	regulation of response to external stimulus	125/931	388/5260	3.60448e-13	4.42029e-10	3.23138e-10	11687/20343/21825/20201/66725/378425/193385/12182/56619/20202/26903/66222/246707/17969/14289/13136/73914/97165/16172/12493/12491/19252/232801/14479/14191/12053/12475/17916/637515/214158/21898/192176/170744/56644/12505/66824/14963/18793/192119/19229/16952/24088/12608/13618/11689/20908/16362/20181/58217/11487/15040/14268/14190/13040/54483/12362/246746/100182/384309/12768/27052/228607/59079/434341/1…	125
Peritoneal LM	GO:0001816	cytokine production	110/931	330/5260	9.52503e-13	6.78853e-10	4.96264e-10	96875/21825/13078/66725/378425/56619/26903/66222/18173/13136/19073/73914/97165/16172/12491/232801/232790/14191/12257/13058/18795/16598/12053/12475/637515/14433/74039/20660/214158/21898/170744/110355/56644/66824/14963/192119/74048/16952/24088/12608/215243/11689/16362/17221/58217/15040/14268/54483/12362/14284/26397/384309/19264/14381/228607/59079/50931/16194/19164/27215/18129/21938/78317/26416/1898…	110
Peritoneal LM	GO:0002684	positive regulation of immune system process	135/931	436/5260	1.05835e-12	6.78853e-10	4.96264e-10	20343/21825/66725/193385/12182/56619/14134/14293/26903/18173/17101/17474/16409/14289/384783/13136/16414/14360/73914/97165/12493/20911/12491/24099/216984/14479/14191/66993/11537/378460/12053/18613/12475/17916/637515/76088/74039/21898/170744/56644/18751/12505/66824/14963/57816/18636/74048/19229/16952/24088/20677/246177/14252/16362/17221/20852/58217/11487/15040/23880/54483/12362/246746/14284/384309/…	135
Peritoneal LM	GO:0031347	regulation of defense response	102/931	298/5260	1.10713e-12	6.78853e-10	4.96264e-10	11687/20201/66725/378425/12182/56619/20202/66222/246707/17969/14289/73914/97165/16172/12493/12491/232801/14479/14191/12053/12475/17916/637515/214158/21898/170744/56644/12505/66824/14963/192119/16952/24088/12608/13618/11689/16362/15040/14190/13040/54483/12362/246746/100182/384309/12768/27052/228607/59079/434341/18035/21938/23960/56417/56174/11920/12363/268973/234779/217365/20848/20851/19211/16452/…	102
Peritoneal LM	GO:0001817	regulation of cytokine production	101/931	299/5260	3.63691e-12	1.91146e-09	1.39734e-09	96875/21825/13078/66725/378425/56619/66222/18173/13136/19073/73914/97165/16172/12491/232801/14191/12257/13058/18795/16598/12053/12475/637515/14433/74039/20660/214158/21898/170744/110355/56644/66824/14963/192119/74048/16952/24088/12608/215243/11689/16362/17221/15040/14268/54483/12362/26397/384309/19264/228607/59079/50931/16194/19164/21938/78317/26416/18987/23960/12334/12363/268973/26558/234779/167…	101
Peritoneal LM	GO:0045087	innate immune response	111/931	341/5260	4.29454e-12	1.97495e-09	1.44376e-09	18602/11891/20201/56619/14134/20202/66222/18173/17101/17474/17969/14289/13136/14360/73914/97165/16172/20911/12491/27361/14479/14191/11537/13058/286940/17948/12475/17916/637515/14433/20568/214158/21898/170744/56644/66824/14963/18636/67248/16952/24088/215243/16362/58217/15040/54483/12362/246746/14284/384309/12768/22376/228607/59079/434341/18035/71538/19200/23960/56417/15162/56174/12363/268973/23477…	111
Peritoneal LM	GO:0050776	regulation of immune response	117/931	368/5260	6.21697e-12	2.54136e-09	1.85782e-09	11687/56619/14134/14293/66222/18173/17474/16409/17969/14289/13136/16414/14360/73914/97165/12493/20911/12491/24099/14479/232790/14191/11537/378460/12053/12475/17916/637515/74039/67742/21898/170744/56644/18751/12505/66824/14963/18636/74048/16952/24088/246177/16362/17221/73205/23900/20852/15040/14190/232413/23880/54483/12362/246746/14284/384309/19264/12768/22376/228607/104418/59079/434341/18035/5093…	117
Peritoneal LM	GO:0050778	positive regulation of immune response	95/931	285/5260	4.00875e-11	1.47482e-08	1.07814e-08	56619/14134/14293/18173/16409/14289/13136/16414/14360/73914/97165/20911/12491/24099/14479/14191/11537/378460/12475/637515/74039/21898/170744/56644/18751/12505/66824/14963/18636/16952/24088/246177/16362/17221/20852/15040/23880/54483/12362/246746/14284/384309/19264/228607/104418/59079/434341/18035/50931/19164/23960/56174/230787/12363/268973/234779/16792/217365/20851/19211/16452/22596/216869/17874/2…	95
Peritoneal LM	GO:0032103	positive regulation of response to external stimulus	83/931	237/5260	4.48985e-11	1.50165e-08	1.09776e-08	20343/21825/20201/66725/193385/56619/20202/26903/246707/14289/73914/97165/16172/12491/232801/14479/12475/637515/21898/192176/170744/56644/66824/14963/19229/24088/12608/20908/16362/58217/11487/15040/14268/13040/54483/12362/246746/384309/12768/228607/59079/434341/18035/23960/56174/12363/268973/234779/217365/20851/12767/22596/76763/216869/105722/17874/106512/21899/14469/66878/11501/102626/68077/1709…	83
Peritoneal LM	GO:0098609	cell-cell adhesion	87/931	254/5260	5.70962e-11	1.75048e-08	1.27966e-08	11687/20343/21825/76905/13078/20201/193385/20202/246707/16409/13136/16414/76770/15896/12493/24099/66993/75909/12053/18613/76088/270152/22330/56644/12505/66824/14963/17064/18793/74048/16952/12608/20677/16403/20868/11689/14252/20345/16362/17221/17698/15040/14190/100182/108101/19264/56193/17886/16194/19164/19877/16408/78317/26416/16792/20851/239985/19211/16452/21894/16195/16412/14870/11501/53599/164…	87
Peritoneal LM	GO:0030155	regulation of cell adhesion	91/931	275/5260	1.67439e-10	4.42539e-08	3.23511e-08	11687/21825/13078/193385/12182/26903/246707/13136/16414/12493/12491/24099/19252/66993/26921/12053/17916/76088/22330/192176/12505/66824/14963/57816/18793/192119/74048/19229/16952/12608/20677/16403/11689/20908/14252/16362/17221/58217/11487/15040/14268/14190/100182/108101/19264/68813/17886/16194/19877/16408/78317/26416/58231/11920/14159/16792/110253/20851/239985/19211/16452/12767/54519/17931/60595/1…	91
Peritoneal LM	GO:0001819	positive regulation of cytokine production	71/931	195/5260	1.68403e-10	4.42539e-08	3.23511e-08	21825/13078/66725/56619/18173/13136/73914/97165/16172/12491/232801/14191/13058/18795/12475/637515/14433/74039/20660/21898/170744/110355/56644/66824/14963/16952/24088/12608/215243/16362/17221/15040/54483/12362/384309/19264/228607/50931/16194/19164/78317/26416/18987/23960/12363/268973/234779/16792/20848/20851/19211/16452/17874/106512/21899/66878/11501/15275/20963/20850/11911/20846/54721/19401/71268…	71
Peritoneal LM	GO:0001775	cell activation	132/931	452/5260	1.95655e-10	4.79875e-08	3.50805e-08	21825/11891/66725/193385/12182/56619/26903/18173/17101/246707/17474/16409/384783/13136/16414/14360/16172/12493/20911/24099/12380/232801/14191/66993/18795/378460/12053/17916/76088/74039/270152/67742/21898/192176/12445/56644/18751/12505/66824/14963/16205/192119/74048/19229/16952/24088/12608/20677/14252/20345/16362/17221/23917/20852/17698/11487/15040/14268/14190/12362/246746/14284/108101/19267/19264…	132
Peritoneal LM	GO:0045089	positive regulation of innate immune response	55/931	138/5260	4.46379e-10	1.02639e-07	7.50327e-08	56619/14289/73914/97165/12491/14479/12475/637515/21898/170744/56644/66824/14963/24088/16362/15040/54483/12362/246746/384309/228607/59079/434341/18035/23960/56174/12363/268973/234779/217365/20851/22596/216869/17874/21899/14469/66878/11501/102626/68077/17096/15950/20963/20850/231798/80912/69368/83490/57783/71268/217069/80859/14375/224938/54131	55
Peritoneal LM	GO:0016477	cell migration	140/931	494/5260	5.16224e-10	1.08247e-07	7.91325e-08	20343/21825/76905/13078/20201/13003/66725/378425/193385/12182/20202/26903/12986/17101/246707/16409/14289/384783/16414/14360/97165/16172/100317/19252/384009/57264/14191/12257/668218/237860/18795/26921/18613/17916/76088/270152/20660/22330/231532/21898/192176/22241/56644/12505/66824/18222/192119/74048/19229/20656/16952/24088/13618/246177/26406/16403/20868/11689/60406/20345/72007/58217/17698/11487/14…	140
Peritoneal LM	GO:0040011	locomotion	123/931	418/5260	5.29615e-10	1.08247e-07	7.91325e-08	20343/21825/13078/20201/66725/193385/12182/20202/14293/26903/12986/17101/246707/16409/14289/384783/16414/97165/16172/19252/384009/57264/14191/668218/237860/18795/26921/12053/18613/17916/76088/270152/20660/22330/21898/192176/56644/66824/18222/192119/72962/74048/19229/20656/16952/24088/13618/26406/16403/20868/11689/20908/60406/58217/17698/11487/14268/18810/26397/108101/19264/232227/68813/17886/1276…	123
Peritoneal LM	GO:0006954	inflammatory response	92/931	286/5260	7.21276e-10	1.39662e-07	1.02098e-07	11687/15439/21825/20201/66725/378425/12182/20202/14293/66222/18173/16409/17969/14289/16414/97165/16172/12491/232801/20700/13058/17948/12053/12475/637515/21898/170744/56644/12505/66824/14963/192119/16952/24088/12608/13618/11689/15040/14268/13040/54483/12362/14284/26397/100182/12768/27052/228607/18035/19164/18129/21938/26416/19200/15162/11920/230787/12363/268973/234779/20848/20851/16452/15937/19219…	92
Peritoneal LM	GO:0009617	response to bacterium	77/931	227/5260	1.31516e-09	2.41923e-07	1.76854e-07	15439/110095/76905/20201/56619/20202/18173/17101/246707/17474/17969/14289/13136/73914/17970/97165/56615/12491/14191/11537/17105/17948/12475/17916/20568/21898/12633/66824/14963/67248/24088/12608/13618/58217/15040/14229/12362/14284/26397/228607/59079/434341/18035/50931/18129/21938/26416/23960/19946/15162/56174/12363/268973/234779/20851/19211/16452/22352/672511/17874/14870/21899/14469/102626/26400/1…	77
Peritoneal LM	GO:0050727	regulation of inflammatory response	54/931	138/5260	1.43438e-09	2.5129e-07	1.83702e-07	11687/20201/66725/378425/12182/20202/17969/14289/16172/232801/12053/637515/21898/12505/66824/14963/192119/16952/24088/12608/13618/11689/15040/13040/54483/12362/100182/27052/18035/21938/11920/12363/234779/20848/20851/16452/15937/192195/17874/106512/14870/21899/11501/13046/17096/19255/20850/83490/57783/78757/21937/80859/54131/56312	54
Peritoneal LM	GO:0031349	positive regulation of defense response	66/931	184/5260	1.58112e-09	2.61067e-07	1.90849e-07	20201/66725/56619/20202/246707/14289/73914/97165/16172/12491/232801/14479/12475/637515/21898/170744/56644/66824/14963/24088/12608/16362/15040/13040/54483/12362/246746/384309/228607/59079/434341/18035/23960/56174/12363/268973/234779/217365/20851/22596/216869/17874/106512/21899/14469/66878/11501/102626/68077/17096/15950/20963/20850/231798/80912/69368/83490/57783/71268/21937/217069/80859/14375/22493…	66
Peritoneal LM	GO:0002253	activation of immune response	71/931	204/5260	1.69923e-09	2.61067e-07	1.90849e-07	56619/14134/14293/14289/13136/14360/73914/12491/14479/11537/378460/12475/637515/74039/21898/170744/56644/18751/66824/18636/24088/246177/16362/17221/23880/54483/12362/246746/14284/19264/228607/104418/59079/18035/19164/23960/56174/230787/12363/268973/234779/16792/217365/19211/22596/216869/17874/21899/14469/66878/102626/381305/68077/17096/15950/20963/19255/231798/80912/69368/83490/57783/71268/13709/…	71
Peritoneal LM	GO:0002833	positive regulation of response to biotic stimulus	56/931	146/5260	1.70308e-09	2.61067e-07	1.90849e-07	56619/246707/14289/73914/97165/12491/14479/12475/637515/21898/170744/56644/66824/14963/24088/16362/15040/54483/12362/246746/384309/228607/59079/434341/18035/23960/56174/12363/268973/234779/217365/20851/22596/216869/17874/21899/14469/66878/11501/102626/68077/17096/15950/20963/20850/231798/80912/69368/83490/57783/71268/217069/80859/14375/224938/54131	56
Peritoneal LM	GO:0034097	response to cytokine	105/931	347/5260	2.09675e-09	3.08558e-07	2.25567e-07	11687/20343/66725/378425/193385/18173/12986/26388/73914/16172/20911/24099/19252/232801/14081/20700/286940/17948/18795/12475/14433/76088/21898/110355/66824/19229/16952/18726/24088/12608/215243/16362/71982/20852/11487/14268/54483/12362/246746/14284/384309/19264/17210/12768/22376/228607/59079/434341/18035/50931/16194/26416/15277/23960/16985/56417/77128/13806/21858/12363/16792/20848/20851/16452/12767…	105
Peritoneal LM	GO:0002831	regulation of response to biotic stimulus	73/931	214/5260	2.73678e-09	3.87254e-07	2.83096e-07	56619/66222/246707/17969/14289/13136/73914/97165/12493/12491/14479/14191/12475/17916/637515/214158/21898/170744/56644/66824/14963/24088/16362/15040/14190/54483/12362/246746/384309/12768/228607/59079/434341/18035/23960/56417/56174/12363/268973/234779/217365/20851/19211/20847/22596/216869/17874/21899/14469/66878/11501/102626/68077/17096/15950/19043/20963/19255/76952/20850/231798/80912/20846/69368/8…	73
Peritoneal LM	GO:0045321	leukocyte activation	120/931	415/5260	2.90848e-09	3.96307e-07	2.89714e-07	21825/11891/66725/193385/12182/56619/26903/18173/17101/17474/16409/384783/13136/16414/14360/12493/20911/24099/14191/66993/378460/12053/17916/76088/74039/270152/67742/21898/12445/56644/18751/12505/66824/14963/16205/192119/74048/19229/16952/24088/12608/20677/14252/20345/16362/17221/23917/20852/17698/11487/15040/14268/14190/12362/246746/14284/19267/19264/17886/22376/50931/16194/19164/27215/18129/219…	120
Peritoneal LM	GO:0007159	leukocyte cell-cell adhesion	62/931	171/5260	3.10803e-09	4.08373e-07	2.98534e-07	20343/21825/76905/20201/193385/20202/16409/13136/16414/12493/24099/66993/12053/18613/76088/12505/66824/14963/74048/16952/12608/20677/20868/11689/14252/20345/16362/17221/17698/15040/14190/108101/19264/19877/16408/78317/16792/20851/239985/19211/16452/16195/16412/14870/11501/16402/93760/381305/20963/19255/20850/20354/54721/19401/57783/94212/19122/12479/12333/67155/80859/74131	62
Peritoneal LM	GO:0045088	regulation of innate immune response	64/931	179/5260	3.28559e-09	4.16817e-07	3.04707e-07	56619/66222/17969/14289/73914/97165/12491/14479/14191/12475/17916/637515/21898/170744/56644/66824/14963/24088/16362/15040/54483/12362/246746/384309/12768/228607/59079/434341/18035/23960/56417/56174/12363/268973/234779/217365/20851/20847/22596/216869/17874/21899/14469/66878/11501/102626/68077/17096/15950/20963/19255/20850/231798/80912/69368/83490/57783/71268/67526/217069/80859/14375/224938/54131	64
Peritoneal LM	GO:0002758	innate immune response-activating signaling pathway	42/931	98/5260	4.15567e-09	5.04296e-07	3.68657e-07	56619/73914/12491/14479/12475/637515/21898/170744/56644/66824/24088/16362/54483/12362/246746/228607/59079/18035/23960/56174/12363/234779/217365/216869/17874/21899/14469/66878/102626/68077/17096/20963/231798/80912/69368/83490/57783/71268/217069/80859/224938/54131	42
Peritoneal LM	GO:0002764	immune response-regulating signaling pathway	64/931	180/5260	4.2493e-09	5.04296e-07	3.68657e-07	56619/14293/17474/14289/14360/73914/12491/14479/232790/378460/12475/637515/74039/21898/170744/56644/18751/66824/24088/246177/16362/23880/54483/12362/246746/14284/19264/228607/104418/59079/18035/19164/23960/56174/230787/12363/234779/16792/217365/19211/216869/17874/21899/14469/66878/102626/381305/68077/17096/20963/19255/231798/80912/69368/83490/57783/71268/13709/26413/19122/217069/80859/224938/54131	64
Peritoneal LM	GO:0002218	activation of innate immune response	46/931	113/5260	5.57733e-09	6.41219e-07	4.68753e-07	56619/73914/12491/14479/12475/637515/21898/170744/56644/66824/24088/16362/54483/12362/246746/228607/59079/18035/23960/56174/12363/268973/234779/217365/22596/216869/17874/21899/14469/66878/102626/68077/17096/15950/20963/231798/80912/69368/83490/57783/71268/217069/80859/14375/224938/54131	46
Peritoneal LM	GO:0019220	regulation of phosphate metabolic process	134/931	484/5260	6.882e-09	7.67238e-07	5.60877e-07	21825/72269/13003/66725/378425/12182/18173/14289/384783/16414/14360/19735/11804/73914/12491/19252/232801/14191/12257/26399/18613/20660/67742/21898/12445/170744/110355/56644/12505/66824/207565/74302/106504/18793/192119/19229/12581/13618/108116/16403/75547/16362/67974/73205/15259/19651/14268/18810/15258/13627/226849/26397/19264/59090/56193/17886/228607/104418/208228/434341/56398/16194/19164/18129/2…	134
Peritoneal LM	GO:0002221	pattern recognition receptor signaling pathway	41/931	96/5260	7.22265e-09	7.81533e-07	5.71327e-07	56619/73914/12491/14479/12475/637515/21898/170744/56644/66824/24088/16362/54483/12362/246746/228607/59079/18035/23960/56174/12363/234779/217365/216869/17874/21899/14469/66878/102626/68077/17096/231798/80912/69368/83490/57783/71268/217069/80859/224938/54131	41
Peritoneal LM	GO:0051174	regulation of phosphorus metabolic process	134/931	485/5260	7.94793e-09	8.35441e-07	6.10736e-07	21825/72269/13003/66725/378425/12182/18173/14289/384783/16414/14360/19735/11804/73914/12491/19252/232801/14191/12257/26399/18613/20660/67742/21898/12445/170744/110355/56644/12505/66824/207565/74302/106504/18793/192119/19229/12581/13618/108116/16403/75547/16362/67974/73205/15259/19651/14268/18810/15258/13627/226849/26397/19264/59090/56193/17886/228607/104418/208228/434341/56398/16194/19164/18129/2…	134
Peritoneal LM	GO:0042325	regulation of phosphorylation	121/931	427/5260	9.44543e-09	9.65271e-07	7.05645e-07	21825/66725/378425/12182/18173/14289/384783/16414/14360/19735/11804/73914/12491/19252/232801/14191/26399/18613/20660/67742/21898/12445/170744/110355/56644/12505/66824/207565/106504/18793/192119/19229/12581/13618/108116/16403/75547/16362/67974/73205/15259/19651/14268/18810/15258/13627/226849/26397/19264/59090/228607/104418/208228/434341/56398/16194/19164/18129/268752/19877/328572/56417/14694/58231…	121
Peritoneal LM	GO:0002757	immune response-activating signaling pathway	62/931	176/5260	1.13111e-08	1.10458e-06	8.07483e-07	56619/14293/14289/14360/73914/12491/14479/378460/12475/637515/74039/21898/170744/56644/18751/66824/24088/246177/16362/23880/54483/12362/246746/14284/19264/228607/104418/59079/18035/19164/23960/56174/230787/12363/234779/16792/217365/19211/216869/17874/21899/14469/66878/102626/381305/68077/17096/20963/19255/231798/80912/69368/83490/57783/71268/13709/26413/19122/217069/80859/224938/54131	62
Peritoneal LM	GO:0070661	leukocyte proliferation	54/931	145/5260	1.14091e-08	1.10458e-06	8.07483e-07	193385/12182/18173/16409/384783/13136/16414/14360/12493/24099/12053/76088/21898/12445/12505/66824/14963/74048/16952/12608/16362/17221/23917/20852/17698/15040/14284/19264/27215/21938/16408/78317/11920/238875/16792/94176/20851/20663/19211/16452/12767/16195/17874/14870/381305/17096/20963/20850/54721/26413/19122/12479/80859/74131	54
Peritoneal LM	GO:0032943	mononuclear cell proliferation	51/931	134/5260	1.26216e-08	1.19063e-06	8.70394e-07	193385/12182/18173/16409/384783/13136/16414/14360/12493/24099/12053/76088/21898/12445/12505/66824/14963/74048/16952/12608/16362/17221/23917/17698/15040/14284/19264/27215/21938/16408/78317/11920/238875/16792/94176/20851/20663/19211/16452/12767/16195/17874/381305/17096/20963/20850/54721/19122/12479/80859/74131	51
Peritoneal LM	GO:0042742	defense response to bacterium	41/931	99/5260	2.12376e-08	1.95333e-06	1.42795e-06	15439/56619/18173/17101/246707/17474/17969/14289/97165/12491/14191/17105/17948/17916/20568/21898/66824/14963/67248/24088/12608/58217/15040/12362/228607/50931/18129/23960/19946/15162/56174/12363/268973/19211/672511/17874/14469/20963/78416/21937/80859	41
Peritoneal LM	GO:0043408	regulation of MAPK cascade	77/931	240/5260	2.22244e-08	1.99424e-06	1.45785e-06	11687/21825/66725/378425/14289/19735/73914/12491/19252/384009/232801/26399/17948/18795/26921/20660/21898/12633/56644/12505/20491/66824/106504/19229/24088/26406/75547/15259/14268/15258/26397/21648/19264/16906/17886/12768/16194/19164/18129/19877/58231/27261/21858/12421/234779/16792/110157/19211/16452/12767/215653/192195/50754/216869/26408/16332/17874/67603/14870/21899/26401/216965/11501/26400/67702…	77
Peritoneal LM	GO:0000165	MAPK cascade	81/931	257/5260	2.31224e-08	2.02541e-06	1.48065e-06	11687/21825/66725/378425/14289/19735/73914/12491/19252/384009/232801/26399/17948/18795/26921/20660/21898/12633/56644/12505/20491/66824/106504/19229/24088/26406/75547/269254/15259/14268/15258/26397/21648/19264/16906/17886/12768/16194/19164/18129/19877/26416/58231/27261/21858/12421/234779/16792/110157/19211/16452/12767/215653/192195/50754/216869/26408/16332/17874/67603/14870/21899/26401/216965/1150…	81
Peritoneal LM	GO:0046651	lymphocyte proliferation	50/931	133/5260	2.82303e-08	2.41533e-06	1.76569e-06	193385/12182/18173/16409/384783/13136/16414/14360/12493/24099/12053/76088/21898/12445/12505/66824/14963/74048/16952/12608/16362/17221/23917/17698/15040/14284/19264/21938/16408/78317/11920/238875/16792/94176/20851/20663/19211/16452/12767/16195/17874/381305/17096/20963/20850/54721/19122/12479/80859/74131	50
Peritoneal LM	GO:0072359	circulatory system development	97/931	328/5260	3.35045e-08	2.80143e-06	2.04794e-06	21825/76905/18022/13078/13003/26903/246707/16414/19735/66993/11537/13058/16598/18613/231532/192176/12633/110355/18751/192119/19229/20656/16952/20677/26406/11689/21928/75547/20181/83921/11487/14268/18810/15258/14886/14381/17886/12226/17938/16790/16194/19164/18129/21938/71175/19877/26416/15277/22682/328572/14387/58231/18655/11920/213019/17246/12421/20848/19303/19211/12767/51810/17248/50754/216869/6…	97
Peritoneal LM	GO:0042098	T cell proliferation	40/931	97/5260	3.65507e-08	2.98822e-06	2.18449e-06	193385/18173/16409/13136/16414/14360/12493/24099/12053/76088/12445/12505/66824/14963/74048/16952/12608/16362/17221/17698/15040/19264/21938/16408/78317/16792/94176/20851/20663/19211/16452/12767/16195/381305/20963/20850/54721/19122/12479/74131	40
Peritoneal LM	GO:0006897	endocytosis	86/931	282/5260	4.62058e-08	3.65165e-06	2.66948e-06	11687/21825/11891/66725/26903/18173/17101/16409/14289/16414/17970/100317/12491/11889/14191/668218/18613/12475/20660/21898/110355/22241/56644/12505/66824/18636/13660/18222/16952/24088/246177/171504/71982/73205/214585/246746/106572/20661/19264/227333/12331/232227/17886/68423/19877/16408/19200/11890/15162/14694/13367/234779/94176/19211/11744/217835/66205/60595/22248/216869/320129/16332/105722/104215…	86
Peritoneal LM	GO:1902533	positive regulation of intracellular signal transduction	104/931	361/5260	4.66506e-08	3.65165e-06	2.66948e-06	11687/21825/20201/66725/378425/20202/17474/14289/384783/14360/22035/12491/20198/384009/232801/14191/26399/17948/18795/26921/14433/214158/21898/12633/56644/18751/12505/66824/19229/24088/26406/67991/75547/23900/14268/15258/66096/12362/26397/384309/21648/19264/16906/17210/17886/12768/16194/19164/18129/19877/16408/328572/14694/70661/11920/27261/21858/225131/237542/12421/71704/234779/16792/94176/20663…	104
Peritoneal LM	GO:0010648	negative regulation of cell communication	129/931	475/5260	4.92667e-08	3.77609e-06	2.76045e-06	21825/66725/378425/193385/238384/14360/19735/73914/621976/97165/19252/14479/12257/17948/26921/12053/20660/231532/21898/75767/12633/110355/18751/12505/66824/18222/106504/18793/19229/20656/64214/12581/16403/26385/60406/16362/17221/15259/54483/15258/246746/26397/22070/19267/21648/19264/227333/59090/56193/17210/104418/59079/434341/18035/224826/56398/19164/216080/26416/23960/56417/14694/77128/54401/58…	129
Peritoneal LM	GO:0071345	cellular response to cytokine stimulus	90/931	300/5260	5.2223e-08	3.92099e-06	2.86637e-06	11687/66725/378425/193385/12986/26388/73914/16172/20911/24099/19252/232801/14081/286940/17948/18795/14433/76088/21898/110355/66824/19229/18726/24088/12608/215243/16362/71982/20852/14268/12362/246746/384309/19264/12768/22376/228607/59079/434341/18035/50931/16194/26416/15277/23960/16985/56417/77128/13806/12363/16792/20848/20851/16452/12767/22352/51810/20847/22596/60595/16195/59013/21888/17874/15257…	90
Peritoneal LM	GO:0009968	negative regulation of signal transduction	123/931	448/5260	5.38912e-08	3.96532e-06	2.89878e-06	21825/66725/378425/193385/238384/14360/19735/73914/621976/97165/19252/14479/17948/12053/20660/231532/21898/12633/110355/18751/12505/66824/18222/106504/18793/20656/64214/12581/16403/26385/60406/16362/17221/15259/54483/15258/246746/26397/22070/19267/21648/19264/227333/56193/17210/104418/59079/434341/18035/224826/56398/19164/216080/26416/23960/56417/14694/77128/54401/58231/11920/13806/21858/26558/17…	123
Peritoneal LM	GO:0023057	negative regulation of signaling	129/931	476/5260	5.64493e-08	4.0721e-06	2.97684e-06	21825/66725/378425/193385/238384/14360/19735/73914/621976/97165/19252/14479/12257/17948/26921/12053/20660/231532/21898/75767/12633/110355/18751/12505/66824/18222/106504/18793/19229/20656/64214/12581/16403/26385/60406/16362/17221/15259/54483/15258/246746/26397/22070/19267/21648/19264/227333/59090/56193/17210/104418/59079/434341/18035/224826/56398/19164/216080/26416/23960/56417/14694/77128/54401/58…	129
Peritoneal LM	GO:0043068	positive regulation of programmed cell death	83/931	271/5260	6.53167e-08	4.61444e-06	3.37331e-06	21825/13078/20201/66725/20202/246707/17970/22035/19252/16004/12257/26399/12053/21898/12633/110355/56644/12505/66824/20656/16952/20677/16403/56338/67991/76055/16362/20181/58217/11487/13040/12362/11783/20661/19264/17210/12226/98267/13557/19164/18129/21938/12334/328572/14694/58231/11920/268973/83486/16792/19211/16452/12177/215653/50754/216869/26408/105722/16412/17977/67603/21899/26401/14469/74244/11…	83
Peritoneal LM	GO:0002252	immune effector process	79/931	254/5260	6.6476e-08	4.61444e-06	3.37331e-06	11891/56619/14134/26903/18173/12986/17101/17474/16409/17969/13136/16414/73914/12493/20911/12491/14191/11537/378460/12053/17916/21898/56644/66824/14963/18636/74048/19229/16952/24088/12608/246177/16362/17221/20852/58217/15040/14190/18810/12362/14284/19264/22376/228607/50931/16194/19164/18129/21938/16408/18987/238875/12363/14159/234779/16792/20848/94176/20851/18826/19211/54519/216869/17874/16848/223…	79
Peritoneal LM	GO:0001932	regulation of protein phosphorylation	109/931	386/5260	6.9374e-08	4.72642e-06	3.45518e-06	21825/66725/378425/12182/18173/14289/16414/14360/19735/11804/73914/12491/19252/232801/14191/26399/18613/20660/67742/21898/12445/170744/110355/56644/12505/66824/207565/106504/18793/192119/19229/12581/13618/108116/75547/16362/67974/73205/15259/14268/18810/15258/26397/19264/228607/208228/56398/16194/19164/18129/268752/328572/56417/14694/58231/12453/237542/12421/108099/234779/227292/19303/110157/1921…	109
Peritoneal LM	GO:0098657	import into cell	95/931	325/5260	8.79426e-08	5.88256e-06	4.30035e-06	11687/21825/11891/66725/26903/18173/17101/16409/14289/238384/384783/16414/14360/19735/17970/100317/12491/14081/11889/14191/668218/18613/12475/20660/21898/110355/22241/56644/12505/66824/18636/13660/18222/16952/24088/246177/171504/71982/73205/214585/246746/106572/20661/19264/227333/12331/232227/17886/19164/68423/19877/16408/19200/67760/11890/107723/15162/14694/13367/234779/94176/19211/11744/217835/…	95
Peritoneal LM	GO:0071706	tumor necrosis factor superfamily cytokine production	37/931	89/5260	9.28878e-08	6.1024e-06	4.46106e-06	21825/66725/73914/12491/232801/12257/13058/12475/21898/56644/66824/14963/192119/74048/24088/15040/19264/228607/50931/19164/27215/26416/23960/234779/20848/19211/16452/216869/17874/14870/21899/11501/20963/19401/71268/21937/74131	37
Peritoneal LM	GO:0046649	lymphocyte activation	100/931	348/5260	1.00045e-07	6.40915e-06	4.6853e-06	11891/193385/12182/56619/18173/17101/17474/16409/384783/13136/16414/14360/12493/24099/14191/66993/12053/76088/74039/270152/67742/21898/12445/56644/18751/12505/66824/14963/16205/192119/74048/19229/16952/12608/20677/14252/16362/17221/23917/20852/17698/15040/14190/14284/19264/17886/22376/50931/16194/19164/27215/18129/21938/16408/78317/18987/328572/11920/230787/238875/234779/16792/20848/94176/20851/2…	100
Peritoneal LM	GO:2000026	regulation of multicellular organismal development	130/931	485/5260	1.01041e-07	6.40915e-06	4.6853e-06	21825/76905/18022/13078/13003/12986/246707/76566/16409/16414/19073/19735/18729/97165/216984/57264/66993/12257/13058/18795/16598/12053/74039/20660/22330/50794/74442/22241/18751/12505/57816/18222/192119/72962/74048/19229/16952/18726/24088/12608/18080/20677/11689/16362/17221/20181/11487/14268/14190/15258/14886/13047/21648/19264/14381/12768/320191/12226/26364/18035/19164/18129/21938/71175/19877/26416…	130
Peritoneal LM	GO:0048646	anatomical structure formation involved in morphogenesis	96/931	331/5260	1.13502e-07	7.07749e-06	5.17389e-06	21825/76905/18022/13078/193385/26903/246707/238384/16414/100317/12491/24099/19252/235627/66993/13058/67269/16598/12053/18613/15463/231532/192176/12633/22241/18751/12505/13660/192119/19229/16952/24088/26406/11689/21928/75547/20181/83921/14268/18810/15258/14886/12362/11783/68813/17886/12226/16790/19164/18129/19877/26416/15277/12334/328572/22323/58231/18655/11920/20848/94176/19303/19211/12767/109711…	96
Peritoneal LM	GO:0051094	positive regulation of developmental process	125/931	464/5260	1.35905e-07	8.33325e-06	6.09189e-06	21825/76905/13078/13003/193385/246707/16409/16414/97165/12491/24099/216984/384009/57264/66993/12257/13058/18795/12053/20660/192176/56644/18751/12609/57816/13660/18222/192119/74048/19229/20656/16952/24088/12608/18080/20677/11689/60406/16362/17221/20181/72007/20852/14268/15258/13047/50770/19264/12768/12226/17938/26364/19164/18129/268752/21938/71175/26416/15277/12334/328572/58231/21858/14159/17246/2…	125
Peritoneal LM	GO:0032640	tumor necrosis factor production	36/931	88/5260	2.25559e-07	1.36038e-05	9.94483e-06	21825/66725/73914/12491/232801/12257/13058/12475/21898/56644/66824/14963/192119/74048/24088/15040/19264/228607/50931/19164/27215/26416/23960/234779/20848/19211/16452/216869/17874/14870/21899/20963/19401/71268/21937/74131	36
Peritoneal LM	GO:0032615	interleukin-12 production	18/931	30/5260	2.5332e-07	1.50317e-05	1.09887e-05	21825/73914/12491/232801/18795/21898/170744/56644/24088/16362/54483/14381/26416/234779/16792/216869/21899/20963	18
Peritoneal LM	GO:0018108	peptidyl-tyrosine phosphorylation	41/931	107/5260	2.80039e-07	1.63284e-05	1.19366e-05	12182/16414/14360/11804/12491/232801/14191/18613/67742/21898/56644/12505/19229/16362/19264/16194/19164/15162/14159/234779/19303/16452/24056/50754/22248/216869/16195/16412/16402/15275/16337/17096/20963/19255/20850/217039/20354/78757/19122/21937/11538	41
Peritoneal LM	GO:1901652	response to peptide	62/931	190/5260	2.84049e-07	1.63284e-05	1.19366e-05	14289/238384/384783/14360/12491/57264/20700/11610/18795/20660/21898/12445/110355/18751/16952/13618/13688/16362/320528/20852/14284/106572/20661/19267/20402/59079/18035/19164/19877/26416/56174/237542/17246/20848/20851/20663/19303/110157/19211/16452/22352/102193/20847/18747/16332/104215/20683/17977/21899/22318/16337/17978/19255/20850/20846/54721/26413/97212/19122/77781/12333/606496	62
Peritoneal LM	GO:0050865	regulation of cell activation	83/931	280/5260	3.18008e-07	1.79993e-05	1.31581e-05	21825/66725/193385/12182/17101/246707/17474/16409/384783/13136/16414/12493/20911/24099/232801/14191/66993/378460/12053/76088/74039/67742/21898/192176/56644/12505/66824/14963/192119/74048/16952/12608/20677/14252/16362/17221/20852/15040/14268/14190/246746/19267/19264/56193/50931/16194/21938/16408/78317/11920/230787/14159/16792/20851/20663/239985/19211/16452/16195/58194/17874/14682/21899/11501/93760…	83
Peritoneal LM	GO:0018212	peptidyl-tyrosine modification	41/931	108/5260	3.76141e-07	2.04566e-05	1.49545e-05	12182/16414/14360/11804/12491/232801/14191/18613/67742/21898/56644/12505/19229/16362/19264/16194/19164/15162/14159/234779/19303/16452/24056/50754/22248/216869/16195/16412/16402/15275/16337/17096/20963/19255/20850/217039/20354/78757/19122/21937/11538	41
Peritoneal LM	GO:0062207	regulation of pattern recognition receptor signaling pathway	26/931	55/5260	3.83069e-07	2.04566e-05	1.49545e-05	73914/12491/14479/12475/21898/16362/54483/246746/228607/59079/56174/12363/234779/217365/216869/17874/21899/14469/66878/68077/17096/231798/80912/69368/83490/224938	26
Peritoneal LM	GO:1903555	regulation of tumor necrosis factor superfamily cytokine production	35/931	86/5260	3.86409e-07	2.04566e-05	1.49545e-05	21825/66725/73914/12491/232801/12257/13058/12475/21898/56644/66824/14963/192119/74048/24088/15040/19264/228607/50931/19164/23960/234779/20848/19211/16452/216869/17874/14870/21899/11501/20963/19401/71268/21937/74131	35
Peritoneal LM	GO:0040012	regulation of locomotion	102/931	366/5260	3.88527e-07	2.04566e-05	1.49545e-05	20343/21825/13078/66725/193385/12182/26903/246707/14289/384783/19252/384009/57264/14191/237860/18795/26921/12053/18613/17916/76088/20660/22330/21898/192176/56644/66824/18222/192119/74048/19229/20656/16952/24088/26406/16403/20868/20908/60406/58217/17698/11487/14268/26397/108101/19264/232227/68813/17886/12768/22376/223697/50931/109333/71175/19877/14694/13367/58231/11920/14159/20195/237542/17246/234…	102
Peritoneal LM	GO:0007186	G protein-coupled receptor signaling pathway	48/931	135/5260	3.89226e-07	2.04566e-05	1.49545e-05	14293/14289/238384/19735/16004/11610/18795/20660/16995/192176/110355/18751/15466/19229/16952/64214/13618/13611/26385/75547/20661/21648/227333/56193/17886/12768/26364/104418/19877/16801/54401/18796/26558/544963/16452/12767/102193/18747/216869/320129/74191/16412/14682/12495/170822/16337/20963/606496	48
Peritoneal LM	GO:0042110	T cell activation	72/931	235/5260	5.03898e-07	2.57915e-05	1.88545e-05	11891/193385/56619/18173/17474/16409/13136/16414/14360/12493/24099/66993/12053/76088/270152/12445/12505/66824/14963/16205/192119/74048/16952/12608/20677/14252/16362/17221/20852/17698/15040/14190/14284/19264/17886/22376/16194/19164/27215/21938/16408/78317/16792/20848/94176/20851/20663/18826/239985/19211/16452/12767/54519/16195/16848/11501/93760/381305/20963/19255/20850/22778/54721/19401/74732/9421…	72
Peritoneal LM	GO:0043410	positive regulation of MAPK cascade	55/931	164/5260	5.04754e-07	2.57915e-05	1.88545e-05	11687/21825/66725/14289/12491/384009/232801/26399/17948/18795/26921/21898/12633/56644/12505/66824/19229/24088/26406/75547/15258/26397/19264/16906/17886/12768/16194/19164/18129/19877/27261/21858/12421/234779/16792/110157/19211/16452/12767/215653/50754/216869/26408/17874/21899/26401/216965/11501/26400/16337/20963/12175/19401/26403/224938	55
Peritoneal LM	GO:0045785	positive regulation of cell adhesion	62/931	193/5260	5.29356e-07	2.6415e-05	1.93102e-05	11687/21825/26903/246707/13136/16414/12491/24099/66993/26921/12053/76088/192176/12505/66824/14963/18793/192119/74048/19229/16952/20677/16403/11689/20908/14252/16362/17221/58217/15040/14268/19264/68813/17886/16194/19877/16408/78317/58231/11920/110253/20851/239985/16452/54519/16195/16412/11501/16402/93760/20963/20850/54721/19401/22288/68606/50918/12479/12333/67155/80859/74131	62
Peritoneal LM	GO:0030335	positive regulation of cell migration	67/931	214/5260	5.31315e-07	2.6415e-05	1.93102e-05	20343/21825/13078/193385/26903/14289/384783/384009/57264/14191/237860/26921/18613/17916/76088/21898/192176/56644/66824/18222/192119/74048/19229/20656/16952/24088/26406/16403/58217/11487/14268/26397/108101/19264/232227/68813/12768/223697/71175/14694/13367/58231/11920/20195/17246/234779/20848/20851/16452/12767/60595/76763/16195/105722/20683/16412/106512/11501/16402/16337/17096/20850/20354/26413/686…	67
Peritoneal LM	GO:0040017	positive regulation of locomotion	69/931	224/5260	7.05182e-07	3.45915e-05	2.52876e-05	20343/21825/13078/193385/26903/14289/384783/384009/57264/14191/237860/26921/12053/18613/17916/76088/21898/192176/56644/66824/18222/192119/74048/19229/20656/16952/24088/26406/16403/20908/58217/11487/14268/26397/108101/19264/232227/68813/12768/223697/71175/14694/13367/58231/11920/20195/17246/234779/20848/20851/16452/12767/60595/76763/16195/105722/20683/16412/106512/11501/16402/16337/17096/20850/203…	69
Peritoneal LM	GO:0042060	wound healing	44/931	122/5260	7.59929e-07	3.67866e-05	2.68922e-05	14067/11687/21825/76905/11891/20202/26903/18173/17101/246707/12491/235627/18613/270152/231532/21898/192176/12633/56644/12505/18793/16952/11689/14268/18810/11749/108101/56193/17886/17938/16194/18129/19211/16452/12767/105722/16412/14682/26401/211673/12495/17096/20963/67064	44
Peritoneal LM	GO:0007249	canonical NF-kappaB signal transduction	39/931	103/5260	7.84519e-07	3.74837e-05	2.74019e-05	378425/17474/14360/22035/12491/20198/14433/214158/21898/170744/56644/18751/66824/24088/13618/75547/16362/12362/18035/27215/19877/234779/215653/192195/216869/17874/14870/21899/66878/19043/71966/20846/57783/21353/22224/93679/217069/57321/54131	39
Peritoneal LM	GO:0050900	leukocyte migration	51/931	150/5260	8.24706e-07	3.88986e-05	2.84362e-05	20343/21825/20201/378425/193385/12182/20202/26903/12986/17101/16409/14289/16414/16172/19252/18795/18613/17916/76088/270152/66824/19229/16952/24088/13618/246177/16403/20868/11689/20345/58217/17698/11487/18810/12768/50931/19877/16408/20851/217835/76763/105722/16412/17874/106512/11501/17096/20963/26413/12215/12333	51
Peritoneal LM	GO:0032655	regulation of interleukin-12 production	17/931	29/5260	8.77163e-07	4.04887e-05	2.95986e-05	21825/73914/12491/232801/18795/21898/170744/56644/24088/16362/54483/26416/234779/16792/216869/21899/20963	17
Peritoneal LM	GO:0006909	phagocytosis	41/931	111/5260	8.81879e-07	4.04887e-05	2.95986e-05	11687/21825/11891/26903/18173/17101/16409/14289/16414/17970/12491/14191/668218/18613/21898/56644/66824/18636/16952/24088/246177/214585/246746/106572/19264/17886/16408/15162/14694/234779/94176/19211/11744/66205/105722/16412/17874/74244/20963/19401/99237	41
Peritoneal LM	GO:2000147	positive regulation of cell motility	68/931	221/5260	8.91433e-07	4.04887e-05	2.95986e-05	20343/21825/13078/193385/26903/14289/384783/384009/57264/14191/237860/26921/12053/18613/17916/76088/21898/192176/56644/66824/18222/192119/74048/19229/20656/16952/24088/26406/16403/58217/11487/14268/26397/108101/19264/232227/68813/12768/223697/71175/14694/13367/58231/11920/20195/17246/234779/20848/20851/16452/12767/60595/76763/16195/105722/20683/16412/106512/11501/16402/16337/17096/20850/20354/264…	68
Peritoneal LM	GO:0032680	regulation of tumor necrosis factor production	34/931	85/5260	9.18074e-07	4.11902e-05	3.01114e-05	21825/66725/73914/12491/232801/12257/13058/12475/21898/56644/66824/14963/192119/74048/24088/15040/19264/228607/50931/19164/23960/234779/20848/19211/16452/216869/17874/14870/21899/20963/19401/71268/21937/74131	34
Peritoneal LM	GO:0009887	animal organ morphogenesis	67/931	217/5260	9.36462e-07	4.1509e-05	3.03445e-05	21825/230316/66725/193385/76566/238384/14191/66993/67269/192176/12633/12505/18222/192119/72962/12608/20677/16403/71982/20181/20852/17698/15258/14284/11749/17938/19164/18129/71175/26416/214133/22682/328572/14387/70661/17246/20848/110253/19211/12767/192195/17248/16332/20683/20340/15257/77087/26433/93760/16337/15902/225164/20850/22778/11911/19401/26413/22632/17126/17158/20111/12333/22346/606496/6604…	67
Peritoneal LM	GO:0033993	response to lipid	76/931	256/5260	9.6587e-07	4.23028e-05	3.09248e-05	20201/104158/20202/18173/13136/73914/17970/97165/56615/12491/16004/18795/12475/20568/21898/12633/66824/57816/19229/16952/24088/12608/12581/13618/67040/75547/20181/269254/17698/12362/21372/14284/26397/59079/18035/21938/26416/328572/77128/11920/12363/14159/234779/20848/20851/16452/22352/102193/51810/54608/17977/17874/16969/14870/14469/102626/26400/66586/110593/93760/17096/17978/20963/20846/19401/57…	76
Peritoneal LM	GO:0043065	positive regulation of apoptotic process	77/931	261/5260	1.07337e-06	4.63953e-05	3.39165e-05	21825/13078/20201/20202/246707/17970/22035/19252/16004/12257/26399/12053/21898/12633/110355/12505/66824/20656/16952/20677/16403/56338/67991/76055/16362/20181/58217/11487/13040/12362/11783/20661/19264/17210/12226/98267/13557/19164/18129/21938/12334/14694/58231/11920/268973/83486/19211/16452/12177/215653/50754/216869/26408/105722/16412/17977/67603/21899/26401/74244/11501/26400/17096/19255/17872/119…	77
Peritoneal LM	GO:2000145	regulation of cell motility	98/931	355/5260	1.08453e-06	4.63953e-05	3.39165e-05	20343/21825/13078/193385/12182/26903/246707/14289/384783/19252/384009/57264/14191/237860/18795/26921/12053/18613/17916/76088/20660/22330/21898/192176/56644/66824/18222/192119/74048/19229/20656/16952/24088/26406/16403/20868/60406/58217/17698/11487/14268/26397/108101/19264/232227/68813/17886/12768/22376/223697/50931/109333/71175/19877/14694/13367/58231/11920/14159/20195/237542/17246/234779/20848/20…	98
Peritoneal LM	GO:0046777	protein autophosphorylation	36/931	93/5260	1.12595e-06	4.76135e-05	3.48071e-05	66725/378425/14360/73914/14191/22241/207565/19229/26406/20868/19264/98267/56398/26416/15162/58231/11920/14159/16452/17169/215653/18747/233789/26401/216965/102626/15275/16337/17096/20963/26403/65964/17347/13728/12995/223255	36
Peritoneal LM	GO:1901701	cellular response to oxygen-containing compound	118/931	449/5260	1.31007e-06	5.47697e-05	4.00385e-05	11687/21825/13078/66725/104158/14289/384783/13136/14360/73914/56615/12491/16509/11610/18795/26921/26358/212032/12475/20660/21898/192176/12633/110355/18751/66824/57816/19229/20656/16952/24088/12608/20677/13688/16362/20181/269254/20852/19395/17698/18810/66096/12362/192185/26397/106572/19267/16906/17886/20402/18035/224826/19164/21938/19877/26416/67760/12334/328572/107723/14694/11920/11669/14159/2375…	118
Peritoneal LM	GO:1903557	positive regulation of tumor necrosis factor superfamily cytokine production	26/931	58/5260	1.38385e-06	5.72045e-05	4.18184e-05	21825/66725/12491/232801/13058/12475/21898/56644/66824/14963/24088/15040/19264/228607/19164/23960/234779/20848/19211/16452/17874/11501/20963/71268/21937/74131	26
Peritoneal LM	GO:0030334	regulation of cell migration	94/931	339/5260	1.48102e-06	6.05408e-05	4.42574e-05	20343/21825/13078/193385/12182/26903/246707/14289/384783/19252/384009/57264/14191/237860/18795/26921/18613/17916/76088/20660/22330/21898/192176/56644/66824/18222/192119/74048/19229/20656/16952/24088/26406/16403/20868/60406/58217/17698/11487/14268/26397/108101/19264/232227/68813/17886/12768/223697/50931/71175/19877/14694/13367/58231/11920/20195/237542/17246/234779/20848/20851/19211/16452/12767/223…	94
Peritoneal LM	GO:1901698	response to nitrogen compound	104/931	385/5260	1.52245e-06	6.15506e-05	4.49955e-05	20343/21825/66725/104158/14289/238384/384783/16414/14360/73914/56615/12491/57264/20700/12257/16509/11610/18795/20660/21898/192176/12445/12633/110355/18751/16952/24088/12608/13618/13688/16362/320528/20852/66096/12362/14284/66967/106572/20661/19267/16906/20402/228607/59079/18035/224826/19164/19877/26416/12334/328572/56174/13367/237542/17246/234779/217365/20848/20851/20663/19303/110157/19211/16452/1…	104
Peritoneal LM	GO:0030522	intracellular receptor signaling pathway	44/931	125/5260	1.63719e-06	6.54698e-05	4.78607e-05	11687/12491/14479/16598/637515/21898/170744/66824/67040/16362/20181/54483/228607/59079/18035/23960/328572/56174/12363/234779/217365/20848/16452/102193/60595/17977/17874/16969/21899/14469/66878/93760/68077/17978/80912/69368/83490/19401/26413/20185/217069/13017/70790/54131	44
Peritoneal LM	GO:0032635	interleukin-6 production	31/931	76/5260	1.69169e-06	6.69217e-05	4.8922e-05	96875/378425/73914/16172/12491/232801/16598/21898/170744/110355/56644/66824/24088/12608/228607/50931/16194/27215/18987/12334/234779/16792/20848/19211/192195/216869/17874/21899/20963/21937/12215	31
Peritoneal LM	GO:0002224	toll-like receptor signaling pathway	18/931	33/5260	1.77439e-06	6.94466e-05	5.07678e-05	73914/12491/21898/170744/24088/16362/246746/234779/216869/17874/21899/102626/231798/83490/57783/71268/80859/54131	18
Peritoneal LM	GO:0010628	positive regulation of gene expression	120/931	461/5260	1.79508e-06	6.95169e-05	5.08192e-05	21825/11891/13078/66725/56619/18173/238384/13136/73914/97165/16172/12493/12491/232801/14191/13058/18795/12475/637515/14433/74039/20660/21898/170744/110355/56644/12505/66824/14963/57816/192119/74048/19229/16952/24088/12608/20677/215243/16362/17221/20181/269254/20852/17698/15040/14268/54483/12362/384309/19264/17886/228607/50931/16194/19164/19877/78317/26416/18987/67760/23960/328572/56417/13629/1192…	120
Peritoneal LM	GO:0002274	myeloid leukocyte activation	39/931	106/5260	1.82858e-06	7.00763e-05	5.12282e-05	21825/66725/26903/18173/17474/16409/16414/12493/20911/14191/378460/17916/21898/66824/16952/24088/11487/14268/12362/246746/19267/19164/18129/11920/14159/234779/94176/16452/17874/21899/22318/17096/15980/20963/59027/74732/69188/12479/224938	39
Peritoneal LM	GO:0051090	regulation of DNA-binding transcription factor activity	52/931	158/5260	1.98545e-06	7.53039e-05	5.50497e-05	13078/66725/378425/16414/73914/12491/74039/214158/21898/192176/12633/56644/18751/66824/24088/108116/16978/14252/15258/228607/59079/434341/18035/56398/328572/15162/268973/214899/234779/20848/19211/16452/21335/216869/17874/16969/21899/11501/15902/12914/20963/66200/71268/66894/26413/93679/19122/217069/57321/233490/252870/56312	52
Peritoneal LM	GO:0032479	regulation of type I interferon production	26/931	59/5260	2.06438e-06	7.67301e-05	5.60923e-05	97165/12475/14433/214158/21898/170744/66824/24088/215243/16362/384309/228607/23960/234779/217365/17874/66878/12914/19043/20963/20846/21353/67526/22632/327959/54131	26
Peritoneal LM	GO:0006935	chemotaxis	48/931	142/5260	2.10648e-06	7.67301e-05	5.60923e-05	20343/21825/20201/193385/12182/20202/14293/26903/12986/17101/16409/14289/16414/97165/16172/19252/668218/270152/72962/19229/16952/13618/11689/20908/58217/11487/14268/18810/12768/16985/14159/94176/12767/217835/76763/216869/105722/106512/14870/11501/17096/20963/19255/20354/26413/68606/105689/12215	48
Peritoneal LM	GO:0019221	cytokine-mediated signaling pathway	48/931	142/5260	2.10648e-06	7.67301e-05	5.60923e-05	12986/73914/16172/24099/232801/14081/17948/18795/66824/19229/18726/16362/20852/12362/246746/384309/19264/12768/228607/434341/18035/50931/16194/23960/56417/77128/12363/16792/20848/20851/16452/12767/20847/60595/16195/17874/15257/17096/15980/20963/19255/20850/71966/20846/54721/21937/80859/54131	48
Peritoneal LM	GO:0042330	taxis	48/931	142/5260	2.10648e-06	7.67301e-05	5.60923e-05	20343/21825/20201/193385/12182/20202/14293/26903/12986/17101/16409/14289/16414/97165/16172/19252/668218/270152/72962/19229/16952/13618/11689/20908/58217/11487/14268/18810/12768/16985/14159/94176/12767/217835/76763/216869/105722/106512/14870/11501/17096/20963/19255/20354/26413/68606/105689/12215	48
Peritoneal LM	GO:0010243	response to organonitrogen compound	98/931	360/5260	2.16341e-06	7.80311e-05	5.70434e-05	20343/66725/104158/14289/238384/384783/16414/14360/73914/56615/12491/57264/20700/12257/16509/11610/18795/20660/21898/192176/12445/110355/18751/16952/24088/12608/13618/13688/16362/320528/20852/66096/12362/14284/66967/106572/20661/19267/16906/20402/59079/18035/224826/19164/19877/26416/12334/328572/56174/13367/237542/17246/234779/217365/20848/20851/20663/19303/110157/19211/16452/12767/100986/22352/1…	98
Peritoneal LM	GO:0001818	negative regulation of cytokine production	40/931	111/5260	2.48465e-06	8.87478e-05	6.48777e-05	96875/21825/378425/66222/18173/19073/73914/232801/12257/16598/12053/21898/170744/66824/192119/74048/16952/24088/14268/54483/19264/59079/50931/23960/26558/16792/217365/216869/14870/21899/12914/19043/19401/67526/22632/19122/21937/327959/70790/21841	40
Peritoneal LM	GO:0001944	vasculature development	69/931	232/5260	2.90833e-06	0.000102882	7.52104e-05	21825/76905/18022/13078/26903/246707/16414/11537/13058/16598/18613/231532/192176/12633/18751/192119/19229/20656/16952/20677/26406/11689/21928/20181/83921/11487/14268/15258/14886/17886/12226/16790/16194/19164/18129/19877/26416/15277/22682/14387/58231/18655/17246/20848/19303/19211/12767/50754/672511/20683/16412/242687/11501/16402/93760/225164/20963/17872/217039/20846/236511/26413/20817/11518/21937/…	69
Peritoneal LM	GO:0002753	cytosolic pattern recognition receptor signaling pathway	26/931	60/5260	3.03982e-06	0.000106509	7.78619e-05	12491/14479/637515/21898/170744/66824/16362/54483/228607/59079/18035/23960/56174/12363/234779/217365/17874/21899/14469/66878/68077/80912/69368/83490/217069/54131	26
Peritoneal LM	GO:0010562	positive regulation of phosphorus metabolic process	82/931	290/5260	3.15258e-06	0.000108396	7.9241e-05	21825/66725/18173/14289/14360/12491/232801/14191/26399/18613/21898/12445/56644/12505/207565/18793/19229/13618/108116/16403/75547/67974/15258/226849/26397/19264/56193/17886/228607/104418/208228/56398/16194/19164/18129/268752/19877/12334/328572/14694/58231/13806/237542/12421/108099/234779/20848/19303/110157/16452/12767/100986/215653/23994/22596/66989/17931/50754/22248/216869/16195/26408/320129/1641…	82
Peritoneal LM	GO:0045937	positive regulation of phosphate metabolic process	82/931	290/5260	3.15258e-06	0.000108396	7.9241e-05	21825/66725/18173/14289/14360/12491/232801/14191/26399/18613/21898/12445/56644/12505/207565/18793/19229/13618/108116/16403/75547/67974/15258/226849/26397/19264/56193/17886/228607/104418/208228/56398/16194/19164/18129/268752/19877/12334/328572/14694/58231/13806/237542/12421/108099/234779/20848/19303/110157/16452/12767/100986/215653/23994/22596/66989/17931/50754/22248/216869/16195/26408/320129/1641…	82
Peritoneal LM	GO:0032496	response to lipopolysaccharide	41/931	116/5260	3.29316e-06	0.000112181	8.20081e-05	20201/20202/18173/13136/73914/17970/97165/56615/12491/12475/20568/21898/66824/12608/13618/12362/14284/26397/59079/18035/21938/26416/12363/234779/20851/16452/22352/17874/14870/14469/102626/26400/17096/20846/19401/57783/26413/54196/80859/231086/54131	41
Peritoneal LM	GO:0032760	positive regulation of tumor necrosis factor production	25/931	57/5260	3.60703e-06	0.000119552	8.73966e-05	21825/66725/12491/232801/13058/12475/21898/56644/66824/14963/24088/15040/19264/228607/19164/23960/234779/20848/19211/16452/17874/20963/71268/21937/74131	25
Peritoneal LM	GO:0051092	positive regulation of NF-kappaB transcription factor activity	25/931	57/5260	3.60703e-06	0.000119552	8.73966e-05	16414/73914/12491/214158/21898/12633/56644/18751/66824/24088/108116/16978/14252/328572/268973/234779/20848/17874/16969/21899/11501/71268/93679/217069/57321	25
Peritoneal LM	GO:0060759	regulation of response to cytokine stimulus	25/931	57/5260	3.60703e-06	0.000119552	8.73966e-05	73914/17948/21898/66824/24088/12362/246746/384309/19264/228607/434341/23960/56417/77128/12363/16792/12767/20847/16195/15257/20963/19255/71966/21937/54131	25
Peritoneal LM	GO:1902532	negative regulation of intracellular signal transduction	68/931	229/5260	3.65808e-06	0.000120162	8.78421e-05	21825/66725/378425/193385/238384/14360/19735/73914/19252/12053/20660/231532/21898/12505/66824/106504/18793/20656/12581/15259/26397/22070/21648/19264/227333/104418/224826/56398/216080/26416/14694/11920/13806/21858/26558/17246/19211/17169/215653/18747/192195/17248/216869/16332/16412/67603/14870/66878/69470/67702/68077/17096/19043/19255/11911/20846/57783/21353/20185/50918/22224/65964/19122/20111/123…	68
Peritoneal LM	GO:0010657	muscle cell apoptotic process	22/931	47/5260	3.73783e-06	0.000121695	8.89629e-05	14433/12633/110355/192119/19229/20656/58217/11783/21648/17938/13557/12334/58231/19211/16452/216869/26408/18537/74244/11911/12333/56312	22
Peritoneal LM	GO:0022407	regulation of cell-cell adhesion	57/931	182/5260	3.79644e-06	0.000122518	8.95651e-05	11687/193385/246707/13136/16414/12493/24099/66993/12053/76088/12505/66824/14963/18793/74048/16952/12608/20677/16403/11689/14252/16362/17221/15040/14190/100182/108101/19264/16194/16408/78317/26416/16792/20851/239985/19211/16452/16195/14870/11501/93760/381305/17096/20963/19255/20850/54721/19401/94212/68606/50918/19122/12479/12333/67155/80859/74131	57
Peritoneal LM	GO:0070663	regulation of leukocyte proliferation	40/931	113/5260	4.1552e-06	0.00013293	9.71765e-05	193385/12182/384783/13136/12493/24099/12053/21898/12505/66824/14963/74048/16952/12608/16362/17221/20852/15040/19264/21938/16408/78317/11920/16792/20851/20663/19211/16452/16195/17874/14870/381305/17096/20963/20850/54721/26413/19122/12479/74131	40
Peritoneal LM	GO:0032606	type I interferon production	26/931	61/5260	4.42096e-06	0.000140213	0.000102501	97165/12475/14433/214158/21898/170744/66824/24088/215243/16362/384309/228607/23960/234779/217365/17874/66878/12914/19043/20963/20846/21353/67526/22632/327959/54131	26
Peritoneal LM	GO:0042129	regulation of T cell proliferation	31/931	79/5260	4.48499e-06	0.000140446	0.000102671	193385/13136/12493/24099/12053/12505/66824/14963/74048/16952/12608/16362/17221/15040/19264/21938/16408/78317/16792/20851/20663/19211/16452/16195/381305/20963/20850/54721/19122/12479/74131	31
Peritoneal LM	GO:0051050	positive regulation of transport	97/931	361/5260	4.55894e-06	0.000140446	0.000102671	11891/20201/66725/104158/20202/18173/16409/14289/384783/16414/14360/20911/12491/57442/57264/232801/14081/14191/12257/16509/19340/26399/18795/75909/12475/20660/21898/192176/110355/56644/18751/66824/57816/18636/13660/16952/24088/12608/20677/11689/76055/17698/13040/93692/192185/246746/106572/19264/227333/14381/17886/12768/228607/18035/56398/19164/26416/328572/50790/14694/77128/237542/17246/234779/94…	97
Peritoneal LM	GO:0060284	regulation of cell development	92/931	338/5260	4.57355e-06	0.000140446	0.000102671	13003/66725/12986/76566/16409/18729/97165/216984/66993/12257/18795/12053/74039/20660/22330/50794/22241/56644/12505/57816/18222/192119/74048/19229/16952/18726/24088/12608/18080/20677/13618/16362/17221/14268/14190/13047/21648/19264/12768/320191/17938/18035/19164/18129/21938/19877/26416/328572/14159/20848/227292/20851/20663/239985/19211/12767/22352/215653/22596/50754/16195/16412/16969/67891/74244/11…	92
Peritoneal LM	GO:0009611	response to wounding	52/931	162/5260	4.58099e-06	0.000140446	0.000102671	14067/11687/21825/76905/11891/20202/26903/18173/17101/246707/12491/235627/18613/270152/231532/21898/192176/12633/56644/12505/18793/20656/16952/11689/14268/18810/11749/108101/56193/17886/17938/16194/18129/234779/20848/18826/19211/16452/12767/54608/105722/16412/14682/26401/211673/12495/26400/17096/20963/67064/223255/80859	52
Peritoneal LM	GO:0002694	regulation of leukocyte activation	76/931	266/5260	4.83672e-06	0.00014706	0.000107506	21825/66725/193385/12182/17101/17474/16409/384783/13136/16414/12493/20911/24099/14191/66993/378460/12053/76088/74039/67742/21898/56644/12505/66824/14963/192119/74048/16952/12608/20677/14252/16362/17221/20852/15040/14268/14190/246746/19267/19264/50931/21938/16408/78317/11920/230787/14159/16792/20851/20663/239985/19211/16452/16195/58194/17874/21899/11501/93760/381305/15902/17096/20963/19255/20850/5…	76
Peritoneal LM	GO:0045444	fat cell differentiation	32/931	83/5260	4.91567e-06	0.000147863	0.000108093	76905/26903/117167/19735/57264/231991/18795/12609/20656/12608/16403/11689/72007/108012/21372/14284/20661/329003/268752/71175/71538/26416/328572/58231/237542/51810/56469/16969/15902/81703/106326/13017	32
Peritoneal LM	GO:0032675	regulation of interleukin-6 production	29/931	72/5260	4.94351e-06	0.000147863	0.000108093	96875/378425/73914/16172/12491/232801/16598/21898/170744/110355/56644/66824/24088/12608/228607/50931/16194/18987/12334/234779/16792/20848/19211/216869/17874/21899/20963/21937/12215	29
Peritoneal LM	GO:0042326	negative regulation of phosphorylation	49/931	150/5260	4.98903e-06	0.000148021	0.000108209	66725/378425/384783/19735/73914/19252/18613/20660/67742/110355/66824/106504/12581/16362/73205/15259/18810/226849/19264/59090/56398/19164/19877/56417/14694/108099/227292/19211/24056/215653/51810/216869/16332/67603/14682/14870/16337/17096/19255/17872/217039/20354/20238/68606/50918/19122/11538/57321/66861	49
Peritoneal LM	GO:0045123	cellular extravasation	15/931	26/5260	5.19625e-06	0.000152936	0.000111801	20343/193385/16409/16414/18795/18613/270152/20345/58217/50931/19877/16408/16412/11501/12333	15
Peritoneal LM	GO:0002366	leukocyte activation involved in immune response	44/931	130/5260	5.40532e-06	0.000155998	0.00011404	11891/56619/26903/18173/17474/16409/16414/20911/14191/378460/12053/17916/21898/56644/66824/19229/16952/16362/17221/20852/14190/19264/50931/16194/19164/18129/16408/238875/14159/234779/20848/94176/18826/54519/17874/16848/22318/381305/17096/20963/19401/74732/225888/80859	44
Peritoneal LM	GO:0001525	angiogenesis	53/931	167/5260	5.40727e-06	0.000155998	0.00011404	21825/76905/13078/26903/246707/16414/13058/16598/18613/231532/192176/18751/192119/19229/16952/26406/11689/21928/20181/83921/14268/15258/14886/17886/12226/16790/18129/19877/26416/15277/58231/18655/20848/19303/19211/12767/50754/672511/20683/16412/242687/11501/16402/20963/17872/20846/236511/20817/11518/21937/12215/22346/22344	53
Peritoneal LM	GO:0032481	positive regulation of type I interferon production	18/931	35/5260	5.4275e-06	0.000155998	0.00011404	97165/12475/14433/21898/170744/24088/215243/16362/384309/228607/23960/234779/17874/66878/20963/20846/21353/54131	18
Peritoneal LM	GO:0002237	response to molecule of bacterial origin	43/931	127/5260	6.83936e-06	0.000195054	0.000142591	20201/20202/18173/13136/73914/17970/97165/56615/12491/12475/20568/21898/66824/24088/12608/13618/12362/14284/26397/59079/18035/21938/26416/12363/234779/20851/16452/22352/17874/14870/21899/14469/102626/26400/17096/20846/19401/57783/26413/54196/80859/231086/54131	43
Peritoneal LM	GO:0001959	regulation of cytokine-mediated signaling pathway	23/931	52/5260	7.44573e-06	0.000210243	0.000153695	73914/17948/66824/12362/246746/384309/19264/228607/434341/23960/56417/77128/12363/16792/12767/20847/16195/15257/20963/19255/71966/21937/54131	23
Peritoneal LM	GO:0050730	regulation of peptidyl-tyrosine phosphorylation	34/931	92/5260	7.48623e-06	0.000210243	0.000153695	12182/16414/14360/11804/12491/232801/18613/67742/21898/56644/12505/19229/16362/19264/16194/19164/234779/16452/24056/50754/22248/216869/16195/16412/16402/17096/20963/19255/217039/20354/78757/19122/21937/11538	34
Peritoneal LM	GO:0002064	epithelial cell development	30/931	77/5260	7.5759e-06	0.00021115	0.000154358	16509/286940/18795/18613/80291/22330/192176/192119/15466/13618/17698/18810/14284/18129/19877/12767/100986/22352/16195/17874/26401/26433/108829/11911/94246/19401/50918/11518/21937/22344	30
Peritoneal LM	GO:0001568	blood vessel development	64/931	216/5260	7.71503e-06	0.00021341	0.00015601	21825/76905/18022/13078/26903/246707/16414/13058/16598/18613/231532/192176/12633/18751/192119/19229/16952/20677/26406/11689/21928/20181/83921/14268/15258/14886/17886/12226/16790/16194/19164/18129/19877/26416/15277/14387/58231/18655/17246/20848/19303/19211/12767/50754/672511/20683/16412/242687/11501/16402/93760/225164/20963/17872/217039/20846/236511/26413/20817/11518/21937/12215/22346/22344	64
Peritoneal LM	GO:0002683	negative regulation of immune system process	57/931	186/5260	8.02003e-06	0.000219479	0.000160447	11687/21825/193385/13136/18729/73914/12493/19252/14479/14191/18795/12053/67742/12505/14963/74048/16952/18726/12608/16362/17221/73205/20852/15040/14268/14190/54483/246746/19264/12768/104418/59079/434341/50931/23960/56417/11920/16792/217365/19211/20847/217835/50754/216869/21899/66878/381305/15902/17096/19255/20850/83490/19401/13709/94212/67526/19122	57
Peritoneal LM	GO:0030097	hemopoiesis	108/931	417/5260	8.05373e-06	0.000219479	0.000160447	96875/56619/12986/17474/16409/18729/97165/24099/216984/232790/235627/66993/18795/16598/320208/12053/74039/21898/192176/50794/12633/12505/12609/57816/16205/192119/74048/19229/20656/16952/18726/24088/12608/20677/98386/16362/17221/71982/20852/14190/246746/14284/19264/14381/17886/12768/18035/16194/19164/27215/18129/26416/18987/381695/214133/328572/56417/13629/58231/11920/14159/234779/16792/20848/9417…	108
Peritoneal LM	GO:0030855	epithelial cell differentiation	56/931	182/5260	8.42334e-06	0.000227648	0.000166418	193385/104158/76770/16509/286940/18795/16598/18613/80291/22330/192176/12633/18222/18793/192119/15466/16952/12608/20677/13618/56338/20181/72007/17698/18810/14284/13047/12226/18129/19877/58231/110253/20851/12767/100986/22352/102193/16195/17874/216850/26401/26433/108829/15902/20850/11911/94246/19401/50918/11518/21937/17126/22346/22344/80859/225876	56
Peritoneal LM	GO:0002263	cell activation involved in immune response	44/931	132/5260	8.47724e-06	0.000227648	0.000166418	11891/56619/26903/18173/17474/16409/16414/20911/14191/378460/12053/17916/21898/56644/66824/19229/16952/16362/17221/20852/14190/19264/50931/16194/19164/18129/16408/238875/14159/234779/20848/94176/18826/54519/17874/16848/22318/381305/17096/20963/19401/74732/225888/80859	44
Peritoneal LM	GO:0032731	positive regulation of interleukin-1 beta production	17/931	33/5260	9.6562e-06	0.000255577	0.000186835	12491/232801/637515/21898/170744/56644/66824/24088/54483/12362/12363/268973/20848/16452/17874/21899/15275	17
Peritoneal LM	GO:0046330	positive regulation of JNK cascade	17/931	33/5260	9.6562e-06	0.000255577	0.000186835	17948/18795/26921/21898/66824/19229/15258/16906/12421/215653/26408/17874/26401/216965/26400/26403/224938	17
Peritoneal LM	GO:0062208	positive regulation of pattern recognition receptor signaling pathway	16/931	30/5260	9.93879e-06	0.000261177	0.000190929	12491/14479/12475/21898/228607/56174/12363/234779/17874/21899/14469/231798/80912/69368/83490/224938	16
Peritoneal LM	GO:0042692	muscle cell differentiation	44/931	133/5260	1.05565e-05	0.000275441	0.000201357	193385/26903/19735/66993/11537/12633/13660/192119/20656/13618/75547/20181/18810/214585/12362/20661/50770/14381/68813/17886/17938/64009/26416/12334/328572/17246/94176/109711/51810/56469/60595/216869/16412/216850/74244/93760/15902/12175/19401/22632/14248/13831/606496/67155	44
Peritoneal LM	GO:0032944	regulation of mononuclear cell proliferation	37/931	105/5260	1.07296e-05	0.000276042	0.000201796	193385/12182/384783/13136/12493/24099/12053/21898/12505/66824/14963/74048/16952/12608/16362/17221/15040/19264/21938/16408/78317/11920/16792/20851/20663/19211/16452/16195/17874/381305/17096/20963/20850/54721/19122/12479/74131	37
Peritoneal LM	GO:0050670	regulation of lymphocyte proliferation	37/931	105/5260	1.07296e-05	0.000276042	0.000201796	193385/12182/384783/13136/12493/24099/12053/21898/12505/66824/14963/74048/16952/12608/16362/17221/15040/19264/21938/16408/78317/11920/16792/20851/20663/19211/16452/16195/17874/381305/17096/20963/20850/54721/19122/12479/74131	37
Peritoneal LM	GO:0051241	negative regulation of multicellular organismal process	95/931	359/5260	1.15427e-05	0.000294901	0.000215583	96875/21825/18022/378425/193385/66222/18173/76566/17969/19073/19735/18729/73914/12493/57264/232801/14191/12257/26399/16598/12053/20660/67742/21898/75767/170744/110355/22241/12505/66824/18793/192119/74048/19229/16952/18726/24088/12608/11689/60406/76055/16362/14268/14190/54483/14886/246746/21648/19264/14381/68813/12768/320191/59079/50931/19164/21938/19877/23960/58231/18655/11920/26558/16792/217365/…	95
Peritoneal LM	GO:0032651	regulation of interleukin-1 beta production	20/931	43/5260	1.16784e-05	0.000296308	0.000216611	66222/12491/232801/637515/21898/170744/56644/66824/24088/54483/12362/12363/268973/20848/16452/216869/17874/14870/21899/15275	20
Peritoneal LM	GO:0050729	positive regulation of inflammatory response	27/931	68/5260	1.433e-05	0.000361096	0.000263974	20201/66725/20202/16172/232801/637515/21898/66824/14963/24088/12608/15040/13040/54483/12362/18035/12363/234779/20851/106512/21899/11501/20850/57783/21937/80859/56312	27
Peritoneal LM	GO:0008593	regulation of Notch signaling pathway	13/931	22/5260	1.58436e-05	0.000393841	0.000287911	12053/18222/192119/17221/52588/11487/18035/20848/16195/215705/16969/16848/269774	13
Peritoneal LM	GO:1903409	reactive oxygen species biosynthetic process	13/931	22/5260	1.58436e-05	0.000393841	0.000287911	11891/17969/14360/17970/12491/13058/21898/12633/20656/11689/234779/20848/21899	13
Peritoneal LM	GO:0042327	positive regulation of phosphorylation	73/931	261/5260	1.70245e-05	0.0004162	0.000304256	21825/66725/18173/14289/14360/12491/232801/14191/26399/18613/21898/12445/56644/12505/207565/18793/19229/13618/108116/16403/75547/67974/15258/26397/19264/228607/104418/208228/16194/19164/18129/268752/328572/14694/58231/237542/12421/108099/234779/19303/110157/16452/12767/100986/215653/23994/22596/66989/50754/22248/216869/16195/26408/320129/16412/21899/26401/11501/16402/26400/16337/17096/20963/17872…	73
Peritoneal LM	GO:0032608	interferon-beta production	16/931	31/5260	1.71955e-05	0.0004162	0.000304256	97165/214158/21898/170744/66824/24088/215243/16362/384309/228607/23960/66878/12914/19043/22632/54131	16
Peritoneal LM	GO:0032648	regulation of interferon-beta production	16/931	31/5260	1.71955e-05	0.0004162	0.000304256	97165/214158/21898/170744/66824/24088/215243/16362/384309/228607/23960/66878/12914/19043/22632/54131	16
Peritoneal LM	GO:0043266	regulation of potassium ion transport	16/931	31/5260	1.71955e-05	0.0004162	0.000304256	57442/16509/192176/19229/76742/19211/100986/105722/16412/14682/22318/11911/66894/16498/19122/75785	16
Peritoneal LM	GO:0010660	regulation of muscle cell apoptotic process	20/931	44/5260	1.78956e-05	0.000430313	0.000314573	14433/12633/110355/192119/19229/20656/58217/17938/13557/12334/58231/19211/16452/216869/26408/18537/74244/11911/12333/56312	20
Peritoneal LM	GO:0045597	positive regulation of cell differentiation	86/931	321/5260	1.85899e-05	0.000444105	0.000324656	76905/13003/193385/16409/97165/12491/216984/384009/66993/12257/18795/12053/56644/12609/57816/18222/192119/74048/20656/16952/24088/12608/18080/20677/16362/17221/72007/14268/13047/50770/19264/12768/12226/18129/268752/21938/26416/328572/58231/21858/14159/17246/20848/20851/239985/19211/16452/12767/22352/51810/56469/22596/216869/16195/26408/56392/16412/17977/67891/11501/54712/93760/15902/17096/20963/2…	86
Peritoneal LM	GO:0043122	regulation of canonical NF-kappaB signal transduction	31/931	84/5260	1.94699e-05	0.000462128	0.000337831	378425/17474/14360/22035/12491/20198/14433/214158/21898/56644/18751/66824/75547/12362/234779/192195/216869/17874/14870/21899/66878/19043/71966/20846/57783/21353/22224/93679/217069/57321/54131	31
Peritoneal LM	GO:0051146	striated muscle cell differentiation	33/931	92/5260	2.10246e-05	0.00049583	0.000362468	193385/26903/19735/12633/13660/192119/75547/20181/18810/214585/12362/20661/50770/14381/68813/17886/17938/26416/12334/328572/94176/51810/216869/16412/216850/74244/93760/12175/19401/22632/14248/13831/606496	33
Peritoneal LM	GO:1903426	regulation of reactive oxygen species biosynthetic process	11/931	17/5260	2.20849e-05	0.000517518	0.000378323	11891/14360/17970/12491/21898/12633/20656/11689/234779/20848/21899	11
Peritoneal LM	GO:0000902	cell morphogenesis	82/931	304/5260	2.24356e-05	0.000520418	0.000380443	230316/66725/193385/260409/14360/11804/320365/235627/14191/286940/16598/26921/12053/18613/80291/22330/192176/22241/12505/18222/192119/15466/19229/16952/18080/76850/73205/17698/11487/14268/18810/214585/14284/13047/21648/12331/17886/57778/19164/212073/19877/26416/328572/22323/15162/13367/58231/14159/110253/19303/19211/12767/109711/22352/104215/16412/58194/269587/67891/26401/242687/74244/11501/54712…	82
Peritoneal LM	GO:0009725	response to hormone	73/931	263/5260	2.26749e-05	0.000520418	0.000380443	238384/384783/17970/97165/57264/14081/20700/11610/17948/18795/20660/12445/110355/18751/16952/13618/27057/13688/67040/75547/16362/20181/320528/20852/21372/14284/106572/20661/19267/20402/19877/26416/328572/77128/21858/237542/20848/20851/20663/19303/110157/19211/16452/102193/240028/51810/20847/18747/54608/16332/104215/20683/17977/16969/22318/66586/93760/16337/17096/17978/19255/20850/20846/54721/1940…	73
Peritoneal LM	GO:0001934	positive regulation of protein phosphorylation	69/931	245/5260	2.27531e-05	0.000520418	0.000380443	21825/66725/18173/14289/14360/12491/232801/26399/18613/21898/12445/56644/12505/207565/18793/19229/13618/108116/75547/67974/15258/26397/19264/228607/208228/16194/19164/18129/268752/328572/14694/58231/237542/12421/108099/234779/19303/110157/16452/12767/100986/215653/23994/22596/50754/22248/216869/16195/26408/320129/16412/21899/26401/11501/16402/26400/16337/17096/20963/17872/20354/26403/26413/78757/…	69
Peritoneal LM	GO:0010563	negative regulation of phosphorus metabolic process	54/931	179/5260	2.29159e-05	0.000520418	0.000380443	72269/66725/378425/384783/19735/73914/19252/12257/18613/20660/67742/110355/66824/106504/12581/16362/73205/15259/18810/226849/19264/59090/56193/56398/19164/19877/56417/14694/54401/108099/227292/19211/24056/215653/51810/216869/16332/67603/14682/14870/12495/16337/17096/19255/17872/217039/20354/20238/68606/50918/19122/11538/57321/66861	54
Peritoneal LM	GO:0045936	negative regulation of phosphate metabolic process	54/931	179/5260	2.29159e-05	0.000520418	0.000380443	72269/66725/378425/384783/19735/73914/19252/12257/18613/20660/67742/110355/66824/106504/12581/16362/73205/15259/18810/226849/19264/59090/56193/56398/19164/19877/56417/14694/54401/108099/227292/19211/24056/215653/51810/216869/16332/67603/14682/14870/12495/16337/17096/19255/17872/217039/20354/20238/68606/50918/19122/11538/57321/66861	54
Peritoneal LM	GO:0003008	system process	99/931	384/5260	2.43894e-05	0.00055046	0.000402405	14067/66725/193385/27360/17969/238384/14360/19735/11804/17970/12491/57442/57264/12257/16509/11610/67269/26399/18795/16598/235380/21898/192176/75767/12633/110355/192119/15466/72962/19229/20656/24088/12581/13618/13688/11689/76055/226594/75547/71982/108012/18810/15258/214585/74617/12362/26397/11749/14381/68813/19164/21938/71175/19877/22682/328572/14387/13367/18796/13806/26558/17246/110253/19211/1276…	99
Peritoneal LM	GO:0043434	response to peptide hormone	49/931	158/5260	2.4538e-05	0.00055046	0.000402405	238384/384783/57264/20700/11610/18795/20660/12445/110355/18751/16952/13618/13688/16362/320528/20852/106572/20661/19267/20402/19877/26416/237542/20848/20851/20663/19303/110157/19211/16452/102193/20847/18747/16332/104215/20683/17977/22318/16337/17978/19255/20850/20846/54721/26413/97212/77781/12333/606496	49
Peritoneal LM	GO:0061061	muscle structure development	62/931	215/5260	2.72688e-05	0.000608011	0.000444477	193385/26903/19735/66993/11537/286940/18795/12633/13660/192119/20656/20677/13618/67040/60406/14252/75547/20181/18810/214585/12362/20661/50770/14381/68813/74182/17886/12226/17938/64009/26416/12334/328572/213019/17246/94176/239985/109711/51810/56469/60595/216869/26408/16412/216850/74244/53599/14236/93760/15902/53620/12175/14281/19401/225888/22288/22632/14248/13831/606496/67155/56312	62
Peritoneal LM	GO:0097529	myeloid leukocyte migration	34/931	97/5260	2.76649e-05	0.000610714	0.000446453	20343/21825/20201/193385/12182/20202/26903/12986/17101/16409/14289/16414/16172/19252/18795/18613/17916/270152/19229/16952/24088/13618/58217/12768/20851/217835/76763/105722/17874/11501/17096/20963/26413/12215	34
Peritoneal LM	GO:0032652	regulation of interleukin-1 production	22/931	52/5260	2.7722e-05	0.000610714	0.000446453	378425/66222/12491/232801/637515/21898/170744/56644/66824/16952/24088/54483/12362/12363/268973/20848/16452/216869/17874/14870/21899/15275	22
Peritoneal LM	GO:0002755	MyD88-dependent toll-like receptor signaling pathway	8/931	10/5260	3.01145e-05	0.000659472	0.000482096	21898/24088/16362/246746/17874/21899/57783/71268	8
Peritoneal LM	GO:0016052	carbohydrate catabolic process	29/931	78/5260	3.06111e-05	0.000666379	0.000487146	110095/26358/212032/14433/110208/227659/18648/19164/15277/74245/328572/14387/18655/13806/12421/108099/20848/18747/15937/72141/110173/16969/15275/16337/15931/20185/73744/12091/56312	29
Peritoneal LM	GO:0018193	peptidyl-amino acid modification	100/931	391/5260	3.15833e-05	0.0006835	0.000499662	18022/20201/66725/12182/20202/70536/16414/14360/11804/12491/232801/14191/67269/19340/18613/14433/67742/21898/110355/22241/56644/18751/12505/106504/19229/20677/16362/15259/56693/15258/14229/19264/75965/239510/16194/19164/109333/19877/26416/17692/328572/74026/15162/14694/58231/11920/14159/108099/234779/19303/110157/19211/16452/100986/17169/102193/24056/215653/56469/18747/192195/50754/22248/216869/1…	100
Peritoneal LM	GO:0051091	positive regulation of DNA-binding transcription factor activity	31/931	86/5260	3.33426e-05	0.000717354	0.00052441	16414/73914/12491/74039/214158/21898/12633/56644/18751/66824/24088/108116/16978/14252/15258/228607/328572/268973/234779/20848/19211/16452/17874/16969/21899/11501/12914/71268/93679/217069/57321	31
Peritoneal LM	GO:0030029	actin filament-based process	75/931	275/5260	3.39046e-05	0.000725205	0.000530149	11687/12182/20202/27360/260409/76566/57442/27361/14191/16509/286940/237860/12053/18613/17916/192176/12633/66824/63986/78618/72042/19229/16952/24088/246177/75547/73205/18810/56193/12331/232227/17886/319277/22376/57778/223697/19877/19200/328572/22323/15162/54004/13367/213019/12363/94176/19303/18826/544963/21894/109711/100986/67803/60595/16332/104215/74569/59040/16412/58194/269587/26401/211673/24268…	75
Peritoneal LM	GO:0071495	cellular response to endogenous stimulus	109/931	435/5260	3.5343e-05	0.000751601	0.000549446	21825/76905/66725/14289/384783/14360/17970/12491/14081/14479/16509/11610/17948/18795/20660/21898/192176/12633/110355/22241/18751/12505/13660/78618/74048/16952/24088/12608/13688/67040/60406/75547/16362/20181/269254/20852/15258/66096/11783/13627/26397/106572/20661/19267/16906/20402/224826/19164/18129/19877/26416/12334/234663/328572/14694/77128/13367/237542/17246/20848/20851/20663/19303/110157/19211…	109
Peritoneal LM	GO:0051248	negative regulation of protein metabolic process	105/931	416/5260	3.59874e-05	0.000760906	0.000556248	18788/21825/66725/378425/26903/66222/14360/19735/76770/73914/18458/12380/19252/20700/320365/12257/17948/18613/14433/20568/20660/67742/192176/12633/110355/12505/20168/66824/106504/18793/20677/76850/12581/13618/13688/76055/14252/16362/214290/73205/15259/18810/56693/15258/19264/14381/239510/56398/19164/19877/328572/56417/14694/54401/21858/225131/17246/213988/108099/227292/19211/24056/215653/51810/17…	105
Peritoneal LM	GO:2000377	regulation of reactive oxygen species metabolic process	28/931	75/5260	3.83486e-05	0.000806197	0.000589357	21825/11891/13078/66725/16409/14289/16414/14360/17970/12491/12257/21898/12633/56644/19229/20656/11689/14381/26416/15277/11669/234779/20848/15937/14870/21899/16337/20963	28
Peritoneal LM	GO:0032611	interleukin-1 beta production	20/931	46/5260	3.98271e-05	0.000827819	0.000605164	66222/12491/232801/637515/21898/170744/56644/66824/24088/54483/12362/12363/268973/20848/16452/216869/17874/14870/21899/15275	20
Peritoneal LM	GO:0070304	positive regulation of stress-activated protein kinase signaling cascade	20/931	46/5260	3.98271e-05	0.000827819	0.000605164	17948/18795/26921/21898/56644/66824/19229/26406/15258/16906/12421/215653/26408/17874/26401/216965/26400/17096/26403/224938	20
Peritoneal LM	GO:0051249	regulation of lymphocyte activation	63/931	222/5260	4.03608e-05	0.000834199	0.000609827	193385/12182/17101/384783/13136/12493/24099/14191/66993/12053/76088/74039/67742/21898/56644/12505/66824/14963/192119/74048/16952/12608/20677/14252/16362/17221/20852/15040/14190/19264/50931/21938/16408/78317/11920/230787/16792/20851/20663/239985/19211/16452/16195/58194/17874/11501/93760/381305/15902/17096/20963/19255/20850/54721/19401/225888/94212/19122/12479/67155/80859/14375/74131	63
Peritoneal LM	GO:0039531	regulation of viral-induced cytoplasmic pattern recognition receptor signaling pathway	17/931	36/5260	4.17013e-05	0.00085709	0.000626562	12491/14479/21898/54483/228607/59079/56174/12363/234779/217365/17874/21899/14469/66878/68077/80912/69368	17
Peritoneal LM	GO:0002768	immune response-regulating cell surface receptor signaling pathway	39/931	119/5260	4.24599e-05	0.000867833	0.000634415	56619/14293/17474/14289/14360/232790/378460/12475/74039/21898/56644/18751/24088/246177/23880/14284/19264/104418/18035/19164/23960/230787/234779/16792/19211/17874/21899/381305/17096/20963/19255/69368/83490/71268/13709/26413/19122/80859/224938	39
Peritoneal LM	GO:0030036	actin cytoskeleton organization	70/931	254/5260	4.32473e-05	0.00087575	0.000640203	11687/12182/20202/27360/260409/76566/27361/14191/286940/237860/12053/18613/17916/192176/12633/66824/63986/72042/19229/16952/24088/246177/75547/73205/18810/56193/12331/232227/17886/319277/22376/57778/19877/19200/328572/22323/15162/54004/13367/213019/12363/94176/19303/18826/544963/21894/109711/67803/60595/16332/104215/74569/59040/16412/58194/269587/26401/211673/242687/216965/64099/12340/78757/68606…	70
Peritoneal LM	GO:0031589	cell-substrate adhesion	38/931	115/5260	4.33233e-05	0.00087575	0.000640203	11687/21825/12182/16409/16414/12491/26921/12053/18613/22330/192176/192119/19229/246177/16403/72007/58217/14268/108101/68813/17886/19877/16408/58231/110253/19303/19211/16452/109711/19944/60595/16412/64099/11501/16402/22288/68606/50918	38
Peritoneal LM	GO:0010629	negative regulation of gene expression	116/931	471/5260	4.4416e-05	0.000892931	0.000652763	96875/21825/66725/378425/26903/66222/18173/14360/19073/19735/73914/97165/18458/12491/12380/232801/12257/16598/12053/14433/21898/170744/74355/66824/192119/74048/16952/24088/76850/13688/67040/78455/14252/17221/20181/214290/19651/11487/14268/54483/19264/16906/12768/24128/226442/59079/235682/224826/50931/19164/18129/19877/17191/23960/56417/14694/75686/11920/26558/214899/17246/213988/16792/217365/2084…	116
Peritoneal LM	GO:0097435	supramolecular fiber organization	76/931	282/5260	4.67469e-05	0.000934683	0.000683285	11687/13078/27360/26903/260409/76566/12491/27361/237860/18613/15463/17916/192176/12633/66824/63986/72042/19229/24088/18080/246177/75547/73205/18810/56693/56193/12331/17886/319277/320191/22376/56398/19164/78317/19200/328572/22323/16801/54004/13367/12363/14159/17246/19303/18826/544963/109711/100986/22352/21335/67803/60595/16332/104215/74569/59040/16412/58194/26401/211673/242687/216965/26433/12340/7…	76
Peritoneal LM	GO:0002446	neutrophil mediated immunity	11/931	18/5260	4.77343e-05	0.000944163	0.000690215	17101/16409/17969/16414/378460/17916/58217/17874/20963/74732/69188	11
Peritoneal LM	GO:0032735	positive regulation of interleukin-12 production	11/931	18/5260	4.77343e-05	0.000944163	0.000690215	12491/18795/21898/56644/24088/16362/26416/234779/16792/21899/20963	11
Peritoneal LM	GO:0033209	tumor necrosis factor-mediated signaling pathway	15/931	30/5260	5.1372e-05	0.00101068	0.000738843	24099/17948/66824/19229/12362/18035/16792/16452/60595/15257/20963/19255/71966/20846/21937	15
Peritoneal LM	GO:0071347	cellular response to interleukin-1	14/931	27/5260	5.47234e-05	0.00107089	0.000782857	73914/18795/66824/12608/16362/14268/18035/17874/26400/381305/19655/21353/22632/22224	14
Peritoneal LM	GO:0000768	syncytium formation by plasma membrane fusion	13/931	24/5260	5.59614e-05	0.00108359	0.00079214	18022/193385/12633/12505/13660/12362/68813/17886/26416/12334/94176/11501/20846	13
Peritoneal LM	GO:0140253	cell-cell fusion	13/931	24/5260	5.59614e-05	0.00108359	0.00079214	18022/193385/12633/12505/13660/12362/68813/17886/26416/12334/94176/11501/20846	13
Peritoneal LM	GO:0031098	stress-activated protein kinase signaling cascade	32/931	92/5260	5.63915e-05	0.0010862	0.000794049	66725/19252/26399/17948/18795/26921/637515/21898/56644/66824/19229/26406/15259/15258/26397/16906/26416/12421/215653/26408/17874/14870/26401/216965/26400/17096/17966/26403/26413/20185/65964/224938	32
Peritoneal LM	GO:0002286	T cell activation involved in immune response	20/931	47/5260	5.79654e-05	0.0011107	0.000811961	11891/56619/18173/17474/12053/16952/16362/17221/20852/14190/16194/19164/16408/20848/18826/54519/381305/19401/74732/80859	20
Peritoneal LM	GO:0001933	negative regulation of protein phosphorylation	42/931	133/5260	5.82839e-05	0.00111102	0.000812191	66725/378425/19735/73914/19252/18613/20660/67742/110355/66824/106504/16362/73205/15259/18810/19264/56398/19164/56417/14694/108099/227292/19211/24056/215653/216869/16332/67603/14682/14870/16337/17096/19255/17872/217039/20354/68606/50918/19122/11538/57321/66861	42
Peritoneal LM	GO:1903037	regulation of leukocyte cell-cell adhesion	46/931	150/5260	5.91558e-05	0.00112166	0.000819969	193385/13136/16414/12493/24099/66993/12053/76088/12505/66824/14963/74048/16952/12608/20677/11689/14252/16362/17221/15040/14190/19264/16408/78317/16792/20851/239985/19211/16452/16195/14870/11501/93760/381305/20963/19255/20850/54721/19401/94212/19122/12479/12333/67155/80859/74131	46
Peritoneal LM	GO:0070486	leukocyte aggregation	9/931	13/5260	5.94518e-05	0.00112166	0.000819969	21825/20201/20202/12505/20868/17698/14870/11501/20354	9
Peritoneal LM	GO:0045446	endothelial cell differentiation	17/931	37/5260	6.45795e-05	0.00121218	0.000886147	18795/18613/22330/192119/13618/17698/12226/19877/12767/17874/216850/26433/50918/11518/21937/22346/22344	17
Peritoneal LM	GO:0007219	Notch signaling pathway	21/931	51/5260	6.8248e-05	0.00127454	0.000931732	15439/11537/12053/18222/192119/17221/52588/11487/18035/19164/18129/20848/50754/16195/215705/16969/16848/269774/225164/20338/56381	21
Peritoneal LM	GO:0030099	myeloid cell differentiation	57/931	199/5260	7.09006e-05	0.00131101	0.00095839	12986/16409/18729/97165/216984/232790/235627/18795/16598/12053/21898/192176/50794/12633/57816/19229/18726/24088/12608/98386/71982/246746/14284/14381/17886/12768/18035/19164/18129/26416/214133/328572/56417/14159/20848/20851/16452/109711/215653/50754/20683/17874/16969/242687/11501/15902/17096/19255/20850/22778/20846/14281/19401/20185/11518/69188/64602	57
Peritoneal LM	GO:0002521	leukocyte differentiation	74/931	276/5260	7.09133e-05	0.00131101	0.00095839	56619/17474/16409/18729/24099/216984/232790/66993/18795/12053/74039/21898/12505/57816/16205/192119/74048/19229/16952/18726/24088/12608/20677/98386/16362/17221/71982/20852/14190/246746/14284/19264/12768/16194/19164/27215/18129/26416/18987/214133/328572/11920/14159/234779/16792/20848/94176/20851/20663/239985/215653/50754/17874/16969/16848/11501/93760/381305/15902/17096/20963/19255/20850/22778/14281…	74
Peritoneal LM	GO:0043549	regulation of kinase activity	68/931	249/5260	7.59505e-05	0.00139711	0.00102133	21825/66725/18173/384783/19735/11804/73914/19252/232801/14191/26399/20660/21898/12445/66824/207565/106504/19229/12581/75547/67974/15259/19651/18810/13627/226849/26397/19264/59090/104418/434341/56398/16194/19164/18129/56417/12453/237542/108099/19303/19211/16452/24056/215653/51810/23994/22596/50754/22248/216869/26408/16332/14682/14870/21899/26401/11501/26400/16337/17096/20963/19255/217039/26403/686…	68
Peritoneal LM	GO:0032612	interleukin-1 production	22/931	55/5260	7.77714e-05	0.00142349	0.00104062	378425/66222/12491/232801/637515/21898/170744/56644/66824/16952/24088/54483/12362/12363/268973/20848/16452/216869/17874/14870/21899/15275	22
Peritoneal LM	GO:0050867	positive regulation of cell activation	53/931	182/5260	7.87298e-05	0.0014339	0.00104823	21825/66725/12182/17101/17474/16409/384783/13136/16414/20911/24099/232801/14191/66993/12053/76088/21898/192176/56644/66824/14963/74048/16952/20677/14252/16362/17221/20852/15040/19264/56193/16408/78317/20851/239985/16452/16195/58194/17874/21899/11501/93760/20963/20850/54721/19401/225888/20111/12479/67155/80859/14375/74131	53
Peritoneal LM	GO:0060326	cell chemotaxis	37/931	114/5260	8.38822e-05	0.00152021	0.00111132	20343/21825/20201/193385/12182/20202/26903/12986/17101/16409/14289/16414/97165/16172/19252/668218/270152/19229/16952/13618/11689/58217/11487/18810/12768/12767/217835/76763/216869/105722/106512/14870/11501/17096/20963/26413/12215	37
Peritoneal LM	GO:0071216	cellular response to biotic stimulus	34/931	102/5260	8.9173e-05	0.00160817	0.00117563	13136/73914/12491/12475/21898/56644/66824/24088/12608/56338/12362/26397/18035/18129/21938/26416/234779/16452/22352/17874/14870/21899/14469/26400/17096/20963/20846/19401/57783/26413/54196/80859/231086/54131	34
Peritoneal LM	GO:0030595	leukocyte chemotaxis	32/931	94/5260	9.0706e-05	0.00162784	0.00119001	20343/21825/20201/193385/12182/20202/26903/12986/17101/16409/14289/16414/16172/19252/270152/19229/16952/13618/11689/58217/11487/18810/12768/217835/76763/105722/106512/11501/17096/20963/26413/12215	32
Peritoneal LM	GO:0022409	positive regulation of cell-cell adhesion	40/931	127/5260	9.29499e-05	0.00166001	0.00121353	11687/246707/13136/16414/24099/66993/12053/76088/12505/66824/14963/18793/74048/16952/20677/16403/11689/14252/16362/17221/15040/19264/16194/16408/78317/20851/239985/16452/16195/11501/93760/20963/20850/54721/19401/12479/12333/67155/80859/74131	40
Peritoneal LM	GO:0097530	granulocyte migration	24/931	63/5260	9.37528e-05	0.00166626	0.0012181	20343/21825/20201/193385/12182/20202/26903/12986/17101/16409/16414/16172/18613/17916/270152/16952/24088/58217/76763/17874/11501/20963/26413/12215	24
Peritoneal LM	GO:0032732	positive regulation of interleukin-1 production	17/931	38/5260	9.78347e-05	0.00173045	0.00126502	12491/232801/637515/21898/170744/56644/66824/24088/54483/12362/12363/268973/20848/16452/17874/21899/15275	17
Peritoneal LM	GO:0050731	positive regulation of peptidyl-tyrosine phosphorylation	25/931	67/5260	0.000100017	0.00176058	0.00128705	14360/12491/232801/18613/21898/56644/12505/19229/19264/16194/234779/16452/50754/22248/216869/16195/16412/16402/17096/20963/20354/78757/19122/21937/11538	25
Peritoneal LM	GO:0032874	positive regulation of stress-activated MAPK cascade	19/931	45/5260	0.000100694	0.00176357	0.00128923	17948/18795/26921/21898/56644/66824/19229/26406/15258/16906/12421/215653/26408/17874/26401/216965/26400/26403/224938	19
Peritoneal LM	GO:0048514	blood vessel morphogenesis	54/931	188/5260	0.000101145	0.00176357	0.00128923	21825/76905/13078/26903/246707/16414/13058/16598/18613/231532/192176/18751/192119/19229/16952/20677/26406/11689/21928/20181/83921/14268/15258/14886/17886/12226/16790/18129/19877/26416/15277/58231/18655/20848/19303/19211/12767/50754/672511/20683/16412/242687/11501/16402/20963/17872/20846/236511/20817/11518/21937/12215/22346/22344	54
Peritoneal LM	GO:0060627	regulation of vesicle-mediated transport	63/931	229/5260	0.000110742	0.00192179	0.00140489	11687/11891/66725/26903/18173/16409/14289/16414/20911/12491/14191/19340/378460/12475/20660/56644/18751/66824/18636/13660/18222/16952/24088/73205/17698/246746/106572/19264/227333/232227/17886/19164/68423/19877/15162/14694/72194/14159/234779/94176/19211/217835/60595/22248/216869/56453/105722/16412/18777/74244/22318/16337/17096/269774/225164/20963/19063/13002/216344/26413/11518/66914/252870	63
Peritoneal LM	GO:0072593	reactive oxygen species metabolic process	33/931	99/5260	0.000112839	0.00194899	0.00142478	21825/11891/13078/66725/16409/17969/14289/16414/14360/17970/12491/12257/13058/21898/12633/56644/19229/20656/11689/14381/26416/15277/11669/234779/20848/15937/14870/21899/11758/266690/16337/54683/20963	33
Peritoneal LM	GO:0015718	monocarboxylic acid transport	16/931	35/5260	0.000114267	0.00196443	0.00143606	21825/63954/104158/384783/64008/12491/14081/26399/15466/16952/108116/50790/18777/20963/80879/13723	16
Peritoneal LM	GO:0032755	positive regulation of interleukin-6 production	20/931	49/5260	0.00011741	0.00200907	0.0014687	16172/12491/232801/21898/170744/110355/56644/66824/24088/228607/16194/18987/234779/16792/20848/19211/17874/21899/20963/12215	20
Peritoneal LM	GO:0003158	endothelium development	18/931	42/5260	0.000121342	0.00206675	0.00151086	18795/18613/22330/192119/13618/17698/12226/19877/12767/17874/216850/26433/50918/11518/21937/12215/22346/22344	18
Peritoneal LM	GO:0035295	tube development	82/931	318/5260	0.000125579	0.00212906	0.00155641	21825/76905/13078/13003/26903/246707/16414/13058/16598/18613/231532/192176/18751/12505/18222/192119/15466/19229/16952/20677/13618/26406/11689/21928/20181/72007/83921/14268/15258/14886/11783/14284/13047/17886/12226/16790/19164/18129/71175/19877/26416/15277/328572/22323/58231/18655/20848/19303/19211/12767/18141/18747/50754/16195/672511/20683/16412/242687/11501/16402/26433/93760/108829/15902/225164/…	82
Peritoneal LM	GO:0002367	cytokine production involved in immune response	25/931	68/5260	0.000132101	0.00222617	0.00162741	18173/13136/73914/12491/12053/21898/56644/66824/14963/74048/24088/58217/15040/12362/14284/228607/21938/12363/234779/16792/192195/17874/15275/20963/74131	25
Peritoneal LM	GO:0010811	positive regulation of cell-substrate adhesion	21/931	53/5260	0.000132517	0.00222617	0.00162741	11687/21825/12491/26921/192176/192119/19229/16403/58217/14268/68813/17886/19877/58231/110253/16452/16412/16402/22288/68606/50918	21
Peritoneal LM	GO:0051336	regulation of hydrolase activity	88/931	347/5260	0.000134134	0.00224308	0.00163977	18788/21825/20201/13003/66725/378425/193385/20202/66222/14360/19735/76770/97165/22035/12380/20700/72278/17948/26921/12053/18613/637515/14433/76088/20568/20660/231532/12633/110355/56644/12505/66824/14020/18793/74048/19229/16952/12581/16403/241694/73205/19395/13040/54483/12362/11783/20661/21648/19264/56193/56398/13196/19877/23960/328572/14694/21858/268973/17246/16792/20848/20663/544963/16452/70719/…	88
Peritoneal LM	GO:0071396	cellular response to lipid	54/931	190/5260	0.000137334	0.0022862	0.00167129	104158/13136/73914/56615/12491/18795/12475/21898/66824/57816/19229/16952/12608/67040/75547/20181/269254/17698/12362/26397/18035/21938/26416/328572/77128/11920/14159/234779/16452/22352/102193/51810/54608/17874/16969/14870/14469/26400/93760/17096/17978/20963/20846/19401/57783/26413/20185/11518/54196/606496/80859/231086/70790/54131	54
Peritoneal LM	GO:0051403	stress-activated MAPK cascade	30/931	88/5260	0.00014516	0.0024056	0.00175858	66725/19252/26399/17948/18795/26921/21898/56644/66824/19229/26406/15259/15258/26397/16906/26416/12421/215653/26408/17874/14870/26401/216965/26400/17966/26403/26413/20185/65964/224938	30
Peritoneal LM	GO:0030100	regulation of endocytosis	42/931	138/5260	0.000148726	0.0024312	0.00177729	11687/11891/66725/26903/18173/14289/12491/14191/12475/56644/66824/18636/18222/24088/246746/106572/19264/227333/232227/17886/68423/19877/15162/14694/234779/94176/19211/217835/60595/22248/216869/105722/16412/74244/16337/269774/225164/20963/19063/216344/11518/66914	42
Peritoneal LM	GO:0002697	regulation of immune effector process	48/931	164/5260	0.000148789	0.0024312	0.00177729	16409/17969/13136/16414/73914/12493/20911/12491/14191/378460/12053/21898/56644/66824/14963/18636/74048/16952/24088/16362/17221/20852/15040/14190/12362/19264/22376/228607/50931/21938/12363/14159/234779/16792/20851/19211/216869/17874/15275/381305/17096/20963/20850/19401/225888/12479/80859/74131	48
Peritoneal LM	GO:0007507	heart development	48/931	164/5260	0.000148789	0.0024312	0.00177729	21825/13003/19735/66993/192176/110355/192119/20656/20677/75547/20181/14268/18810/14381/17938/19164/18129/21938/71175/26416/328572/14387/58231/11920/213019/17246/12421/19211/12767/51810/17248/216869/16412/67603/14682/216850/74244/93760/16337/15902/225164/19401/26413/22632/21937/17126/606496/225876	48
Peritoneal LM	GO:0031400	negative regulation of protein modification process	57/931	204/5260	0.000149348	0.0024312	0.00177729	66725/378425/26903/14360/19735/73914/19252/320365/12257/18613/20660/67742/110355/66824/106504/20677/76055/16362/73205/15259/18810/56693/19264/14381/56398/19164/19877/56417/14694/54401/108099/227292/19211/24056/215653/216869/16332/67603/14682/14870/76857/66915/16337/17096/19255/17872/217039/20354/22258/209011/68606/50918/19122/11538/57321/66861/66914	57
Peritoneal LM	GO:0002699	positive regulation of immune effector process	36/931	113/5260	0.000159571	0.00258617	0.00189058	16409/13136/16414/12493/20911/12491/14191/21898/56644/66824/14963/18636/16952/24088/16362/17221/20852/15040/12362/19264/228607/12363/14159/234779/16792/20851/17874/15275/17096/20963/20850/19401/225888/12479/80859/74131	36
Peritoneal LM	GO:0006949	syncytium formation	13/931	26/5260	0.000164259	0.00262743	0.00192074	18022/193385/12633/12505/13660/12362/68813/17886/26416/12334/94176/11501/20846	13
Peritoneal LM	GO:0032613	interleukin-10 production	13/931	26/5260	0.000164259	0.00262743	0.00192074	232801/21898/56644/66824/74048/24088/17221/14381/234779/20848/20963/80859/74131	13
Peritoneal LM	GO:1901379	regulation of potassium ion transmembrane transport	13/931	26/5260	0.000164259	0.00262743	0.00192074	57442/16509/192176/76742/19211/100986/105722/16412/22318/66894/16498/19122/75785	13
Peritoneal LM	GO:0052547	regulation of peptidase activity	46/931	156/5260	0.00016806	0.00267659	0.00195668	18788/21825/20201/378425/20202/66222/14360/76770/22035/12380/20700/17948/637515/14433/20568/20660/12633/110355/56644/12505/66824/18793/74048/12581/13040/54483/12362/11783/328572/14694/21858/268973/17246/16792/20848/16452/216869/26408/12211/17096/20963/20846/21353/68606/20725/20111	46
Peritoneal LM	GO:0043405	regulation of MAP kinase activity	25/931	69/5260	0.000173033	0.00274392	0.0020059	21825/66725/19735/73914/19252/26399/20660/21898/106504/19229/75547/15259/19264/19164/26408/16332/14870/21899/26401/11501/26400/16337/17096/20963/26403	25
Peritoneal LM	GO:0051235	maintenance of location	42/931	139/5260	0.000177662	0.00277765	0.00203056	104158/26903/19073/12491/67469/12257/18795/20660/192176/110355/13660/19229/320528/11749/19264/18035/223697/64009/19164/15277/14387/54401/13367/18796/237542/234779/20851/100986/51810/21335/76763/66853/672511/110911/66915/15275/66500/17096/19255/20850/106326/320951	42
Peritoneal LM	GO:0032728	positive regulation of interferon-beta production	11/931	20/5260	0.000178135	0.00277765	0.00203056	97165/21898/170744/24088/215243/16362/384309/228607/23960/66878/54131	11
Peritoneal LM	GO:0141060	disruption of anatomical structure in another organism	11/931	20/5260	0.000178135	0.00277765	0.00203056	17969/17105/14433/56644/58217/14190/19946/17874/14469/20963/252870	11
Peritoneal LM	GO:0007160	cell-matrix adhesion	26/931	73/5260	0.00017818	0.00277765	0.00203056	21825/12182/16409/16414/12491/26921/12053/18613/22330/192119/19229/16403/58217/14268/108101/17886/19877/16408/19303/19211/109711/16412/11501/16402/22288/68606	26
Peritoneal LM	GO:0050817	coagulation	21/931	54/5260	0.000181313	0.00281456	0.00205754	14067/21825/11891/20202/17101/246707/12491/235627/21898/192176/18793/108101/56193/16194/19164/16452/105722/14682/12495/17096/20963	21
Peritoneal LM	GO:0071219	cellular response to molecule of bacterial origin	30/931	89/5260	0.000182743	0.00282485	0.00206506	13136/73914/12491/12475/21898/66824/24088/12608/12362/26397/18035/21938/26416/234779/16452/22352/17874/14870/21899/14469/26400/17096/20846/19401/57783/26413/54196/80859/231086/54131	30
Peritoneal LM	GO:0007254	JNK cascade	22/931	58/5260	0.000196253	0.00302099	0.00220844	66725/17948/18795/26921/21898/66824/19229/15259/15258/16906/12421/215653/26408/17874/14870/26401/216965/26400/26403/20185/65964/224938	22
Peritoneal LM	GO:0002220	innate immune response activating cell surface receptor signaling pathway	15/931	33/5260	0.000202267	0.00308772	0.00225723	12475/21898/56644/24088/18035/23960/234779/17874/21899/17096/20963/69368/83490/71268/224938	15
Peritoneal LM	GO:0150076	neuroinflammatory response	15/931	33/5260	0.000202267	0.00308772	0.00225723	66725/16409/21898/24088/12362/19164/21938/11920/234779/16452/16412/21899/15980/59027/56312	15
Peritoneal LM	GO:0035239	tube morphogenesis	67/931	252/5260	0.000204753	0.00311275	0.00227553	21825/76905/13078/26903/246707/16414/13058/16598/18613/231532/192176/18751/12505/192119/19229/16952/20677/26406/11689/21928/20181/83921/14268/15258/14886/11783/17886/12226/16790/19164/18129/71175/19877/26416/15277/22323/58231/18655/20848/19303/19211/12767/18141/18747/50754/672511/20683/16412/242687/11501/16402/93760/15902/225164/20963/17872/20846/19401/236511/20817/11518/21937/17126/12215/22346/2…	67
Peritoneal LM	GO:0050764	regulation of phagocytosis	23/931	62/5260	0.000208431	0.00315563	0.00230687	11687/11891/26903/18173/14289/12491/14191/56644/66824/18636/24088/246746/106572/19264/17886/15162/14694/234779/94176/19211/105722/74244/20963	23
Peritoneal LM	GO:2000379	positive regulation of reactive oxygen species metabolic process	17/931	40/5260	0.000211507	0.00318908	0.00233132	21825/11891/13078/16409/14289/16414/12491/12257/21898/56644/19229/20656/26416/234779/14870/21899/20963	17
Peritoneal LM	GO:0003013	circulatory system process	38/931	123/5260	0.000216537	0.00325159	0.00237702	14067/27360/14360/19735/17970/12491/57442/16509/11610/26399/16598/192176/110355/15466/20656/13618/11689/75547/18810/74617/26397/14381/68813/19877/14387/17246/12767/100986/240028/15937/17248/14682/106564/26433/15902/59027/12333/606496	38
Peritoneal LM	GO:0008284	positive regulation of cell population proliferation	113/931	473/5260	0.00021759	0.00325412	0.00237887	21825/76905/13003/193385/12182/20202/26903/260409/384783/13136/14360/19735/97165/24099/57264/66993/12257/72278/12053/270152/21898/192176/12445/12633/110355/56644/66824/14963/13660/18222/192119/19229/16952/18080/20677/13618/26406/16403/20908/17221/72007/269254/11487/15040/14268/15258/14284/13047/21648/19264/17938/13557/16194/18129/16408/78317/26416/381695/328572/15162/231051/14159/17246/20848/2085…	113
Peritoneal LM	GO:0070665	positive regulation of leukocyte proliferation	25/931	70/5260	0.000224842	0.00334896	0.0024482	12182/384783/13136/24099/12053/21898/66824/14963/16952/17221/15040/19264/16408/78317/20851/16452/16195/17874/17096/20963/20850/54721/26413/12479/74131	25
Peritoneal LM	GO:0031401	positive regulation of protein modification process	88/931	352/5260	0.000229018	0.00339741	0.00248362	21825/18022/66725/18173/14289/14360/12491/232801/26399/18613/21898/12445/56644/12505/207565/18793/19229/20677/13618/108116/75547/67974/15258/226849/26397/19264/228607/208228/56398/16194/19164/18129/268752/216080/328572/14694/58231/237542/12421/108099/234779/16792/19303/116848/110157/19211/16452/12767/100986/215653/23994/56469/22596/17931/50754/22248/216869/16195/26408/320129/16412/21899/26401/216…	88
Peritoneal LM	GO:0071674	mononuclear cell migration	27/931	78/5260	0.000231863	0.0034258	0.00250437	21825/378425/193385/14289/19252/18795/18613/76088/270152/66824/19229/16952/246177/20868/11689/58217/17698/11487/18810/12768/50931/16408/76763/105722/11501/17096/26413	27
Peritoneal LM	GO:0002429	immune response-activating cell surface receptor signaling pathway	36/931	115/5260	0.000236146	0.00345021	0.00252222	14293/14289/14360/378460/12475/74039/21898/56644/18751/24088/246177/23880/14284/19264/104418/18035/19164/23960/230787/234779/16792/19211/17874/21899/381305/17096/20963/19255/69368/83490/71268/13709/26413/19122/80859/224938	36
Peritoneal LM	GO:0051767	nitric-oxide synthase biosynthetic process	8/931	12/5260	0.000236329	0.00345021	0.00252222	66725/26399/21898/24088/26397/16452/14870/59027	8
Peritoneal LM	GO:0051769	regulation of nitric-oxide synthase biosynthetic process	8/931	12/5260	0.000236329	0.00345021	0.00252222	66725/26399/21898/24088/26397/16452/14870/59027	8
Peritoneal LM	GO:0034762	regulation of transmembrane transport	48/931	167/5260	0.000239769	0.00348661	0.00254883	21825/26903/384783/14360/19735/57442/14081/13058/16509/18795/75909/192176/110355/18751/57816/19229/26385/11689/76055/76742/13040/93692/14381/56398/19164/26416/15277/13367/237542/234779/19211/100986/83997/105722/104215/16412/22318/15275/16337/20530/17096/15980/66894/16498/19122/75785/228071/606496	48
Peritoneal LM	GO:1903706	regulation of hemopoiesis	52/931	185/5260	0.0002466	0.00357182	0.00261112	12986/16409/18729/97165/216984/66993/12053/74039/50794/12505/57816/192119/74048/19229/16952/18726/12608/20677/16362/17221/14190/19264/12768/18035/18129/26416/14159/20848/20851/20663/239985/215653/50754/16969/74244/11501/93760/381305/15902/17096/20963/19255/20850/22778/20846/14281/19401/12479/67155/80859/14375/74131	52
Peritoneal LM	GO:0018105	peptidyl-serine phosphorylation	39/931	128/5260	0.000247832	0.00357559	0.00261388	66725/110355/22241/18751/12505/106504/15259/15258/109333/19877/26416/14694/58231/11920/110157/19211/100986/17169/215653/18747/216869/233789/15257/26401/102626/15275/20963/17872/18193/217039/26413/78757/20817/68606/17347/13728/12995/20111/606496	39
Peritoneal LM	GO:0009615	response to virus	42/931	141/5260	0.000251214	0.00361021	0.00263919	17101/73914/16172/12493/637515/214158/170744/66824/192119/215243/67040/16362/74568/14190/54483/12362/384309/19264/228607/59079/26416/18987/23960/56417/217365/12177/20847/17874/66878/74244/12914/19043/218442/15980/76952/20846/67526/93679/217069/233490/66799/54131	42
Peritoneal LM	GO:1901653	cellular response to peptide	44/931	150/5260	0.00026374	0.00377549	0.00276001	14289/384783/14360/12491/11610/18795/20660/21898/110355/18751/13688/16362/20852/106572/19267/20402/19164/19877/237542/17246/20848/20851/20663/19303/110157/19211/16452/22352/102193/18747/16332/104215/20683/17977/21899/22318/16337/17978/19255/20850/54721/26413/19122/606496	44
Peritoneal LM	GO:0001885	endothelial cell development	13/931	27/5260	0.000265971	0.00379267	0.00277257	18795/18613/22330/192119/13618/17698/19877/17874/26433/50918/11518/21937/22344	13
Peritoneal LM	GO:0045859	regulation of protein kinase activity	60/931	222/5260	0.000272967	0.0038774	0.00283451	21825/66725/18173/19735/11804/73914/19252/232801/14191/26399/20660/21898/12445/66824/207565/106504/19229/12581/75547/67974/15259/18810/26397/19264/56398/16194/19164/18129/56417/12453/237542/108099/19303/19211/16452/24056/215653/23994/22596/50754/22248/216869/26408/16332/14682/14870/21899/26401/11501/26400/16337/17096/20963/19255/217039/26403/68606/19122/11538/14375	60
Peritoneal LM	GO:0006096	glycolytic process	19/931	48/5260	0.000279218	0.00395063	0.00288804	212032/14433/227659/18648/19164/15277/328572/18655/13806/108099/20848/18747/15937/72141/16969/15275/16337/20185/56312	19
Peritoneal LM	GO:0043086	negative regulation of catalytic activity	63/931	236/5260	0.00028027	0.00395063	0.00288804	18788/21825/66725/66222/384783/19735/76770/73914/12380/19252/20700/17948/18613/14433/20568/20660/12633/110355/12505/66824/106504/18793/16952/12581/15259/18810/226849/20661/19264/59090/56398/19164/19877/328572/56417/21858/17246/108099/19211/100986/24056/51810/17931/216869/16332/74191/14682/14870/211673/12211/54683/17096/19255/17872/78816/217039/20354/68606/13682/20725/19122/20111/606496	63
Peritoneal LM	GO:0050863	regulation of T cell activation	45/931	155/5260	0.00029126	0.00408146	0.00298368	193385/13136/12493/24099/66993/12053/76088/12505/66824/14963/192119/74048/16952/12608/20677/14252/16362/17221/15040/14190/19264/21938/16408/78317/16792/20851/20663/239985/19211/16452/16195/11501/93760/381305/20963/19255/20850/54721/19401/94212/19122/12479/67155/80859/74131	45
Peritoneal LM	GO:0071222	cellular response to lipopolysaccharide	28/931	83/5260	0.000292839	0.00408146	0.00298368	13136/73914/12491/12475/21898/66824/12608/12362/26397/18035/21938/26416/234779/16452/22352/17874/14870/14469/26400/17096/20846/19401/57783/26413/54196/80859/231086/54131	28
Peritoneal LM	GO:0010810	regulation of cell-substrate adhesion	26/931	75/5260	0.000293292	0.00408146	0.00298368	11687/21825/12182/12491/26921/12053/22330/192176/192119/19229/16403/58217/14268/68813/17886/19877/58231/110253/19211/16452/60595/16412/16402/22288/68606/50918	26
Peritoneal LM	GO:0070302	regulation of stress-activated protein kinase signaling cascade	27/931	79/5260	0.000294158	0.00408146	0.00298368	19252/17948/18795/26921/21898/56644/66824/19229/26406/15259/15258/16906/12421/215653/26408/17874/14870/26401/216965/26400/17096/17966/26403/26413/20185/65964/224938	27
Peritoneal LM	GO:0007520	myoblast fusion	9/931	15/5260	0.000295935	0.00408146	0.00298368	193385/12633/13660/12362/68813/17886/26416/12334/94176	9
Peritoneal LM	GO:0010959	regulation of metal ion transport	39/931	129/5260	0.000296208	0.00408146	0.00298368	26903/14360/57442/232801/12257/16509/18795/75909/192176/57816/19229/76055/76742/93692/214585/14381/12768/56398/13367/26558/234779/19211/12767/100986/83997/216869/105722/16412/269587/14682/22318/20530/17096/11911/66894/16498/19122/75785/228071	39
Peritoneal LM	GO:0002443	leukocyte mediated immunity	47/931	164/5260	0.000299113	0.0041061	0.0030017	11891/18173/12986/17101/16409/17969/13136/16414/20911/14191/378460/12053/17916/21898/56644/14963/74048/24088/246177/17221/20852/58217/15040/14190/14284/19264/22376/228607/50931/21938/18987/238875/14159/234779/20851/216869/17874/22318/17096/20963/20850/74732/225888/69188/12479/80859/74131	47
Peritoneal LM	GO:0007229	integrin-mediated signaling pathway	17/931	41/5260	0.000302639	0.00412007	0.00301191	16409/16414/14191/378460/192176/19229/16403/14268/23880/108101/56193/16408/19303/21894/16412/16402/20963	17
Peritoneal LM	GO:0008277	regulation of G protein-coupled receptor signaling pathway	17/931	41/5260	0.000302639	0.00412007	0.00301191	238384/19735/18795/110355/64214/26385/21648/56193/17886/19877/54401/102193/216869/320129/16412/170822/606496	17
Peritoneal LM	GO:0070555	response to interleukin-1	15/931	34/5260	0.00030349	0.00412007	0.00301191	73914/18795/66824/16952/12608/16362/14268/18035/17874/26400/381305/19655/21353/22632/22224	15
Peritoneal LM	GO:0048699	generation of neurons	101/931	418/5260	0.000310121	0.00419462	0.00306641	13003/230316/66725/193385/20202/14360/19735/11804/100317/320365/66993/67269/26921/12053/22330/192176/12633/22241/12505/20168/13660/18222/94040/192119/19229/20656/12608/18080/20677/13618/16403/20908/269254/73205/11487/14268/15258/214585/100182/13047/21648/232227/13196/19164/18129/71175/19877/328572/22323/50790/13367/21858/14159/17246/20848/110253/227292/239985/19211/16452/12767/22352/56392/16332/1…	101
Peritoneal LM	GO:0043124	negative regulation of canonical NF-kappaB signal transduction	11/931	21/5260	0.000314691	0.00421571	0.00308183	378425/66824/192195/216869/14870/66878/19043/20846/57783/21353/22224	11
Peritoneal LM	GO:0010712	regulation of collagen metabolic process	10/931	18/5260	0.000318556	0.00421571	0.00308183	57264/192119/74048/14268/16194/328572/22352/216869/16412/54683	10
Peritoneal LM	GO:0031640	killing of cells of another organism	10/931	18/5260	0.000318556	0.00421571	0.00308183	17969/17105/14433/56644/58217/14190/19946/17874/14469/20963	10
Peritoneal LM	GO:0032733	positive regulation of interleukin-10 production	10/931	18/5260	0.000318556	0.00421571	0.00308183	232801/21898/56644/66824/24088/17221/234779/20848/20963/74131	10
Peritoneal LM	GO:0050798	activated T cell proliferation	10/931	18/5260	0.000318556	0.00421571	0.00308183	16409/16414/14360/66824/16408/16792/20851/381305/20850/19122	10
Peritoneal LM	GO:0141061	disruption of cell in another organism	10/931	18/5260	0.000318556	0.00421571	0.00308183	17969/17105/14433/56644/58217/14190/19946/17874/14469/20963	10
Peritoneal LM	GO:0019637	organophosphate metabolic process	85/931	341/5260	0.000325791	0.00429601	0.00314053	11687/110095/72269/66725/104158/17101/17969/21881/17970/99586/14081/67469/12257/66857/21351/18795/231932/212032/14433/110208/74442/57319/74302/226856/72962/19229/18648/104112/22271/76055/23917/192185/227333/14381/56193/74182/17886/104418/20773/102631912/56398/15277/11966/12334/50790/67420/75686/18655/18796/13806/234779/20848/19211/114663/212862/233789/320129/16332/104215/110911/11758/57813/12495/…	85
Peritoneal LM	GO:0046486	glycerolipid metabolic process	36/931	117/5260	0.000344087	0.00452106	0.00330505	11687/104158/14081/67469/18795/20660/74302/226856/171504/227333/56193/74182/104418/12334/50790/67420/18796/234779/19211/114663/212862/54608/16195/66853/233789/16332/110911/11758/66586/218442/71795/97212/20338/269180/77582/320951	36
Peritoneal LM	GO:0006813	potassium ion transport	18/931	45/5260	0.000345347	0.00452147	0.00330535	238384/57442/16509/192176/19229/76742/107723/19211/100986/105722/16412/14682/22318/11911/66894/16498/19122/75785	18
Peritoneal LM	GO:0043254	regulation of protein-containing complex assembly	49/931	174/5260	0.000352703	0.00460139	0.00336377	11687/27360/260409/75739/12491/237860/18613/20660/21898/22241/56644/66824/72042/19229/24088/17698/54483/56193/228607/328572/22323/15162/14694/11920/12363/14159/234779/18826/110157/100986/17874/21899/26401/14469/211673/66878/215351/68077/20963/12340/22778/78757/50918/14248/11518/56430/14544/12333/327959	49
Peritoneal LM	GO:0030041	actin filament polymerization	24/931	68/5260	0.000366412	0.00476335	0.00348217	11687/27360/260409/27361/237860/18613/66824/72042/19229/24088/22376/19200/22323/54004/13367/74569/26401/211673/12340/78757/50918/14248/11518/12333	24
Peritoneal LM	GO:0043269	regulation of monoatomic ion transport	46/931	161/5260	0.000372934	0.00483107	0.00353168	26903/14360/57442/232801/12257/13058/16509/18795/75909/192176/57816/19229/26385/11689/76055/76742/13040/93692/214585/14381/12768/56398/13367/26558/234779/19211/12767/100986/83997/216869/105722/16412/269587/14682/22318/218699/15275/20530/17096/15980/11911/66894/16498/19122/75785/228071	46
Peritoneal LM	GO:0005975	carbohydrate metabolic process	54/931	197/5260	0.000375837	0.00484418	0.00354126	110095/26903/384783/21351/26358/212032/14433/110208/227659/19229/18648/77590/66967/59090/14381/56193/17886/19164/26416/15277/74245/23960/328572/14387/56174/18655/13806/12421/108099/140481/20848/18747/15937/72141/16195/110173/16332/16969/15275/16337/17978/19255/11911/15931/209011/20185/17158/73744/77781/12091/606496/252870/58250/56312	54
Peritoneal LM	GO:1901699	cellular response to nitrogen compound	64/931	243/5260	0.000376579	0.00484418	0.00354126	21825/66725/14289/384783/14360/12491/16509/11610/18795/20660/21898/192176/12633/110355/18751/24088/12608/13688/16362/20852/66096/106572/19267/16906/20402/228607/224826/19164/19877/12334/328572/13367/237542/17246/20848/20851/20663/19303/110157/19211/16452/12767/100986/22352/102193/18747/26408/16332/104215/20683/17977/14682/21899/66878/22318/16337/17978/19255/11991/20850/54721/26413/19122/606496	64
Peritoneal LM	GO:0002283	neutrophil activation involved in immune response	7/931	10/5260	0.000388815	0.00494966	0.00361837	16409/16414/378460/17916/17874/20963/74732	7
Peritoneal LM	GO:0010714	positive regulation of collagen metabolic process	7/931	10/5260	0.000388815	0.00494966	0.00361837	57264/192119/74048/328572/22352/216869/54683	7
Peritoneal LM	GO:0034121	regulation of toll-like receptor signaling pathway	7/931	10/5260	0.000388815	0.00494966	0.00361837	73914/12491/16362/246746/216869/231798/83490	7
Peritoneal LM	GO:0007596	blood coagulation	20/931	53/5260	0.000411418	0.0052014	0.0038024	14067/21825/11891/20202/17101/246707/12491/235627/21898/192176/18793/108101/56193/16194/16452/105722/14682/12495/17096/20963	20
Peritoneal LM	GO:0046328	regulation of JNK cascade	20/931	53/5260	0.000411418	0.0052014	0.0038024	17948/18795/26921/21898/66824/19229/15259/15258/16906/12421/215653/26408/17874/14870/26401/216965/26400/26403/20185/224938	20
Peritoneal LM	GO:0010658	striated muscle cell apoptotic process	13/931	28/5260	0.000416935	0.00521736	0.00381407	12633/58217/11783/21648/17938/12334/19211/16452/26408/18537/74244/12333/56312	13
Peritoneal LM	GO:0032637	interleukin-8 production	13/931	28/5260	0.000416935	0.00521736	0.00381407	12475/21898/170744/56644/66824/16952/24088/19264/228607/20848/17874/21899/20963	13
Peritoneal LM	GO:0032677	regulation of interleukin-8 production	13/931	28/5260	0.000416935	0.00521736	0.00381407	12475/21898/170744/56644/66824/16952/24088/19264/228607/20848/17874/21899/20963	13
Peritoneal LM	GO:0018209	peptidyl-serine modification	39/931	131/5260	0.000418998	0.00522541	0.00381995	66725/110355/22241/18751/12505/106504/15259/15258/109333/19877/26416/14694/58231/11920/110157/19211/100986/17169/215653/18747/216869/233789/15257/26401/102626/15275/20963/17872/18193/217039/26413/78757/20817/68606/17347/13728/12995/20111/606496	39
Peritoneal LM	GO:0030182	neuron differentiation	95/931	392/5260	0.000422296	0.00524874	0.00383701	230316/66725/193385/20202/14360/19735/11804/320365/67269/26921/12053/22330/192176/12633/22241/12505/20168/13660/18222/94040/192119/19229/20656/12608/18080/20677/13618/16403/20908/269254/73205/11487/14268/15258/214585/13047/21648/232227/13196/19164/19877/328572/22323/50790/13367/21858/14159/17246/20848/110253/227292/239985/19211/16452/12767/22352/56392/16332/16412/17977/14682/15257/67891/211673/21…	95
Peritoneal LM	GO:0002720	positive regulation of cytokine production involved in immune response	17/931	42/5260	0.000425921	0.00527597	0.00385692	13136/12491/21898/56644/66824/14963/24088/15040/12362/228607/12363/234779/16792/17874/15275/20963/74131	17
Peritoneal LM	GO:0090066	regulation of anatomical structure size	48/931	171/5260	0.000438223	0.00540889	0.00395408	11687/66725/27360/260409/19735/237860/16598/18613/110355/22241/66824/72042/15466/19229/20656/24088/13618/11689/14268/66096/74617/14381/56193/68813/22376/19877/328572/22323/107723/12421/19211/217835/105722/67891/26401/211673/26433/171207/17872/12340/20354/216344/78757/50918/14248/11518/11538/12333	48
Peritoneal LM	GO:0052548	regulation of endopeptidase activity	41/931	140/5260	0.000439591	0.00540889	0.00395408	18788/21825/20201/378425/20202/66222/14360/22035/12380/20700/17948/637515/14433/20660/12633/110355/56644/12505/66824/18793/74048/12581/54483/12362/11783/328572/14694/21858/268973/17246/16792/20848/16452/216869/26408/17096/20963/20846/68606/20725/20111	41
Peritoneal LM	GO:0062197	cellular response to chemical stress	38/931	127/5260	0.000443309	0.00543644	0.00397423	13078/66725/26903/14360/56615/12491/14479/14782/212032/66824/20656/16952/11689/226594/269254/20852/18810/12362/14381/328572/107723/14694/216001/11920/22596/68031/26408/216850/74244/26400/54683/11911/14281/26413/67689/246196/12333/14375	38
Peritoneal LM	GO:0032946	positive regulation of mononuclear cell proliferation	23/931	65/5260	0.000463145	0.00564209	0.00412456	12182/384783/13136/24099/12053/21898/66824/14963/16952/17221/15040/19264/16408/78317/20851/16452/16195/17874/20963/20850/54721/12479/74131	23
Peritoneal LM	GO:0050671	positive regulation of lymphocyte proliferation	23/931	65/5260	0.000463145	0.00564209	0.00412456	12182/384783/13136/24099/12053/21898/66824/14963/16952/17221/15040/19264/16408/78317/20851/16452/16195/17874/20963/20850/54721/12479/74131	23
Peritoneal LM	GO:0034612	response to tumor necrosis factor	25/931	73/5260	0.000471519	0.00570631	0.00417151	66725/24099/17948/12475/66824/19229/16362/11487/12362/59079/18035/26416/16792/16452/60595/15257/26400/16337/20963/19255/71966/20846/26413/21353/21937	25
Peritoneal LM	GO:0046631	alpha-beta T cell activation	25/931	73/5260	0.000471519	0.00570631	0.00417151	13136/12053/12505/14963/16205/74048/16952/12608/16362/20852/15040/14284/19264/16194/20848/94176/16452/381305/20963/54721/19401/20185/12479/80859/74131	25
Peritoneal LM	GO:0001503	ossification	33/931	106/5260	0.000474914	0.00570641	0.00417158	11687/18022/76566/19073/14191/26399/74442/12609/19229/12608/11689/71982/20181/72007/14284/20661/12768/71175/26416/56417/70661/215653/18747/16195/16332/105722/20683/15902/11911/17966/20354/26413/209011	33
Peritoneal LM	GO:0042102	positive regulation of T cell proliferation	18/931	46/5260	0.00047509	0.00570641	0.00417158	13136/24099/66824/14963/16952/17221/15040/19264/16408/78317/20851/16452/16195/20963/20850/54721/12479/74131	18
Peritoneal LM	GO:1903036	positive regulation of response to wounding	12/931	25/5260	0.00047618	0.00570641	0.00417158	21825/20202/246707/12491/192176/56644/16952/12767/105722/16412/211673/223255	12
Peritoneal LM	GO:0002250	adaptive immune response	48/931	172/5260	0.000506638	0.00603211	0.00440967	11687/11891/18173/12986/17101/17474/13136/14360/16172/24099/12053/67742/56644/18751/12505/66824/14963/74048/19229/16952/246177/16362/17221/20852/58217/15040/14190/14284/19264/22376/50931/16194/21938/18987/238875/20848/16452/17874/381305/17096/20963/54721/74732/225888/94212/12479/80859/74131	48
Peritoneal LM	GO:0007015	actin filament organization	48/931	172/5260	0.000506638	0.00603211	0.00440967	11687/27360/260409/76566/27361/237860/18613/17916/192176/66824/63986/72042/19229/24088/246177/73205/18810/56193/12331/17886/319277/22376/19200/22323/54004/13367/12363/19303/18826/544963/109711/67803/60595/16332/104215/74569/59040/58194/26401/211673/242687/12340/78757/68606/50918/14248/11518/12333	48
Peritoneal LM	GO:0030162	regulation of proteolysis	73/931	288/5260	0.000513934	0.00609613	0.00445648	18788/21825/20201/66725/378425/20202/66222/14360/76770/22035/12380/20700/67269/17948/637515/14433/20568/20660/12633/110355/56644/12505/66824/18793/74048/19229/12581/76055/17221/13040/54483/15258/12362/11783/17886/239510/218215/19164/21938/328572/14694/13806/21858/225131/268973/17246/16792/20848/19211/16452/56469/18747/50754/216869/26408/20340/76857/74244/11501/12211/68077/17096/20963/17872/20846/…	73
Peritoneal LM	GO:0071621	granulocyte chemotaxis	19/931	50/5260	0.000515329	0.00609613	0.00445648	20343/21825/20201/193385/12182/20202/26903/12986/17101/16409/16414/16172/270152/16952/58217/76763/20963/26413/12215	19
Peritoneal LM	GO:0006691	leukotriene metabolic process	8/931	13/5260	0.000519331	0.00610422	0.00446239	17969/16993/21898/24088/11689/319446/17001/20963	8
Peritoneal LM	GO:0019098	reproductive behavior	8/931	13/5260	0.000519331	0.00610422	0.00446239	11804/13618/17191/77128/19211/17977/14682/17978	8
Peritoneal LM	GO:0032526	response to retinoic acid	11/931	22/5260	0.000529609	0.00620519	0.00453621	16004/57816/19229/12581/20181/269254/11920/17977/17096/19401/11518	11
Peritoneal LM	GO:0007162	negative regulation of cell adhesion	30/931	94/5260	0.000533099	0.00622249	0.00454885	21825/13078/193385/12493/19252/12053/17916/12505/74048/16952/12608/16362/11487/14190/100182/19264/16792/19211/16452/60595/14870/11501/54712/381305/19255/20354/94212/68606/50918/19122	30
Peritoneal LM	GO:0140888	interferon-mediated signaling pathway	14/931	32/5260	0.000534468	0.00622249	0.00454885	16362/384309/228607/434341/23960/56417/16452/20847/17874/15980/19255/20846/54721/54131	14
Peritoneal LM	GO:0002696	positive regulation of leukocyte activation	49/931	177/5260	0.000543456	0.00630717	0.00461076	21825/66725/12182/17101/17474/16409/384783/13136/16414/20911/24099/14191/66993/12053/76088/21898/56644/66824/14963/74048/16952/20677/14252/16362/17221/20852/15040/19264/16408/78317/20851/239985/16452/16195/58194/17874/21899/11501/93760/20963/20850/54721/19401/225888/12479/67155/80859/14375/74131	49
Peritoneal LM	GO:0007599	hemostasis	20/931	54/5260	0.000546774	0.00632572	0.00462432	14067/21825/11891/20202/17101/246707/12491/235627/21898/192176/18793/108101/56193/16194/16452/105722/14682/12495/17096/20963	20
Peritoneal LM	GO:0010661	positive regulation of muscle cell apoptotic process	10/931	19/5260	0.0005666	0.00650241	0.00475348	110355/20656/58217/13557/12334/58231/19211/26408/11911/12333	10
Peritoneal LM	GO:0090303	positive regulation of wound healing	10/931	19/5260	0.0005666	0.00650241	0.00475348	21825/20202/246707/12491/56644/16952/12767/105722/16412/211673	10
Peritoneal LM	GO:0010543	regulation of platelet activation	9/931	16/5260	0.000570725	0.00650241	0.00475348	246707/21898/192176/56193/16194/16452/14682/17096/20963	9
Peritoneal LM	GO:0060907	positive regulation of macrophage cytokine production	9/931	16/5260	0.000570725	0.00650241	0.00475348	12491/21898/66824/24088/12362/12363/234779/16792/17874	9
Peritoneal LM	GO:0022603	regulation of anatomical structure morphogenesis	69/931	270/5260	0.000570883	0.00650241	0.00475348	21825/76905/13078/66725/260409/246707/16414/14360/24099/14191/13058/16598/22241/18751/12505/18222/192119/19229/16952/18080/76850/11689/20181/17698/11487/14268/15258/14886/13047/17886/12226/57778/19164/212073/19877/15277/328572/15162/13367/18655/14159/20848/19303/19211/12767/22352/20847/104215/20683/16412/58194/269587/67891/16848/16402/54712/171207/381305/17872/20846/20354/216344/236511/11518/2193…	69
Peritoneal LM	GO:0010720	positive regulation of cell development	55/931	205/5260	0.000592994	0.00673341	0.00492235	13003/16409/216984/66993/12257/12053/56644/57816/18222/192119/74048/16952/24088/18080/20677/16362/17221/14268/13047/19264/12768/18129/21938/328572/14159/20851/239985/12767/22352/22596/16195/16412/67891/11501/54712/93760/15902/17096/20963/20850/22778/14281/20354/19401/216344/20238/11518/17158/11538/56381/12479/67155/80859/14375/74131	55
Peritoneal LM	GO:0001906	cell killing	24/931	70/5260	0.000597219	0.00676052	0.00494217	11891/17101/16409/17969/13136/20911/17105/14433/56644/14963/76055/58217/15040/14190/19264/19946/20851/216869/17874/14469/20963/20850/74732/12479	24
Peritoneal LM	GO:1902105	regulation of leukocyte differentiation	43/931	151/5260	0.000619473	0.00699092	0.0051106	16409/18729/216984/66993/12053/74039/12505/57816/192119/74048/16952/18726/12608/20677/16362/17221/14190/19264/12768/18129/14159/20851/20663/239985/215653/50754/16969/11501/93760/381305/15902/17096/20963/19255/20850/22778/14281/19401/12479/67155/80859/14375/74131	43
Peritoneal LM	GO:1903039	positive regulation of leukocyte cell-cell adhesion	35/931	116/5260	0.000621409	0.00699132	0.00511089	13136/16414/24099/66993/12053/76088/12505/66824/14963/74048/16952/20677/11689/14252/16362/17221/15040/19264/16408/78317/20851/239985/16452/16195/11501/93760/20963/20850/54721/19401/12479/12333/67155/80859/74131	35
Peritoneal LM	GO:0002685	regulation of leukocyte migration	30/931	95/5260	0.000650485	0.00729614	0.00533373	20343/21825/193385/12182/26903/14289/19252/18795/18613/17916/76088/66824/19229/16952/24088/20868/58217/17698/11487/12768/50931/217835/76763/105722/17874/106512/11501/17096/26413/12333	30
Peritoneal LM	GO:0045637	regulation of myeloid cell differentiation	29/931	91/5260	0.000674359	0.00754093	0.00551268	12986/16409/18729/97165/216984/50794/57816/19229/18726/12608/12768/18035/18129/26416/14159/20848/20851/215653/50754/16969/11501/15902/17096/19255/20850/22778/20846/14281/19401	29
Peritoneal LM	GO:0043085	positive regulation of catalytic activity	97/931	407/5260	0.000681147	0.00759376	0.00555129	21825/20201/66725/20202/18173/16409/14360/97165/22035/232801/14191/26399/26921/637515/76088/20660/231532/21898/12445/56644/66824/207565/14020/74048/19229/16403/11689/75547/241694/67974/73205/19395/13040/54483/12362/11783/26397/19264/56193/12226/104418/13196/16194/19164/18129/19877/26416/14694/54401/21858/268973/237542/108099/16792/20848/20663/19303/110157/19211/16452/70719/215653/51810/23994/2259…	97
Peritoneal LM	GO:0050878	regulation of body fluid levels	26/931	79/5260	0.000732989	0.00814703	0.00595576	14067/21825/11891/20202/17101/246707/12491/235627/21898/192176/18793/13618/14284/108101/56193/16194/20851/16452/105722/14682/74244/12495/17096/20963/20850/12847	26
Peritoneal LM	GO:0007267	cell-cell signaling	96/931	403/5260	0.000739169	0.00817892	0.00597907	18022/20201/66725/20202/384783/14360/19073/621976/20911/57264/12257/64011/26399/18795/26921/235380/212398/192176/75767/110355/18751/12505/14296/15466/19229/16952/24088/20677/13618/26385/13688/11689/20908/76055/67974/214585/192185/59090/232227/17886/12768/104418/19164/21938/26416/17191/67760/50790/107723/58231/72194/26558/20848/239985/110157/19211/16452/240028/18747/68031/216869/21888/672511/59040…	96
Peritoneal LM	GO:0002718	regulation of cytokine production involved in immune response	21/931	59/5260	0.000740305	0.00817892	0.00597907	13136/73914/12491/12053/21898/56644/66824/14963/74048/24088/15040/12362/228607/21938/12363/234779/16792/17874/15275/20963/74131	21
Peritoneal LM	GO:0009620	response to fungus	12/931	26/5260	0.000743541	0.00819008	0.00598723	56619/17474/17969/16172/14479/14433/56644/72042/24088/234779/17874/20963	12
Peritoneal LM	GO:0007259	receptor signaling pathway via JAK-STAT	22/931	63/5260	0.000752448	0.00826346	0.00604087	13078/14360/18613/19229/16362/20852/19264/16194/328572/20848/20851/16452/20847/56469/16195/17096/19255/20850/217039/20846/54721/21937	22
Peritoneal LM	GO:0071417	cellular response to organonitrogen compound	59/931	226/5260	0.000805237	0.0087986	0.00643207	66725/14289/384783/14360/12491/16509/11610/18795/20660/21898/192176/110355/18751/24088/12608/13688/16362/20852/66096/106572/19267/16906/20402/224826/19164/19877/12334/328572/13367/237542/17246/20848/20851/20663/19303/110157/19211/16452/12767/100986/22352/102193/18747/16332/104215/20683/17977/14682/21899/22318/16337/17978/19255/11991/20850/54721/26413/19122/606496	59
Peritoneal LM	GO:0050830	defense response to Gram-positive bacterium	17/931	44/5260	0.00080596	0.0087986	0.00643207	17969/97165/12491/14191/17105/17916/66824/14963/67248/24088/15040/50931/15162/12363/17874/14469/78416	17
Peritoneal LM	GO:0044092	negative regulation of molecular function	89/931	370/5260	0.000833426	0.00907152	0.00663159	18788/21825/13078/66725/378425/193385/26903/66222/384783/19735/76770/73914/12380/57442/19252/20700/16509/17948/18613/14433/20568/20660/192176/12633/110355/12505/66824/106504/18793/16952/12581/26385/76742/73205/15259/18810/226849/20661/19264/59090/59079/434341/18035/56398/19164/19877/328572/56417/14694/21858/17246/108099/19211/16452/100986/24056/51810/21335/17931/50754/216869/16332/74191/14682/148…	89
Peritoneal LM	GO:0061028	establishment of endothelial barrier	11/931	23/5260	0.000854419	0.00924532	0.00675864	18795/18613/22330/192119/13618/17698/19877/17874/50918/11518/21937	11
Peritoneal LM	GO:0141084	inflammasome-mediated signaling pathway	11/931	23/5260	0.000854419	0.00924532	0.00675864	12491/637515/21898/66824/54483/228607/12363/234779/17874/21899/14469	11
Peritoneal LM	GO:0031348	negative regulation of defense response	32/931	105/5260	0.000867659	0.00936105	0.00684324	378425/14289/73914/14479/214158/12505/14963/11689/15040/14190/54483/12768/27052/59079/434341/21938/23960/56417/217365/20848/19211/20847/15937/192195/216869/14870/66878/19043/19255/76952/67526/21937	32
Peritoneal LM	GO:0006650	glycerophospholipid metabolic process	27/931	84/5260	0.000881791	0.00945804	0.00691415	11687/67469/18795/74302/226856/227333/56193/74182/104418/12334/67420/18796/234779/19211/114663/212862/233789/16332/110911/11758/66586/218442/71795/97212/269180/77582/320951	27
Peritoneal LM	GO:0045807	positive regulation of endocytosis	27/931	84/5260	0.000881791	0.00945804	0.00691415	11891/66725/18173/14289/12491/12475/56644/66824/18636/246746/106572/19264/227333/17886/234779/94176/60595/216869/105722/16412/16337/225164/20963/19063/216344/11518/66914	27
Peritoneal LM	GO:0045862	positive regulation of proteolysis	44/931	158/5260	0.000899547	0.00953575	0.00697096	20201/66725/20202/14360/22035/67269/637515/56644/66824/74048/19229/76055/17221/13040/54483/12362/11783/17886/218215/19164/21938/328572/14694/13806/268973/17246/16792/20848/19211/16452/56469/50754/26408/74244/11501/68077/17096/20963/20846/57783/21353/68606/606496/56312	44
Peritoneal LM	GO:0071805	potassium ion transmembrane transport	15/931	37/5260	0.000903694	0.00953575	0.00697096	238384/57442/16509/192176/76742/107723/19211/100986/105722/16412/22318/66894/16498/19122/75785	15
Peritoneal LM	GO:0032695	negative regulation of interleukin-12 production	7/931	11/5260	0.000906061	0.00953575	0.00697096	21825/73914/232801/170744/24088/54483/216869	7
Peritoneal LM	GO:0032753	positive regulation of interleukin-4 production	7/931	11/5260	0.000906061	0.00953575	0.00697096	14963/12608/15040/20963/19401/12479/74131	7
Peritoneal LM	GO:1900017	positive regulation of cytokine production involved in inflammatory response	7/931	11/5260	0.000906061	0.00953575	0.00697096	16172/21898/56644/20848/17874/106512/21899	7
Peritoneal LM	GO:0002444	myeloid leukocyte mediated immunity	19/931	52/5260	0.000907179	0.00953575	0.00697096	17101/16409/17969/16414/20911/14191/378460/17916/14963/58217/15040/228607/14159/17874/22318/17096/20963/74732/69188	19
Peritoneal LM	GO:1990266	neutrophil migration	19/931	52/5260	0.000907179	0.00953575	0.00697096	20343/20201/193385/12182/20202/26903/12986/16409/16414/18613/17916/270152/24088/58217/76763/17874/11501/20963/12215	19
Peritoneal LM	GO:0002440	production of molecular mediator of immune response	37/931	127/5260	0.00091719	0.00961351	0.0070278	18173/13136/73914/12493/12491/24099/12053/21898/56644/66824/14963/74048/24088/20852/58217/15040/14190/12362/14284/19264/228607/50931/21938/18987/11920/238875/12363/234779/16792/192195/17874/15275/20963/225888/22632/80859/74131	37
Peritoneal LM	GO:0006644	phospholipid metabolic process	34/931	114/5260	0.00092943	0.00971413	0.00710136	11687/17101/67469/66857/18795/74442/57319/74302/226856/227333/56193/74182/104418/20773/56398/12334/67420/18796/234779/19211/114663/212862/233789/16332/110911/11758/66586/227102/218442/71795/97212/269180/77582/320951	34
Peritoneal LM	GO:0002752	cell surface pattern recognition receptor signaling pathway	13/931	30/5260	0.000941155	0.00977289	0.00714431	12475/21898/56644/24088/18035/23960/17874/21899/17096/69368/83490/71268/224938	13
Peritoneal LM	GO:0032963	collagen metabolic process	13/931	30/5260	0.000941155	0.00977289	0.00714431	57264/192119/74048/14268/13040/14284/16194/328572/22352/216869/16412/26433/54683	13
Peritoneal LM	GO:0042113	B cell activation	39/931	136/5260	0.0009443	0.00977289	0.00714431	12182/384783/24099/12053/74039/67742/21898/18751/16205/19229/20852/14284/19264/50931/18129/18987/328572/11920/230787/238875/234779/16792/20851/19211/58194/16969/16848/381305/15902/17096/20963/19255/20850/22778/225888/22632/54353/80859/74131	39
Peritoneal LM	GO:0032412	regulation of monoatomic ion transmembrane transporter activity	24/931	72/5260	0.000945678	0.00977289	0.00714431	26903/57442/16509/18795/75909/57816/19229/26385/11689/76742/13040/93692/56398/234779/19211/100986/83997/16412/22318/15275/15980/66894/19122/75785	24
Peritoneal LM	GO:0042554	superoxide anion generation	10/931	20/5260	0.000955065	0.00984226	0.00719502	16409/17969/14289/16414/17970/13058/56644/20656/14870/20963	10
Peritoneal LM	GO:0060429	epithelium development	78/931	318/5260	0.000959813	0.00986355	0.00721059	76905/13003/193385/104158/76770/16509/286940/18795/16598/18613/80291/22330/231532/192176/12633/12505/18222/18793/192119/15466/16952/12608/20677/13618/56338/20181/72007/20852/17698/18810/11783/14284/13047/12226/19164/18129/19877/328572/22323/58231/11920/110253/20851/19303/19211/16452/12767/18141/100986/22352/102193/18747/16195/17874/216850/26401/16848/26433/93760/108829/15902/225164/20850/11911/20…	78
Peritoneal LM	GO:0002285	lymphocyte activation involved in immune response	29/931	93/5260	0.000997988	0.0102273	0.0074765	11891/56619/18173/17474/12053/21898/19229/16952/16362/17221/20852/14190/19264/50931/16194/19164/18129/16408/238875/234779/20848/18826/54519/16848/381305/19401/74732/225888/80859	29
Peritoneal LM	GO:0010803	regulation of tumor necrosis factor-mediated signaling pathway	9/931	17/5260	0.00102368	0.0102996	0.00752936	17948/66824/12362/16792/15257/20963/19255/71966/21937	9
Peritoneal LM	GO:0032633	interleukin-4 production	9/931	17/5260	0.00102368	0.0102996	0.00752936	14963/12608/15040/14284/18129/20963/19401/12479/74131	9
Peritoneal LM	GO:0042119	neutrophil activation	9/931	17/5260	0.00102368	0.0102996	0.00752936	16409/16414/378460/17916/16952/17874/20963/74732/69188	9
Peritoneal LM	GO:0043647	inositol phosphate metabolic process	9/931	17/5260	0.00102368	0.0102996	0.00752936	18795/19229/56193/17886/234779/19211/320129/16332/227399	9
Peritoneal LM	GO:0045601	regulation of endothelial cell differentiation	9/931	17/5260	0.00102368	0.0102996	0.00752936	18795/22330/192119/12226/19877/11518/21937/22346/22344	9
Peritoneal LM	GO:0060416	response to growth hormone	8/931	14/5260	0.00102464	0.0102996	0.00752936	16362/20852/20848/20851/19303/16452/20850/54721	8
Peritoneal LM	GO:0141087	positive regulation of inflammasome-mediated signaling pathway	8/931	14/5260	0.00102464	0.0102996	0.00752936	12491/21898/228607/12363/234779/17874/21899/14469	8
Peritoneal LM	GO:0033674	positive regulation of kinase activity	40/931	141/5260	0.00102859	0.0103111	0.0075378	21825/66725/18173/232801/14191/26399/21898/12445/207565/19229/75547/67974/26397/19264/104418/16194/19164/18129/237542/108099/19303/16452/215653/23994/22596/50754/22248/216869/26408/21899/26401/11501/26400/16337/17096/20963/26403/19122/11538/14375	40
Peritoneal LM	GO:0002573	myeloid leukocyte differentiation	32/931	106/5260	0.00103749	0.0103721	0.00758238	16409/18729/216984/232790/18795/21898/57816/18726/24088/12608/98386/71982/246746/14284/12768/19164/18129/26416/14159/215653/50754/17874/16969/11501/15902/17096/19255/20850/22778/14281/19401/64602	32
Peritoneal LM	GO:0032609	type II interferon production	17/931	45/5260	0.00108562	0.0107946	0.00789119	18173/12475/21898/170744/56644/66824/74048/50931/27215/16792/16452/54721/19401/19122/12479/80859/74131	17
Peritoneal LM	GO:0042116	macrophage activation	17/931	45/5260	0.00108562	0.0107946	0.00789119	21825/66725/26903/18173/16409/21898/24088/12362/11920/234779/16452/21899/15980/20963/59027/12479/224938	17
Peritoneal LM	GO:0008015	blood circulation	34/931	115/5260	0.00110125	0.0109205	0.00798327	14067/27360/19735/17970/57442/16509/11610/26399/16598/192176/110355/15466/20656/13618/11689/18810/74617/26397/14381/68813/19877/14387/17246/12767/100986/240028/15937/17248/14682/26433/15902/59027/12333/606496	34
Peritoneal LM	GO:0032623	interleukin-2 production	14/931	34/5260	0.00111228	0.0110002	0.00804152	18173/232790/56644/16952/14284/19264/26558/234779/16792/20851/20850/19122/12479/74131	14
Peritoneal LM	GO:0010659	cardiac muscle cell apoptotic process	12/931	27/5260	0.0011256	0.0110429	0.0080727	12633/58217/11783/21648/12334/19211/16452/26408/18537/74244/12333/56312	12
Peritoneal LM	GO:0060760	positive regulation of response to cytokine stimulus	12/931	27/5260	0.0011256	0.0110429	0.0080727	21898/24088/12362/246746/384309/228607/434341/77128/12363/16792/12767/54131	12
Peritoneal LM	GO:1903317	regulation of protein maturation	12/931	27/5260	0.0011256	0.0110429	0.0080727	21825/66725/12380/18793/20677/17886/13806/268973/17246/18747/20340/17872	12
Peritoneal LM	GO:0032409	regulation of transporter activity	25/931	77/5260	0.00114986	0.0112211	0.00820299	26903/57442/16509/18795/75909/57816/19229/26385/11689/76742/13040/93692/56398/234779/19211/100986/83997/16412/22318/15275/16337/15980/66894/19122/75785	25
Peritoneal LM	GO:0032872	regulation of stress-activated MAPK cascade	25/931	77/5260	0.00114986	0.0112211	0.00820299	19252/17948/18795/26921/21898/56644/66824/19229/26406/15259/15258/16906/12421/215653/26408/17874/14870/26401/216965/26400/17966/26403/26413/20185/224938	25
Peritoneal LM	GO:0001501	skeletal system development	33/931	111/5260	0.00116742	0.0113623	0.0083062	21825/13003/76566/14191/26399/192119/75547/71982/14284/11749/19264/19164/18129/71175/26416/22682/328572/70661/215653/192195/50754/16332/105722/72055/20683/16969/20340/14682/77087/20354/19401/17126/58250	33
Peritoneal LM	GO:0050864	regulation of B cell activation	23/931	69/5260	0.00119944	0.0116432	0.00851154	12182/384783/24099/12053/74039/67742/21898/20852/19264/50931/11920/230787/16792/20851/19211/58194/381305/15902/17096/20963/20850/225888/74131	23
Peritoneal LM	GO:0097696	receptor signaling pathway via STAT	22/931	65/5260	0.0012128	0.0117418	0.00858365	13078/14360/18613/19229/16362/20852/19264/16194/328572/20848/20851/16452/20847/56469/16195/17096/19255/20850/217039/20846/54721/21937	22
Peritoneal LM	GO:0071356	cellular response to tumor necrosis factor	21/931	61/5260	0.00121612	0.0117431	0.00858457	66725/24099/17948/66824/19229/16362/12362/59079/18035/26416/16792/16452/60595/15257/20963/19255/71966/20846/26413/21353/21937	21
Peritoneal LM	GO:0045860	positive regulation of protein kinase activity	37/931	129/5260	0.00125913	0.0121118	0.00885417	21825/66725/18173/232801/26399/21898/12445/207565/19229/75547/67974/26397/19264/16194/19164/18129/237542/108099/19303/16452/215653/23994/22596/50754/22248/216869/26408/21899/26401/11501/26400/16337/20963/26403/19122/11538/14375	37
Peritoneal LM	GO:1901342	regulation of vasculature development	28/931	90/5260	0.0012609	0.0121118	0.00885417	21825/76905/13078/246707/16414/13058/16598/18751/19229/11689/11487/15258/14886/12226/19877/15277/18655/20848/19303/12767/20683/16412/16402/17872/20846/236511/11518/21937	28
Peritoneal LM	GO:0048871	multicellular organismal-level homeostasis	73/931	297/5260	0.00130902	0.0125287	0.00915891	104158/18173/16409/97165/242960/12491/24099/14081/232790/19340/26399/18795/16598/12053/20660/21898/50794/12633/12505/19229/20656/16952/12608/20677/13618/71982/20852/13040/20088/14284/14381/329003/17764/26416/214133/23960/56417/238875/20848/20851/20663/23854/16452/12767/215653/240028/20683/16412/16969/216850/11501/77087/381305/15902/54683/17096/20963/19255/20850/71966/22778/11911/20846/20185/11518…	73
Peritoneal LM	GO:0007610	behavior	48/931	179/5260	0.00131693	0.0125287	0.00915891	21825/66725/238384/11804/57264/12257/67269/18795/15466/20656/24088/13618/13688/108012/15258/214585/12362/192285/19164/17191/12334/328572/14387/77128/11669/72194/20848/19211/56469/216869/16412/17977/14682/74244/16402/16337/15902/227102/12914/17978/19063/80912/20238/20185/19122/11538/12846/224938	48
Peritoneal LM	GO:0032653	regulation of interleukin-10 production	11/931	24/5260	0.00132813	0.0125287	0.00915891	232801/21898/56644/66824/74048/24088/17221/234779/20848/20963/74131	11
Peritoneal LM	GO:0045429	positive regulation of nitric oxide biosynthetic process	11/931	24/5260	0.00132813	0.0125287	0.00915891	16414/12491/16598/21898/56644/19229/20656/24088/16452/21899/16337	11
Peritoneal LM	GO:0046633	alpha-beta T cell proliferation	11/931	24/5260	0.00132813	0.0125287	0.00915891	13136/12505/14963/74048/16362/15040/19264/94176/16452/20963/54721	11
Peritoneal LM	GO:0061081	positive regulation of myeloid leukocyte cytokine production involved in immune response	11/931	24/5260	0.00132813	0.0125287	0.00915891	12491/21898/66824/24088/12362/228607/12363/234779/16792/17874/20963	11
Peritoneal LM	GO:1905953	negative regulation of lipid localization	11/931	24/5260	0.00132813	0.0125287	0.00915891	21825/104158/384783/67469/12257/15466/18035/50790/237542/66853/19255	11
Peritoneal LM	GO:0002292	T cell differentiation involved in immune response	13/931	31/5260	0.00136217	0.012789	0.0093492	56619/17474/12053/16952/16362/17221/20852/14190/16194/20848/381305/19401/80859	13
Peritoneal LM	GO:0055007	cardiac muscle cell differentiation	16/931	42/5260	0.00136268	0.012789	0.0093492	19735/192119/75547/20181/18810/14381/328572/51810/216869/16412/216850/74244/93760/19401/22632/606496	16
Peritoneal LM	GO:0050920	regulation of chemotaxis	25/931	78/5260	0.00141463	0.0132428	0.00968092	20343/21825/193385/12182/26903/14289/19252/19229/20908/58217/11487/14268/12768/12767/217835/76763/105722/106512/14870/17096/19255/20354/26413/68606/105689	25
Peritoneal LM	GO:0006959	humoral immune response	17/931	46/5260	0.00144351	0.0134448	0.00982858	14134/20202/13136/12493/11537/14433/20568/14963/18636/67248/11689/17221/15040/19264/18129/19946/78416	17
Peritoneal LM	GO:0046434	organophosphate catabolic process	17/931	46/5260	0.00144351	0.0134448	0.00982858	72269/17969/17970/99586/66857/18795/57319/72962/22271/74182/75686/234779/19211/11758/12495/76952/14544	17
Peritoneal LM	GO:0015849	organic acid transport	24/931	74/5260	0.0014577	0.0135085	0.00987519	21825/63954/104158/18173/384783/64008/19735/12491/14081/26399/15466/16952/234967/108116/20540/19164/67760/50790/72055/16412/18777/20963/80879/13723	24
Peritoneal LM	GO:0046942	carboxylic acid transport	24/931	74/5260	0.0014577	0.0135085	0.00987519	21825/63954/104158/18173/384783/64008/19735/12491/14081/26399/15466/16952/234967/108116/20540/19164/67760/50790/72055/16412/18777/20963/80879/13723	24
Peritoneal LM	GO:0031343	positive regulation of cell killing	10/931	21/5260	0.00153722	0.0140845	0.0102963	16409/56644/14963/76055/15040/19264/20851/20963/20850/12479	10
Peritoneal LM	GO:0032757	positive regulation of interleukin-8 production	10/931	21/5260	0.00153722	0.0140845	0.0102963	12475/21898/170744/56644/66824/24088/228607/20848/17874/20963	10
Peritoneal LM	GO:0036230	granulocyte activation	10/931	21/5260	0.00153722	0.0140845	0.0102963	16409/16414/378460/17916/16952/17874/22318/20963/74732/69188	10
Peritoneal LM	GO:0061097	regulation of protein tyrosine kinase activity	10/931	21/5260	0.00153722	0.0140845	0.0102963	11804/232801/19264/19164/24056/50754/22248/19255/217039/19122	10
Peritoneal LM	GO:0034614	cellular response to reactive oxygen species	21/931	62/5260	0.00153912	0.0140845	0.0102963	13078/66725/14360/12491/212032/20656/16952/269254/20852/328572/14694/11920/68031/26408/216850/74244/54683/14281/26413/246196/12333	21
Peritoneal LM	GO:0002761	regulation of myeloid leukocyte differentiation	20/931	58/5260	0.00154283	0.0140845	0.0102963	16409/18729/216984/57816/18726/12608/12768/18129/14159/215653/50754/16969/11501/15902/17096/19255/20850/22778/14281/19401	20
Peritoneal LM	GO:0048511	rhythmic process	31/931	104/5260	0.00155324	0.0141095	0.0103146	104158/99586/57264/110355/16952/269254/12362/17886/328572/14694/214899/20851/19211/51810/50754/216869/20683/74244/15902/12914/17978/11991/20850/59027/11911/434233/20185/105689/12995/252870/225876	31
Peritoneal LM	GO:1904062	regulation of monoatomic cation transmembrane transport	31/931	104/5260	0.00155324	0.0141095	0.0103146	26903/14360/57442/16509/18795/75909/192176/57816/19229/11689/76055/76742/13040/93692/14381/56398/13367/234779/19211/100986/83997/105722/16412/22318/20530/17096/66894/16498/19122/75785/228071	31
Peritoneal LM	GO:0016485	protein processing	27/931	87/5260	0.00159325	0.0144374	0.0105542	21825/66725/19073/12380/12874/66824/18793/74048/11487/13040/12362/17886/16790/19164/12334/18655/13806/12363/268973/17246/18747/56453/20340/17872/27377/234847/12333	27
Peritoneal LM	GO:0006801	superoxide metabolic process	12/931	28/5260	0.00165709	0.0149423	0.0109233	16409/17969/14289/16414/17970/12491/13058/56644/20656/14870/266690/20963	12
Peritoneal LM	GO:0015908	fatty acid transport	12/931	28/5260	0.00165709	0.0149423	0.0109233	21825/63954/384783/12491/14081/26399/15466/16952/108116/50790/18777/20963	12
Peritoneal LM	GO:0034765	regulation of monoatomic ion transmembrane transport	35/931	122/5260	0.00167947	0.015107	0.0110438	26903/14360/57442/13058/16509/18795/75909/192176/57816/19229/26385/11689/76055/76742/13040/93692/14381/56398/13367/234779/19211/100986/83997/105722/16412/22318/15275/20530/17096/15980/66894/16498/19122/75785/228071	35
Peritoneal LM	GO:1903131	mononuclear cell differentiation	54/931	209/5260	0.00170861	0.0152587	0.0111546	56619/17474/24099/66993/12053/74039/12505/16205/192119/74048/19229/16952/12608/20677/16362/17221/20852/14190/14284/19264/16194/19164/27215/18129/18987/328572/11920/14159/234779/16792/20848/94176/20851/20663/239985/16969/16848/11501/93760/381305/15902/17096/20963/19255/20850/22778/19401/20185/22632/12479/67155/80859/14375/74131	54
Peritoneal LM	GO:0014902	myotube differentiation	15/931	39/5260	0.00170877	0.0152587	0.0111546	193385/26903/12633/13660/18810/214585/12362/20661/50770/68813/17886/17938/26416/12334/94176	15
Peritoneal LM	GO:0030282	bone mineralization	15/931	39/5260	0.00170877	0.0152587	0.0111546	11687/18022/76566/19073/14191/74442/19229/11689/71982/20181/14284/12768/105722/11911/17966	15
Peritoneal LM	GO:0050832	defense response to fungus	9/931	18/5260	0.0017288	0.0153383	0.0112128	56619/17474/17969/16172/14479/14433/56644/72042/234779	9
Peritoneal LM	GO:1901016	regulation of potassium ion transmembrane transporter activity	9/931	18/5260	0.0017288	0.0153383	0.0112128	57442/16509/76742/19211/100986/16412/22318/66894/75785	9
Peritoneal LM	GO:0008154	actin polymerization or depolymerization	25/931	79/5260	0.0017302	0.0153383	0.0112128	11687/27360/260409/27361/237860/18613/66824/72042/19229/24088/56193/22376/19200/22323/54004/13367/74569/26401/211673/12340/78757/50918/14248/11518/12333	25
Peritoneal LM	GO:0022898	regulation of transmembrane transporter activity	24/931	75/5260	0.00179266	0.0158538	0.0115897	26903/57442/16509/18795/75909/57816/19229/26385/11689/76742/13040/93692/56398/234779/19211/100986/83997/16412/22318/15275/15980/66894/19122/75785	24
Peritoneal LM	GO:0002275	myeloid cell activation involved in immune response	16/931	43/5260	0.00182045	0.0160226	0.0117131	26903/16409/16414/20911/14191/378460/17916/66824/14159/234779/94176/17874/22318/17096/20963/74732	16
Peritoneal LM	GO:0019915	lipid storage	16/931	43/5260	0.00182045	0.0160226	0.0117131	104158/26903/12491/67469/13660/18035/237542/20851/76763/66853/672511/110911/19255/20850/106326/320951	16
Peritoneal LM	GO:0043267	negative regulation of potassium ion transport	7/931	12/5260	0.00184369	0.0160733	0.0117501	57442/16509/19229/76742/19211/14682/11911	7
Peritoneal LM	GO:0060396	growth hormone receptor signaling pathway	7/931	12/5260	0.00184369	0.0160733	0.0117501	20852/20848/20851/19303/16452/20850/54721	7
Peritoneal LM	GO:0071378	cellular response to growth hormone stimulus	7/931	12/5260	0.00184369	0.0160733	0.0117501	20852/20848/20851/19303/16452/20850/54721	7
Peritoneal LM	GO:0098581	detection of external biotic stimulus	7/931	12/5260	0.00184369	0.0160733	0.0117501	17948/21898/56644/24088/12363/268973/21899	7
Peritoneal LM	GO:0003382	epithelial cell morphogenesis	8/931	15/5260	0.00185745	0.0161169	0.011782	286940/18613/80291/15466/19877/26401/26433/108829	8
Peritoneal LM	GO:0009595	detection of biotic stimulus	8/931	15/5260	0.00185745	0.0161169	0.011782	12257/17948/21898/56644/24088/12363/268973/21899	8
Peritoneal LM	GO:0007167	enzyme-linked receptor protein signaling pathway	66/931	267/5260	0.00189735	0.0164243	0.0120067	21825/76905/384783/14360/14479/14191/18795/20660/22241/18751/18793/74048/19229/13688/56338/60406/192192/269254/20852/15258/20661/19267/227333/20402/19164/18129/26416/22682/328572/15162/27261/237542/20848/20851/20663/19303/110157/19211/16452/22352/240028/19248/216869/16195/94093/16332/104215/17874/16969/20340/26401/16337/17096/12914/20963/19255/20850/14281/54721/94246/20238/26413/17126/217692/6064…	66
Peritoneal LM	GO:0061041	regulation of wound healing	13/931	32/5260	0.00192849	0.0166157	0.0121466	21825/20202/246707/12491/56644/18793/16952/11689/19211/12767/105722/16412/211673	13
Peritoneal LM	GO:0070167	regulation of biomineral tissue development	13/931	32/5260	0.00192849	0.0166157	0.0121466	18022/76566/19073/74442/192119/19229/12608/11689/20181/12768/105722/11911/17966	13
Peritoneal LM	GO:0071675	regulation of mononuclear cell migration	19/931	55/5260	0.0019584	0.0167631	0.0122544	21825/193385/14289/19252/18795/76088/66824/19229/20868/58217/17698/11487/12768/50931/76763/105722/11501/17096/26413	19
Peritoneal LM	GO:0051607	defense response to virus	35/931	123/5260	0.00195926	0.0167631	0.0122544	17101/12493/637515/214158/170744/66824/192119/215243/67040/16362/74568/14190/54483/12362/384309/19264/228607/59079/23960/217365/12177/20847/17874/66878/74244/19043/218442/15980/76952/20846/67526/93679/217069/66799/54131	35
Peritoneal LM	GO:0140546	defense response to symbiont	35/931	123/5260	0.00195926	0.0167631	0.0122544	17101/12493/637515/214158/170744/66824/192119/215243/67040/16362/74568/14190/54483/12362/384309/19264/228607/59079/23960/217365/12177/20847/17874/66878/74244/19043/218442/15980/76952/20846/67526/93679/217069/66799/54131	35
Peritoneal LM	GO:0048589	developmental growth	59/931	234/5260	0.00199327	0.0168167	0.0122935	21825/26903/19735/18795/16598/22330/12633/22241/192119/16952/18080/75547/20181/73205/14268/18810/214585/14284/11749/14381/17938/16194/18129/71175/26416/328572/231051/70661/58231/11920/20848/20851/19211/12767/19944/16412/67603/67891/77087/171207/16337/13046/20850/22778/20354/19401/216344/26413/20185/22632/11518/17126/105689/11538/20403/606496/74131/58250/225876	59
Peritoneal LM	GO:0002269	leukocyte activation involved in inflammatory response	11/931	25/5260	0.00199752	0.0168167	0.0122935	66725/16409/21898/24088/12362/11920/16452/17874/21899/15980/59027	11
Peritoneal LM	GO:0010662	regulation of striated muscle cell apoptotic process	11/931	25/5260	0.00199752	0.0168167	0.0122935	12633/58217/17938/12334/19211/16452/26408/18537/74244/12333/56312	11
Peritoneal LM	GO:0060337	type I interferon-mediated signaling pathway	11/931	25/5260	0.00199752	0.0168167	0.0122935	384309/228607/434341/23960/56417/20847/17874/19255/20846/54721/54131	11
Peritoneal LM	GO:0071357	cellular response to type I interferon	11/931	25/5260	0.00199752	0.0168167	0.0122935	384309/228607/434341/23960/56417/20847/17874/19255/20846/54721/54131	11
Peritoneal LM	GO:1900015	regulation of cytokine production involved in inflammatory response	11/931	25/5260	0.00199752	0.0168167	0.0122935	16172/21898/56644/66824/11689/54483/26416/20848/17874/106512/21899	11
Peritoneal LM	GO:1904407	positive regulation of nitric oxide metabolic process	11/931	25/5260	0.00199752	0.0168167	0.0122935	16414/12491/16598/21898/56644/19229/20656/24088/16452/21899/16337	11
Peritoneal LM	GO:0032956	regulation of actin cytoskeleton organization	36/931	128/5260	0.0021246	0.0178457	0.0130458	11687/12182/27360/260409/14191/237860/18613/17916/192176/66824/63986/72042/19229/24088/75547/73205/56193/319277/22376/19877/328572/22323/15162/19303/544963/26401/211673/242687/216965/12340/78757/68606/50918/14248/11518/12333	36
Peritoneal LM	GO:0070848	response to growth factor	51/931	197/5260	0.00217231	0.0182049	0.0133084	21825/76905/14360/14479/20660/21898/12633/110355/22241/18751/12505/13660/78618/74048/16952/60406/269254/15258/11783/13627/26397/20661/18129/19877/26416/234663/328572/14694/20848/20851/19303/110157/19248/216869/94093/56392/16969/20340/26401/15936/16337/12914/77480/14281/94246/26413/84092/17126/64602/80859/58250	51
Peritoneal LM	GO:0051251	positive regulation of lymphocyte activation	41/931	151/5260	0.00224723	0.0187899	0.013736	12182/17101/384783/13136/24099/66993/12053/76088/21898/56644/66824/14963/74048/16952/20677/14252/16362/17221/20852/15040/19264/16408/78317/20851/239985/16452/16195/58194/17874/11501/93760/20963/20850/54721/19401/225888/12479/67155/80859/14375/74131	41
Peritoneal LM	GO:0014070	response to organic cyclic compound	60/931	240/5260	0.002272	0.0189122	0.0138255	20343/13078/66725/104158/73914/17970/97165/12491/99586/16509/18795/192176/12633/110355/16952/12581/67040/75547/20181/17698/12362/21372/14284/228607/18035/328572/77128/13367/11669/14159/234779/20848/20851/16452/12767/100986/102193/51810/54608/74191/17977/16969/14682/66878/66586/110593/93760/12914/17978/11991/20850/20846/26413/20185/17126/70789/606496/80859/70790/54131	60
Peritoneal LM	GO:0030183	B cell differentiation	23/931	72/5260	0.00227262	0.0189122	0.0138255	24099/12053/74039/16205/19229/14284/19264/18129/18987/328572/11920/234779/16792/20851/16969/16848/15902/20963/19255/20850/22778/22632/80859	23
Peritoneal LM	GO:0010876	lipid localization	39/931	142/5260	0.00227728	0.0189122	0.0138255	21825/63954/104158/26903/384783/64008/12491/57264/14081/67469/12257/26399/75909/13660/15466/16952/108116/171504/320528/214585/50770/18035/50790/237542/20851/76763/66853/672511/105722/110911/76295/18777/71795/20963/19255/20850/106326/320951/68299	39
Peritoneal LM	GO:0032102	negative regulation of response to external stimulus	37/931	133/5260	0.00228904	0.0189671	0.0138656	21825/378425/14289/73914/19252/14479/214158/12505/14963/18793/11689/15040/14190/54483/12768/27052/59079/434341/21938/23960/56417/217365/20848/19211/20847/217835/15937/192195/216869/14870/66878/19043/19255/76952/20354/67526/21937	37
Peritoneal LM	GO:0032649	regulation of type II interferon production	15/931	40/5260	0.00229519	0.0189753	0.0138716	18173/12475/21898/170744/56644/66824/74048/50931/16792/16452/54721/19401/19122/12479/74131	15
Peritoneal LM	GO:0045765	regulation of angiogenesis	27/931	89/5260	0.00230449	0.0190095	0.0138966	21825/76905/13078/246707/16414/13058/16598/18751/19229/11689/15258/14886/12226/19877/15277/18655/20848/19303/12767/20683/16412/16402/17872/20846/236511/11518/21937	27
Peritoneal LM	GO:0060322	head development	50/931	193/5260	0.0023531	0.019367	0.0141579	66725/78892/16409/384783/14360/11804/16509/67269/18795/235380/192176/22241/20168/18222/192119/18080/11783/100182/320191/223697/19164/71175/22682/328572/13367/11920/110157/19211/12767/21335/16412/14682/216850/74244/207165/77087/93760/15902/13046/12914/19063/22778/19401/20238/26413/67263/20185/77582/75420/66049	50
Peritoneal LM	GO:0046640	regulation of alpha-beta T cell proliferation	10/931	22/5260	0.0023769	0.0194043	0.0141852	13136/12505/14963/74048/16362/15040/19264/16452/20963/54721	10
Peritoneal LM	GO:0140632	canonical inflammasome complex assembly	10/931	22/5260	0.0023769	0.0194043	0.0141852	12491/637515/21898/66824/54483/228607/12363/234779/17874/21899	10
Peritoneal LM	GO:0032890	regulation of organic acid transport	12/931	29/5260	0.00237873	0.0194043	0.0141852	21825/104158/384783/19735/14081/26399/15466/19164/67760/50790/16412/20963	12
Peritoneal LM	GO:0140895	cell surface toll-like receptor signaling pathway	12/931	29/5260	0.00237873	0.0194043	0.0141852	12475/21898/24088/18035/23960/17874/21899/17096/69368/83490/71268/224938	12
Peritoneal LM	GO:0043406	positive regulation of MAP kinase activity	16/931	44/5260	0.00240016	0.0194498	0.0142184	21825/66725/26399/21898/19229/75547/19264/19164/26408/21899/26401/11501/26400/16337/20963/26403	16
Peritoneal LM	GO:0048705	skeletal system morphogenesis	16/931	44/5260	0.00240016	0.0194498	0.0142184	21825/76566/14191/14284/11749/19164/71175/26416/22682/70661/16332/20340/77087/19401/17126/58250	16
Peritoneal LM	GO:1903034	regulation of response to wounding	16/931	44/5260	0.00240016	0.0194498	0.0142184	21825/20202/246707/12491/192176/56644/18793/16952/11689/20848/19211/12767/105722/16412/211673/223255	16
Peritoneal LM	GO:0010506	regulation of autophagy	36/931	129/5260	0.00245962	0.0198878	0.0145387	66725/12257/214158/22241/66824/74302/24088/67974/73205/320528/54483/12362/17210/20773/19877/104009/328572/11920/225131/12421/20848/12177/50754/21968/74244/76815/98732/170822/59027/20333/67526/22224/93679/226641/606496/56312	36
Peritoneal LM	GO:0050870	positive regulation of T cell activation	31/931	107/5260	0.00255438	0.0205636	0.0150327	13136/24099/66993/12053/76088/66824/14963/74048/16952/20677/14252/16362/17221/15040/19264/16408/78317/20851/239985/16452/16195/11501/93760/20963/20850/54721/19401/12479/67155/80859/74131	31
Peritoneal LM	GO:2000116	regulation of cysteine-type endopeptidase activity	31/931	107/5260	0.00255438	0.0205636	0.0150327	21825/20201/378425/20202/14360/22035/12380/17948/637515/12633/110355/56644/12505/66824/18793/12581/54483/12362/11783/328572/14694/268973/17246/16792/16452/216869/26408/20963/20846/68606/20111	31
Peritoneal LM	GO:0051346	negative regulation of hydrolase activity	33/931	116/5260	0.0026153	0.021008	0.0153576	18788/21825/66725/66222/19735/76770/12380/20700/17948/18613/14433/20568/20660/12633/110355/12505/18793/16952/12581/20661/56398/19877/328572/21858/17246/216869/211673/12211/17872/78816/20354/20725/20111	33
Peritoneal LM	GO:0048592	eye morphogenesis	13/931	33/5260	0.00267549	0.0214447	0.0156768	67269/15258/18129/71175/20848/20683/15257/93760/22778/11911/22632/17158/22346	13
Peritoneal LM	GO:0032870	cellular response to hormone stimulus	51/931	199/5260	0.00273405	0.0218665	0.0159851	384783/17970/14081/11610/17948/18795/20660/110355/18751/16952/13688/67040/75547/16362/20181/20852/106572/19267/20402/19877/328572/77128/237542/20848/20851/20663/19303/110157/19211/16452/102193/51810/18747/54608/16332/104215/20683/17977/16969/22318/93760/16337/17978/19255/20850/54721/19401/26413/20185/606496/70790	51
Peritoneal LM	GO:0050732	negative regulation of peptidyl-tyrosine phosphorylation	9/931	19/5260	0.00277478	0.0220962	0.016153	18613/67742/16362/19264/19164/24056/19255/217039/20354	9
Peritoneal LM	GO:0072538	T-helper 17 type immune response	9/931	19/5260	0.00277478	0.0220962	0.016153	16172/56644/50931/16194/20848/16452/381305/54721/80859	9
Peritoneal LM	GO:0007417	central nervous system development	60/931	242/5260	0.00279328	0.0221954	0.0162256	20201/13003/66725/20202/16409/384783/14360/11804/16509/67269/18795/235380/21898/192176/110355/22241/20168/18222/192119/24088/18080/20677/214585/11783/100182/320191/223697/19164/17764/21938/71175/13367/58231/11920/20848/19211/12767/22352/21335/16195/16412/17874/14682/216850/216965/74244/207165/93760/15902/13046/19063/22778/20238/26413/67263/20185/77582/105689/75420/66049	60
Peritoneal LM	GO:0060537	muscle tissue development	34/931	121/5260	0.00283546	0.022482	0.0164351	26903/19735/286940/12633/192119/67040/60406/75547/20181/18810/214585/14284/14381/74182/17938/26416/22682/328572/19211/51810/216869/16412/216850/74244/14236/93760/15902/53620/14281/19401/26413/22632/606496/56312	34
Peritoneal LM	GO:0035264	multicellular organism growth	22/931	69/5260	0.00288241	0.0227852	0.0166567	16598/192119/18810/14284/14381/18129/71175/328572/231051/70661/11920/20848/20851/19944/77087/13046/20850/22778/19401/20185/11518/225876	22
Peritoneal LM	GO:0030101	natural killer cell activation	14/931	37/5260	0.00289256	0.0227852	0.0166567	11891/17101/14191/14963/16362/15040/19264/20851/16452/15902/20850/22778/54721/74732	14
Peritoneal LM	GO:0061082	myeloid leukocyte cytokine production	14/931	37/5260	0.00289256	0.0227852	0.0166567	73914/12491/12053/21898/66824/24088/12362/228607/12363/234779/16792/192195/17874/20963	14
Peritoneal LM	GO:0019318	hexose metabolic process	29/931	99/5260	0.00289847	0.0227852	0.0166567	384783/26358/212032/14433/18648/77590/59090/14381/26416/15277/23960/328572/18655/13806/140481/18747/72141/16332/15275/16337/17978/19255/11911/209011/17158/73744/77781/12091/252870	29
Peritoneal LM	GO:0050777	negative regulation of immune response	26/931	86/5260	0.00290608	0.0227963	0.0166649	11687/13136/73914/14479/12053/67742/14963/74048/16952/16362/17221/73205/20852/15040/14190/19264/12768/434341/50931/23960/56417/20847/216869/381305/19255/67526	26
Peritoneal LM	GO:0070613	regulation of protein processing	11/931	26/5260	0.00291711	0.0228341	0.0166925	21825/66725/12380/18793/17886/13806/268973/17246/18747/20340/17872	11
Peritoneal LM	GO:0006090	pyruvate metabolic process	21/931	65/5260	0.00297819	0.0232627	0.0170059	212032/14433/227659/18648/19164/15277/328572/18655/13806/108099/20848/18747/15937/72141/16969/15275/16337/80879/20185/107029/56312	21
Peritoneal LM	GO:0050877	nervous system process	54/931	214/5260	0.00298944	0.0233012	0.017034	66725/193385/238384/14360/11804/12491/67269/18795/235380/21898/110355/192119/15466/72962/19229/20656/24088/12581/13688/226594/108012/18810/15258/214585/12362/19164/21938/71175/328572/14387/13367/18796/26558/110253/19211/12767/56469/22248/216869/16412/74244/16402/12914/19063/20238/26413/16498/19122/105689/11538/226641/227399/12846/224938	54
Peritoneal LM	GO:0071375	cellular response to peptide hormone stimulus	35/931	126/5260	0.00305332	0.0237154	0.0173368	384783/11610/18795/20660/110355/18751/13688/16362/20852/106572/19267/20402/19877/237542/20848/20851/20663/19303/110157/19211/16452/102193/18747/16332/104215/20683/17977/22318/16337/17978/19255/20850/54721/26413/606496	35
Peritoneal LM	GO:0034341	response to type II interferon	20/931	61/5260	0.00305945	0.0237154	0.0173368	18173/20911/286940/14433/21898/24088/16362/54483/12362/22376/434341/16452/22352/14469/76815/19255/20846/54721/74732/70789	20
Peritoneal LM	GO:0034101	erythrocyte homeostasis	25/931	82/5260	0.00306195	0.0237154	0.0173368	97165/18795/16598/12053/50794/12633/20088/14381/26416/56417/20848/20851/16452/20683/16969/15902/17096/19255/20850/22778/20846/20185/11518/69188/64602	25
Peritoneal LM	GO:0030001	metal ion transport	55/931	219/5260	0.00306837	0.0237154	0.0173368	26903/117167/18173/238384/14360/57442/232801/67712/12257/16509/18795/75909/192176/18751/57816/19229/13618/76055/76742/93692/214585/11749/19264/14381/12768/56398/19164/67760/107723/216001/13367/18796/26558/234779/19211/12767/100986/83997/216869/105722/72055/16412/269587/14682/22318/66500/20530/17096/21982/11911/66894/16498/19122/75785/228071	55
Peritoneal LM	GO:0031334	positive regulation of protein-containing complex assembly	28/931	95/5260	0.00308136	0.0237659	0.0173737	11687/260409/75739/12491/21898/56644/66824/19229/17698/56193/228607/22323/14694/11920/12363/14159/234779/18826/100986/17874/21899/26401/14469/20963/22778/78757/56430/14544	28
Peritoneal LM	GO:0032816	positive regulation of natural killer cell activation	8/931	16/5260	0.00314417	0.0240988	0.017617	17101/14963/16362/15040/20851/16452/20850/54721	8
Peritoneal LM	GO:0032964	collagen biosynthetic process	8/931	16/5260	0.00314417	0.0240988	0.017617	192119/14268/14284/16194/328572/22352/216869/54683	8
Peritoneal LM	GO:0035458	cellular response to interferon-beta	8/931	16/5260	0.00314417	0.0240988	0.017617	26388/215243/16362/228607/23960/14469/15950/20846	8
Peritoneal LM	GO:0046634	regulation of alpha-beta T cell activation	17/931	49/5260	0.00316188	0.0241841	0.0176794	13136/12053/12505/14963/74048/16952/16362/15040/19264/16452/381305/20963/54721/19401/12479/80859/74131	17
Peritoneal LM	GO:0032868	response to insulin	30/931	104/5260	0.00319676	0.0244002	0.0178373	384783/57264/18795/20660/110355/18751/13688/320528/106572/20661/19267/20402/26416/237542/20663/110157/19211/102193/16332/104215/20683/17977/22318/16337/17978/19255/26413/97212/77781/606496	30
Peritoneal LM	GO:0034764	positive regulation of transmembrane transport	24/931	78/5260	0.0032176	0.0245084	0.0179165	384783/57442/14081/16509/18795/75909/192176/57816/11689/76055/13040/93692/14381/56398/19164/26416/237542/234779/100986/105722/104215/16412/16337/15980	24
Peritoneal LM	GO:0002523	leukocyte migration involved in inflammatory response	6/931	10/5260	0.00332454	0.0250635	0.0183222	20201/20202/16409/16414/11689/11501	6
Peritoneal LM	GO:0009125	nucleoside monophosphate catabolic process	6/931	10/5260	0.00332454	0.0250635	0.0183222	72269/99586/72962/22271/76952/14544	6
Peritoneal LM	GO:0032700	negative regulation of interleukin-17 production	6/931	10/5260	0.00332454	0.0250635	0.0183222	21898/74048/24088/50931/19122/70790	6
Peritoneal LM	GO:0050820	positive regulation of coagulation	6/931	10/5260	0.00332454	0.0250635	0.0183222	21825/20202/246707/12491/19164/105722	6
Peritoneal LM	GO:0150105	protein localization to cell-cell junction	6/931	10/5260	0.00332454	0.0250635	0.0183222	75739/18613/22330/192176/102193/60595	6
Peritoneal LM	GO:0051338	regulation of transferase activity	75/931	317/5260	0.00338576	0.0253916	0.0185621	21825/66725/18173/384783/19735/11804/73914/19252/232801/14191/26399/20660/21898/12445/66824/207565/106504/19229/12581/75547/67974/15259/19651/18810/13627/226849/26397/19264/59090/104418/434341/56398/16194/19164/18129/56417/12453/237542/108099/19303/19211/16452/24056/215653/51810/23994/22596/50754/22248/216869/26408/16332/14682/14870/21899/26401/11501/26400/16337/17096/218442/20963/19255/11991/217…	75
Peritoneal LM	GO:0071300	cellular response to retinoic acid	7/931	13/5260	0.00338877	0.0253916	0.0185621	57816/19229/269254/11920/17096/19401/11518	7
Peritoneal LM	GO:1900227	positive regulation of NLRP3 inflammasome complex assembly	7/931	13/5260	0.00338877	0.0253916	0.0185621	12491/21898/228607/12363/234779/17874/21899	7
Peritoneal LM	GO:1902107	positive regulation of leukocyte differentiation	29/931	100/5260	0.00341129	0.0254566	0.0186097	16409/216984/66993/12053/57816/74048/16952/20677/16362/17221/19264/12768/18129/14159/20851/239985/11501/93760/15902/20963/20850/22778/14281/19401/12479/67155/80859/14375/74131	29
Peritoneal LM	GO:1903708	positive regulation of hemopoiesis	29/931	100/5260	0.00341129	0.0254566	0.0186097	16409/216984/66993/12053/57816/74048/16952/20677/16362/17221/19264/12768/18129/14159/20851/239985/11501/93760/15902/20963/20850/22778/14281/19401/12479/67155/80859/14375/74131	29
Peritoneal LM	GO:0005996	monosaccharide metabolic process	31/931	109/5260	0.00349331	0.0259611	0.0189785	384783/26358/212032/14433/110208/18648/77590/59090/14381/26416/15277/23960/328572/18655/13806/140481/18747/72141/16332/15275/16337/17978/19255/11911/15931/209011/17158/73744/77781/12091/252870	31
Peritoneal LM	GO:0007169	transmembrane receptor protein tyrosine kinase signaling pathway	45/931	173/5260	0.00350712	0.0259611	0.0189785	21825/384783/14360/14191/18795/20660/22241/18751/18793/19229/13688/56338/192192/269254/20852/20661/19267/227333/20402/19164/26416/22682/15162/27261/237542/20848/20851/20663/19303/110157/19211/16452/19248/16332/104215/16337/17096/20963/19255/20850/54721/20238/26413/217692/606496	45
Peritoneal LM	GO:0007268	chemical synaptic transmission	45/931	173/5260	0.00350712	0.0259611	0.0189785	66725/14360/19073/20911/57264/64011/18795/235380/110355/18751/15466/19229/13688/20908/214585/232227/104418/19164/67760/107723/72194/26558/20848/239985/19211/16452/240028/18747/216869/59040/16412/22318/218699/19063/11911/19401/74732/20238/26413/84092/19122/217692/11538/13017/19157	45
Peritoneal LM	GO:0098916	anterograde trans-synaptic signaling	45/931	173/5260	0.00350712	0.0259611	0.0189785	66725/14360/19073/20911/57264/64011/18795/235380/110355/18751/15466/19229/13688/20908/214585/232227/104418/19164/67760/107723/72194/26558/20848/239985/19211/16452/240028/18747/216869/59040/16412/22318/218699/19063/11911/19401/74732/20238/26413/84092/19122/217692/11538/13017/19157	45
Peritoneal LM	GO:0051493	regulation of cytoskeleton organization	52/931	206/5260	0.00351529	0.0259694	0.0189845	11687/193385/12182/27360/26903/260409/14191/237860/18613/17916/192176/66824/63986/72042/19229/24088/75547/73205/21648/56193/319277/22376/19877/328572/22323/15162/13367/14159/19303/544963/100986/51810/21335/26401/211673/242687/216965/215351/12340/26413/78757/68606/67064/50918/14248/11518/56430/105689/13424/13728/14544/12333	52
Peritoneal LM	GO:0001961	positive regulation of cytokine-mediated signaling pathway	10/931	23/5260	0.00354804	0.0260544	0.0190467	12362/246746/384309/228607/434341/77128/12363/16792/12767/54131	10
Peritoneal LM	GO:0010935	regulation of macrophage cytokine production	10/931	23/5260	0.00354804	0.0260544	0.0190467	73914/12491/21898/66824/24088/12362/12363/234779/16792/17874	10
Peritoneal LM	GO:0050829	defense response to Gram-negative bacterium	10/931	23/5260	0.00354804	0.0260544	0.0190467	18173/97165/17105/21898/66824/58217/12362/19946/78416/80859	10
Peritoneal LM	GO:0030098	lymphocyte differentiation	49/931	192/5260	0.00359521	0.0263482	0.0192614	56619/17474/24099/66993/12053/74039/12505/16205/192119/74048/19229/16952/20677/16362/17221/20852/14190/14284/19264/16194/18129/18987/328572/11920/234779/16792/20848/94176/20851/20663/239985/16969/16848/11501/93760/381305/15902/20963/19255/20850/22778/19401/20185/22632/12479/67155/80859/14375/74131	49
Peritoneal LM	GO:0002702	positive regulation of production of molecular mediator of immune response	21/931	66/5260	0.00365772	0.026753	0.0195574	13136/12493/12491/21898/56644/66824/14963/24088/20852/15040/12362/19264/228607/12363/234779/16792/17874/15275/20963/225888/74131	21
Peritoneal LM	GO:0032970	regulation of actin filament-based process	38/931	141/5260	0.0036848	0.0268976	0.019663	11687/12182/27360/260409/14191/237860/18613/17916/192176/66824/63986/72042/19229/24088/75547/73205/56193/17886/319277/22376/19877/328572/22323/15162/19303/544963/100986/26401/211673/242687/216965/12340/78757/68606/50918/14248/11518/12333	38
Peritoneal LM	GO:0002703	regulation of leukocyte mediated immunity	30/931	105/5260	0.00373929	0.0271874	0.0198749	16409/13136/16414/20911/14191/378460/12053/21898/56644/14963/74048/24088/17221/20852/15040/19264/22376/228607/50931/21938/14159/234779/20851/216869/17096/20963/20850/225888/12479/74131	30
Peritoneal LM	GO:0070372	regulation of ERK1 and ERK2 cascade	30/931	105/5260	0.00373929	0.0271874	0.0198749	11687/378425/14289/12491/19252/384009/21898/12633/12505/66824/19229/24088/14268/21648/19264/17886/12768/18129/19211/12767/50754/216869/67603/14870/26400/17096/20963/19255/19401/57783	30
Peritoneal LM	GO:0034219	carbohydrate transmembrane transport	14/931	38/5260	0.00384904	0.0278205	0.0203377	384783/64008/20527/110355/18751/76055/20661/26416/15277/237542/102193/104215/16337/606496	14
Peritoneal LM	GO:0046496	nicotinamide nucleotide metabolic process	14/931	38/5260	0.00384904	0.0278205	0.0203377	17969/21881/17970/21351/110208/192185/14381/266690/54683/223646/59027/16498/107029/70789	14
Peritoneal LM	GO:0061515	myeloid cell development	14/931	38/5260	0.00384904	0.0278205	0.0203377	16409/216984/235627/16598/12053/192176/24088/12608/14381/18129/328572/50754/16969/242687	14
Peritoneal LM	GO:0051093	negative regulation of developmental process	70/931	294/5260	0.00388538	0.0280085	0.0204752	21825/18022/76566/19073/19735/18729/12257/16598/26921/12053/20660/50794/12633/22241/12505/192119/19229/20656/16952/18726/24088/20677/13618/11689/60406/16362/72007/14190/14886/22070/20661/21648/14381/12768/320191/18035/13196/19164/19877/381695/58231/18655/16792/20848/227292/20851/19211/51810/50754/56392/16412/171207/381305/15902/17096/225164/19255/20850/20846/17966/20354/94246/19401/236511/81703/2…	70
Peritoneal LM	GO:0060348	bone development	19/931	58/5260	0.00389028	0.0280085	0.0204752	21825/76566/26399/75547/71982/14284/11749/19264/18129/26416/70661/50754/16332/105722/72055/20340/77087/20354/19401	19
Peritoneal LM	GO:0045445	myoblast differentiation	15/931	42/5260	0.00397039	0.0284819	0.0208213	193385/66993/18795/192119/20677/67040/14252/18810/12226/26416/239985/26408/16412/93760/67155	15
Peritoneal LM	GO:0030833	regulation of actin filament polymerization	18/931	54/5260	0.00397152	0.0284819	0.0208213	11687/27360/260409/237860/18613/66824/72042/19229/24088/22323/26401/211673/12340/78757/50918/14248/11518/12333	18
Peritoneal LM	GO:0002456	T cell mediated immunity	17/931	50/5260	0.00401889	0.0287097	0.0209878	11891/18173/17101/13136/14963/74048/246177/17221/15040/14284/19264/22376/21938/74732/12479/80859/74131	17
Peritoneal LM	GO:0031214	biomineral tissue development	17/931	50/5260	0.00401889	0.0287097	0.0209878	11687/18022/76566/19073/14191/74442/192119/19229/12608/11689/71982/20181/14284/12768/105722/11911/17966	17
Peritoneal LM	GO:0045944	positive regulation of transcription by RNA polymerase II	97/931	429/5260	0.00404601	0.0288474	0.0210884	104158/18173/97165/72278/231991/16598/21898/50794/12609/192119/24088/12608/20677/16403/67040/13496/16362/20181/269254/20852/15258/14886/21372/14284/100182/68910/22376/17938/228607/13557/434341/18035/17764/18129/71175/12013/26416/18987/214133/328572/231051/77128/11920/66656/21426/20848/20851/23983/110157/16452/51810/20847/192195/17931/60595/208104/104215/20683/17977/17874/216850/26401/207165/15936…	97
Peritoneal LM	GO:0030218	erythrocyte differentiation	23/931	75/5260	0.00406882	0.0289299	0.0211487	97165/18795/16598/12053/50794/12633/14381/26416/56417/20848/20851/16452/20683/16969/15902/17096/19255/20850/22778/20846/20185/11518/69188	23
Peritoneal LM	GO:0048666	neuron development	78/931	334/5260	0.0040733	0.0289299	0.0211487	230316/66725/193385/20202/14360/19735/11804/320365/67269/26921/22330/192176/12633/22241/12505/13660/18222/94040/192119/19229/20656/18080/13618/16403/20908/269254/73205/11487/14268/214585/13047/21648/232227/13196/19164/19877/328572/22323/50790/13367/14159/17246/110253/239985/19211/16452/12767/22352/56392/16332/16412/14682/67891/211673/216965/74244/54712/170822/171207/15902/17096/12914/77480/20354/…	78
Peritoneal LM	GO:0002534	cytokine production involved in inflammatory response	11/931	27/5260	0.00414877	0.0291842	0.0213346	16172/21898/56644/66824/11689/54483/26416/20848/17874/106512/21899	11
Peritoneal LM	GO:0006739	NADP metabolic process	11/931	27/5260	0.00414877	0.0291842	0.0213346	17969/21881/17970/21351/110208/192185/14381/266690/54683/16498/107029	11
Peritoneal LM	GO:0008631	intrinsic apoptotic signaling pathway in response to oxidative stress	11/931	27/5260	0.00414877	0.0291842	0.0213346	13078/14360/20656/17210/14694/11669/16452/50754/26408/11911/223255	11
Peritoneal LM	GO:0010469	regulation of signaling receptor activity	11/931	27/5260	0.00414877	0.0291842	0.0213346	238384/11804/19229/19164/26558/19211/16452/50754/16412/15980/75785	11
Peritoneal LM	GO:0010934	macrophage cytokine production	11/931	27/5260	0.00414877	0.0291842	0.0213346	73914/12491/21898/66824/24088/12362/12363/234779/16792/192195/17874	11
Peritoneal LM	GO:0032660	regulation of interleukin-17 production	9/931	20/5260	0.00426364	0.0298212	0.0218003	21898/74048/24088/50931/16452/17874/54721/19122/70790	9
Peritoneal LM	GO:0061756	leukocyte adhesion to vascular endothelial cell	9/931	20/5260	0.00426364	0.0298212	0.0218003	20343/76905/16409/16414/11689/20345/19877/16412/12333	9
Peritoneal LM	GO:0141085	regulation of inflammasome-mediated signaling pathway	9/931	20/5260	0.00426364	0.0298212	0.0218003	12491/21898/54483/228607/12363/234779/17874/21899/14469	9
Peritoneal LM	GO:0000302	response to reactive oxygen species	25/931	84/5260	0.00436456	0.0304114	0.0222318	13078/66725/14360/12491/212032/19229/20656/16952/269254/20852/328572/14694/11920/68031/26408/14870/216850/11758/74244/54683/14281/26413/223255/246196/12333	25
Peritoneal LM	GO:0045580	regulation of T cell differentiation	25/931	84/5260	0.00436456	0.0304114	0.0222318	66993/12053/12505/192119/74048/16952/20677/16362/17221/14190/19264/20851/20663/239985/11501/93760/381305/20963/19255/20850/19401/12479/67155/80859/74131	25
Peritoneal LM	GO:0099537	trans-synaptic signaling	45/931	175/5260	0.00443008	0.0308096	0.0225228	66725/14360/19073/20911/57264/64011/18795/235380/110355/18751/15466/19229/13688/20908/214585/232227/104418/19164/67760/107723/72194/26558/20848/239985/19211/16452/240028/18747/216869/59040/16412/22318/218699/19063/11911/19401/74732/20238/26413/84092/19122/217692/11538/13017/19157	45
Peritoneal LM	GO:0001667	ameboidal-type cell migration	42/931	161/5260	0.00445394	0.0309139	0.0225991	21825/76905/13078/20202/384783/16414/384009/26921/18613/192119/19229/16952/13618/26406/72007/14268/18810/26397/11749/12331/232227/68813/17886/109333/19877/22682/234779/19303/19211/12767/60595/50754/20683/16412/242687/11501/171207/20850/20354/68606/12215/22346	42
Peritoneal LM	GO:0002832	negative regulation of response to biotic stimulus	21/931	67/5260	0.00446189	0.0309139	0.0225991	73914/14479/214158/14963/15040/14190/54483/12768/59079/434341/23960/56417/217365/19211/20847/216869/66878/19043/19255/76952/67526	21
Peritoneal LM	GO:0008064	regulation of actin polymerization or depolymerization	20/931	63/5260	0.00464434	0.0319972	0.0233911	11687/27360/260409/237860/18613/66824/72042/19229/24088/56193/22376/22323/26401/211673/12340/78757/50918/14248/11518/12333	20
Peritoneal LM	GO:0008360	regulation of cell shape	20/931	63/5260	0.00464434	0.0319972	0.0233911	260409/14360/14191/19229/16952/17698/14268/17886/57778/212073/15162/13367/14159/19303/104215/58194/269587/54712/20354/13728	20
Peritoneal LM	GO:0030832	regulation of actin filament length	20/931	63/5260	0.00464434	0.0319972	0.0233911	11687/27360/260409/237860/18613/66824/72042/19229/24088/56193/22376/22323/26401/211673/12340/78757/50918/14248/11518/12333	20
Peritoneal LM	GO:0099536	synaptic signaling	47/931	185/5260	0.00472337	0.0324809	0.0237446	66725/14360/19073/20911/57264/64011/18795/235380/110355/18751/15466/19229/13688/20908/214585/232227/104418/19164/67760/107723/72194/26558/20848/239985/19211/16452/240028/18747/216869/59040/16412/14682/22318/218699/19063/11911/19401/74732/20238/22288/26413/84092/19122/217692/11538/13017/19157	47
Peritoneal LM	GO:0046903	secretion	74/931	316/5260	0.00473565	0.0325046	0.0237619	11891/20201/66725/104158/20202/17101/16409/384783/64008/16414/20911/57264/14191/12257/19340/26399/18795/26921/378460/17916/21898/75767/110355/18751/15466/16952/24088/20677/13618/246177/11689/20908/76055/21928/71982/73205/192185/14284/106572/59090/56193/17886/12768/19164/21938/67760/328572/50790/15162/72194/14159/20851/110157/16452/18747/59040/14682/74244/12495/22318/266690/17096/20963/19063/20850…	74
Peritoneal LM	GO:0071363	cellular response to growth factor stimulus	48/931	190/5260	0.00486094	0.0332818	0.0243301	21825/76905/14360/14479/20660/21898/12633/110355/22241/18751/12505/13660/78618/74048/16952/60406/269254/15258/11783/13627/26397/20661/18129/26416/234663/328572/14694/20848/20851/19303/110157/19248/216869/94093/56392/16969/20340/26401/16337/12914/77480/14281/94246/84092/17126/64602/80859/58250	48
Peritoneal LM	GO:0007613	memory	13/931	35/5260	0.00487603	0.0332818	0.0243301	18795/15466/13688/214585/12362/19164/19211/16402/12914/20238/11538/12846/224938	13
Peritoneal LM	GO:0030048	actin filament-based movement	13/931	35/5260	0.00487603	0.0332818	0.0243301	57442/16509/17916/192176/246177/17886/22376/223697/19877/100986/60595/242687/215280	13
Peritoneal LM	GO:0002460	adaptive immune response based on somatic recombination of immune receptors built from immunoglobulin superfamily domains	36/931	134/5260	0.0049014	0.033393	0.0244114	11891/18173/12986/17101/13136/16172/24099/12053/56644/14963/74048/16952/246177/16362/17221/20852/15040/14190/14284/19264/22376/50931/16194/21938/18987/238875/20848/16452/17874/381305/54721/74732/225888/12479/80859/74131	36
Peritoneal LM	GO:0043123	positive regulation of canonical NF-kappaB signal transduction	18/931	55/5260	0.00495088	0.0336678	0.0246123	17474/14360/22035/12491/20198/14433/214158/21898/56644/18751/75547/12362/17874/21899/93679/217069/57321/54131	18
Peritoneal LM	GO:0007097	nuclear migration	8/931	17/5260	0.00502905	0.0340735	0.0249088	94040/16906/320191/223697/64009/212073/21335/13424	8
Peritoneal LM	GO:0050869	negative regulation of B cell activation	8/931	17/5260	0.00502905	0.0340735	0.0249088	12053/67742/11920/16792/19211/381305/15902/17096	8
Peritoneal LM	GO:0019362	pyridine nucleotide metabolic process	14/931	39/5260	0.00504759	0.0341362	0.0249547	17969/21881/17970/21351/110208/192185/14381/266690/54683/223646/59027/16498/107029/70789	14
Peritoneal LM	GO:0030316	osteoclast differentiation	16/931	47/5260	0.00511992	0.0342774	0.025058	18729/232790/18726/12608/71982/246746/14284/12768/18129/26416/215653/50754/16969/11501/14281/64602	16
Peritoneal LM	GO:0071346	cellular response to type II interferon	16/931	47/5260	0.00511992	0.0342774	0.025058	20911/286940/14433/21898/24088/16362/12362/22376/434341/16452/22352/14469/19255/20846/54721/74732	16
Peritoneal LM	GO:0051606	detection of stimulus	15/931	43/5260	0.00512214	0.0342774	0.025058	238384/14360/12257/17948/21898/56644/20656/24088/18796/12363/268973/12767/216869/110911/21899	15
Peritoneal LM	GO:0001774	microglial cell activation	10/931	24/5260	0.0051337	0.0342774	0.025058	66725/16409/21898/24088/12362/11920/16452/21899/15980/59027	10
Peritoneal LM	GO:0010665	regulation of cardiac muscle cell apoptotic process	10/931	24/5260	0.0051337	0.0342774	0.025058	12633/58217/12334/19211/16452/26408/18537/74244/12333/56312	10
Peritoneal LM	GO:0045663	positive regulation of myoblast differentiation	10/931	24/5260	0.0051337	0.0342774	0.025058	193385/66993/18795/20677/12226/26416/239985/26408/93760/67155	10
Peritoneal LM	GO:0071470	cellular response to osmotic stress	10/931	24/5260	0.0051337	0.0342774	0.025058	26903/14479/66824/226594/12362/107723/216001/22596/26400/14375	10
Peritoneal LM	GO:0061448	connective tissue development	22/931	72/5260	0.00514665	0.0343017	0.0250757	21825/76566/231991/20660/12633/192119/108012/14284/11749/329003/20773/16194/26416/328572/70661/17977/16969/20340/15902/17978/19401/58250	22
Peritoneal LM	GO:0008285	negative regulation of cell population proliferation	67/931	283/5260	0.00539632	0.0359006	0.0262446	21825/18022/13078/66725/193385/14360/12493/19252/12257/67269/26921/12053/231532/192176/50794/22241/12505/57816/94040/192119/74048/19229/20656/24088/12608/20677/12581/11689/67991/20181/12226/13557/19164/58231/11920/21858/17246/12421/16792/20848/110157/19211/16452/22352/56392/16332/16412/14870/69470/171207/381305/13046/17096/19255/17872/217039/20846/20354/19401/54353/19122/17126/19089/12846/606496/…	67
Peritoneal LM	GO:0051347	positive regulation of transferase activity	48/931	191/5260	0.00541463	0.0359574	0.0262861	21825/66725/18173/232801/14191/26399/20660/21898/12445/207565/19229/75547/67974/26397/19264/104418/16194/19164/18129/237542/108099/19303/19211/16452/215653/23994/22596/50754/22248/216869/26408/21899/26401/11501/26400/16337/17096/218442/20963/11991/26403/26413/54196/19122/11538/77781/606496/14375	48
Peritoneal LM	GO:0030900	forebrain development	29/931	103/5260	0.0054332	0.0360157	0.0263287	66725/16409/14360/11804/67269/18795/235380/18222/192119/18080/11783/100182/320191/223697/19164/19211/12767/21335/14682/216850/74244/93760/15902/13046/22778/67263/20185/77582/75420	29
Peritoneal LM	GO:0048732	gland development	36/931	135/5260	0.00558046	0.0369254	0.0269937	15439/384783/16004/12633/12505/18793/15466/20656/16952/12608/20181/20852/17698/15258/19164/18129/214133/11920/12421/20851/110157/19211/16452/192195/20683/74244/16337/15902/20850/22778/26413/17126/17158/19089/20111/12333	36
Peritoneal LM	GO:0051250	negative regulation of lymphocyte activation	20/931	64/5260	0.00566093	0.0373906	0.0273338	193385/12493/14191/12053/67742/12505/74048/16952/12608/16362/14190/11920/16792/19211/381305/15902/17096/19255/94212/19122	20
Peritoneal LM	GO:0002700	regulation of production of molecular mediator of immune response	26/931	90/5260	0.00571652	0.0374467	0.0273748	13136/73914/12493/12491/12053/21898/56644/66824/14963/74048/24088/20852/15040/12362/19264/228607/50931/21938/12363/234779/16792/17874/15275/20963/225888/74131	26
Peritoneal LM	GO:0062012	regulation of small molecule metabolic process	34/931	126/5260	0.00571751	0.0374467	0.0273748	72269/104158/384783/12257/68801/227659/226856/19229/16952/20540/59090/56193/17886/69116/19164/328572/50790/13806/108099/20848/18747/15937/16969/12495/16337/17978/19255/209011/20185/107029/77781/12846/252870/56312	34
Peritoneal LM	GO:0032673	regulation of interleukin-4 production	7/931	14/5260	0.0057529	0.0374467	0.0273748	14963/12608/15040/20963/19401/12479/74131	7
Peritoneal LM	GO:0032965	regulation of collagen biosynthetic process	7/931	14/5260	0.0057529	0.0374467	0.0273748	192119/14268/16194/328572/22352/216869/54683	7
Peritoneal LM	GO:0046386	deoxyribose phosphate catabolic process	7/931	14/5260	0.0057529	0.0374467	0.0273748	72269/99586/72962/22271/75686/76952/14544	7
Peritoneal LM	GO:0060142	regulation of syncytium formation by plasma membrane fusion	7/931	14/5260	0.0057529	0.0374467	0.0273748	18022/193385/12633/13660/26416/12334/20846	7
Peritoneal LM	GO:0006110	regulation of glycolytic process	11/931	28/5260	0.00576103	0.0374467	0.0273748	227659/19164/328572/108099/20848/18747/15937/16969/16337/20185/56312	11
Peritoneal LM	GO:0034340	response to type I interferon	11/931	28/5260	0.00576103	0.0374467	0.0273748	384309/228607/434341/23960/56417/20847/17874/19255/20846/54721/54131	11
Peritoneal LM	GO:0061900	glial cell activation	11/931	28/5260	0.00576103	0.0374467	0.0273748	66725/16409/21898/24088/12362/19164/11920/16452/21899/15980/59027	11
Peritoneal LM	GO:0048638	regulation of developmental growth	32/931	117/5260	0.00581347	0.0377209	0.0275753	19735/18795/22241/14268/14284/14381/17938/71175/26416/328572/58231/20848/20851/19211/12767/67603/67891/171207/16337/13046/20850/22778/20354/216344/26413/20185/22632/105689/11538/20403/606496/74131	32
Peritoneal LM	GO:0050804	modulation of chemical synaptic transmission	37/931	140/5260	0.00585683	0.0379353	0.027732	66725/14360/19073/57264/64011/18795/110355/18751/15466/19229/13688/20908/214585/232227/104418/19164/67760/72194/26558/20848/19211/16452/240028/18747/216869/59040/16412/22318/218699/11911/19401/26413/84092/19122/217692/11538/19157	37
Peritoneal LM	GO:0044087	regulation of cellular component biogenesis	84/931	369/5260	0.00606854	0.0392375	0.028684	11687/66725/193385/27360/260409/75739/12491/237860/26921/18613/20660/22330/231532/21898/192176/22241/56644/66824/18222/74302/72042/19229/24088/73205/17698/54483/56193/17886/22376/26364/228607/64009/19877/328572/22323/15162/14694/11920/12363/14159/234779/19303/23854/18826/110157/19211/100986/51810/22596/18747/104215/17874/21899/26401/14469/211673/242687/66878/74244/98732/215351/68077/227102/20963/…	84
Peritoneal LM	GO:0051222	positive regulation of protein transport	38/931	145/5260	0.00612292	0.039337	0.0287567	16409/384783/14360/18795/20660/21898/192176/18751/24088/20677/76055/192185/17886/228607/56398/19164/26416/328572/50790/14694/77128/17246/16452/18747/16341/50754/14682/74244/22318/99237/26413/19122/21937/215280/12215/606496/66914/70790	38
Peritoneal LM	GO:0002695	negative regulation of leukocyte activation	22/931	73/5260	0.00616921	0.039337	0.0287567	193385/12493/14191/12053/67742/12505/74048/16952/12608/16362/14268/14190/246746/11920/16792/19211/381305/15902/17096/19255/94212/19122	22
Peritoneal LM	GO:0010466	negative regulation of peptidase activity	22/931	73/5260	0.00616921	0.039337	0.0287567	18788/21825/66222/76770/12380/20700/17948/14433/20568/20660/12633/110355/12505/18793/12581/328572/21858/17246/216869/12211/20725/20111	22
Peritoneal LM	GO:0046323	glucose import	12/931	32/5260	0.00617804	0.039337	0.0287567	384783/20527/110355/76055/20661/26416/15277/237542/102193/104215/16337/606496	12
Peritoneal LM	GO:1901224	positive regulation of non-canonical NF-kappaB signal transduction	12/931	32/5260	0.00617804	0.039337	0.0287567	378425/21898/66824/24088/384309/328572/16792/60595/381305/12914/236511/57321	12
Peritoneal LM	GO:0006953	acute-phase response	6/931	11/5260	0.00622671	0.039337	0.0287567	15439/20700/13618/14268/20848/20851	6
Peritoneal LM	GO:0007215	glutamate receptor signaling pathway	6/931	11/5260	0.00622671	0.039337	0.0287567	14360/18795/19229/26558/14682/19122	6
Peritoneal LM	GO:0010888	negative regulation of lipid storage	6/931	11/5260	0.00622671	0.039337	0.0287567	104158/67469/18035/237542/66853/19255	6
Peritoneal LM	GO:0034110	regulation of homotypic cell-cell adhesion	6/931	11/5260	0.00622671	0.039337	0.0287567	246707/18793/16194/16452/17096/20963	6
Peritoneal LM	GO:0038094	Fc-gamma receptor signaling pathway	6/931	11/5260	0.00622671	0.039337	0.0287567	56619/17474/232790/246177/19264/19211	6
Peritoneal LM	GO:0060333	type II interferon-mediated signaling pathway	6/931	11/5260	0.00622671	0.039337	0.0287567	16362/434341/16452/19255/20846/54721	6
Peritoneal LM	GO:1901550	regulation of endothelial cell development	6/931	11/5260	0.00622671	0.039337	0.0287567	18795/22330/192119/19877/11518/21937	6
Peritoneal LM	GO:1903140	regulation of establishment of endothelial barrier	6/931	11/5260	0.00622671	0.039337	0.0287567	18795/22330/192119/19877/11518/21937	6
Peritoneal LM	GO:0043281	regulation of cysteine-type endopeptidase activity involved in apoptotic process	27/931	95/5260	0.00624984	0.039337	0.0287567	21825/20201/378425/20202/22035/17948/637515/12633/56644/12505/66824/18793/12581/12362/11783/328572/14694/268973/17246/16792/16452/216869/26408/20963/20846/68606/20111	27
Peritoneal LM	GO:0048608	reproductive structure development	27/931	95/5260	0.00624984	0.039337	0.0287567	97165/57264/192176/110355/12505/57816/18793/192119/16952/12608/76850/20181/17886/71175/11920/20851/19211/100986/192195/216869/16848/16337/108829/20850/94246/19401/56312	27
Peritoneal LM	GO:0070371	ERK1 and ERK2 cascade	31/931	113/5260	0.00626668	0.039337	0.0287567	11687/378425/14289/12491/19252/384009/21898/12633/12505/66824/19229/24088/14268/21648/19264/17886/12768/18129/19211/12767/50754/216869/67603/14870/26400/17096/20963/19255/19401/57783/26413	31
Peritoneal LM	GO:0032620	interleukin-17 production	9/931	21/5260	0.00630846	0.039337	0.0287567	21898/74048/24088/50931/16452/17874/54721/19122/70790	9
Peritoneal LM	GO:0032814	regulation of natural killer cell activation	9/931	21/5260	0.00630846	0.039337	0.0287567	17101/14191/14963/16362/15040/20851/16452/20850/54721	9
Peritoneal LM	GO:0035456	response to interferon-beta	9/931	21/5260	0.00630846	0.039337	0.0287567	26388/215243/16362/228607/23960/14469/15950/20846/327959	9
Peritoneal LM	GO:0044546	NLRP3 inflammasome complex assembly	9/931	21/5260	0.00630846	0.039337	0.0287567	12491/21898/66824/54483/228607/12363/234779/17874/21899	9
Peritoneal LM	GO:0070269	pyroptosis	9/931	21/5260	0.00630846	0.039337	0.0287567	17948/637515/66824/54483/12362/12363/268973/14469/65964	9
Peritoneal LM	GO:0010975	regulation of neuron projection development	42/931	164/5260	0.0063251	0.039374	0.0287837	66725/20202/14360/19735/26921/192176/12633/22241/13660/18222/19229/18080/16403/269254/11487/14268/13047/21648/19164/328572/14159/17246/19211/22352/56392/16332/16412/67891/54712/171207/17096/77480/20354/216344/56430/105689/217692/11538/13728/19089/223255/606496	42
Peritoneal LM	GO:0006690	icosanoid metabolic process	13/931	36/5260	0.00642247	0.0398453	0.0291283	11687/13078/17969/16993/21898/16952/24088/11689/319446/14870/17001/20963/21937	13
Peritoneal LM	GO:0046635	positive regulation of alpha-beta T cell activation	13/931	36/5260	0.00642247	0.0398453	0.0291283	13136/14963/16952/16362/15040/19264/16452/20963/54721/19401/12479/80859/74131	13
Peritoneal LM	GO:0006109	regulation of carbohydrate metabolic process	21/931	69/5260	0.00651204	0.0400401	0.0292707	384783/227659/19229/59090/56193/17886/19164/328572/108099/20848/18747/15937/16969/16337/17978/19255/209011/20185/77781/252870/56312	21
Peritoneal LM	GO:0043270	positive regulation of monoatomic ion transport	21/931	69/5260	0.00651204	0.0400401	0.0292707	57442/232801/12257/16509/18795/75909/192176/57816/11689/76055/13040/93692/14381/12768/56398/234779/12767/100986/216869/105722/15980	21
Peritoneal LM	GO:0042100	B cell proliferation	14/931	40/5260	0.00652965	0.0400401	0.0292707	12182/384783/24099/12053/21898/14284/19264/11920/238875/19211/381305/17096/80859/74131	14
Peritoneal LM	GO:0050766	positive regulation of phagocytosis	14/931	40/5260	0.00652965	0.0400401	0.0292707	11891/18173/14289/12491/56644/66824/18636/246746/106572/19264/17886/234779/94176/105722	14
Peritoneal LM	GO:1903825	organic acid transmembrane transport	14/931	40/5260	0.00652965	0.0400401	0.0292707	21825/18173/384783/19735/12491/14081/234967/20540/19164/67760/72055/16412/80879/13723	14
Peritoneal LM	GO:1905039	carboxylic acid transmembrane transport	14/931	40/5260	0.00652965	0.0400401	0.0292707	21825/18173/384783/19735/12491/14081/234967/20540/19164/67760/72055/16412/80879/13723	14
Peritoneal LM	GO:0014812	muscle cell migration	15/931	44/5260	0.00653006	0.0400401	0.0292707	13078/57264/20660/21898/16952/68813/17886/17938/19877/20195/17246/20851/54608/16195/14870	15
Peritoneal LM	GO:0099177	regulation of trans-synaptic signaling	37/931	141/5260	0.00662957	0.0405827	0.0296673	66725/14360/19073/57264/64011/18795/110355/18751/15466/19229/13688/20908/214585/232227/104418/19164/67760/72194/26558/20848/19211/16452/240028/18747/216869/59040/16412/22318/218699/11911/19401/26413/84092/19122/217692/11538/19157	37
Peritoneal LM	GO:0010721	negative regulation of cell development	26/931	91/5260	0.00669483	0.0407786	0.0298106	76566/18729/12257/12053/20660/22241/12505/192119/16952/18726/13618/16362/14190/21648/320191/19164/227292/19211/50754/171207/381305/15902/17096/19255/20354/19401	26
[truncated: 815 more rows]

## Sheet: GO unique
Cluster	ID	Description	GeneRatio	BgRatio	pvalue	p.adjust	qvalue	geneID	Count	Number_Unique
[truncated: 943 more rows]

[truncated: 2 more sheets: KEGG, KEGG unique]
