# Supplementary material for: Single-cell analysis identifies distinct macrophage phenotypes associated with prodisease and proresolving functions in the endometriotic niche
Source: Proc Natl Acad Sci U S A. 2024 Sep 10;121(38):e2405474121. doi: 10.1073/pnas.2405474121 (PMC11420174; doi:10.1073/pnas.2405474121)
Supplement: Supplementary file 10 — Dataset S09 (XLSX) [file pnas.2405474121.sd09.xlsx]

## Sheet: Wilcox
	p_val	avg_log2FC	pct.1	pct.2	p_val_adj	cluster	gene
Ltbp1	1.51503e-42	4.29196	0.07	0.009	1.64214e-38	Prototypical pM	Ltbp1
Cxcl13	2.53298e-41	4.16511	0.095	0.021	2.7455e-37	Prototypical pM	Cxcl13
Garnl3	1.32434e-24	3.76817	0.044	0.007	1.43545e-20	Prototypical pM	Garnl3
Hdc	1.07298e-12	3.72274	0.016	0.001	1.16301e-08	Prototypical pM	Hdc
Ptgis	7.46498e-33	3.64347	0.06	0.01	8.09129e-29	Prototypical pM	Ptgis
Pdpn	5.67704e-08	3.42664	0.014	0.003	0.000615335	Prototypical pM	Pdpn
Lgi2	2.05312e-06	3.25323	0.011	0.002	0.0222538	Prototypical pM	Lgi2
Tgfb2	1.581e-26	3.12974	0.075	0.021	1.71365e-22	Prototypical pM	Tgfb2
Igf1	1.93616e-30	3.09824	0.065	0.013	2.0986e-26	Prototypical pM	Igf1
Fblim1	6.6438e-09	3.04439	0.015	0.003	7.20122e-05	Prototypical pM	Fblim1
Cald1	1.95924e-26	3.00671	0.046	0.007	2.12362e-22	Prototypical pM	Cald1
Otoa	2.28029e-23	2.8003	0.042	0.007	2.4716e-19	Prototypical pM	Otoa
Adamtsl5	1.21951e-05	2.74274	0.013	0.003	0.132183	Prototypical pM	Adamtsl5
Pf4	8.05996e-38	2.73649	0.166	0.066	8.73619e-34	Prototypical pM	Pf4
Dmpk	2.06156e-10	2.73051	0.026	0.007	2.23453e-06	Prototypical pM	Dmpk
Pi16	7.99966e-09	2.66699	0.028	0.009	8.67083e-05	Prototypical pM	Pi16
Dnah12	4.24066e-05	2.64367	0.01	0.002	0.459646	Prototypical pM	Dnah12
Tjp1	4.28279e-05	2.60941	0.01	0.002	0.464212	Prototypical pM	Tjp1
Epha2	2.17858e-07	2.59636	0.029	0.011	0.00236136	Prototypical pM	Epha2
Ablim1	1.5412e-06	2.59109	0.015	0.004	0.0167051	Prototypical pM	Ablim1
Dab2ip	3.83076e-06	2.54984	0.016	0.005	0.0415216	Prototypical pM	Dab2ip
Tox2	1.45528e-08	2.53243	0.019	0.005	0.000157738	Prototypical pM	Tox2
Serpinb2	8.18039e-21	2.44534	0.097	0.039	8.86673e-17	Prototypical pM	Serpinb2
Fbln5	1.97034e-07	2.40716	0.013	0.002	0.00213565	Prototypical pM	Fbln5
Pard3b	6.07684e-05	2.39045	0.012	0.004	0.658668	Prototypical pM	Pard3b
Fgfr1	6.21218e-31	2.36966	0.141	0.057	6.73338e-27	Prototypical pM	Fgfr1
Epha4	0.00222703	2.36445	0.01	0.003	1	Prototypical pM	Epha4
Ttc28	0.00277668	2.36276	0.01	0.004	1	Prototypical pM	Ttc28
Agap1	0.000101842	2.35081	0.017	0.007	1	Prototypical pM	Agap1
Gdf15	1.14431e-11	2.32194	0.029	0.007	1.24032e-07	Prototypical pM	Gdf15
Etv1	5.9273e-10	2.32178	0.039	0.014	6.42461e-06	Prototypical pM	Etv1
Arhgap29	1.00596e-05	2.30954	0.021	0.008	0.109036	Prototypical pM	Arhgap29
Tef	0.0036355	2.28498	0.01	0.004	1	Prototypical pM	Tef
Rab42	3.84157e-37	2.25788	0.091	0.021	4.16387e-33	Prototypical pM	Rab42
Cav2	2.10672e-07	2.23362	0.033	0.014	0.00228347	Prototypical pM	Cav2
Pmp22	7.04048e-34	2.23277	0.144	0.056	7.63118e-30	Prototypical pM	Pmp22
Nt5e	7.95455e-07	2.17237	0.022	0.007	0.00862193	Prototypical pM	Nt5e
Slc7a2	2.08485e-09	2.16315	0.041	0.016	2.25977e-05	Prototypical pM	Slc7a2
Cdc14b	3.02673e-08	2.15707	0.039	0.016	0.000328067	Prototypical pM	Cdc14b
Nbl1	4.05327e-07	2.15342	0.026	0.01	0.00439334	Prototypical pM	Nbl1
Mamdc2	0.000944872	2.14426	0.016	0.007	1	Prototypical pM	Mamdc2
Slc40a1	4.49622e-16	2.10093	0.081	0.034	4.87345e-12	Prototypical pM	Slc40a1
Rnf150	0.000571226	2.09644	0.015	0.006	1	Prototypical pM	Rnf150
Rab6b	0.00371212	2.08592	0.013	0.006	1	Prototypical pM	Rab6b
Gprc5b	9.46499e-09	2.08563	0.037	0.015	0.000102591	Prototypical pM	Gprc5b
Cav1	3.89375e-06	2.07513	0.019	0.006	0.0422043	Prototypical pM	Cav1
Fermt2	4.33638e-09	2.06852	0.023	0.006	4.7002e-05	Prototypical pM	Fermt2
Ppp1r9a	0.000447429	2.06157	0.012	0.004	1	Prototypical pM	Ppp1r9a
Plxna4	0.00191755	2.05348	0.012	0.005	1	Prototypical pM	Plxna4
Cfh	4.9369e-33	2.05126	0.179	0.082	5.3511e-29	Prototypical pM	Cfh
Thbs1	7.5911e-33	2.05126	0.198	0.095	8.228e-29	Prototypical pM	Thbs1
Adgb	8.51376e-05	2.04976	0.019	0.008	0.922806	Prototypical pM	Adgb
Fabp4	3.56071e-26	2.04395	0.091	0.03	3.85945e-22	Prototypical pM	Fabp4
Cd5l	7.75561e-36	2.0116	0.183	0.079	8.40631e-32	Prototypical pM	Cd5l
Lgmn	9.42679e-192	2.01069	0.645	0.32	1.02177e-187	Prototypical pM	Lgmn
Trf	4.79958e-32	1.92861	0.218	0.114	5.20227e-28	Prototypical pM	Trf
Pls3	0.002798	1.92756	0.01	0.004	1	Prototypical pM	Pls3
Nat8l	0.00102046	1.92199	0.021	0.011	1	Prototypical pM	Nat8l
Dpysl3	1.99513e-05	1.91815	0.021	0.008	0.216252	Prototypical pM	Dpysl3
Gpnmb	1.99304e-85	1.91436	0.348	0.143	2.16026e-81	Prototypical pM	Gpnmb
Pbx1	5.6539e-06	1.90733	0.033	0.015	0.0612827	Prototypical pM	Pbx1
Bbs5	6.84407e-05	1.90478	0.014	0.004	0.741829	Prototypical pM	Bbs5
Adgre1	6.65653e-15	1.90411	0.154	0.095	7.21502e-11	Prototypical pM	Adgre1
Emilin1	2.78181e-13	1.88519	0.086	0.042	3.01521e-09	Prototypical pM	Emilin1
Ecm1	6.53232e-64	1.88454	0.391	0.208	7.08038e-60	Prototypical pM	Ecm1
Cfb	7.45733e-18	1.87491	0.122	0.061	8.083e-14	Prototypical pM	Cfb
Htra3	3.08925e-07	1.87457	0.039	0.018	0.00334844	Prototypical pM	Htra3
Fscn1	2.52545e-27	1.87373	0.12	0.046	2.73733e-23	Prototypical pM	Fscn1
Efnb2	4.94107e-06	1.87311	0.041	0.021	0.0535562	Prototypical pM	Efnb2
Bmp2	5.30376e-09	1.86619	0.035	0.013	5.74875e-05	Prototypical pM	Bmp2
Sparc	6.85724e-06	1.85649	0.019	0.006	0.0743257	Prototypical pM	Sparc
Itga6	9.84734e-20	1.85381	0.156	0.085	1.06735e-15	Prototypical pM	Itga6
Ccdc62	0.00130124	1.83506	0.011	0.004	1	Prototypical pM	Ccdc62
Slc7a8	9.13217e-66	1.82932	0.248	0.09	9.89836e-62	Prototypical pM	Slc7a8
Bnc2	1.39621e-05	1.82549	0.016	0.005	0.151335	Prototypical pM	Bnc2
Scin	8.82417e-28	1.80877	0.109	0.039	9.56451e-24	Prototypical pM	Scin
Pde2a	9.74016e-13	1.80373	0.094	0.048	1.05574e-08	Prototypical pM	Pde2a
Epb41l1	3.88929e-06	1.80101	0.046	0.024	0.042156	Prototypical pM	Epb41l1
F5	3.74266e-14	1.79874	0.115	0.063	4.05667e-10	Prototypical pM	F5
Gsdma	8.99777e-05	1.79432	0.013	0.004	0.975268	Prototypical pM	Gsdma
Pros1	1.0475e-15	1.78796	0.135	0.076	1.13539e-11	Prototypical pM	Pros1
Bckdha	0.000151087	1.78287	0.033	0.018	1	Prototypical pM	Bckdha
Lrp6	2.68715e-07	1.7802	0.047	0.023	0.0029126	Prototypical pM	Lrp6
Epn2	4.02918e-06	1.77101	0.025	0.01	0.0436723	Prototypical pM	Epn2
Hsf4	0.000994769	1.76514	0.011	0.004	1	Prototypical pM	Hsf4
Ednrb	3.90738e-25	1.75342	0.183	0.096	4.23521e-21	Prototypical pM	Ednrb
Itsn1	1.8376e-69	1.74348	0.349	0.166	1.99178e-65	Prototypical pM	Itsn1
Gata6	8.814e-07	1.73477	0.047	0.024	0.00955349	Prototypical pM	Gata6
Cd200r4	0.00865433	1.72357	0.014	0.007	1	Prototypical pM	Cd200r4
Stard9	0.00660539	1.72234	0.034	0.023	1	Prototypical pM	Stard9
Rai14	0.000458067	1.70847	0.023	0.011	1	Prototypical pM	Rai14
Cd24a	4.32591e-08	1.70198	0.05	0.024	0.000468885	Prototypical pM	Cd24a
Lamc1	0.000994657	1.70007	0.016	0.007	1	Prototypical pM	Lamc1
Rbp4	0.00213288	1.70003	0.011	0.004	1	Prototypical pM	Rbp4
Mtus1	3.92486e-20	1.69946	0.119	0.055	4.25416e-16	Prototypical pM	Mtus1
Prg4	1.05858e-36	1.69612	0.241	0.122	1.14739e-32	Prototypical pM	Prg4
Sbk1	0.00244724	1.67819	0.015	0.007	1	Prototypical pM	Sbk1
Fabp3	9.33046e-11	1.67593	0.046	0.018	1.01133e-06	Prototypical pM	Fabp3
Sdc3	6.8648e-72	1.67433	0.474	0.271	7.44075e-68	Prototypical pM	Sdc3
Abca9	1.49015e-05	1.66919	0.064	0.04	0.161518	Prototypical pM	Abca9
Fxyd2	0.000455219	1.6603	0.023	0.011	1	Prototypical pM	Fxyd2
Rab11fip5	1.17165e-08	1.66008	0.089	0.053	0.000126995	Prototypical pM	Rab11fip5
Cables1	0.00066155	1.65663	0.014	0.006	1	Prototypical pM	Cables1
Tmcc1	4.35225e-39	1.64652	0.32	0.187	4.7174e-35	Prototypical pM	Tmcc1
S1pr1	2.55424e-22	1.63127	0.122	0.053	2.76854e-18	Prototypical pM	S1pr1
Plau	4.96943e-13	1.62729	0.079	0.036	5.38636e-09	Prototypical pM	Plau
Rims3	0.00342998	1.62703	0.012	0.005	1	Prototypical pM	Rims3
Pitpnc1	3.08108e-15	1.62535	0.129	0.071	3.33958e-11	Prototypical pM	Pitpnc1
Abca1	3.24407e-71	1.62534	0.332	0.146	3.51625e-67	Prototypical pM	Abca1
Baiap2	7.25024e-09	1.61181	0.116	0.075	7.85853e-05	Prototypical pM	Baiap2
Dab2	5.60437e-128	1.60676	0.699	0.507	6.07457e-124	Prototypical pM	Dab2
Frmd4a	1.20589e-31	1.60517	0.166	0.072	1.30707e-27	Prototypical pM	Frmd4a
Man2b1	9.64378e-19	1.605	0.213	0.136	1.04529e-14	Prototypical pM	Man2b1
Slc16a10	3.68438e-05	1.59896	0.069	0.045	0.39935	Prototypical pM	Slc16a10
Spp1	1.42464e-50	1.5918	0.229	0.093	1.54417e-46	Prototypical pM	Spp1
Tbkbp1	0.00330853	1.59035	0.034	0.022	1	Prototypical pM	Tbkbp1
Hes1	1.035e-05	1.58369	0.039	0.02	0.112184	Prototypical pM	Hes1
Cd79a	0.00190367	1.58354	0.059	0.042	1	Prototypical pM	Cd79a
Efcab5	0.00889486	1.57667	0.01	0.004	1	Prototypical pM	Efcab5
Rps6ka2	1.32844e-10	1.57559	0.052	0.022	1.4399e-06	Prototypical pM	Rps6ka2
Kitl	8.30751e-10	1.57219	0.043	0.017	9.00451e-06	Prototypical pM	Kitl
Alox15	3.80709e-17	1.57075	0.147	0.081	4.1265e-13	Prototypical pM	Alox15
Abcg1	9.37542e-10	1.5676	0.068	0.034	1.0162e-05	Prototypical pM	Abcg1
mt-Atp8	3.08088e-32	1.56299	0.32	0.206	3.33937e-28	Prototypical pM	mt-Atp8
Stab1	4.1425e-122	1.56118	0.553	0.286	4.49006e-118	Prototypical pM	Stab1
Hal	0.000601161	1.55376	0.057	0.039	1	Prototypical pM	Hal
Ctsl	5.21989e-09	1.54813	0.113	0.072	5.65783e-05	Prototypical pM	Ctsl
Zcchc24	5.2813e-05	1.54683	0.057	0.036	0.57244	Prototypical pM	Zcchc24
Rgs16	0.00378638	1.54503	0.01	0.004	1	Prototypical pM	Rgs16
Pltp	1.82027e-78	1.53443	0.447	0.223	1.97299e-74	Prototypical pM	Pltp
Hsd3b7	9.01046e-07	1.53298	0.03	0.012	0.00976644	Prototypical pM	Hsd3b7
Hspa4l	0.00328649	1.52434	0.039	0.026	1	Prototypical pM	Hspa4l
Ppm1h	5.32043e-05	1.52022	0.049	0.029	0.576682	Prototypical pM	Ppm1h
Fam171a1	0.00583175	1.51571	0.01	0.004	1	Prototypical pM	Fam171a1
Lamb3	0.00259059	1.50935	0.013	0.006	1	Prototypical pM	Lamb3
Nrp1	1.30733e-88	1.50845	0.464	0.243	1.41701e-84	Prototypical pM	Nrp1
Trim47	1.25018e-06	1.49789	0.059	0.033	0.0135507	Prototypical pM	Trim47
Igfbp4	3.49653e-15	1.49738	0.092	0.042	3.78989e-11	Prototypical pM	Igfbp4
Nol3	0.00259487	1.49466	0.013	0.006	1	Prototypical pM	Nol3
Zkscan3	0.000102763	1.48166	0.049	0.03	1	Prototypical pM	Zkscan3
Flnb	4.66116e-31	1.46859	0.294	0.183	5.05223e-27	Prototypical pM	Flnb
Neurl3	0.00228143	1.46734	0.054	0.038	1	Prototypical pM	Neurl3
Apoc1	1.5989e-14	1.45841	0.189	0.124	1.73305e-10	Prototypical pM	Apoc1
Wls	3.38481e-10	1.44349	0.095	0.053	3.6688e-06	Prototypical pM	Wls
Nfia	7.1667e-12	1.4424	0.104	0.057	7.76798e-08	Prototypical pM	Nfia
Pld1	2.4392e-07	1.43474	0.053	0.027	0.00264385	Prototypical pM	Pld1
Per3	7.84748e-06	1.42907	0.046	0.025	0.0850589	Prototypical pM	Per3
Adamts10	0.0095507	1.42833	0.035	0.024	1	Prototypical pM	Adamts10
Chst7	0.000391683	1.4266	0.015	0.006	1	Prototypical pM	Chst7
Rab3il1	1.01413e-22	1.42603	0.137	0.063	1.09921e-18	Prototypical pM	Rab3il1
B4galt6	0.000135221	1.4252	0.059	0.038	1	Prototypical pM	B4galt6
Ceacam1	5.63634e-08	1.41659	0.106	0.069	0.000610923	Prototypical pM	Ceacam1
Palm	0.00423546	1.41566	0.027	0.016	1	Prototypical pM	Palm
Mmp9	0.00546415	1.4088	0.013	0.006	1	Prototypical pM	Mmp9
Igsf8	0.000180202	1.40402	0.066	0.045	1	Prototypical pM	Igsf8
Cd27	2.69129e-07	1.39902	0.095	0.061	0.00291709	Prototypical pM	Cd27
Vwa5a	4.04017e-05	1.39628	0.065	0.042	0.437914	Prototypical pM	Vwa5a
Ankrd33b	0.000507346	1.39496	0.048	0.031	1	Prototypical pM	Ankrd33b
Nrp2	3.1095e-36	1.39496	0.244	0.124	3.37038e-32	Prototypical pM	Nrp2
App	5.8011e-29	1.39196	0.365	0.259	6.28781e-25	Prototypical pM	App
Gpr34	3.89435e-25	1.39192	0.185	0.095	4.22109e-21	Prototypical pM	Gpr34
Frrs1	0.000222763	1.38946	0.07	0.048	1	Prototypical pM	Frrs1
Igf2bp3	0.00900827	1.3838	0.028	0.018	1	Prototypical pM	Igf2bp3
Vat1	1.22085e-22	1.37797	0.163	0.083	1.32328e-18	Prototypical pM	Vat1
Padi4	8.66885e-25	1.37759	0.212	0.117	9.39617e-21	Prototypical pM	Padi4
Atp1a3	8.25725e-06	1.37336	0.082	0.054	0.0895004	Prototypical pM	Atp1a3
Colec12	6.6655e-39	1.3717	0.263	0.134	7.22474e-35	Prototypical pM	Colec12
Epas1	3.0306e-06	1.36861	0.03	0.013	0.0328487	Prototypical pM	Epas1
Ctsd	4.08409e-184	1.36744	0.869	0.666	4.42675e-180	Prototypical pM	Ctsd
Cgnl1	2.98479e-09	1.36315	0.109	0.067	3.23521e-05	Prototypical pM	Cgnl1
Snx21	0.00224169	1.36179	0.031	0.019	1	Prototypical pM	Snx21
Sorbs3	1.01338e-13	1.36138	0.107	0.056	1.09841e-09	Prototypical pM	Sorbs3
Exoc6b	5.58939e-05	1.35953	0.056	0.034	0.605834	Prototypical pM	Exoc6b
Rdm1	0.0027281	1.35655	0.024	0.014	1	Prototypical pM	Rdm1
Pla2g7	1.09794e-14	1.35104	0.148	0.086	1.19006e-10	Prototypical pM	Pla2g7
Rab7b	5.03732e-09	1.34665	0.079	0.043	5.45995e-05	Prototypical pM	Rab7b
AI467606	1.86129e-10	1.34229	0.185	0.132	2.01745e-06	Prototypical pM	AI467606
Slc38a7	1.4367e-20	1.3366	0.161	0.084	1.55724e-16	Prototypical pM	Slc38a7
Foxred2	3.66055e-05	1.32265	0.039	0.021	0.396767	Prototypical pM	Foxred2
Clec4d	5.53639e-11	1.31876	0.136	0.086	6.00089e-07	Prototypical pM	Clec4d
Slc36a1	8.69844e-12	1.31132	0.112	0.064	9.42824e-08	Prototypical pM	Slc36a1
Abcc5	6.73895e-33	1.30969	0.259	0.141	7.30435e-29	Prototypical pM	Abcc5
Ell2	1.53187e-14	1.30903	0.106	0.053	1.6604e-10	Prototypical pM	Ell2
C3	1.09484e-12	1.29832	0.183	0.122	1.1867e-08	Prototypical pM	C3
Rcn3	1.16446e-18	1.29562	0.145	0.075	1.26216e-14	Prototypical pM	Rcn3
St8sia6	0.00274311	1.28445	0.055	0.039	1	Prototypical pM	St8sia6
Plekhm3	0.00900389	1.27727	0.074	0.058	1	Prototypical pM	Plekhm3
Sptbn1	1.11192e-07	1.27677	0.128	0.089	0.00120521	Prototypical pM	Sptbn1
Sfmbt2	9.08577e-08	1.27652	0.054	0.027	0.000984807	Prototypical pM	Sfmbt2
Mt1	4.98763e-14	1.27451	0.166	0.103	5.40609e-10	Prototypical pM	Mt1
Sgpl1	1.51773e-19	1.27217	0.197	0.117	1.64507e-15	Prototypical pM	Sgpl1
Rasgrp3	1.9162e-06	1.26765	0.066	0.039	0.0207697	Prototypical pM	Rasgrp3
Cnrip1	1.01011e-09	1.26504	0.067	0.033	1.09486e-05	Prototypical pM	Cnrip1
Enah	0.006832	1.26208	0.01	0.004	1	Prototypical pM	Enah
Amdhd2	3.80393e-18	1.25803	0.176	0.102	4.12308e-14	Prototypical pM	Amdhd2
Tmppe	0.00308384	1.25536	0.038	0.025	1	Prototypical pM	Tmppe
Zfp703	4.68079e-07	1.25474	0.087	0.055	0.00507351	Prototypical pM	Zfp703
Clec2d	0.000267395	1.25364	0.081	0.058	1	Prototypical pM	Clec2d
Jag1	0.00304533	1.25222	0.045	0.031	1	Prototypical pM	Jag1
Ptgfrn	0.000514464	1.25069	0.044	0.027	1	Prototypical pM	Ptgfrn
Slc1a3	1.35483e-07	1.25052	0.06	0.032	0.0014685	Prototypical pM	Slc1a3
Tcn2	7.99518e-20	1.24906	0.259	0.173	8.66598e-16	Prototypical pM	Tcn2
Slpi	1.1305e-32	1.24404	0.266	0.141	1.22535e-28	Prototypical pM	Slpi
Tesk2	0.00101386	1.2434	0.025	0.013	1	Prototypical pM	Tesk2
Aifm2	0.00221193	1.2428	0.037	0.024	1	Prototypical pM	Aifm2
Sgpp1	3.66125e-12	1.24014	0.187	0.128	3.96843e-08	Prototypical pM	Sgpp1
Itga9	1.07485e-05	1.23958	0.04	0.021	0.116503	Prototypical pM	Itga9
Eepd1	1.0022e-07	1.2393	0.069	0.039	0.00108629	Prototypical pM	Eepd1
Itgb7	0.000494654	1.23923	0.113	0.089	1	Prototypical pM	Itgb7
Peak1	2.47574e-13	1.23873	0.142	0.084	2.68345e-09	Prototypical pM	Peak1
Gypc	1.81881e-19	1.23802	0.237	0.152	1.97141e-15	Prototypical pM	Gypc
Lpl	2.9107e-10	1.23555	0.143	0.093	3.1549e-06	Prototypical pM	Lpl
Cd38	7.53206e-11	1.23384	0.186	0.131	8.164e-07	Prototypical pM	Cd38
Gatm	3.59193e-10	1.23152	0.118	0.072	3.89329e-06	Prototypical pM	Gatm
Cd276	1.81403e-10	1.23113	0.073	0.036	1.96622e-06	Prototypical pM	Cd276
Gpx3	0.00184385	1.23075	0.021	0.011	1	Prototypical pM	Gpx3
Bcat1	1.87659e-40	1.23042	0.356	0.219	2.03403e-36	Prototypical pM	Bcat1
Fkbp9	0.00470091	1.22891	0.017	0.009	1	Prototypical pM	Fkbp9
Atp8a1	0.00361447	1.22596	0.075	0.058	1	Prototypical pM	Atp8a1
B4galt2	0.00255443	1.2216	0.021	0.011	1	Prototypical pM	B4galt2
Sash1	3.4441e-08	1.22135	0.118	0.078	0.000373306	Prototypical pM	Sash1
Ttyh3	3.92663e-52	1.21944	0.427	0.264	4.25608e-48	Prototypical pM	Ttyh3
Rnf25	0.00240057	1.21889	0.038	0.024	1	Prototypical pM	Rnf25
Man2a2	0.00506952	1.21627	0.063	0.047	1	Prototypical pM	Man2a2
Trpm2	9.62994e-06	1.21549	0.065	0.04	0.104379	Prototypical pM	Trpm2
Nupr1	2.93099e-16	1.20893	0.178	0.108	3.1769e-12	Prototypical pM	Nupr1
Smpdl3a	4.30303e-31	1.20267	0.292	0.171	4.66405e-27	Prototypical pM	Smpdl3a
Crlf2	1.87065e-06	1.20066	0.108	0.075	0.020276	Prototypical pM	Crlf2
Timd4	9.80757e-06	1.19655	0.116	0.083	0.106304	Prototypical pM	Timd4
Plekhg3	0.00688085	1.19117	0.035	0.024	1	Prototypical pM	Plekhg3
Tex2	2.23337e-05	1.18857	0.062	0.038	0.242075	Prototypical pM	Tex2
Apoe	1.94362e-71	1.18519	0.451	0.223	2.10669e-67	Prototypical pM	Apoe
Ptgs1	4.5898e-12	1.17757	0.192	0.131	4.97488e-08	Prototypical pM	Ptgs1
Slx1b	0.00669027	1.17547	0.052	0.038	1	Prototypical pM	Slx1b
Spire1	4.29328e-05	1.17418	0.06	0.038	0.465348	Prototypical pM	Spire1
Anxa4	4.90485e-58	1.16815	0.535	0.384	5.31637e-54	Prototypical pM	Anxa4
Timp2	1.35823e-57	1.16278	0.63	0.505	1.47218e-53	Prototypical pM	Timp2
Plxna1	0.000254623	1.16249	0.057	0.038	1	Prototypical pM	Plxna1
Ltc4s	3.79713e-33	1.16158	0.404	0.275	4.11571e-29	Prototypical pM	Ltc4s
Kank2	0.00026456	1.16152	0.042	0.025	1	Prototypical pM	Kank2
Abcd1	0.000390609	1.15774	0.087	0.065	1	Prototypical pM	Abcd1
Ap2a2	3.66857e-49	1.15676	0.452	0.302	3.97636e-45	Prototypical pM	Ap2a2
Man1c1	4.24539e-07	1.14985	0.081	0.049	0.00460158	Prototypical pM	Man1c1
Uap1l1	4.53417e-06	1.1485	0.066	0.039	0.0491458	Prototypical pM	Uap1l1
Slc38a6	4.71355e-14	1.14387	0.198	0.13	5.10902e-10	Prototypical pM	Slc38a6
Cd28	1.03758e-25	1.14364	0.194	0.099	1.12463e-21	Prototypical pM	Cd28
Pcyox1	0.00444193	1.14122	0.066	0.049	1	Prototypical pM	Pcyox1
Klhdc8b	1.85539e-08	1.1365	0.066	0.034	0.000201105	Prototypical pM	Klhdc8b
Mpp1	1.60279e-63	1.13619	0.531	0.364	1.73727e-59	Prototypical pM	Mpp1
Abhd12	3.75774e-16	1.13572	0.223	0.148	4.07301e-12	Prototypical pM	Abhd12
Tmem37	3.93482e-20	1.13174	0.229	0.142	4.26495e-16	Prototypical pM	Tmem37
Slc25a51	0.00486104	1.13152	0.07	0.054	1	Prototypical pM	Slc25a51
Zc3h12d	5.37371e-06	1.12974	0.067	0.041	0.0582457	Prototypical pM	Zc3h12d
Fam219a	0.000187635	1.12943	0.066	0.044	1	Prototypical pM	Fam219a
Arhgef12	3.10585e-07	1.12917	0.092	0.058	0.00336643	Prototypical pM	Arhgef12
Pex11g	0.00356365	1.12651	0.024	0.013	1	Prototypical pM	Pex11g
Galm	5.94854e-18	1.12553	0.215	0.137	6.44762e-14	Prototypical pM	Galm
Acaca	0.00024519	1.12498	0.1	0.075	1	Prototypical pM	Acaca
Abca3	0.00520952	1.12457	0.039	0.026	1	Prototypical pM	Abca3
Tbc1d13	1.46894e-06	1.12227	0.078	0.048	0.0159218	Prototypical pM	Tbc1d13
Psd3	0.00238356	1.12187	0.042	0.027	1	Prototypical pM	Psd3
Hk2	0.00499929	1.12185	0.074	0.057	1	Prototypical pM	Hk2
Alkbh1	0.00278993	1.12172	0.053	0.037	1	Prototypical pM	Alkbh1
Lrg1	8.86405e-16	1.12083	0.198	0.124	9.60775e-12	Prototypical pM	Lrg1
Usp40	1.53325e-06	1.11964	0.087	0.055	0.0166188	Prototypical pM	Usp40
Selplg	1.87723e-15	1.1185	0.343	0.273	2.03473e-11	Prototypical pM	Selplg
Mgll	1.72292e-23	1.11367	0.207	0.114	1.86748e-19	Prototypical pM	Mgll
Tmem238	0.00715094	1.1129	0.048	0.034	1	Prototypical pM	Tmem238
Emp1	1.18527e-48	1.11248	0.409	0.246	1.28472e-44	Prototypical pM	Emp1
Dennd4c	8.76979e-14	1.11141	0.183	0.118	9.50558e-10	Prototypical pM	Dennd4c
Ctsf	0.00588558	1.11091	0.016	0.008	1	Prototypical pM	Ctsf
Maf	5.55929e-78	1.11062	0.606	0.404	6.02572e-74	Prototypical pM	Maf
Pam	0.00195328	1.10856	0.075	0.056	1	Prototypical pM	Pam
Ctns	1.16603e-05	1.10318	0.071	0.045	0.126387	Prototypical pM	Ctns
Engase	3.85826e-07	1.1003	0.154	0.113	0.00418197	Prototypical pM	Engase
Nfix	0.000548237	1.10009	0.086	0.063	1	Prototypical pM	Nfix
Slc2a8	0.000272449	1.09972	0.056	0.037	1	Prototypical pM	Slc2a8
Crybb1	3.28586e-05	1.09429	0.064	0.041	0.356154	Prototypical pM	Crybb1
Mfsd5	0.000101032	1.09341	0.147	0.119	1	Prototypical pM	Mfsd5
Tnfrsf21	1.06508e-06	1.09196	0.086	0.054	0.0115444	Prototypical pM	Tnfrsf21
Ctsb	1.62361e-257	1.09043	0.986	0.904	1.75983e-253	Prototypical pM	Ctsb
Hp	1.87988e-19	1.08789	0.205	0.119	2.0376e-15	Prototypical pM	Hp
Osgin1	5.56169e-05	1.08779	0.042	0.023	0.602831	Prototypical pM	Osgin1
Mmp14	7.71587e-06	1.08606	0.06	0.036	0.0836324	Prototypical pM	Mmp14
Cmklr1	3.95193e-27	1.08558	0.324	0.212	4.2835e-23	Prototypical pM	Cmklr1
Taf6l	0.000159731	1.07447	0.112	0.085	1	Prototypical pM	Taf6l
Glmp	3.25851e-25	1.06983	0.307	0.202	3.5319e-21	Prototypical pM	Glmp
Npc1	2.72958e-09	1.06598	0.13	0.084	2.95859e-05	Prototypical pM	Npc1
Trim65	6.0967e-05	1.06422	0.07	0.046	0.660821	Prototypical pM	Trim65
Myo1c	5.71771e-05	1.064	0.115	0.086	0.619742	Prototypical pM	Myo1c
Dock4	1.79935e-19	1.06178	0.206	0.122	1.95032e-15	Prototypical pM	Dock4
Foxk1	0.00679658	1.06102	0.061	0.046	1	Prototypical pM	Foxk1
Gng12	0.00248665	1.05833	0.07	0.052	1	Prototypical pM	Gng12
Scn1b	3.00592e-05	1.05703	0.1	0.071	0.325812	Prototypical pM	Scn1b
Fam43a	0.00598584	1.05408	0.119	0.1	1	Prototypical pM	Fam43a
Dhrs3	5.18944e-18	1.053	0.291	0.208	5.62483e-14	Prototypical pM	Dhrs3
Wdr91	0.000628868	1.05271	0.036	0.021	1	Prototypical pM	Wdr91
Cd82	0.00968232	1.04963	0.043	0.03	1	Prototypical pM	Cd82
Reps2	1.97359e-07	1.04837	0.087	0.053	0.00213918	Prototypical pM	Reps2
Mfhas1	9.69761e-14	1.04665	0.175	0.109	1.05112e-09	Prototypical pM	Mfhas1
Tns1	1.06653e-06	1.04625	0.08	0.049	0.0115601	Prototypical pM	Tns1
Pomk	0.0058015	1.04402	0.021	0.012	1	Prototypical pM	Pomk
Gsr	1.33918e-10	1.04357	0.193	0.137	1.45153e-06	Prototypical pM	Gsr
Haghl	0.00577052	1.04277	0.046	0.032	1	Prototypical pM	Haghl
Snx8	0.00108368	1.03714	0.077	0.056	1	Prototypical pM	Snx8
Ogt	3.4237e-09	1.03559	0.268	0.22	3.71095e-05	Prototypical pM	Ogt
Trem2	5.80817e-42	1.03415	0.424	0.277	6.29547e-38	Prototypical pM	Trem2
Fam234a	4.3658e-05	1.03401	0.133	0.103	0.473209	Prototypical pM	Fam234a
Itpkb	0.000255925	1.03351	0.106	0.081	1	Prototypical pM	Itpkb
Emilin2	1.04345e-29	1.02675	0.566	0.485	1.13099e-25	Prototypical pM	Emilin2
Hexa	1.08385e-23	1.0261	0.407	0.313	1.17478e-19	Prototypical pM	Hexa
Tec	0.00307164	1.02351	0.058	0.041	1	Prototypical pM	Tec
Zc3h12c	0.000657941	1.02299	0.034	0.02	1	Prototypical pM	Zc3h12c
Ocrl	0.00112894	1.02276	0.07	0.05	1	Prototypical pM	Ocrl
C1qc	1.35977e-83	1.02176	0.729	0.463	1.47385e-79	Prototypical pM	C1qc
Kifc3	0.00019959	1.01173	0.083	0.059	1	Prototypical pM	Kifc3
Nisch	2.34007e-12	1.00947	0.199	0.136	2.5364e-08	Prototypical pM	Nisch
Luc7l2	1.96658e-08	1.00493	0.265	0.219	0.000213157	Prototypical pM	Luc7l2
Tdrkh	0.00591561	1.00371	0.036	0.024	1	Prototypical pM	Tdrkh
Nr1h3	1.66161e-11	1.00228	0.112	0.063	1.80102e-07	Prototypical pM	Nr1h3
Rragd	1.30598e-09	1.00077	0.104	0.061	1.41556e-05	Prototypical pM	Rragd
BC005537	1.94829e-57	0.999778	0.63	0.503	2.11175e-53	Prototypical pM	BC005537
Gamt	0.00197164	0.998756	0.054	0.037	1	Prototypical pM	Gamt
Lgals3bp	2.09665e-09	0.996946	0.191	0.139	2.27256e-05	Prototypical pM	Lgals3bp
Mtm1	0.000234696	0.996601	0.134	0.107	1	Prototypical pM	Mtm1
Gclm	1.12124e-05	0.994683	0.096	0.066	0.121531	Prototypical pM	Gclm
Bola2	2.71121e-11	0.993864	0.189	0.129	2.93869e-07	Prototypical pM	Bola2
Mitf	7.51404e-13	0.991404	0.173	0.109	8.14447e-09	Prototypical pM	Mitf
Mfsd6	0.00897452	0.988547	0.073	0.057	1	Prototypical pM	Mfsd6
Prr5l	8.0314e-06	0.988277	0.09	0.06	0.0870524	Prototypical pM	Prr5l
Hsdl1	0.00210677	0.988114	0.065	0.047	1	Prototypical pM	Hsdl1
Gbe1	8.25423e-05	0.983462	0.112	0.083	0.894676	Prototypical pM	Gbe1
Fam168b	5.31323e-05	0.98227	0.115	0.085	0.5759	Prototypical pM	Fam168b
Vegfb	6.70497e-10	0.982143	0.122	0.075	7.26751e-06	Prototypical pM	Vegfb
Lhfpl2	7.54974e-26	0.981371	0.278	0.169	8.18316e-22	Prototypical pM	Lhfpl2
Pi4k2a	7.08425e-13	0.977515	0.202	0.136	7.67862e-09	Prototypical pM	Pi4k2a
Naglu	7.34688e-05	0.973546	0.092	0.065	0.796329	Prototypical pM	Naglu
Slc45a4	0.00538586	0.972163	0.03	0.019	1	Prototypical pM	Slc45a4
Slc6a6	3.06061e-08	0.969477	0.254	0.209	0.000331739	Prototypical pM	Slc6a6
Pacs2	7.53546e-07	0.969397	0.11	0.075	0.00816769	Prototypical pM	Pacs2
Rgl1	2.73472e-27	0.967769	0.344	0.229	2.96416e-23	Prototypical pM	Rgl1
Stard13	6.52762e-06	0.967404	0.07	0.043	0.0707529	Prototypical pM	Stard13
Mtss1	1.29999e-28	0.966106	0.344	0.225	1.40906e-24	Prototypical pM	Mtss1
Il10rb	1.3732e-06	0.96299	0.162	0.124	0.0148841	Prototypical pM	Il10rb
Mapkapk2	1.14172e-09	0.959854	0.245	0.192	1.23751e-05	Prototypical pM	Mapkapk2
Adora3	8.6829e-05	0.957095	0.067	0.044	0.94114	Prototypical pM	Adora3
Hmox1	4.29736e-32	0.956436	0.619	0.55	4.65791e-28	Prototypical pM	Hmox1
Idh1	2.39323e-29	0.952787	0.439	0.33	2.59402e-25	Prototypical pM	Idh1
Plod1	3.24597e-06	0.950508	0.106	0.072	0.0351831	Prototypical pM	Plod1
Pla2g15	4.72699e-13	0.949668	0.237	0.168	5.12358e-09	Prototypical pM	Pla2g15
Syvn1	0.000258226	0.944557	0.084	0.06	1	Prototypical pM	Syvn1
Bhlhe40	0.000116068	0.944384	0.146	0.115	1	Prototypical pM	Bhlhe40
Ucp2	1.22311e-89	0.941115	0.804	0.695	1.32573e-85	Prototypical pM	Ucp2
Eif3c	0.00102443	0.931973	0.128	0.104	1	Prototypical pM	Eif3c
Fam20c	2.97451e-28	0.931735	0.412	0.306	3.22407e-24	Prototypical pM	Fam20c
Renbp	2.73306e-06	0.9311	0.091	0.059	0.0296236	Prototypical pM	Renbp
B3gnt2	1.93424e-13	0.930345	0.192	0.125	2.09652e-09	Prototypical pM	B3gnt2
Plin2	2.43877e-44	0.92784	0.609	0.489	2.64338e-40	Prototypical pM	Plin2
Nedd4	0.00556525	0.927281	0.042	0.028	1	Prototypical pM	Nedd4
Mlxipl	9.21861e-09	0.924042	0.233	0.181	9.99205e-05	Prototypical pM	Mlxipl
Mapk13	9.72903e-05	0.923505	0.052	0.031	1	Prototypical pM	Mapk13
Adam9	4.93244e-22	0.922188	0.35	0.254	5.34627e-18	Prototypical pM	Adam9
Pparg	7.49005e-09	0.921283	0.118	0.074	8.11847e-05	Prototypical pM	Pparg
Ulk3	0.00359638	0.917569	0.047	0.033	1	Prototypical pM	Ulk3
Myo7a	3.11401e-08	0.916148	0.121	0.078	0.000337528	Prototypical pM	Myo7a
Acap3	0.00761906	0.915576	0.05	0.036	1	Prototypical pM	Acap3
Il17rc	0.000949862	0.912828	0.038	0.023	1	Prototypical pM	Il17rc
Hgsnat	0.00015939	0.912546	0.238	0.214	1	Prototypical pM	Hgsnat
Folr2	1.11064e-26	0.912251	0.359	0.243	1.20382e-22	Prototypical pM	Folr2
Zmynd8	3.72217e-08	0.911694	0.218	0.171	0.000403446	Prototypical pM	Zmynd8
Eef2k	0.000378127	0.910113	0.068	0.046	1	Prototypical pM	Eef2k
Cdc25b	0.0004133	0.90301	0.062	0.042	1	Prototypical pM	Cdc25b
Gclc	0.000258835	0.900858	0.088	0.064	1	Prototypical pM	Gclc
Dpep2	0.00532966	0.898897	0.157	0.137	1	Prototypical pM	Dpep2
Sarm1	0.00727583	0.897893	0.024	0.014	1	Prototypical pM	Sarm1
Tuba1c	1.04421e-34	0.897089	0.485	0.368	1.13182e-30	Prototypical pM	Tuba1c
Gfpt1	2.88767e-05	0.893209	0.134	0.101	0.312994	Prototypical pM	Gfpt1
Bin1	3.16967e-09	0.891075	0.239	0.189	3.4356e-05	Prototypical pM	Bin1
Gna11	0.00276498	0.889596	0.047	0.032	1	Prototypical pM	Gna11
Fmn1	7.28877e-06	0.888789	0.13	0.095	0.079003	Prototypical pM	Fmn1
Peli1	0.000108011	0.887854	0.117	0.088	1	Prototypical pM	Peli1
Hs6st1	0.00547744	0.887848	0.037	0.024	1	Prototypical pM	Hs6st1
Stard8	0.00951406	0.885489	0.075	0.059	1	Prototypical pM	Stard8
Serpinh1	0.00204387	0.885459	0.038	0.024	1	Prototypical pM	Serpinh1
Mcemp1	0.00101039	0.883788	0.152	0.127	1	Prototypical pM	Mcemp1
Slc17a5	4.98822e-05	0.883166	0.101	0.073	0.540674	Prototypical pM	Slc17a5
Nrros	0.00021664	0.881283	0.186	0.158	1	Prototypical pM	Nrros
Itgb5	3.496e-14	0.879453	0.272	0.198	3.78931e-10	Prototypical pM	Itgb5
Siglec1	1.78788e-24	0.878555	0.33	0.218	1.93788e-20	Prototypical pM	Siglec1
Lamp2	4.79033e-33	0.875985	0.581	0.494	5.19224e-29	Prototypical pM	Lamp2
Mertk	5.87185e-09	0.875245	0.189	0.137	6.3645e-05	Prototypical pM	Mertk
Anxa3	9.45806e-07	0.873674	0.159	0.118	0.0102516	Prototypical pM	Anxa3
Slc8b1	0.00404935	0.873641	0.124	0.103	1	Prototypical pM	Slc8b1
Gmppa	0.000131994	0.872696	0.11	0.082	1	Prototypical pM	Gmppa
C1qa	1.13133e-87	0.870716	0.86	0.59	1.22625e-83	Prototypical pM	C1qa
Slc23a2	0.000710696	0.867315	0.069	0.049	1	Prototypical pM	Slc23a2
Myo5a	1.99326e-22	0.866049	0.401	0.302	2.16049e-18	Prototypical pM	Myo5a
Myadm	0.00222088	0.864449	0.174	0.152	1	Prototypical pM	Myadm
Notch1	0.00997352	0.862059	0.087	0.07	1	Prototypical pM	Notch1
Unc93b1	9.11433e-19	0.86125	0.464	0.391	9.87902e-15	Prototypical pM	Unc93b1
Ski	0.00433987	0.860559	0.117	0.096	1	Prototypical pM	Ski
Enpp4	0.000362041	0.860076	0.055	0.036	1	Prototypical pM	Enpp4
Ssh2	0.00083606	0.853924	0.273	0.261	1	Prototypical pM	Ssh2
2610507B11Rik	0.00061855	0.852145	0.194	0.17	1	Prototypical pM	2610507B11Rik
Atp13a2	9.10769e-05	0.849966	0.131	0.1	0.987182	Prototypical pM	Atp13a2
Slc48a1	0.00132892	0.847144	0.09	0.068	1	Prototypical pM	Slc48a1
Fabp5	2.48685e-34	0.846227	0.701	0.696	2.6955e-30	Prototypical pM	Fabp5
Asph	2.56492e-09	0.843715	0.215	0.16	2.78012e-05	Prototypical pM	Asph
Glul	3.69661e-92	0.843462	0.87	0.754	4.00676e-88	Prototypical pM	Glul
Tmem94	0.000953627	0.839528	0.055	0.037	1	Prototypical pM	Tmem94
S100a13	3.17454e-08	0.839523	0.207	0.158	0.000344089	Prototypical pM	S100a13
Ninj1	7.66455e-27	0.838666	0.426	0.313	8.3076e-23	Prototypical pM	Ninj1
Cblb	0.000692915	0.833885	0.065	0.045	1	Prototypical pM	Cblb
Ank	7.49719e-12	0.833542	0.311	0.25	8.1262e-08	Prototypical pM	Ank
Klc1	0.000230783	0.830134	0.167	0.138	1	Prototypical pM	Klc1
Lmna	4.20273e-15	0.829717	0.396	0.325	4.55534e-11	Prototypical pM	Lmna
Gnpda1	1.18848e-16	0.828667	0.365	0.286	1.28819e-12	Prototypical pM	Gnpda1
Mgat4a	3.97623e-13	0.827903	0.234	0.164	4.30983e-09	Prototypical pM	Mgat4a
Adam15	2.50174e-09	0.827296	0.376	0.334	2.71164e-05	Prototypical pM	Adam15
Eng	6.83716e-23	0.826996	0.396	0.299	7.4108e-19	Prototypical pM	Eng
Smpd1	0.00128188	0.826919	0.081	0.06	1	Prototypical pM	Smpd1
Plod3	8.19464e-08	0.826406	0.254	0.209	0.000888217	Prototypical pM	Plod3
Irak1	2.47875e-11	0.82181	0.262	0.2	2.68672e-07	Prototypical pM	Irak1
Setdb2	5.98375e-05	0.819725	0.104	0.075	0.648579	Prototypical pM	Setdb2
Tmc6	1.07882e-06	0.819496	0.166	0.125	0.0116934	Prototypical pM	Tmc6
Hyou1	4.71161e-09	0.818279	0.224	0.17	5.10692e-05	Prototypical pM	Hyou1
Gba	6.9983e-08	0.817809	0.201	0.154	0.000758545	Prototypical pM	Gba
Gm2a	5.64496e-17	0.816476	0.292	0.205	6.11857e-13	Prototypical pM	Gm2a
Zbtb20	5.49294e-05	0.812783	0.238	0.207	0.59538	Prototypical pM	Zbtb20
Ier5l	4.38657e-10	0.812375	0.24	0.182	4.75461e-06	Prototypical pM	Ier5l
Atp11c	0.00721608	0.812174	0.097	0.079	1	Prototypical pM	Atp11c
Cpeb2	0.00022999	0.810894	0.083	0.059	1	Prototypical pM	Cpeb2
Creg1	3.52084e-38	0.809529	0.548	0.428	3.81624e-34	Prototypical pM	Creg1
Gas2l3	0.00996612	0.809505	0.079	0.063	1	Prototypical pM	Gas2l3
Lamp1	9.30877e-46	0.807099	0.619	0.475	1.00898e-41	Prototypical pM	Lamp1
Iqgap2	1.3761e-12	0.805263	0.298	0.23	1.49155e-08	Prototypical pM	Iqgap2
Tpcn1	2.12363e-07	0.804664	0.141	0.098	0.0023018	Prototypical pM	Tpcn1
Rgcc	0.00391847	0.801284	0.117	0.095	1	Prototypical pM	Rgcc
Tmem176a	1.79678e-14	0.800664	0.238	0.159	1.94753e-10	Prototypical pM	Tmem176a
Tulp4	0.00424834	0.799381	0.104	0.084	1	Prototypical pM	Tulp4
Marveld1	0.00213402	0.798611	0.143	0.12	1	Prototypical pM	Marveld1
Tm6sf1	9.84925e-05	0.7984	0.214	0.183	1	Prototypical pM	Tm6sf1
Slc35b4	0.00156611	0.796162	0.08	0.06	1	Prototypical pM	Slc35b4
Amfr	0.00651303	0.795758	0.12	0.1	1	Prototypical pM	Amfr
Nfic	3.20628e-11	0.795529	0.336	0.279	3.47529e-07	Prototypical pM	Nfic
Wdr81	0.000586122	0.794303	0.098	0.074	1	Prototypical pM	Wdr81
Prr5	5.70998e-05	0.794084	0.053	0.032	0.618905	Prototypical pM	Prr5
Arhgef1	0.000164606	0.793667	0.25	0.226	1	Prototypical pM	Arhgef1
Inf2	0.00186494	0.79176	0.094	0.073	1	Prototypical pM	Inf2
Synj1	3.14471e-05	0.789578	0.154	0.121	0.340855	Prototypical pM	Synj1
Arhgap31	0.00605516	0.788638	0.155	0.136	1	Prototypical pM	Arhgap31
Anxa6	0.000519612	0.786807	0.168	0.142	1	Prototypical pM	Anxa6
Itch	1.16918e-05	0.786249	0.259	0.226	0.126727	Prototypical pM	Itch
Twf1	1.06414e-06	0.786146	0.165	0.123	0.0115342	Prototypical pM	Twf1
Pld3	6.15942e-06	0.783734	0.235	0.197	0.0667619	Prototypical pM	Pld3
Itgam	4.71524e-21	0.782933	0.681	0.657	5.11085e-17	Prototypical pM	Itgam
Mgat5	0.00174868	0.782625	0.083	0.062	1	Prototypical pM	Mgat5
Ppp3r1	5.60686e-08	0.782068	0.216	0.168	0.000607727	Prototypical pM	Ppp3r1
Sgk1	5.16568e-08	0.780791	0.216	0.165	0.000559908	Prototypical pM	Sgk1
Asah1	1.06666e-31	0.780759	0.56	0.471	1.15616e-27	Prototypical pM	Asah1
Lpcat1	9.32323e-05	0.780382	0.122	0.091	1	Prototypical pM	Lpcat1
Edem1	0.000168851	0.77708	0.161	0.131	1	Prototypical pM	Edem1
Tspan4	3.49173e-12	0.774396	0.272	0.205	3.78468e-08	Prototypical pM	Tspan4
Ap1b1	6.80119e-17	0.772791	0.348	0.264	7.37181e-13	Prototypical pM	Ap1b1
Gpd2	0.0023031	0.772365	0.111	0.089	1	Prototypical pM	Gpd2
St3gal1	9.13992e-06	0.771762	0.162	0.125	0.0990676	Prototypical pM	St3gal1
Calm3	1.04488e-29	0.770263	0.641	0.61	1.13255e-25	Prototypical pM	Calm3
Snx24	6.62722e-13	0.769024	0.238	0.166	7.18324e-09	Prototypical pM	Snx24
Gngt2	5.38745e-20	0.768926	0.309	0.207	5.83945e-16	Prototypical pM	Gngt2
Coa7	0.00704883	0.7687	0.069	0.052	1	Prototypical pM	Coa7
Npl	7.43487e-20	0.767899	0.376	0.282	8.05865e-16	Prototypical pM	Npl
Prlr	0.00155345	0.767881	0.035	0.022	1	Prototypical pM	Prlr
Calu	5.05763e-10	0.761792	0.287	0.233	5.48197e-06	Prototypical pM	Calu
Pcgf3	0.00840339	0.761398	0.067	0.051	1	Prototypical pM	Pcgf3
Pfkfb3	0.00378996	0.761115	0.078	0.059	1	Prototypical pM	Pfkfb3
Zfhx3	1.19443e-16	0.758145	0.405	0.326	1.29465e-12	Prototypical pM	Zfhx3
Ppp3ca	3.57304e-06	0.757726	0.296	0.263	0.0387282	Prototypical pM	Ppp3ca
Atp6v1a	6.05521e-17	0.757656	0.368	0.285	6.56324e-13	Prototypical pM	Atp6v1a
Aldoa	2.46141e-09	0.757125	0.229	0.171	2.66793e-05	Prototypical pM	Aldoa
Lrp12	0.000794414	0.756049	0.06	0.041	1	Prototypical pM	Lrp12
Fam20a	0.000107902	0.754549	0.133	0.102	1	Prototypical pM	Fam20a
Abl1	0.00283915	0.75238	0.066	0.048	1	Prototypical pM	Abl1
Wwp1	2.52216e-06	0.750651	0.2	0.159	0.0273377	Prototypical pM	Wwp1
Fuca1	9.26826e-06	0.748636	0.21	0.17	0.100459	Prototypical pM	Fuca1
Zdhhc21	0.00348439	0.747191	0.107	0.086	1	Prototypical pM	Zdhhc21
Fndc3b	5.49304e-14	0.746516	0.343	0.27	5.95391e-10	Prototypical pM	Fndc3b
Xpo7	0.000844168	0.746042	0.105	0.081	1	Prototypical pM	Xpo7
Gas6	6.75392e-06	0.745186	0.155	0.118	0.0732058	Prototypical pM	Gas6
Nceh1	1.83659e-07	0.744802	0.237	0.189	0.00199068	Prototypical pM	Nceh1
Pi4ka	0.000342824	0.743631	0.122	0.095	1	Prototypical pM	Pi4ka
Manea	0.00836498	0.742828	0.07	0.054	1	Prototypical pM	Manea
St3gal5	7.35442e-12	0.738227	0.283	0.217	7.97146e-08	Prototypical pM	St3gal5
Tns3	7.02851e-05	0.735966	0.145	0.113	0.76182	Prototypical pM	Tns3
Appl2	0.0034645	0.735155	0.085	0.065	1	Prototypical pM	Appl2
Pygl	7.02409e-10	0.734716	0.349	0.294	7.61342e-06	Prototypical pM	Pygl
Acp2	4.96477e-13	0.732713	0.269	0.196	5.38132e-09	Prototypical pM	Acp2
Kif1b	3.82381e-05	0.732552	0.176	0.142	0.414463	Prototypical pM	Kif1b
Cyfip1	4.26362e-24	0.729925	0.522	0.454	4.62134e-20	Prototypical pM	Cyfip1
Tecpr1	0.000531454	0.728968	0.117	0.091	1	Prototypical pM	Tecpr1
Stt3a	0.000338466	0.724259	0.167	0.138	1	Prototypical pM	Stt3a
Dnajc5	0.000125048	0.724254	0.199	0.168	1	Prototypical pM	Dnajc5
Nras	5.39732e-07	0.720276	0.27	0.228	0.00585015	Prototypical pM	Nras
Trip6	0.000781182	0.719678	0.085	0.062	1	Prototypical pM	Trip6
Clcn7	8.3479e-05	0.718868	0.144	0.111	0.904829	Prototypical pM	Clcn7
Dpp9	0.000178421	0.7144	0.154	0.125	1	Prototypical pM	Dpp9
Def6	1.90927e-06	0.713798	0.207	0.167	0.0206946	Prototypical pM	Def6
Etv5	2.47301e-06	0.712678	0.229	0.188	0.026805	Prototypical pM	Etv5
D6Wsu163e	6.45668e-06	0.711833	0.146	0.109	0.0699839	Prototypical pM	D6Wsu163e
Ppp1r12c	0.00540213	0.711744	0.132	0.111	1	Prototypical pM	Ppp1r12c
Clk1	0.000365526	0.710977	0.247	0.222	1	Prototypical pM	Clk1
Fnip2	6.10648e-08	0.709764	0.243	0.194	0.000661881	Prototypical pM	Fnip2
Ctsa	3.04942e-16	0.70975	0.483	0.423	3.30527e-12	Prototypical pM	Ctsa
Bsg	3.95681e-07	0.709475	0.413	0.392	0.00428879	Prototypical pM	Bsg
Uhrf1bp1	0.00112555	0.709327	0.078	0.057	1	Prototypical pM	Uhrf1bp1
Icam2	0.00741918	0.708294	0.375	0.378	1	Prototypical pM	Icam2
Nus1	1.55273e-07	0.705633	0.246	0.199	0.001683	Prototypical pM	Nus1
Trps1	8.73838e-08	0.704823	0.326	0.284	0.000947153	Prototypical pM	Trps1
Gga2	1.50777e-06	0.704756	0.201	0.158	0.0163427	Prototypical pM	Gga2
Nadk	1.94345e-05	0.703081	0.27	0.235	0.210651	Prototypical pM	Nadk
Akr1b3	0.0003956	0.702507	0.206	0.178	1	Prototypical pM	Akr1b3
Ell	0.0072222	0.702389	0.087	0.069	1	Prototypical pM	Ell
Fem1b	2.46026e-07	0.70126	0.21	0.163	0.00266667	Prototypical pM	Fem1b
Me1	7.04381e-06	0.700984	0.108	0.074	0.0763478	Prototypical pM	Me1
Tbc1d9b	0.000564892	0.698155	0.169	0.141	1	Prototypical pM	Tbc1d9b
Sdsl	0.000118098	0.697821	0.118	0.088	1	Prototypical pM	Sdsl
Tnrc18	0.00364964	0.694644	0.145	0.122	1	Prototypical pM	Tnrc18
Pithd1	0.000148432	0.693064	0.183	0.152	1	Prototypical pM	Pithd1
Gipc1	0.00798087	0.692303	0.106	0.087	1	Prototypical pM	Gipc1
Plpp3	0.000249196	0.689529	0.077	0.053	1	Prototypical pM	Plpp3
Tardbp	2.55185e-05	0.689035	0.236	0.202	0.276595	Prototypical pM	Tardbp
Ccl3	5.31732e-07	0.688842	0.078	0.046	0.00576345	Prototypical pM	Ccl3
Prkacb	2.44205e-05	0.685656	0.189	0.153	0.264694	Prototypical pM	Prkacb
Hcfc1r1	0.00612755	0.685077	0.15	0.131	1	Prototypical pM	Hcfc1r1
Ykt6	0.000169696	0.684317	0.151	0.12	1	Prototypical pM	Ykt6
Parvb	5.2109e-06	0.680871	0.212	0.173	0.0564809	Prototypical pM	Parvb
Gga1	1.21207e-05	0.679724	0.224	0.188	0.131376	Prototypical pM	Gga1
P4hb	1.23432e-30	0.677975	0.592	0.506	1.33788e-26	Prototypical pM	P4hb
Cryl1	0.00846301	0.675493	0.183	0.166	1	Prototypical pM	Cryl1
Tbc1d2	3.89108e-06	0.675081	0.122	0.085	0.0421754	Prototypical pM	Tbc1d2
Rab1a	8.30655e-16	0.67508	0.439	0.38	9.00347e-12	Prototypical pM	Rab1a
Lypla2	0.00819235	0.674669	0.17	0.151	1	Prototypical pM	Lypla2
Arl6ip1	1.14112e-18	0.673904	0.469	0.393	1.23686e-14	Prototypical pM	Arl6ip1
Igf2r	0.000396497	0.671725	0.129	0.1	1	Prototypical pM	Igf2r
Cd47	2.06005e-18	0.6698	0.494	0.423	2.23289e-14	Prototypical pM	Cd47
Cd200r1	0.00304144	0.668436	0.097	0.076	1	Prototypical pM	Cd200r1
Abr	1.84914e-05	0.668175	0.168	0.132	0.200429	Prototypical pM	Abr
Chuk	0.00442094	0.668158	0.1	0.08	1	Prototypical pM	Chuk
Wdr26	4.21371e-09	0.666944	0.335	0.281	4.56724e-05	Prototypical pM	Wdr26
Cenpb	0.00017336	0.666794	0.179	0.148	1	Prototypical pM	Cenpb
Tnpo3	0.00503815	0.666468	0.174	0.153	1	Prototypical pM	Tnpo3
Plxnd1	1.42201e-05	0.665445	0.199	0.163	0.154131	Prototypical pM	Plxnd1
Sfxn3	0.000141012	0.665087	0.23	0.202	1	Prototypical pM	Sfxn3
Slc12a7	0.00615675	0.664893	0.094	0.074	1	Prototypical pM	Slc12a7
Gas7	2.91569e-17	0.661979	0.457	0.386	3.16032e-13	Prototypical pM	Gas7
Dusp3	5.61371e-06	0.660854	0.332	0.303	0.060847	Prototypical pM	Dusp3
Magt1	2.21432e-09	0.660221	0.343	0.294	2.4001e-05	Prototypical pM	Magt1
9530068E07Rik	0.00766831	0.659916	0.17	0.152	1	Prototypical pM	9530068E07Rik
Neu1	0.00133086	0.658048	0.175	0.148	1	Prototypical pM	Neu1
Rragc	9.66347e-06	0.657631	0.231	0.194	0.104742	Prototypical pM	Rragc
Mcoln1	1.2363e-05	0.657047	0.255	0.219	0.134002	Prototypical pM	Mcoln1
Slc11a2	0.00035601	0.652862	0.143	0.114	1	Prototypical pM	Slc11a2
Flcn	0.00550023	0.650782	0.079	0.061	1	Prototypical pM	Flcn
B4galt5	0.00692479	0.650775	0.17	0.151	1	Prototypical pM	B4galt5
Rap2b	1.16681e-30	0.650442	0.605	0.528	1.2647e-26	Prototypical pM	Rap2b
Mfsd1	2.30867e-16	0.650378	0.498	0.443	2.50236e-12	Prototypical pM	Mfsd1
Cuedc1	0.000473186	0.649547	0.105	0.08	1	Prototypical pM	Cuedc1
Carm1	0.00193866	0.648942	0.105	0.082	1	Prototypical pM	Carm1
Ndufa7	0.0066597	0.648293	0.214	0.197	1	Prototypical pM	Ndufa7
Actr1a	0.0010368	0.647295	0.175	0.149	1	Prototypical pM	Actr1a
Crip1	1.46519e-14	0.646476	0.438	0.372	1.58812e-10	Prototypical pM	Crip1
F13a1	0.00524443	0.645053	0.273	0.258	1	Prototypical pM	F13a1
Shisa5	3.16279e-08	0.642319	0.392	0.349	0.000342814	Prototypical pM	Shisa5
Eef1g	6.44501e-07	0.6418	0.212	0.164	0.00698575	Prototypical pM	Eef1g
Hexb	3.42705e-05	0.641109	0.299	0.27	0.371458	Prototypical pM	Hexb
Pdia4	2.26707e-11	0.638932	0.386	0.333	2.45727e-07	Prototypical pM	Pdia4
Camkk2	0.000473633	0.638128	0.231	0.207	1	Prototypical pM	Camkk2
Rbms1	5.28865e-20	0.637062	0.537	0.468	5.73237e-16	Prototypical pM	Rbms1
Laptm5	8.24568e-61	0.636035	0.913	0.898	8.9375e-57	Prototypical pM	Laptm5
Ccnd1	0.00072985	0.635967	0.214	0.186	1	Prototypical pM	Ccnd1
Me2	3.15455e-10	0.63524	0.452	0.42	3.41922e-06	Prototypical pM	Me2
Stard3	0.0018725	0.634237	0.136	0.112	1	Prototypical pM	Stard3
Sgtb	3.30067e-06	0.633223	0.215	0.172	0.035776	Prototypical pM	Sgtb
Ino80d	0.00169987	0.63141	0.161	0.137	1	Prototypical pM	Ino80d
Tgfbr1	0.00024094	0.630242	0.207	0.176	1	Prototypical pM	Tgfbr1
Spred1	1.25947e-09	0.630083	0.341	0.286	1.36514e-05	Prototypical pM	Spred1
Msr1	1.44415e-49	0.62958	0.775	0.693	1.56531e-45	Prototypical pM	Msr1
Spin1	0.00156506	0.628963	0.164	0.139	1	Prototypical pM	Spin1
Cybrd1	0.0021046	0.628892	0.072	0.052	1	Prototypical pM	Cybrd1
Ncstn	0.00730928	0.626802	0.181	0.162	1	Prototypical pM	Ncstn
Cltc	2.08752e-39	0.625292	0.718	0.675	2.26266e-35	Prototypical pM	Cltc
Ehbp1l1	1.13402e-08	0.624554	0.398	0.361	0.000122916	Prototypical pM	Ehbp1l1
Larp4b	0.000672179	0.624507	0.237	0.212	1	Prototypical pM	Larp4b
Kctd5	0.00346775	0.623929	0.112	0.091	1	Prototypical pM	Kctd5
Spns1	0.00614694	0.623134	0.141	0.12	1	Prototypical pM	Spns1
Snx9	2.56406e-05	0.622249	0.221	0.184	0.277919	Prototypical pM	Snx9
Akt1	0.00418466	0.622118	0.228	0.21	1	Prototypical pM	Akt1
Dennd2d	0.000312616	0.620457	0.093	0.067	1	Prototypical pM	Dennd2d
Sec61a1	7.38223e-07	0.616577	0.299	0.258	0.0080016	Prototypical pM	Sec61a1
Lair1	1.29292e-15	0.615691	0.447	0.373	1.40139e-11	Prototypical pM	Lair1
Sgms1	0.00406975	0.614715	0.224	0.202	1	Prototypical pM	Sgms1
Arhgdia	4.90038e-28	0.613706	0.665	0.605	5.31152e-24	Prototypical pM	Arhgdia
Mras	0.00122559	0.611769	0.113	0.089	1	Prototypical pM	Mras
Ppp1r9b	0.0098629	0.610634	0.193	0.175	1	Prototypical pM	Ppp1r9b
Slc35f6	9.57909e-07	0.608795	0.235	0.189	0.0103828	Prototypical pM	Slc35f6
Vcp	2.70731e-14	0.607512	0.471	0.417	2.93446e-10	Prototypical pM	Vcp
Uggt1	0.00444396	0.60742	0.198	0.177	1	Prototypical pM	Uggt1
Cebpa	2.60813e-05	0.605568	0.306	0.274	0.282695	Prototypical pM	Cebpa
Lrp1	5.51258e-25	0.603368	0.608	0.554	5.97508e-21	Prototypical pM	Lrp1
Fcho2	0.000344117	0.602774	0.195	0.163	1	Prototypical pM	Fcho2
Plekha2	2.98055e-06	0.602148	0.247	0.202	0.0323062	Prototypical pM	Plekha2
Ahnak	2.44451e-51	0.602104	0.846	0.813	2.6496e-47	Prototypical pM	Ahnak
Tmem106a	0.000283957	0.600975	0.32	0.297	1	Prototypical pM	Tmem106a
Acly	0.000637684	0.600005	0.294	0.271	1	Prototypical pM	Acly
Homer3	1.33294e-07	0.599738	0.212	0.16	0.00144478	Prototypical pM	Homer3
Sdf4	2.48475e-05	0.599423	0.332	0.305	0.269322	Prototypical pM	Sdf4
Hnrnpul2	0.00284539	0.598623	0.2	0.178	1	Prototypical pM	Hnrnpul2
Mafg	1.43516e-05	0.598563	0.273	0.237	0.155557	Prototypical pM	Mafg
Kcnab2	0.00597509	0.597459	0.174	0.153	1	Prototypical pM	Kcnab2
Atp6v1b2	5.81708e-11	0.597018	0.437	0.389	6.30513e-07	Prototypical pM	Atp6v1b2
Papss2	2.22272e-07	0.596708	0.226	0.176	0.0024092	Prototypical pM	Papss2
Plekho2	3.36277e-09	0.596539	0.388	0.344	3.64491e-05	Prototypical pM	Plekho2
Tmem176b	7.14123e-14	0.594531	0.28	0.196	7.74038e-10	Prototypical pM	Tmem176b
Rhoq	3.47571e-10	0.592378	0.419	0.367	3.76733e-06	Prototypical pM	Rhoq
Il10	0.000120268	0.591727	0.143	0.11	1	Prototypical pM	Il10
2610001J05Rik	1.78026e-05	0.589209	0.26	0.226	0.192963	Prototypical pM	2610001J05Rik
Lyz2	0.000350728	0.589075	0.908	0.96	1	Prototypical pM	Lyz2
Pid1	0.00073208	0.585432	0.29	0.267	1	Prototypical pM	Pid1
Rin2	7.12224e-08	0.585026	0.308	0.257	0.00077198	Prototypical pM	Rin2
Irf8	0.00683858	0.583872	0.194	0.173	1	Prototypical pM	Irf8
Mtmr10	0.00207036	0.583844	0.119	0.095	1	Prototypical pM	Mtmr10
Traf5	0.00924749	0.582057	0.083	0.066	1	Prototypical pM	Traf5
Coro1c	8.08306e-08	0.580067	0.386	0.353	0.000876123	Prototypical pM	Coro1c
Ide	0.0020095	0.578259	0.118	0.094	1	Prototypical pM	Ide
Mmd	1.77821e-05	0.577524	0.134	0.099	0.19274	Prototypical pM	Mmd
Ccnt2	0.00920335	0.577039	0.162	0.142	1	Prototypical pM	Ccnt2
Dnm2	0.00737103	0.576882	0.207	0.189	1	Prototypical pM	Dnm2
Anxa7	0.000135159	0.573857	0.32	0.296	1	Prototypical pM	Anxa7
Myo9b	7.63441e-07	0.573327	0.334	0.295	0.00827494	Prototypical pM	Myo9b
Odc1	0.0038899	0.571605	0.158	0.134	1	Prototypical pM	Odc1
Irf2bp2	7.11602e-05	0.566576	0.381	0.367	0.771305	Prototypical pM	Irf2bp2
Tubb5	1.8526e-41	0.566453	0.758	0.701	2.00804e-37	Prototypical pM	Tubb5
Atp2a2	3.80163e-07	0.566186	0.348	0.308	0.00412059	Prototypical pM	Atp2a2
Soat1	0.000254067	0.56561	0.27	0.244	1	Prototypical pM	Soat1
Pnkd	0.00210278	0.564867	0.227	0.204	1	Prototypical pM	Pnkd
P2rx4	4.56967e-07	0.564809	0.35	0.306	0.00495306	Prototypical pM	P2rx4
Mib1	0.00628587	0.563456	0.111	0.091	1	Prototypical pM	Mib1
Rpn1	2.00035e-09	0.56167	0.468	0.436	2.16818e-05	Prototypical pM	Rpn1
Frmd4b	1.71757e-06	0.561543	0.366	0.335	0.0186168	Prototypical pM	Frmd4b
Lman1	7.85349e-06	0.559444	0.278	0.242	0.085124	Prototypical pM	Lman1
Atp6ap1	2.82429e-05	0.558837	0.341	0.313	0.306125	Prototypical pM	Atp6ap1
Plekhm2	0.00258814	0.556118	0.172	0.145	1	Prototypical pM	Plekhm2
Tpd52l2	1.60133e-05	0.553064	0.285	0.247	0.173568	Prototypical pM	Tpd52l2
Cd68	1.49305e-26	0.550427	0.714	0.716	1.61832e-22	Prototypical pM	Cd68
Rpl22l1	1.71427e-05	0.549589	0.386	0.364	0.18581	Prototypical pM	Rpl22l1
Adap2	1.74707e-17	0.547626	0.593	0.561	1.89365e-13	Prototypical pM	Adap2
C1qb	1.05089e-53	0.546995	0.819	0.557	1.13906e-49	Prototypical pM	C1qb
Csf1r	1.72699e-10	0.546636	0.603	0.599	1.87188e-06	Prototypical pM	Csf1r
Ntan1	2.06997e-06	0.546433	0.303	0.264	0.0224364	Prototypical pM	Ntan1
Man1a	0.00577035	0.544358	0.293	0.283	1	Prototypical pM	Man1a
Rsu1	0.000159507	0.543747	0.317	0.293	1	Prototypical pM	Rsu1
Rrbp1	5.07989e-08	0.54338	0.469	0.447	0.00055061	Prototypical pM	Rrbp1
Arl8a	0.000577867	0.542071	0.281	0.261	1	Prototypical pM	Arl8a
Colgalt1	8.32332e-08	0.539353	0.336	0.289	0.000902165	Prototypical pM	Colgalt1
Havcr2	0.000134466	0.537256	0.325	0.3	1	Prototypical pM	Havcr2
Sirpa	4.96619e-06	0.536995	0.369	0.342	0.0538285	Prototypical pM	Sirpa
Rasgef1b	1.12132e-05	0.536642	0.252	0.211	0.121539	Prototypical pM	Rasgef1b
Ptp4a1	0.000197221	0.534162	0.246	0.215	1	Prototypical pM	Ptp4a1
Dstn	5.88597e-07	0.531622	0.391	0.359	0.0063798	Prototypical pM	Dstn
Scarb2	6.97464e-16	0.531434	0.527	0.464	7.55981e-12	Prototypical pM	Scarb2
Dnajb11	8.47495e-05	0.529747	0.314	0.285	0.9186	Prototypical pM	Dnajb11
Pepd	0.000557352	0.528512	0.296	0.277	1	Prototypical pM	Pepd
Sec23b	0.00852898	0.528465	0.189	0.168	1	Prototypical pM	Sec23b
Blvrb	2.07192e-27	0.527997	0.709	0.685	2.24575e-23	Prototypical pM	Blvrb
Ptprj	0.000118672	0.527104	0.367	0.347	1	Prototypical pM	Ptprj
Snx18	0.00043883	0.525993	0.266	0.241	1	Prototypical pM	Snx18
Fndc3a	0.00183816	0.525235	0.234	0.21	1	Prototypical pM	Fndc3a
Calr	8.54251e-48	0.525063	0.866	0.837	9.25922e-44	Prototypical pM	Calr
Fmnl2	2.2983e-07	0.523489	0.306	0.254	0.00249113	Prototypical pM	Fmnl2
Lyve1	1.77764e-28	0.522912	0.507	0.35	1.92678e-24	Prototypical pM	Lyve1
Gabarap	7.04572e-05	0.522526	0.392	0.376	0.763686	Prototypical pM	Gabarap
Mgat1	2.46578e-08	0.521909	0.473	0.447	0.000267266	Prototypical pM	Mgat1
Lipa	6.09174e-16	0.520342	0.607	0.587	6.60284e-12	Prototypical pM	Lipa
Abi1	0.000279583	0.518987	0.333	0.312	1	Prototypical pM	Abi1
Mknk1	1.16502e-05	0.518339	0.291	0.256	0.126276	Prototypical pM	Mknk1
Tcf12	0.000414453	0.516877	0.242	0.211	1	Prototypical pM	Tcf12
Atp1a1	6.63318e-06	0.516592	0.452	0.444	0.071897	Prototypical pM	Atp1a1
Gpi1	0.000725338	0.515124	0.302	0.278	1	Prototypical pM	Gpi1
Tspan14	0.000698695	0.513433	0.282	0.254	1	Prototypical pM	Tspan14
Tfpt	0.00183975	0.513315	0.153	0.127	1	Prototypical pM	Tfpt
Arap1	0.00433546	0.513131	0.248	0.226	1	Prototypical pM	Arap1
Galnt1	1.45603e-05	0.512673	0.35	0.324	0.157819	Prototypical pM	Galnt1
Wnk1	3.08048e-11	0.512538	0.518	0.488	3.33893e-07	Prototypical pM	Wnk1
Klf10	2.86805e-05	0.5115	0.34	0.307	0.310868	Prototypical pM	Klf10
Eif4g1	4.12811e-08	0.50975	0.437	0.408	0.000447446	Prototypical pM	Eif4g1
Hectd2	0.00965113	0.509571	0.095	0.076	1	Prototypical pM	Hectd2
Arrdc3	0.00487058	0.507216	0.196	0.174	1	Prototypical pM	Arrdc3
Canx	5.1243e-26	0.505343	0.712	0.695	5.55423e-22	Prototypical pM	Canx
Golga3	0.0032649	0.504898	0.17	0.145	1	Prototypical pM	Golga3
Ptbp3	2.88542e-13	0.50384	0.562	0.527	3.12751e-09	Prototypical pM	Ptbp3
Surf4	0.000516818	0.503198	0.289	0.264	1	Prototypical pM	Surf4
Rreb1	0.000201514	0.497814	0.269	0.242	1	Prototypical pM	Rreb1
Pcm1	1.64702e-05	0.497476	0.366	0.341	0.178521	Prototypical pM	Pcm1
Larp4	0.00122717	0.495907	0.223	0.196	1	Prototypical pM	Larp4
Hpcal1	8.11215e-05	0.495642	0.306	0.276	0.879276	Prototypical pM	Hpcal1
Wdr36	0.00419998	0.494815	0.161	0.137	1	Prototypical pM	Wdr36
Ctsz	4.12753e-34	0.49152	0.851	0.897	4.47383e-30	Prototypical pM	Ctsz
Lacc1	0.00165574	0.49097	0.209	0.181	1	Prototypical pM	Lacc1
Exoc5	0.00652343	0.489806	0.229	0.21	1	Prototypical pM	Exoc5
Wbp2	0.000790534	0.488887	0.221	0.193	1	Prototypical pM	Wbp2
Sdcbp	1.93559e-36	0.486105	0.802	0.782	2.09799e-32	Prototypical pM	Sdcbp
Sqstm1	2.33976e-07	0.485351	0.445	0.421	0.00253607	Prototypical pM	Sqstm1
Actb	1.59843e-93	0.484774	1	1	1.73253e-89	Prototypical pM	Actb
Taok1	1.62311e-05	0.481328	0.359	0.331	0.175929	Prototypical pM	Taok1
Nrip1	0.00597879	0.481158	0.331	0.321	1	Prototypical pM	Nrip1
Tpst2	0.000131814	0.478639	0.307	0.28	1	Prototypical pM	Tpst2
Ftl1	5.28578e-23	0.478461	0.997	0.999	5.72925e-19	Prototypical pM	Ftl1
Mapk1	0.000344649	0.472369	0.344	0.325	1	Prototypical pM	Mapk1
Aldh3b1	0.00631214	0.465269	0.203	0.18	1	Prototypical pM	Aldh3b1
Morf4l2	0.00929172	0.465192	0.294	0.283	1	Prototypical pM	Morf4l2
Cd180	9.24133e-05	0.463823	0.31	0.279	1	Prototypical pM	Cd180
Tlr4	0.000113003	0.461449	0.354	0.329	1	Prototypical pM	Tlr4
Grn	9.36721e-21	0.460784	0.843	0.869	1.01531e-16	Prototypical pM	Grn
Gmfb	0.00121639	0.459849	0.256	0.23	1	Prototypical pM	Gmfb
Mrc1	7.40043e-16	0.458386	0.418	0.321	8.02132e-12	Prototypical pM	Mrc1
Tagln2	7.87767e-13	0.456164	0.719	0.723	8.53861e-09	Prototypical pM	Tagln2
Atp6v1c1	0.00588746	0.450835	0.248	0.23	1	Prototypical pM	Atp6v1c1
Comt	1.92188e-05	0.450232	0.446	0.435	0.208312	Prototypical pM	Comt
Usf2	0.00311746	0.448903	0.306	0.29	1	Prototypical pM	Usf2
Nln	0.0014492	0.448449	0.216	0.188	1	Prototypical pM	Nln
Golga4	1.18405e-05	0.446411	0.42	0.394	0.12834	Prototypical pM	Golga4
Cndp2	4.849e-05	0.445846	0.422	0.401	0.525583	Prototypical pM	Cndp2
Klf2	2.75696e-16	0.442271	0.805	0.779	2.98827e-12	Prototypical pM	Klf2
Dram1	1.68108e-08	0.438371	0.444	0.396	0.000182213	Prototypical pM	Dram1
Fcgr3	7.857e-05	0.438221	0.55	0.564	0.851621	Prototypical pM	Fcgr3
Psap	3.09597e-68	0.43365	0.98	0.969	3.35572e-64	Prototypical pM	Psap
Ptpn18	0.00121884	0.431987	0.423	0.419	1	Prototypical pM	Ptpn18
Cd84	2.46141e-20	0.430421	0.71	0.665	2.66792e-16	Prototypical pM	Cd84
Sppl2a	0.00109427	0.428893	0.373	0.361	1	Prototypical pM	Sppl2a
Prnp	0.000302821	0.427661	0.304	0.274	1	Prototypical pM	Prnp
Pcbp2	4.07106e-07	0.422698	0.59	0.593	0.00441262	Prototypical pM	Pcbp2
Ppp1r18	0.000950823	0.421668	0.401	0.394	1	Prototypical pM	Ppp1r18
Bri3	3.32405e-27	0.421627	0.856	0.921	3.60293e-23	Prototypical pM	Bri3
G3bp1	0.000189369	0.42072	0.446	0.437	1	Prototypical pM	G3bp1
Ctnnb1	0.00185349	0.419395	0.362	0.349	1	Prototypical pM	Ctnnb1
Cab39	9.07528e-06	0.418632	0.474	0.462	0.098367	Prototypical pM	Cab39
Macf1	1.70802e-06	0.413342	0.49	0.483	0.0185132	Prototypical pM	Macf1
Akr1a1	4.35345e-07	0.410851	0.498	0.479	0.00471871	Prototypical pM	Akr1a1
Atp6v1e1	0.00560384	0.410711	0.399	0.403	1	Prototypical pM	Atp6v1e1
Ehd4	7.14886e-05	0.410382	0.444	0.429	0.774865	Prototypical pM	Ehd4
Bmp2k	9.83184e-07	0.409264	0.471	0.447	0.0106567	Prototypical pM	Bmp2k
Tmed2	0.000367044	0.406714	0.438	0.431	1	Prototypical pM	Tmed2
Ibtk	0.00993393	0.405256	0.251	0.233	1	Prototypical pM	Ibtk
Romo1	0.00194274	0.404868	0.443	0.452	1	Prototypical pM	Romo1
Klf6	1.1566e-09	0.402454	0.664	0.682	1.25363e-05	Prototypical pM	Klf6
Slc43a3	0.00113797	0.40074	0.237	0.207	1	Prototypical pM	Slc43a3
Pitpna	2.98306e-05	0.398951	0.334	0.297	0.323334	Prototypical pM	Pitpna
Hspb1	0.00419638	0.387432	0.424	0.429	1	Prototypical pM	Hspb1
Ube3a	0.00351042	0.38558	0.373	0.364	1	Prototypical pM	Ube3a
Arhgap18	1.82879e-05	0.38528	0.534	0.54	0.198223	Prototypical pM	Arhgap18
Fn1	2.08842e-20	0.385109	0.768	0.626	2.26364e-16	Prototypical pM	Fn1
Cstb	2.24466e-07	0.384552	0.74	0.827	0.00243298	Prototypical pM	Cstb
Plekhb2	0.00369586	0.384223	0.405	0.406	1	Prototypical pM	Plekhb2
Itgb1	6.0186e-05	0.383703	0.566	0.599	0.652356	Prototypical pM	Itgb1
Gnas	3.98314e-20	0.379957	0.802	0.84	4.31733e-16	Prototypical pM	Gnas
Pbrm1	0.00453724	0.377523	0.382	0.375	1	Prototypical pM	Pbrm1
Rab5c	4.08761e-05	0.374884	0.523	0.528	0.443056	Prototypical pM	Rab5c
Samsn1	0.00214307	0.374812	0.365	0.345	1	Prototypical pM	Samsn1
Slc11a1	6.0647e-06	0.373653	0.45	0.418	0.0657353	Prototypical pM	Slc11a1
Fermt3	1.4892e-05	0.372808	0.514	0.517	0.161414	Prototypical pM	Fermt3
Rpl17	0.00222773	0.372196	0.483	0.495	1	Prototypical pM	Rpl17
Abi3	0.000894221	0.37203	0.391	0.378	1	Prototypical pM	Abi3
Qk	3.3766e-07	0.369197	0.571	0.58	0.0036599	Prototypical pM	Qk
Ctsc	0.000428404	0.369124	0.563	0.573	1	Prototypical pM	Ctsc
mt-Nd4l	5.50795e-08	0.368507	0.64	0.648	0.000597006	Prototypical pM	mt-Nd4l
Hsp90b1	2.70036e-23	0.364977	0.847	0.849	2.92692e-19	Prototypical pM	Hsp90b1
Atox1	1.63152e-12	0.363851	0.647	0.618	1.7684e-08	Prototypical pM	Atox1
Gnb1	7.46953e-08	0.351429	0.605	0.612	0.000809622	Prototypical pM	Gnb1
Tmed10	3.02572e-05	0.350361	0.558	0.571	0.327958	Prototypical pM	Tmed10
Celf2	0.000306312	0.348576	0.531	0.544	1	Prototypical pM	Celf2
Gnb2	2.40522e-11	0.341532	0.694	0.69	2.60702e-07	Prototypical pM	Gnb2
Serpinb6a	0.00552102	0.341357	0.398	0.39	1	Prototypical pM	Serpinb6a
Clta	2.45922e-16	0.333511	0.773	0.813	2.66555e-12	Prototypical pM	Clta
Litaf	0.00989566	0.329433	0.42	0.421	1	Prototypical pM	Litaf
Rab14	0.00609494	0.328384	0.448	0.454	1	Prototypical pM	Rab14
Mafb	5.05881e-22	0.327812	0.862	0.808	5.48324e-18	Prototypical pM	Mafb
Fam120a	0.00724906	0.323087	0.454	0.463	1	Prototypical pM	Fam120a
Plek	1.45843e-09	0.311064	0.73	0.761	1.58079e-05	Prototypical pM	Plek
Cd81	0.00122097	0.305273	0.486	0.495	1	Prototypical pM	Cd81
Capzb	7.2214e-08	0.303456	0.686	0.697	0.000782727	Prototypical pM	Capzb
Prtn3	0.000267706	0.301828	0.15	0.116	1	Prototypical pM	Prtn3
Zfp207	0.00215056	0.301042	0.505	0.514	1	Prototypical pM	Zfp207
Arf1	9.22131e-05	0.299005	0.567	0.592	0.999498	Prototypical pM	Arf1
Prdx5	0.0023806	0.297088	0.572	0.597	1	Prototypical pM	Prdx5
C3ar1	0.000266766	0.292697	0.554	0.557	1	Prototypical pM	C3ar1
Notch2	4.44499e-05	0.290483	0.259	0.335	0.481792	Prototypical pM	Notch2
mt-Nd2	6.32725e-21	0.288986	0.971	0.989	6.8581e-17	Prototypical pM	mt-Nd2
Eif4a1	0.000138897	0.286441	0.504	0.496	1	Prototypical pM	Eif4a1
C5ar1	2.4308e-06	0.285422	0.595	0.564	0.0263475	Prototypical pM	C5ar1
Iqgap1	4.61245e-10	0.285393	0.761	0.793	4.99943e-06	Prototypical pM	Iqgap1
Zeb2	6.01485e-10	0.279415	0.875	0.888	6.51949e-06	Prototypical pM	Zeb2
Cebpb	6.75104e-12	0.276893	0.905	0.887	7.31745e-08	Prototypical pM	Cebpb
Capza1	0.000372909	0.276152	0.629	0.672	1	Prototypical pM	Capza1
Rap1b	1.0395e-07	0.274787	0.746	0.772	0.00112672	Prototypical pM	Rap1b
Mbnl1	0.000351777	0.272508	0.659	0.705	1	Prototypical pM	Mbnl1
Lgals3	1.74421e-07	0.271628	0.726	0.765	0.00189054	Prototypical pM	Lgals3
Hspa5	1.60366e-10	0.270983	0.759	0.78	1.7382e-06	Prototypical pM	Hspa5
Capns1	0.00233595	0.270544	0.603	0.633	1	Prototypical pM	Capns1
Eif4g2	2.4441e-07	0.268254	0.719	0.773	0.00264916	Prototypical pM	Eif4g2
mt-Nd1	1.11031e-33	0.265618	0.995	0.999	1.20346e-29	Prototypical pM	mt-Nd1
Rps26	0.00022923	0.265284	0.801	0.836	1	Prototypical pM	Rps26
Snx2	0.00644712	0.254161	0.554	0.593	1	Prototypical pM	Snx2
Lyn	3.0982e-06	0.251245	0.656	0.678	0.0335814	Prototypical pM	Lyn
Prdx1	1.31137e-10	0.251073	0.785	0.831	1.4214e-06	Prototypical pM	Prdx1
Flna	0.00277895	0.241565	0.624	0.656	1	Prototypical pM	Flna
Rhoa	4.43122e-16	0.237062	0.921	0.954	4.803e-12	Prototypical pM	Rhoa
Arf6	0.00255419	0.23592	0.617	0.647	1	Prototypical pM	Arf6
Marco	0.000300236	0.223653	0.629	0.596	1	Prototypical pM	Marco
mt-Co1	2.54657e-31	0.223514	1	1	2.76023e-27	Prototypical pM	mt-Co1
Pdia3	5.50919e-05	0.211189	0.717	0.751	0.597142	Prototypical pM	Pdia3
Actr2	4.29529e-07	0.200031	0.829	0.887	0.00465567	Prototypical pM	Actr2
Stk38	0.00254984	0.198488	0.194	0.243	1	Prototypical pM	Stk38
Csf2rb	0.00706896	0.173907	0.119	0.15	1	Prototypical pM	Csf2rb
Tuba1b	0.00806614	0.171762	0.813	0.904	1	Prototypical pM	Tuba1b
Fcgr2b	0.00246938	0.164437	0.31	0.373	1	Prototypical pM	Fcgr2b
Cybb	7.66513e-13	0.16357	0.968	0.956	8.30824e-09	Prototypical pM	Cybb
Arhgap15	0.00255687	0.163234	0.121	0.157	1	Prototypical pM	Arhgap15
Cd36	0.000179427	0.157902	0.519	0.484	1	Prototypical pM	Cd36
Ppp1r35	0.00254757	0.155507	0.068	0.094	1	Prototypical pM	Ppp1r35
Ccdc71l	0.00411094	0.153344	0.088	0.116	1	Prototypical pM	Ccdc71l
2310039H08Rik	0.00852356	0.151215	0.041	0.058	1	Prototypical pM	2310039H08Rik
Actr3	0.00601507	0.146152	0.817	0.895	1	Prototypical pM	Actr3
St8sia4	0.00107705	0.145338	0.217	0.274	1	Prototypical pM	St8sia4
Tor1a	0.00591627	0.141453	0.116	0.148	1	Prototypical pM	Tor1a
Cnot6l	0.0012405	0.138269	0.139	0.181	1	Prototypical pM	Cnot6l
Tm9sf4	0.00591698	0.128932	0.128	0.162	1	Prototypical pM	Tm9sf4
Tnfaip8l2	0.00266955	0.128034	0.215	0.268	1	Prototypical pM	Tnfaip8l2
Trp53	0.00470116	0.127892	0.141	0.178	1	Prototypical pM	Trp53
Pfdn6	0.00746383	0.12634	0.181	0.222	1	Prototypical pM	Pfdn6
Syap1	0.0078607	0.124359	0.162	0.201	1	Prototypical pM	Syap1
Cript	0.0069958	0.120302	0.127	0.16	1	Prototypical pM	Cript
Cysltr1	0.00274145	0.120106	0.117	0.152	1	Prototypical pM	Cysltr1
Spop	0.00205374	0.119467	0.194	0.242	1	Prototypical pM	Spop
Pitpnm1	0.00255674	0.115369	0.06	0.084	1	Prototypical pM	Pitpnm1
Add3	0.000521194	0.114263	0.35	0.432	1	Prototypical pM	Add3
Acin1	0.0060174	0.111626	0.212	0.261	1	Prototypical pM	Acin1
Ggnbp2	0.00974709	0.110631	0.235	0.283	1	Prototypical pM	Ggnbp2
Smarcc2	0.00665105	0.109546	0.113	0.143	1	Prototypical pM	Smarcc2
Ube2w	0.00868811	0.109208	0.149	0.184	1	Prototypical pM	Ube2w
Alcam	0.00100416	0.106319	0.251	0.307	1	Prototypical pM	Alcam
Lrp10	0.0024189	0.104503	0.133	0.171	1	Prototypical pM	Lrp10
Ssbp4	0.00560204	0.102707	0.258	0.316	1	Prototypical pM	Ssbp4
Tmem60	0.000337809	-0.100011	0.105	0.142	1	Prototypical pM	Tmem60
Esd	3.6421e-07	-0.100233	0.23	0.312	0.00394767	Prototypical pM	Esd
Wdr45	0.00479332	-0.100455	0.075	0.1	1	Prototypical pM	Wdr45
Atp5a1	5.06126e-06	-0.100464	0.455	0.558	0.054859	Prototypical pM	Atp5a1
Nob1	0.00412809	-0.100564	0.057	0.079	1	Prototypical pM	Nob1
Rnf166	0.000976643	-0.100936	0.128	0.167	1	Prototypical pM	Rnf166
Nsmce4a	0.000234516	-0.100951	0.098	0.135	1	Prototypical pM	Nsmce4a
Hsd17b11	1.45997e-05	-0.101041	0.144	0.198	0.158246	Prototypical pM	Hsd17b11
Tcp1	0.000213783	-0.101211	0.278	0.345	1	Prototypical pM	Tcp1
Utp18	0.00135267	-0.101325	0.179	0.222	1	Prototypical pM	Utp18
Brd7	8.5806e-09	-0.101425	0.237	0.328	9.30051e-05	Prototypical pM	Brd7
Suz12	5.39e-05	-0.101665	0.17	0.225	0.584222	Prototypical pM	Suz12
Osbpl8	3.81218e-05	-0.10183	0.352	0.436	0.413203	Prototypical pM	Osbpl8
Pafah1b2	9.35686e-05	-0.101915	0.162	0.213	1	Prototypical pM	Pafah1b2
Ap2a1	0.000108549	-0.102058	0.136	0.183	1	Prototypical pM	Ap2a1
1700123O20Rik	0.000166122	-0.102065	0.159	0.207	1	Prototypical pM	1700123O20Rik
Cope	5.11126e-06	-0.102164	0.429	0.53	0.0554009	Prototypical pM	Cope
Gsto1	1.40752e-06	-0.102205	0.566	0.69	0.0152562	Prototypical pM	Gsto1
Prpf40a	1.12835e-05	-0.102364	0.452	0.56	0.122302	Prototypical pM	Prpf40a
Sltm	0.000111012	-0.102439	0.279	0.348	1	Prototypical pM	Sltm
Kmt2c	4.42285e-05	-0.102555	0.283	0.36	0.479392	Prototypical pM	Kmt2c
Supt16	2.94093e-07	-0.1027	0.246	0.334	0.00318768	Prototypical pM	Supt16
Cbx3	3.3098e-07	-0.102816	0.337	0.429	0.00358749	Prototypical pM	Cbx3
Rbm33	0.000291972	-0.102887	0.113	0.151	1	Prototypical pM	Rbm33
Ssrp1	0.000744569	-0.102923	0.134	0.174	1	Prototypical pM	Ssrp1
Rhoc	2.23624e-05	-0.10349	0.334	0.418	0.242386	Prototypical pM	Rhoc
Mrps35	0.000130596	-0.103492	0.154	0.201	1	Prototypical pM	Mrps35
Eif2b1	0.00296409	-0.103653	0.092	0.12	1	Prototypical pM	Eif2b1
Ankrd11	1.70498e-07	-0.103883	0.313	0.412	0.00184803	Prototypical pM	Ankrd11
Bzw1	3.54182e-06	-0.104185	0.465	0.575	0.0383898	Prototypical pM	Bzw1
Sub1	1.44633e-06	-0.104284	0.647	0.758	0.0156768	Prototypical pM	Sub1
Crebrf	4.02074e-05	-0.10493	0.092	0.134	0.435808	Prototypical pM	Crebrf
Wtap	3.13054e-05	-0.105275	0.228	0.294	0.339319	Prototypical pM	Wtap
Lsp1	2.07753e-07	-0.105342	0.388	0.48	0.00225183	Prototypical pM	Lsp1
Rab4a	0.00189744	-0.105666	0.141	0.178	1	Prototypical pM	Rab4a
Twf2	1.63694e-07	-0.106296	0.275	0.366	0.00177428	Prototypical pM	Twf2
Srfbp1	0.003114	-0.106326	0.161	0.199	1	Prototypical pM	Srfbp1
Gtf3c6	8.54921e-06	-0.106639	0.346	0.434	0.0926648	Prototypical pM	Gtf3c6
Mia3	2.25023e-05	-0.106662	0.168	0.226	0.243902	Prototypical pM	Mia3
Impa2	0.00451118	-0.106877	0.106	0.135	1	Prototypical pM	Impa2
Psmc6	0.000104946	-0.107148	0.229	0.29	1	Prototypical pM	Psmc6
Erh	9.00378e-07	-0.107245	0.395	0.496	0.00975919	Prototypical pM	Erh
Polr2e	7.80359e-07	-0.107312	0.249	0.331	0.00845831	Prototypical pM	Polr2e
Dusp1	1.67206e-05	-0.107684	0.534	0.627	0.181235	Prototypical pM	Dusp1
Stat3	7.11051e-07	-0.107904	0.298	0.384	0.00770709	Prototypical pM	Stat3
Riok3	8.38823e-05	-0.108333	0.279	0.347	0.9092	Prototypical pM	Riok3
Rfc1	0.000122567	-0.108497	0.152	0.2	1	Prototypical pM	Rfc1
Tmem219	3.57431e-07	-0.10857	0.351	0.456	0.0038742	Prototypical pM	Tmem219
Faap20	0.00109536	-0.108748	0.186	0.231	1	Prototypical pM	Faap20
Med30	0.00161867	-0.108969	0.071	0.098	1	Prototypical pM	Med30
N4bp2l1	1.87233e-05	-0.109032	0.072	0.11	0.202942	Prototypical pM	N4bp2l1
Ppp1r14b	8.46332e-05	-0.1091	0.449	0.54	0.917339	Prototypical pM	Ppp1r14b
Rock1	3.40332e-06	-0.109129	0.459	0.563	0.0368886	Prototypical pM	Rock1
Cct2	4.41404e-06	-0.109165	0.297	0.376	0.0478438	Prototypical pM	Cct2
Pdcd5	2.21811e-05	-0.109206	0.292	0.367	0.240421	Prototypical pM	Pdcd5
Med29	0.00194938	-0.109624	0.118	0.152	1	Prototypical pM	Med29
Spen	0.000773287	-0.109735	0.206	0.254	1	Prototypical pM	Spen
Rabif	0.00775422	-0.110093	0.083	0.108	1	Prototypical pM	Rabif
Tle4	8.4844e-07	-0.110401	0.197	0.269	0.00919624	Prototypical pM	Tle4
Lnpep	0.00408699	-0.110528	0.159	0.195	1	Prototypical pM	Lnpep
Serf2	1.97498e-09	-0.110535	0.97	0.996	2.14068e-05	Prototypical pM	Serf2
Ppig	2.42598e-06	-0.11059	0.354	0.448	0.0262952	Prototypical pM	Ppig
Phax	3.64307e-05	-0.11059	0.141	0.191	0.394873	Prototypical pM	Phax
Zfand5	0.000316453	-0.110695	0.45	0.533	1	Prototypical pM	Zfand5
Usp10	0.000183955	-0.110885	0.164	0.212	1	Prototypical pM	Usp10
Dnaja3	0.00237902	-0.110923	0.035	0.054	1	Prototypical pM	Dnaja3
Rbx1	8.74491e-07	-0.111705	0.57	0.693	0.00947861	Prototypical pM	Rbx1
Hnrnpd	1.1319e-05	-0.11177	0.42	0.517	0.122686	Prototypical pM	Hnrnpd
Psma7	1.52447e-05	-0.111839	0.762	0.876	0.165237	Prototypical pM	Psma7
Oxr1	0.000473947	-0.112335	0.145	0.188	1	Prototypical pM	Oxr1
Sdhaf2	0.00146145	-0.112399	0.113	0.146	1	Prototypical pM	Sdhaf2
Vps4b	3.2338e-07	-0.112401	0.274	0.364	0.00350512	Prototypical pM	Vps4b
Rabggtb	0.00295209	-0.112403	0.096	0.126	1	Prototypical pM	Rabggtb
Eif1a	3.28319e-06	-0.112454	0.475	0.583	0.0355865	Prototypical pM	Eif1a
Mrps18b	0.00546853	-0.112727	0.14	0.172	1	Prototypical pM	Mrps18b
Dhx36	9.02175e-07	-0.112751	0.263	0.343	0.00977868	Prototypical pM	Dhx36
Vasp	1.97506e-08	-0.113078	0.513	0.645	0.000214077	Prototypical pM	Vasp
Khdrbs1	7.15711e-07	-0.11318	0.41	0.515	0.00775759	Prototypical pM	Khdrbs1
Gapdh	1.18334e-06	-0.113392	0.89	0.949	0.0128263	Prototypical pM	Gapdh
Atp6ap2	7.83741e-06	-0.113708	0.456	0.558	0.0849497	Prototypical pM	Atp6ap2
Tnip1	0.00118464	-0.113792	0.082	0.113	1	Prototypical pM	Tnip1
Prpf8	1.11838e-05	-0.113802	0.175	0.235	0.121221	Prototypical pM	Prpf8
Map3k8	0.000110373	-0.114062	0.409	0.484	1	Prototypical pM	Map3k8
Cox8a	1.21437e-05	-0.114224	0.668	0.773	0.131625	Prototypical pM	Cox8a
Sugt1	1.60414e-05	-0.114302	0.257	0.327	0.173873	Prototypical pM	Sugt1
Pdlim2	0.000249293	-0.114767	0.144	0.188	1	Prototypical pM	Pdlim2
Tcea1	1.068e-05	-0.114794	0.318	0.396	0.115761	Prototypical pM	Tcea1
Clpx	0.0018579	-0.114851	0.096	0.127	1	Prototypical pM	Clpx
Rnf213	7.73456e-06	-0.114973	0.432	0.528	0.0838349	Prototypical pM	Rnf213
Ktn1	1.68332e-05	-0.115146	0.376	0.461	0.182455	Prototypical pM	Ktn1
Dck	0.000347013	-0.115165	0.144	0.187	1	Prototypical pM	Dck
Parl	8.58867e-06	-0.115224	0.167	0.226	0.0930926	Prototypical pM	Parl
Gtf2e2	0.0035984	-0.115292	0.088	0.115	1	Prototypical pM	Gtf2e2
Epm2aip1	0.0016748	-0.115531	0.097	0.129	1	Prototypical pM	Epm2aip1
Daxx	0.000857838	-0.115733	0.095	0.129	1	Prototypical pM	Daxx
Tmem170b	0.00232535	-0.11583	0.116	0.149	1	Prototypical pM	Tmem170b
Ghitm	7.59081e-07	-0.115967	0.321	0.419	0.00822768	Prototypical pM	Ghitm
Rrp8	0.0057527	-0.116586	0.069	0.092	1	Prototypical pM	Rrp8
Strap	4.99256e-06	-0.116843	0.222	0.292	0.0541143	Prototypical pM	Strap
Trappc12	0.00419254	-0.116921	0.066	0.089	1	Prototypical pM	Trappc12
Lrrfip1	2.33584e-08	-0.117209	0.555	0.683	0.000253181	Prototypical pM	Lrrfip1
Mdh2	1.40311e-05	-0.117314	0.275	0.349	0.152083	Prototypical pM	Mdh2
Fam136a	0.000772626	-0.117466	0.123	0.16	1	Prototypical pM	Fam136a
Glrx2	0.0014973	-0.117516	0.139	0.177	1	Prototypical pM	Glrx2
Cap1	2.21676e-08	-0.117848	0.633	0.768	0.000240275	Prototypical pM	Cap1
Gch1	0.00216332	-0.117942	0.147	0.184	1	Prototypical pM	Gch1
Usf3	0.00300301	-0.11815	0.063	0.086	1	Prototypical pM	Usf3
Prpf4b	2.48117e-06	-0.118369	0.335	0.427	0.0268934	Prototypical pM	Prpf4b
Phf20l1	7.19709e-06	-0.11846	0.232	0.301	0.0780093	Prototypical pM	Phf20l1
Pik3cg	0.000492026	-0.11861	0.115	0.153	1	Prototypical pM	Pik3cg
H2-T23	0.00041501	-0.118712	0.69	0.794	1	Prototypical pM	H2-T23
Mppe1	0.0052102	-0.118837	0.045	0.064	1	Prototypical pM	Mppe1
Zfp593	0.000701192	-0.118943	0.153	0.195	1	Prototypical pM	Zfp593
Snrpe	3.73947e-08	-0.119031	0.39	0.502	0.000405321	Prototypical pM	Snrpe
Wdr33	6.98711e-05	-0.119431	0.121	0.166	0.757333	Prototypical pM	Wdr33
Ccdc112	0.00403324	-0.119443	0.14	0.173	1	Prototypical pM	Ccdc112
Jmjd1c	3.18324e-07	-0.119733	0.279	0.366	0.00345032	Prototypical pM	Jmjd1c
Itgb1bp1	4.35244e-05	-0.119845	0.198	0.259	0.47176	Prototypical pM	Itgb1bp1
Rnf126	0.000128896	-0.120053	0.073	0.108	1	Prototypical pM	Rnf126
Hsp90ab1	2.23268e-05	-0.120287	0.858	0.926	0.242	Prototypical pM	Hsp90ab1
Flot1	5.8534e-05	-0.12035	0.177	0.233	0.63445	Prototypical pM	Flot1
Arid2	0.00568871	-0.120376	0.073	0.098	1	Prototypical pM	Arid2
Slc52a2	0.000336231	-0.120416	0.075	0.108	1	Prototypical pM	Slc52a2
Stip1	0.000268414	-0.120523	0.214	0.269	1	Prototypical pM	Stip1
Tmx1	1.03856e-05	-0.120539	0.21	0.276	0.112569	Prototypical pM	Tmx1
Mrpl41	6.33612e-06	-0.120666	0.287	0.364	0.0686772	Prototypical pM	Mrpl41
Coq2	0.00231053	-0.120913	0.073	0.099	1	Prototypical pM	Coq2
Dgat1	0.00319506	-0.120927	0.075	0.102	1	Prototypical pM	Dgat1
Ets2	9.58209e-05	-0.121029	0.195	0.251	1	Prototypical pM	Ets2
Nup50	0.000193317	-0.121429	0.166	0.215	1	Prototypical pM	Nup50
Srsf11	1.87468e-07	-0.121632	0.342	0.436	0.00203196	Prototypical pM	Srsf11
Tex264	0.0002297	-0.121746	0.115	0.154	1	Prototypical pM	Tex264
Xaf1	1.23971e-05	-0.122164	0.274	0.347	0.134372	Prototypical pM	Xaf1
Agpat3	0.00091002	-0.122241	0.147	0.188	1	Prototypical pM	Agpat3
Ormdl2	8.25448e-05	-0.122364	0.177	0.23	0.894703	Prototypical pM	Ormdl2
Tbc1d1	0.000166815	-0.122405	0.348	0.422	1	Prototypical pM	Tbc1d1
Mpc1	0.00010752	-0.122419	0.238	0.298	1	Prototypical pM	Mpc1
Akna	0.000247474	-0.122761	0.077	0.11	1	Prototypical pM	Akna
Idh3b	2.93968e-06	-0.12285	0.134	0.19	0.0318632	Prototypical pM	Idh3b
Tmem71	1.52506e-05	-0.122884	0.033	0.06	0.165301	Prototypical pM	Tmem71
Ubb	0.00127833	-0.122892	0.727	0.821	1	Prototypical pM	Ubb
Cxcl16	0.000253565	-0.123064	0.194	0.244	1	Prototypical pM	Cxcl16
Rbck1	3.6354e-06	-0.123079	0.147	0.205	0.0394041	Prototypical pM	Rbck1
Cfap97	6.02158e-05	-0.123397	0.127	0.172	0.652679	Prototypical pM	Cfap97
Etv6	4.07047e-06	-0.123737	0.145	0.203	0.0441199	Prototypical pM	Etv6
Txnl1	2.71252e-06	-0.123749	0.221	0.293	0.029401	Prototypical pM	Txnl1
Cox19	0.000182597	-0.123799	0.079	0.113	1	Prototypical pM	Cox19
Zbtb11	0.003321	-0.12387	0.089	0.117	1	Prototypical pM	Zbtb11
B3galt4	0.00244164	-0.124038	0.034	0.052	1	Prototypical pM	B3galt4
Acbd6	0.0013162	-0.124114	0.106	0.138	1	Prototypical pM	Acbd6
Vta1	0.000296646	-0.124268	0.15	0.195	1	Prototypical pM	Vta1
Dusp22	5.8288e-05	-0.124363	0.144	0.194	0.631784	Prototypical pM	Dusp22
Ahcyl1	0.00124726	-0.124517	0.189	0.233	1	Prototypical pM	Ahcyl1
Slc39a3	0.00335843	-0.124564	0.065	0.088	1	Prototypical pM	Slc39a3
Wdr43	0.000412721	-0.125193	0.148	0.192	1	Prototypical pM	Wdr43
Mapkap1	0.00041844	-0.125213	0.157	0.199	1	Prototypical pM	Mapkap1
Gtf3a	5.2172e-07	-0.125217	0.431	0.544	0.00565492	Prototypical pM	Gtf3a
Rftn1	0.00767281	-0.125245	0.07	0.092	1	Prototypical pM	Rftn1
Srp19	1.51181e-05	-0.125624	0.221	0.286	0.163866	Prototypical pM	Srp19
Nubp2	0.000464945	-0.125653	0.094	0.128	1	Prototypical pM	Nubp2
Acsl3	0.000330964	-0.125858	0.154	0.198	1	Prototypical pM	Acsl3
Tmed4	0.000834912	-0.125889	0.12	0.156	1	Prototypical pM	Tmed4
Eif2ak1	0.000383979	-0.126502	0.152	0.196	1	Prototypical pM	Eif2ak1
Tpmt	0.000377697	-0.126593	0.225	0.279	1	Prototypical pM	Tpmt
Bms1	0.000368785	-0.126621	0.105	0.142	1	Prototypical pM	Bms1
Txndc17	2.31636e-06	-0.126922	0.466	0.581	0.025107	Prototypical pM	Txndc17
Pak2	3.27796e-08	-0.127007	0.573	0.702	0.000355299	Prototypical pM	Pak2
Trappc10	0.0046279	-0.127157	0.113	0.143	1	Prototypical pM	Trappc10
Bccip	3.2504e-06	-0.127304	0.131	0.186	0.0352311	Prototypical pM	Bccip
Pacsin2	0.000202361	-0.12736	0.15	0.196	1	Prototypical pM	Pacsin2
Eif4a3	1.82852e-05	-0.127448	0.161	0.216	0.198194	Prototypical pM	Eif4a3
Eif3d	2.47317e-06	-0.127889	0.269	0.35	0.0268067	Prototypical pM	Eif3d
Churc1	6.66307e-09	-0.1279	0.334	0.442	7.22211e-05	Prototypical pM	Churc1
Akirin1	6.90287e-05	-0.128027	0.17	0.223	0.748203	Prototypical pM	Akirin1
Bud31	1.14505e-06	-0.128048	0.27	0.349	0.0124112	Prototypical pM	Bud31
Sra1	1.74858e-05	-0.128326	0.233	0.3	0.189529	Prototypical pM	Sra1
Eif4e2	3.76759e-06	-0.128435	0.306	0.393	0.0408369	Prototypical pM	Eif4e2
Arpc2	6.25785e-11	-0.128853	0.907	0.984	6.78288e-07	Prototypical pM	Arpc2
Slc16a3	3.91409e-06	-0.12909	0.273	0.349	0.0424248	Prototypical pM	Slc16a3
Paf1	0.00189661	-0.129352	0.06	0.084	1	Prototypical pM	Paf1
Tyrobp	9.94424e-17	-0.129644	0.968	0.989	1.07786e-12	Prototypical pM	Tyrobp
Kpna2	0.00606358	-0.129902	0.119	0.149	1	Prototypical pM	Kpna2
Mical1	0.00351979	-0.129956	0.041	0.06	1	Prototypical pM	Mical1
Aplp2	9.07019e-05	-0.130203	0.771	0.862	0.983118	Prototypical pM	Aplp2
Cd74	9.72641e-10	-0.13042	0.984	0.991	1.05425e-05	Prototypical pM	Cd74
Prrc2c	1.55646e-06	-0.130711	0.545	0.654	0.0168705	Prototypical pM	Prrc2c
Nans	1.67684e-07	-0.130718	0.205	0.284	0.00181753	Prototypical pM	Nans
Dync1li2	0.000743902	-0.130856	0.153	0.195	1	Prototypical pM	Dync1li2
Ldha	4.15336e-07	-0.130954	0.579	0.689	0.00450183	Prototypical pM	Ldha
Mtrf1l	0.00311642	-0.131062	0.068	0.093	1	Prototypical pM	Mtrf1l
Dnttip1	1.33884e-05	-0.131586	0.081	0.122	0.145117	Prototypical pM	Dnttip1
Plin3	3.57127e-05	-0.131873	0.212	0.275	0.38709	Prototypical pM	Plin3
Bcl10	1.39512e-06	-0.131989	0.167	0.232	0.0151217	Prototypical pM	Bcl10
Rnf141	0.00134614	-0.132198	0.296	0.35	1	Prototypical pM	Rnf141
Sertad1	0.00428126	-0.132252	0.092	0.119	1	Prototypical pM	Sertad1
Cacybp	5.99131e-06	-0.132385	0.3	0.381	0.0649398	Prototypical pM	Cacybp
Eapp	2.53453e-05	-0.132536	0.147	0.198	0.274718	Prototypical pM	Eapp
Zfp428	0.00667949	-0.132565	0.106	0.135	1	Prototypical pM	Zfp428
Tiprl	2.93382e-05	-0.132813	0.172	0.228	0.317996	Prototypical pM	Tiprl
Arid4a	1.6661e-05	-0.13314	0.134	0.184	0.180589	Prototypical pM	Arid4a
Srsf4	2.57691e-06	-0.133249	0.224	0.297	0.0279311	Prototypical pM	Srsf4
Alox5	2.30862e-10	-0.133266	0.191	0.281	2.50232e-06	Prototypical pM	Alox5
Taf9	3.54234e-05	-0.133413	0.197	0.255	0.383955	Prototypical pM	Taf9
Ndufs8	1.20542e-09	-0.133415	0.254	0.352	1.30655e-05	Prototypical pM	Ndufs8
Scaf11	2.45234e-09	-0.134174	0.571	0.703	2.65809e-05	Prototypical pM	Scaf11
Asl	0.00232473	-0.134433	0.061	0.085	1	Prototypical pM	Asl
Pold2	0.00365018	-0.135039	0.083	0.11	1	Prototypical pM	Pold2
Psmd8	3.9386e-07	-0.135755	0.383	0.491	0.00426905	Prototypical pM	Psmd8
Ddx50	0.00443631	-0.13588	0.113	0.143	1	Prototypical pM	Ddx50
Atp5j	5.59619e-08	-0.135903	0.619	0.753	0.000606571	Prototypical pM	Atp5j
Bcl6	0.00739084	-0.135922	0.112	0.14	1	Prototypical pM	Bcl6
Atrx	2.92111e-06	-0.136041	0.383	0.472	0.0316619	Prototypical pM	Atrx
Mrpl27	7.26016e-07	-0.13672	0.232	0.31	0.00786929	Prototypical pM	Mrpl27
Pim1	7.51507e-05	-0.136978	0.202	0.256	0.814558	Prototypical pM	Pim1
Itgal	0.00540716	-0.137058	0.085	0.109	1	Prototypical pM	Itgal
Dpm1	1.21483e-05	-0.137083	0.128	0.179	0.131675	Prototypical pM	Dpm1
Nrd1	6.67369e-07	-0.137206	0.242	0.32	0.00723361	Prototypical pM	Nrd1
Tmem59	6.85868e-10	-0.137238	0.392	0.52	7.43412e-06	Prototypical pM	Tmem59
Pmpcb	0.000816503	-0.137388	0.083	0.114	1	Prototypical pM	Pmpcb
Dnaja2	1.21706e-05	-0.137721	0.22	0.285	0.131917	Prototypical pM	Dnaja2
Tmem38b	0.00149149	-0.137767	0.039	0.06	1	Prototypical pM	Tmem38b
Ndufs5	1.64229e-08	-0.137861	0.573	0.714	0.000178008	Prototypical pM	Ndufs5
Scfd1	0.000107062	-0.137967	0.156	0.205	1	Prototypical pM	Scfd1
Snrpf	1.25961e-08	-0.138355	0.366	0.477	0.000136529	Prototypical pM	Snrpf
Crls1	0.00417636	-0.138958	0.088	0.116	1	Prototypical pM	Crls1
Cct3	7.22382e-06	-0.139026	0.367	0.458	0.078299	Prototypical pM	Cct3
Naa20	1.78512e-05	-0.139031	0.21	0.273	0.193489	Prototypical pM	Naa20
Idh2	2.04877e-05	-0.139224	0.199	0.257	0.222067	Prototypical pM	Idh2
Xrn1	0.000184971	-0.139365	0.195	0.247	1	Prototypical pM	Xrn1
Bptf	5.34621e-06	-0.139593	0.269	0.347	0.0579476	Prototypical pM	Bptf
Adk	0.00106558	-0.13965	0.123	0.158	1	Prototypical pM	Adk
Prdx4	4.29574e-06	-0.139672	0.14	0.192	0.0465615	Prototypical pM	Prdx4
Atp5d	4.52393e-08	-0.139921	0.546	0.676	0.000490349	Prototypical pM	Atp5d
Mrpl36	2.92274e-06	-0.139951	0.155	0.215	0.0316795	Prototypical pM	Mrpl36
Tnfrsf1b	6.63574e-05	-0.140134	0.412	0.495	0.719248	Prototypical pM	Tnfrsf1b
Mr1	0.00717489	-0.140243	0.134	0.164	1	Prototypical pM	Mr1
Pgm2	0.000845531	-0.140278	0.108	0.143	1	Prototypical pM	Pgm2
Chordc1	1.78171e-05	-0.140314	0.181	0.24	0.19312	Prototypical pM	Chordc1
Inip	0.00020477	-0.140487	0.133	0.176	1	Prototypical pM	Inip
Vps25	0.00848028	-0.140599	0.109	0.136	1	Prototypical pM	Vps25
Myo1f	2.3052e-08	-0.14073	0.339	0.444	0.000249861	Prototypical pM	Myo1f
Tgs1	1.43734e-05	-0.140931	0.15	0.204	0.155794	Prototypical pM	Tgs1
Sap30bp	0.00046841	-0.140975	0.113	0.15	1	Prototypical pM	Sap30bp
Gpsm3	4.3776e-09	-0.141262	0.383	0.5	4.74488e-05	Prototypical pM	Gpsm3
Socs3	0.00176946	-0.141267	0.108	0.14	1	Prototypical pM	Socs3
Vamp8	6.59335e-08	-0.141281	0.852	0.947	0.000714654	Prototypical pM	Vamp8
D8Ertd738e	8.97588e-10	-0.141535	0.483	0.618	9.72896e-06	Prototypical pM	D8Ertd738e
Ncf2	5.87747e-08	-0.141539	0.434	0.545	0.000637059	Prototypical pM	Ncf2
Cnih4	9.62217e-07	-0.141886	0.181	0.247	0.0104295	Prototypical pM	Cnih4
Ino80	0.00551386	-0.14214	0.086	0.111	1	Prototypical pM	Ino80
Pcid2	0.00498053	-0.142146	0.06	0.082	1	Prototypical pM	Pcid2
Gmpr2	0.00601697	-0.142181	0.087	0.113	1	Prototypical pM	Gmpr2
Tbpl1	6.54954e-05	-0.142184	0.05	0.079	0.709905	Prototypical pM	Tbpl1
Spg11	0.00395446	-0.142372	0.144	0.177	1	Prototypical pM	Spg11
Uba2	1.99425e-05	-0.142378	0.15	0.203	0.216157	Prototypical pM	Uba2
Ssb	7.51619e-08	-0.142591	0.44	0.555	0.00081468	Prototypical pM	Ssb
Dnajc7	5.91256e-07	-0.142991	0.404	0.506	0.00640862	Prototypical pM	Dnajc7
Commd8	1.93477e-06	-0.14307	0.243	0.317	0.0209709	Prototypical pM	Commd8
Msh2	0.00732469	-0.143301	0.041	0.058	1	Prototypical pM	Msh2
Nt5c	1.63034e-07	-0.143416	0.21	0.284	0.00176712	Prototypical pM	Nt5c
Ppcs	2.75739e-06	-0.143598	0.225	0.296	0.0298873	Prototypical pM	Ppcs
Elf2	1.8738e-05	-0.143696	0.131	0.181	0.203101	Prototypical pM	Elf2
Syk	1.53896e-08	-0.143739	0.334	0.443	0.000166808	Prototypical pM	Syk
Arpc1b	1.803e-06	-0.144244	0.85	0.928	0.0195427	Prototypical pM	Arpc1b
Lpgat1	6.9544e-06	-0.144459	0.215	0.282	0.0753788	Prototypical pM	Lpgat1
Mrps7	0.000207167	-0.144821	0.183	0.231	1	Prototypical pM	Mrps7
Pdcd10	1.14982e-06	-0.144931	0.276	0.357	0.0124629	Prototypical pM	Pdcd10
Eif4ebp2	1.96176e-05	-0.145123	0.152	0.207	0.212635	Prototypical pM	Eif4ebp2
Hnrnpa2b1	3.96848e-06	-0.145422	0.783	0.877	0.0430143	Prototypical pM	Hnrnpa2b1
Snrnp40	6.30633e-05	-0.14554	0.095	0.135	0.683544	Prototypical pM	Snrnp40
Ascc3	7.85118e-05	-0.145559	0.177	0.23	0.850989	Prototypical pM	Ascc3
Hspe1	3.00992e-07	-0.145721	0.509	0.626	0.00326245	Prototypical pM	Hspe1
Mrpl14	3.59495e-06	-0.146079	0.221	0.292	0.0389657	Prototypical pM	Mrpl14
Ctdspl2	0.000171785	-0.146104	0.086	0.121	1	Prototypical pM	Ctdspl2
Tfeb	0.00227232	-0.146281	0.072	0.097	1	Prototypical pM	Tfeb
mt-Nd5	1.89752e-11	-0.146661	0.823	0.914	2.05673e-07	Prototypical pM	mt-Nd5
Tmem120a	0.00177309	-0.147266	0.066	0.092	1	Prototypical pM	Tmem120a
Akap1	0.00589098	-0.147509	0.041	0.059	1	Prototypical pM	Akap1
Snx10	5.59343e-07	-0.147631	0.398	0.501	0.00606272	Prototypical pM	Snx10
Nop10	3.38884e-08	-0.148231	0.527	0.645	0.000367317	Prototypical pM	Nop10
Alg8	0.00578761	-0.148272	0.048	0.068	1	Prototypical pM	Alg8
Mrpl57	1.76079e-07	-0.148421	0.33	0.424	0.00190852	Prototypical pM	Mrpl57
Rps20	9.8878e-14	-0.148563	0.94	0.989	1.07174e-09	Prototypical pM	Rps20
Grwd1	0.00515984	-0.148586	0.065	0.088	1	Prototypical pM	Grwd1
Ap2s1	6.10153e-09	-0.14903	0.678	0.824	6.61345e-05	Prototypical pM	Ap2s1
Casp8ap2	1.03818e-05	-0.149035	0.101	0.146	0.112528	Prototypical pM	Casp8ap2
Zdhhc12	0.000125255	-0.149093	0.135	0.18	1	Prototypical pM	Zdhhc12
Nelfe	0.000105032	-0.149368	0.143	0.19	1	Prototypical pM	Nelfe
Ankrd44	1.22389e-10	-0.14961	0.221	0.322	1.32658e-06	Prototypical pM	Ankrd44
Vkorc1	4.71213e-05	-0.149701	0.175	0.229	0.510748	Prototypical pM	Vkorc1
Uchl5	2.1021e-05	-0.15043	0.109	0.154	0.227846	Prototypical pM	Uchl5
Lrpap1	2.43767e-07	-0.150578	0.215	0.293	0.00264219	Prototypical pM	Lrpap1
Arl2	7.69691e-06	-0.150774	0.188	0.25	0.0834268	Prototypical pM	Arl2
Mphosph10	6.19048e-05	-0.151043	0.137	0.184	0.670986	Prototypical pM	Mphosph10
Slc1a5	0.000394212	-0.151135	0.068	0.098	1	Prototypical pM	Slc1a5
Pnpla8	4.32118e-06	-0.151408	0.192	0.255	0.0468373	Prototypical pM	Pnpla8
Mydgf	1.50506e-05	-0.151415	0.304	0.38	0.163134	Prototypical pM	Mydgf
Pwp1	0.000326117	-0.151593	0.091	0.125	1	Prototypical pM	Pwp1
Coa6	3.48288e-05	-0.151771	0.181	0.237	0.377509	Prototypical pM	Coa6
Txn2	1.89103e-06	-0.151894	0.272	0.349	0.0204969	Prototypical pM	Txn2
Atp5c1	3.44075e-09	-0.152126	0.399	0.51	3.72942e-05	Prototypical pM	Atp5c1
Stx6	0.00059154	-0.152136	0.118	0.154	1	Prototypical pM	Stx6
Stac3	0.0040875	-0.152186	0.101	0.129	1	Prototypical pM	Stac3
Psmb3	2.08482e-07	-0.152195	0.488	0.604	0.00225974	Prototypical pM	Psmb3
Pnrc2	3.52029e-07	-0.152262	0.288	0.375	0.00381564	Prototypical pM	Pnrc2
Nfkbid	0.0015079	-0.152352	0.097	0.129	1	Prototypical pM	Nfkbid
Phb2	2.54513e-08	-0.152699	0.254	0.342	0.000275866	Prototypical pM	Phb2
Aatf	0.000167981	-0.152781	0.109	0.149	1	Prototypical pM	Aatf
Psmd9	0.000739557	-0.153145	0.082	0.113	1	Prototypical pM	Psmd9
Tinf2	0.00138124	-0.153261	0.096	0.127	1	Prototypical pM	Tinf2
Emc4	0.00122083	-0.15342	0.119	0.153	1	Prototypical pM	Emc4
Tbcb	1.33474e-07	-0.153492	0.228	0.309	0.00144673	Prototypical pM	Tbcb
Uqcrfs1	4.22511e-08	-0.15362	0.31	0.414	0.000457959	Prototypical pM	Uqcrfs1
Chd9	5.01138e-06	-0.153644	0.273	0.348	0.0543184	Prototypical pM	Chd9
Mak16	0.00150539	-0.153672	0.073	0.1	1	Prototypical pM	Mak16
Stag2	1.26517e-06	-0.153751	0.237	0.312	0.0137132	Prototypical pM	Stag2
Uqcr10	2.69171e-09	-0.153979	0.65	0.788	2.91754e-05	Prototypical pM	Uqcr10
Ganc	0.00599692	-0.154191	0.055	0.075	1	Prototypical pM	Ganc
Cwc25	0.00126476	-0.154442	0.101	0.134	1	Prototypical pM	Cwc25
Med10	0.000481568	-0.154807	0.14	0.18	1	Prototypical pM	Med10
Kat6b	0.00626836	-0.154818	0.066	0.089	1	Prototypical pM	Kat6b
Bcl2	1.66889e-05	-0.155301	0.092	0.135	0.180891	Prototypical pM	Bcl2
Flot2	1.67854e-05	-0.155306	0.087	0.129	0.181937	Prototypical pM	Flot2
Ercc1	8.96215e-06	-0.155356	0.157	0.213	0.0971407	Prototypical pM	Ercc1
Sft2d1	7.4442e-06	-0.155604	0.299	0.376	0.0806876	Prototypical pM	Sft2d1
Ppp2r2a	2.55308e-05	-0.15574	0.143	0.194	0.276728	Prototypical pM	Ppp2r2a
Pmf1	4.58199e-05	-0.155826	0.109	0.15	0.496642	Prototypical pM	Pmf1
Immt	4.59084e-07	-0.156008	0.247	0.326	0.00497601	Prototypical pM	Immt
Yipf4	5.99309e-09	-0.156027	0.177	0.259	6.49591e-05	Prototypical pM	Yipf4
Mrps11	9.71602e-05	-0.156136	0.114	0.156	1	Prototypical pM	Mrps11
Arfgap3	5.85532e-05	-0.156317	0.186	0.242	0.634658	Prototypical pM	Arfgap3
Cox4i1	5.88828e-16	-0.156791	0.809	0.907	6.38231e-12	Prototypical pM	Cox4i1
Emb	6.06375e-05	-0.156851	0.162	0.215	0.65725	Prototypical pM	Emb
Thumpd1	0.00020475	-0.156896	0.154	0.201	1	Prototypical pM	Thumpd1
Irf9	3.81199e-05	-0.157091	0.073	0.109	0.413182	Prototypical pM	Irf9
Cmc1	0.000900349	-0.15711	0.125	0.162	1	Prototypical pM	Cmc1
Pgrmc1	0.000222995	-0.157153	0.074	0.107	1	Prototypical pM	Pgrmc1
Kdm5a	5.26467e-09	-0.157187	0.225	0.314	5.70637e-05	Prototypical pM	Kdm5a
Pold3	0.00317676	-0.157692	0.073	0.098	1	Prototypical pM	Pold3
Noc3l	0.000211643	-0.158148	0.128	0.169	1	Prototypical pM	Noc3l
Inpp5f	0.00114767	-0.15834	0.048	0.072	1	Prototypical pM	Inpp5f
Casp7	0.00633531	-0.15835	0.055	0.075	1	Prototypical pM	Casp7
Rnf7	1.49428e-07	-0.158485	0.394	0.499	0.00161965	Prototypical pM	Rnf7
Pcgf5	0.000446991	-0.158547	0.125	0.164	1	Prototypical pM	Pcgf5
Sptlc2	8.11628e-07	-0.158772	0.193	0.263	0.00879724	Prototypical pM	Sptlc2
Snrpb2	3.28568e-08	-0.159226	0.323	0.427	0.000356135	Prototypical pM	Snrpb2
Uqcrc2	1.47498e-08	-0.159246	0.208	0.295	0.000159873	Prototypical pM	Uqcrc2
Slc25a11	5.45437e-05	-0.159258	0.158	0.21	0.591199	Prototypical pM	Slc25a11
Atf6	2.26731e-05	-0.159924	0.183	0.239	0.245754	Prototypical pM	Atf6
Bloc1s6	4.34902e-07	-0.160195	0.276	0.359	0.00471391	Prototypical pM	Bloc1s6
Atp6v0e	4.18146e-10	-0.160225	0.683	0.814	4.53228e-06	Prototypical pM	Atp6v0e
Ypel5	1.98001e-05	-0.160556	0.131	0.181	0.214614	Prototypical pM	Ypel5
Acsl4	6.78077e-06	-0.16058	0.264	0.337	0.0734967	Prototypical pM	Acsl4
E2f4	2.23524e-05	-0.160672	0.102	0.145	0.242277	Prototypical pM	E2f4
Serbp1	8.39739e-09	-0.160781	0.622	0.751	9.10194e-05	Prototypical pM	Serbp1
Tfdp1	0.00796982	-0.1612	0.077	0.1	1	Prototypical pM	Tfdp1
Ripk2	0.00141524	-0.161616	0.076	0.104	1	Prototypical pM	Ripk2
Bloc1s4	0.00283124	-0.16194	0.085	0.112	1	Prototypical pM	Bloc1s4
Sacm1l	0.000128524	-0.162394	0.093	0.131	1	Prototypical pM	Sacm1l
Mpg	0.000183679	-0.162575	0.128	0.171	1	Prototypical pM	Mpg
Syf2	6.65805e-10	-0.162768	0.258	0.36	7.21666e-06	Prototypical pM	Syf2
Il17ra	1.70044e-07	-0.162838	0.255	0.342	0.00184311	Prototypical pM	Il17ra
1810058I24Rik	8.82879e-09	-0.162893	0.332	0.44	9.56952e-05	Prototypical pM	1810058I24Rik
Tfcp2	0.00963099	-0.163081	0.073	0.094	1	Prototypical pM	Tfcp2
Zc3h18	4.97227e-05	-0.16317	0.129	0.176	0.538944	Prototypical pM	Zc3h18
Triobp	2.32168e-05	-0.163177	0.12	0.167	0.251647	Prototypical pM	Triobp
Taf1b	0.00599294	-0.163218	0.064	0.086	1	Prototypical pM	Taf1b
Brox	0.00212914	-0.163636	0.168	0.206	1	Prototypical pM	Brox
Rps19bp1	7.04656e-07	-0.163665	0.301	0.384	0.00763776	Prototypical pM	Rps19bp1
Tbc1d10c	0.00268456	-0.163695	0.019	0.034	1	Prototypical pM	Tbc1d10c
Eif3h	4.36027e-11	-0.163795	0.438	0.576	4.7261e-07	Prototypical pM	Eif3h
Hmbs	0.00185345	-0.163837	0.042	0.063	1	Prototypical pM	Hmbs
Cirbp	2.28775e-07	-0.163897	0.315	0.409	0.00247969	Prototypical pM	Cirbp
Rrp15	0.000293199	-0.164113	0.094	0.128	1	Prototypical pM	Rrp15
Taf1d	5.60068e-06	-0.16431	0.216	0.282	0.0607057	Prototypical pM	Taf1d
Oser1	4.81073e-05	-0.164365	0.072	0.108	0.521435	Prototypical pM	Oser1
Mpc2	8.03665e-08	-0.165222	0.232	0.314	0.000871093	Prototypical pM	Mpc2
Snrpc	1.15982e-06	-0.165245	0.268	0.351	0.0125713	Prototypical pM	Snrpc
Atp5g3	2.12004e-07	-0.165364	0.528	0.642	0.00229791	Prototypical pM	Atp5g3
Gemin2	0.000929435	-0.165391	0.028	0.046	1	Prototypical pM	Gemin2
Srebf2	2.95456e-05	-0.165484	0.07	0.107	0.320245	Prototypical pM	Srebf2
Slc25a19	6.81733e-07	-0.165852	0.17	0.235	0.00738931	Prototypical pM	Slc25a19
Lamtor4	2.15541e-11	-0.165964	0.655	0.806	2.33625e-07	Prototypical pM	Lamtor4
Zfp36	3.71149e-07	-0.166007	0.42	0.519	0.00402289	Prototypical pM	Zfp36
Mrpl54	2.73487e-06	-0.166156	0.312	0.395	0.0296432	Prototypical pM	Mrpl54
Sf3b5	7.22216e-09	-0.166534	0.425	0.547	7.8281e-05	Prototypical pM	Sf3b5
Polr2h	0.000117998	-0.166735	0.099	0.139	1	Prototypical pM	Polr2h
Polr2d	0.00799484	-0.167063	0.06	0.08	1	Prototypical pM	Polr2d
Cep95	0.00607534	-0.167237	0.042	0.06	1	Prototypical pM	Cep95
Ccdc90b	0.000308054	-0.16755	0.161	0.206	1	Prototypical pM	Ccdc90b
Plekha3	2.9139e-06	-0.168143	0.118	0.171	0.0315837	Prototypical pM	Plekha3
Mrpl3	5.38382e-06	-0.168459	0.184	0.246	0.0583552	Prototypical pM	Mrpl3
Zfp106	8.08005e-08	-0.168571	0.435	0.542	0.000875797	Prototypical pM	Zfp106
Rnf168	0.000637503	-0.168704	0.096	0.129	1	Prototypical pM	Rnf168
Vhl	0.00554636	-0.169609	0.082	0.107	1	Prototypical pM	Vhl
Nbr1	2.58529e-05	-0.169738	0.136	0.185	0.280219	Prototypical pM	Nbr1
Josd2	6.46486e-05	-0.16975	0.189	0.241	0.700726	Prototypical pM	Josd2
Ndufaf4	0.000107611	-0.170012	0.08	0.114	1	Prototypical pM	Ndufaf4
Thoc7	1.83564e-07	-0.170114	0.26	0.344	0.00198965	Prototypical pM	Thoc7
Nt5c3	0.000427787	-0.170566	0.059	0.087	1	Prototypical pM	Nt5c3
Mrpl40	5.09814e-05	-0.171236	0.167	0.217	0.552587	Prototypical pM	Mrpl40
Etfa	1.27429e-06	-0.171526	0.201	0.271	0.013812	Prototypical pM	Etfa
Tmem123	5.52413e-08	-0.172054	0.367	0.467	0.00059876	Prototypical pM	Tmem123
Prr14l	7.33648e-05	-0.172295	0.157	0.207	0.795202	Prototypical pM	Prr14l
Zcchc10	0.000232373	-0.172359	0.131	0.173	1	Prototypical pM	Zcchc10
Epb41	0.00301942	-0.172717	0.065	0.09	1	Prototypical pM	Epb41
Ube2d1	4.68127e-07	-0.173377	0.232	0.31	0.00507403	Prototypical pM	Ube2d1
Polb	0.0033062	-0.173999	0.051	0.072	1	Prototypical pM	Polb
Golph3	0.000117297	-0.174053	0.137	0.183	1	Prototypical pM	Golph3
Echs1	2.57272e-09	-0.174105	0.248	0.343	2.78857e-05	Prototypical pM	Echs1
Ctnnbip1	0.000208132	-0.174364	0.081	0.115	1	Prototypical pM	Ctnnbip1
Mthfr	0.00164564	-0.174661	0.095	0.126	1	Prototypical pM	Mthfr
Topors	0.000258941	-0.174813	0.098	0.135	1	Prototypical pM	Topors
Rpl31	1.79266e-19	-0.17482	0.794	0.894	1.94306e-15	Prototypical pM	Rpl31
Taf7	0.000414704	-0.174847	0.208	0.257	1	Prototypical pM	Taf7
Rce1	0.0044447	-0.174851	0.029	0.045	1	Prototypical pM	Rce1
Ubac2	3.35499e-05	-0.17513	0.119	0.165	0.363648	Prototypical pM	Ubac2
Smu1	1.70796e-06	-0.175494	0.149	0.211	0.0185126	Prototypical pM	Smu1
Mettl23	5.66566e-05	-0.176224	0.133	0.179	0.614101	Prototypical pM	Mettl23
Dhx16	0.00527645	-0.176252	0.06	0.081	1	Prototypical pM	Dhx16
Hsbp1	4.86544e-08	-0.176382	0.544	0.668	0.000527365	Prototypical pM	Hsbp1
Immp1l	0.000971572	-0.176707	0.045	0.068	1	Prototypical pM	Immp1l
Atp5e	2.81741e-15	-0.17671	0.916	0.986	3.05379e-11	Prototypical pM	Atp5e
Hnrnpdl	6.65131e-09	-0.176773	0.426	0.543	7.20936e-05	Prototypical pM	Hnrnpdl
Fundc2	1.15425e-06	-0.176817	0.191	0.26	0.0125109	Prototypical pM	Fundc2
Psmd7	2.17051e-09	-0.176892	0.254	0.349	2.35262e-05	Prototypical pM	Psmd7
Kras	1.35161e-09	-0.177337	0.343	0.455	1.46501e-05	Prototypical pM	Kras
Ubl5	1.20182e-09	-0.177506	0.675	0.803	1.30266e-05	Prototypical pM	Ubl5
Mrpl43	4.05597e-07	-0.177626	0.176	0.244	0.00439627	Prototypical pM	Mrpl43
Cycs	1.8285e-08	-0.177934	0.483	0.602	0.000198191	Prototypical pM	Cycs
Arhgap22	0.00623468	-0.178363	0.06	0.081	1	Prototypical pM	Arhgap22
Psen1	2.55266e-05	-0.178454	0.149	0.2	0.276683	Prototypical pM	Psen1
Fbxo22	1.97555e-05	-0.178754	0.088	0.129	0.21413	Prototypical pM	Fbxo22
Nudt4	0.000170628	-0.17881	0.077	0.11	1	Prototypical pM	Nudt4
Tma7	5.86274e-13	-0.178888	0.728	0.86	6.35463e-09	Prototypical pM	Tma7
Sf1	9.03616e-09	-0.178917	0.321	0.43	9.7943e-05	Prototypical pM	Sf1
Lactb	3.83163e-08	-0.179018	0.265	0.354	0.000415311	Prototypical pM	Lactb
Mfap1a	2.13606e-05	-0.179092	0.136	0.186	0.231527	Prototypical pM	Mfap1a
Aurkaip1	1.12554e-09	-0.179148	0.422	0.55	1.21997e-05	Prototypical pM	Aurkaip1
Otud4	0.00168381	-0.17927	0.095	0.125	1	Prototypical pM	Otud4
Ccdc25	9.36844e-05	-0.179732	0.109	0.149	1	Prototypical pM	Ccdc25
Nedd8	8.31888e-09	-0.179845	0.567	0.7	9.01684e-05	Prototypical pM	Nedd8
Isca1	0.00131748	-0.18013	0.07	0.098	1	Prototypical pM	Isca1
Prdm2	0.00028056	-0.180671	0.142	0.185	1	Prototypical pM	Prdm2
Pradc1	0.000384285	-0.180709	0.085	0.118	1	Prototypical pM	Pradc1
Gmeb1	0.00996587	-0.180765	0.077	0.099	1	Prototypical pM	Gmeb1
Srsf7	1.05476e-09	-0.180863	0.406	0.521	1.14325e-05	Prototypical pM	Srsf7
Cep164	0.00373726	-0.180894	0.065	0.088	1	Prototypical pM	Cep164
Tmem258	5.57803e-13	-0.180905	0.426	0.574	6.04603e-09	Prototypical pM	Tmem258
Abce1	3.26998e-06	-0.181132	0.226	0.299	0.0354433	Prototypical pM	Abce1
Slc25a37	1.33099e-05	-0.181205	0.117	0.164	0.144266	Prototypical pM	Slc25a37
Rsbn1l	1.70048e-07	-0.181284	0.162	0.231	0.00184315	Prototypical pM	Rsbn1l
Ankrd13d	0.000155499	-0.18133	0.108	0.148	1	Prototypical pM	Ankrd13d
Relt	4.83121e-06	-0.181365	0.091	0.137	0.0523655	Prototypical pM	Relt
Ndufb5	1.64276e-09	-0.181534	0.294	0.4	1.78059e-05	Prototypical pM	Ndufb5
Atp5o	3.81445e-11	-0.182168	0.479	0.618	4.13448e-07	Prototypical pM	Atp5o
Rbm8a	9.97228e-10	-0.182424	0.376	0.495	1.0809e-05	Prototypical pM	Rbm8a
Nap1l4	1.25937e-06	-0.182484	0.208	0.279	0.0136504	Prototypical pM	Nap1l4
Sptssa	9.08856e-08	-0.182669	0.217	0.297	0.000985109	Prototypical pM	Sptssa
Ndufb6	8.20198e-08	-0.182952	0.213	0.291	0.000889013	Prototypical pM	Ndufb6
Ube2l6	8.43799e-06	-0.183079	0.234	0.3	0.0914594	Prototypical pM	Ube2l6
Cox14	3.0698e-08	-0.183284	0.347	0.451	0.000332736	Prototypical pM	Cox14
Coro1a	4.72827e-13	-0.183369	0.527	0.675	5.12497e-09	Prototypical pM	Coro1a
Pitpnb	9.2013e-06	-0.183628	0.161	0.218	0.0997329	Prototypical pM	Pitpnb
Card9	0.00110787	-0.184049	0.064	0.091	1	Prototypical pM	Card9
Hax1	3.26359e-05	-0.184878	0.156	0.207	0.35374	Prototypical pM	Hax1
Stat1	4.94481e-06	-0.184914	0.455	0.542	0.0535968	Prototypical pM	Stat1
Arl4c	3.41227e-05	-0.184916	0.362	0.429	0.369856	Prototypical pM	Arl4c
Lamtor5	2.92879e-09	-0.184966	0.438	0.568	3.17451e-05	Prototypical pM	Lamtor5
Cct8	1.73945e-12	-0.185059	0.357	0.489	1.88539e-08	Prototypical pM	Cct8
Stk4	2.39386e-09	-0.185155	0.329	0.435	2.5947e-05	Prototypical pM	Stk4
Yrdc	0.00204857	-0.185182	0.052	0.074	1	Prototypical pM	Yrdc
Hnrnpu	9.00777e-12	-0.185521	0.636	0.782	9.76352e-08	Prototypical pM	Hnrnpu
Alg13	0.000238765	-0.18598	0.099	0.136	1	Prototypical pM	Alg13
Rac2	4.31385e-12	-0.186146	0.301	0.424	4.67578e-08	Prototypical pM	Rac2
Ggps1	0.00616864	-0.18683	0.057	0.077	1	Prototypical pM	Ggps1
Wbp4	0.00019253	-0.187209	0.107	0.145	1	Prototypical pM	Wbp4
Rbl1	0.00563662	-0.187464	0.042	0.06	1	Prototypical pM	Rbl1
Narf	0.00149519	-0.18754	0.051	0.075	1	Prototypical pM	Narf
Ube2b	4.52031e-10	-0.187619	0.333	0.444	4.89957e-06	Prototypical pM	Ube2b
Cnih1	1.62444e-06	-0.187635	0.159	0.219	0.0176073	Prototypical pM	Cnih1
Eif2ak4	2.77043e-05	-0.18767	0.125	0.171	0.300286	Prototypical pM	Eif2ak4
Sdhaf1	0.00800621	-0.187898	0.055	0.074	1	Prototypical pM	Sdhaf1
Suclg1	5.13588e-08	-0.187939	0.201	0.279	0.000556678	Prototypical pM	Suclg1
Taf10	1.5254e-10	-0.188202	0.396	0.522	1.65338e-06	Prototypical pM	Taf10
Mrpl17	5.28721e-05	-0.188264	0.179	0.232	0.573081	Prototypical pM	Mrpl17
Pigp	0.000335272	-0.18838	0.083	0.115	1	Prototypical pM	Pigp
Mapkapk5	0.00035417	-0.188508	0.041	0.066	1	Prototypical pM	Mapkapk5
Dhx9	3.37438e-07	-0.188825	0.226	0.301	0.00365749	Prototypical pM	Dhx9
Rpp30	0.0010911	-0.188958	0.083	0.114	1	Prototypical pM	Rpp30
Map2k1	1.25068e-06	-0.189048	0.166	0.23	0.0135562	Prototypical pM	Map2k1
Cyld	1.82804e-05	-0.189232	0.169	0.225	0.198141	Prototypical pM	Cyld
Csf3r	3.5871e-07	-0.189264	0.115	0.171	0.00388806	Prototypical pM	Csf3r
Prpf6	0.000135205	-0.189553	0.15	0.197	1	Prototypical pM	Prpf6
Dctn3	2.63185e-08	-0.189607	0.216	0.297	0.000285266	Prototypical pM	Dctn3
Parp4	0.000272406	-0.189727	0.143	0.185	1	Prototypical pM	Parp4
Zfp511	8.42395e-05	-0.190057	0.09	0.128	0.913072	Prototypical pM	Zfp511
Prkar1a	8.7001e-10	-0.190076	0.416	0.54	9.43004e-06	Prototypical pM	Prkar1a
Ndufs6	1.62177e-10	-0.190226	0.557	0.692	1.75784e-06	Prototypical pM	Ndufs6
Mitd1	0.00170319	-0.190381	0.102	0.133	1	Prototypical pM	Mitd1
Fxn	0.00449697	-0.190978	0.053	0.074	1	Prototypical pM	Fxn
Mthfd2	6.2635e-07	-0.191014	0.225	0.299	0.006789	Prototypical pM	Mthfd2
Jtb	4.30116e-10	-0.1913	0.396	0.52	4.66203e-06	Prototypical pM	Jtb
Rgs14	0.00274926	-0.191317	0.034	0.052	1	Prototypical pM	Rgs14
Elp5	2.71123e-05	-0.191331	0.137	0.186	0.29387	Prototypical pM	Elp5
Pym1	1.64896e-05	-0.191604	0.085	0.126	0.178731	Prototypical pM	Pym1
Naa10	2.73605e-08	-0.191887	0.188	0.266	0.00029656	Prototypical pM	Naa10
Gpatch4	0.000680598	-0.192368	0.141	0.178	1	Prototypical pM	Gpatch4
Ddx3x	1.75424e-09	-0.192723	0.504	0.629	1.90142e-05	Prototypical pM	Ddx3x
Reep4	0.00610303	-0.192977	0.049	0.068	1	Prototypical pM	Reep4
Hsp90aa1	1.25836e-13	-0.193249	0.802	0.928	1.36394e-09	Prototypical pM	Hsp90aa1
Rpl12	1.65671e-17	-0.193671	0.91	0.986	1.79571e-13	Prototypical pM	Rpl12
Fpr1	1.35812e-08	-0.19402	0.215	0.296	0.000147206	Prototypical pM	Fpr1
Best1	0.00177831	-0.19409	0.06	0.085	1	Prototypical pM	Best1
Kcnn4	0.000103154	-0.194279	0.047	0.075	1	Prototypical pM	Kcnn4
Samhd1	1.17541e-15	-0.194392	0.821	0.922	1.27403e-11	Prototypical pM	Samhd1
Gmnn	0.00189577	-0.194541	0.041	0.062	1	Prototypical pM	Gmnn
Rpain	0.000309347	-0.194563	0.094	0.128	1	Prototypical pM	Rpain
Nsa2	1.03612e-11	-0.194607	0.401	0.53	1.12305e-07	Prototypical pM	Nsa2
Cnn2	4.90453e-08	-0.195116	0.21	0.29	0.000531602	Prototypical pM	Cnn2
Themis2	8.77688e-07	-0.195168	0.255	0.335	0.00951326	Prototypical pM	Themis2
Cox7a2	1.06253e-10	-0.19518	0.606	0.755	1.15167e-06	Prototypical pM	Cox7a2
Ctnnbl1	0.000677685	-0.195224	0.136	0.175	1	Prototypical pM	Ctnnbl1
Snrpd2	7.89573e-12	-0.195249	0.401	0.537	8.55818e-08	Prototypical pM	Snrpd2
Med28	4.53108e-08	-0.195409	0.21	0.291	0.000491124	Prototypical pM	Med28
Rwdd1	1.09984e-08	-0.195438	0.316	0.42	0.000119212	Prototypical pM	Rwdd1
Nup155	0.00650167	-0.195484	0.04	0.058	1	Prototypical pM	Nup155
Pik3c3	0.000483989	-0.195804	0.079	0.11	1	Prototypical pM	Pik3c3
Mrps28	8.0875e-05	-0.196436	0.095	0.132	0.876604	Prototypical pM	Mrps28
Mrps12	1.34312e-07	-0.196828	0.23	0.31	0.00145581	Prototypical pM	Mrps12
Rras	3.81034e-09	-0.1969	0.264	0.355	4.13003e-05	Prototypical pM	Rras
Cops5	1.12615e-06	-0.197098	0.146	0.204	0.0122063	Prototypical pM	Cops5
Rab32	1.83544e-08	-0.197169	0.352	0.455	0.000198943	Prototypical pM	Rab32
Lat2	4.14817e-12	-0.197508	0.207	0.31	4.4962e-08	Prototypical pM	Lat2
Unc50	0.000157216	-0.197568	0.099	0.136	1	Prototypical pM	Unc50
Fkbp3	5.9075e-07	-0.197625	0.208	0.279	0.00640313	Prototypical pM	Fkbp3
Fbxo6	0.00186446	-0.198132	0.055	0.079	1	Prototypical pM	Fbxo6
Dera	2.47023e-05	-0.198264	0.106	0.151	0.267748	Prototypical pM	Dera
Tdg	3.06494e-06	-0.198362	0.142	0.199	0.0332209	Prototypical pM	Tdg
Sri	8.75579e-11	-0.198591	0.331	0.443	9.4904e-07	Prototypical pM	Sri
Htatsf1	1.32304e-05	-0.198841	0.141	0.193	0.143404	Prototypical pM	Htatsf1
Tmem101	0.00474981	-0.199217	0.048	0.068	1	Prototypical pM	Tmem101
Zfp524	0.00011853	-0.199442	0.084	0.12	1	Prototypical pM	Zfp524
Edf1	2.31481e-11	-0.199483	0.544	0.682	2.50903e-07	Prototypical pM	Edf1
Pip4k2a	1.4851e-07	-0.199856	0.238	0.32	0.0016097	Prototypical pM	Pip4k2a
Hmgxb4	0.000112904	-0.199862	0.09	0.127	1	Prototypical pM	Hmgxb4
Srpr	1.0188e-06	-0.200182	0.182	0.247	0.0110428	Prototypical pM	Srpr
Tvp23b	0.00675307	-0.200327	0.033	0.049	1	Prototypical pM	Tvp23b
Itga4	7.35594e-11	-0.200417	0.176	0.267	7.9731e-07	Prototypical pM	Itga4
Serp1	1.01034e-13	-0.200813	0.672	0.815	1.09511e-09	Prototypical pM	Serp1
Nlrc4	0.000937111	-0.200949	0.099	0.131	1	Prototypical pM	Nlrc4
Calm2	6.85869e-14	-0.201556	0.83	0.936	7.43413e-10	Prototypical pM	Calm2
Snrnp35	0.000663534	-0.201612	0.066	0.095	1	Prototypical pM	Snrnp35
1810037I17Rik	9.30009e-12	-0.20175	0.498	0.643	1.00804e-07	Prototypical pM	1810037I17Rik
2510002D24Rik	0.000108756	-0.202	0.086	0.122	1	Prototypical pM	2510002D24Rik
Ggct	7.36789e-05	-0.202451	0.126	0.171	0.798605	Prototypical pM	Ggct
Sat1	9.35036e-10	-0.202666	0.77	0.882	1.01349e-05	Prototypical pM	Sat1
Dhcr7	0.00800938	-0.202674	0.021	0.034	1	Prototypical pM	Dhcr7
Timmdc1	1.76446e-05	-0.203016	0.128	0.176	0.191249	Prototypical pM	Timmdc1
Grsf1	4.26114e-06	-0.203041	0.137	0.191	0.0461865	Prototypical pM	Grsf1
Ppih	0.000333023	-0.203068	0.055	0.083	1	Prototypical pM	Ppih
Rnaset2b	3.99944e-12	-0.203071	0.49	0.63	4.335e-08	Prototypical pM	Rnaset2b
Mcm3	1.0786e-05	-0.203111	0.057	0.092	0.11691	Prototypical pM	Mcm3
Sort1	2.14654e-06	-0.203401	0.079	0.124	0.0232663	Prototypical pM	Sort1
Sf3b6	5.81543e-12	-0.203718	0.381	0.51	6.30334e-08	Prototypical pM	Sf3b6
Smarcc1	1.87225e-07	-0.204073	0.178	0.249	0.00202934	Prototypical pM	Smarcc1
Polr2g	6.06013e-07	-0.204888	0.174	0.239	0.00656857	Prototypical pM	Polr2g
Rdh11	0.000220399	-0.205584	0.128	0.169	1	Prototypical pM	Rdh11
Mbd2	5.62135e-09	-0.205861	0.255	0.35	6.09298e-05	Prototypical pM	Mbd2
Rad21	3.8775e-08	-0.205925	0.241	0.325	0.000420283	Prototypical pM	Rad21
Top1	9.42911e-11	-0.205989	0.379	0.506	1.02202e-06	Prototypical pM	Top1
Cd63	5.06318e-18	-0.206104	0.625	0.768	5.48798e-14	Prototypical pM	Cd63
Mrto4	0.000113203	-0.206143	0.114	0.155	1	Prototypical pM	Mrto4
Fbxo45	0.000163036	-0.206482	0.064	0.095	1	Prototypical pM	Fbxo45
Nudt3	3.77193e-06	-0.206542	0.187	0.249	0.0408839	Prototypical pM	Nudt3
Ndufb8	1.45492e-12	-0.206915	0.403	0.541	1.57699e-08	Prototypical pM	Ndufb8
Emc3	8.83578e-07	-0.207068	0.165	0.228	0.0095771	Prototypical pM	Emc3
Prpsap1	0.000588579	-0.207164	0.054	0.079	1	Prototypical pM	Prpsap1
Phkg2	0.000357431	-0.207181	0.072	0.103	1	Prototypical pM	Phkg2
Jak1	8.14165e-11	-0.207212	0.393	0.523	8.82474e-07	Prototypical pM	Jak1
Ngly1	0.00077859	-0.207341	0.089	0.12	1	Prototypical pM	Ngly1
Srsf5	6.95835e-12	-0.20741	0.465	0.595	7.54215e-08	Prototypical pM	Srsf5
Ccdc82	0.000100731	-0.207584	0.13	0.174	1	Prototypical pM	Ccdc82
Krt10	3.89659e-07	-0.208025	0.263	0.344	0.00422351	Prototypical pM	Krt10
Pbdc1	3.34906e-05	-0.208543	0.152	0.201	0.363004	Prototypical pM	Pbdc1
4921524J17Rik	1.2312e-05	-0.208772	0.079	0.12	0.13345	Prototypical pM	4921524J17Rik
Sertad3	2.94908e-05	-0.208885	0.073	0.11	0.31965	Prototypical pM	Sertad3
Zfp36l2	2.4233e-08	-0.209006	0.515	0.62	0.000262661	Prototypical pM	Zfp36l2
Milr1	0.000166885	-0.209254	0.107	0.146	1	Prototypical pM	Milr1
Fuom	3.84541e-06	-0.209296	0.245	0.313	0.0416804	Prototypical pM	Fuom
Mrps18c	1.09218e-07	-0.210729	0.228	0.311	0.00118382	Prototypical pM	Mrps18c
Adamtsl4	0.000186032	-0.210753	0.083	0.119	1	Prototypical pM	Adamtsl4
Actr1b	0.0026853	-0.211183	0.033	0.051	1	Prototypical pM	Actr1b
Rtf1	1.87757e-06	-0.211206	0.234	0.304	0.0203509	Prototypical pM	Rtf1
Ing1	0.00430995	-0.211213	0.047	0.067	1	Prototypical pM	Ing1
Rer1	9.4894e-11	-0.2117	0.309	0.422	1.02856e-06	Prototypical pM	Rer1
Mad1l1	0.000713296	-0.211771	0.08	0.11	1	Prototypical pM	Mad1l1
Srgn	1.05594e-16	-0.212187	0.903	0.976	1.14453e-12	Prototypical pM	Srgn
Dhx8	0.00124711	-0.212681	0.097	0.128	1	Prototypical pM	Dhx8
Rpl36al	2.03272e-14	-0.212751	0.697	0.845	2.20327e-10	Prototypical pM	Rpl36al
Pcnx	0.000794295	-0.213123	0.081	0.11	1	Prototypical pM	Pcnx
Pcbd1	6.07898e-05	-0.213294	0.166	0.216	0.6589	Prototypical pM	Pcbd1
Acaa2	1.03678e-05	-0.213359	0.261	0.33	0.112377	Prototypical pM	Acaa2
Arhgap26	1.19473e-06	-0.213476	0.221	0.293	0.0129497	Prototypical pM	Arhgap26
Vmp1	1.85933e-10	-0.213532	0.594	0.733	2.01533e-06	Prototypical pM	Vmp1
Nudt7	0.00481874	-0.213784	0.025	0.04	1	Prototypical pM	Nudt7
Ccdc107	1.74552e-06	-0.21451	0.144	0.201	0.0189197	Prototypical pM	Ccdc107
Myof	1.61739e-10	-0.214533	0.396	0.513	1.75309e-06	Prototypical pM	Myof
Cnbp	1.35799e-12	-0.214735	0.526	0.671	1.47192e-08	Prototypical pM	Cnbp
Ndufs4	2.35612e-08	-0.214841	0.166	0.238	0.00025538	Prototypical pM	Ndufs4
Rab27a	1.03578e-05	-0.214909	0.085	0.126	0.112269	Prototypical pM	Rab27a
Tmod3	2.19163e-10	-0.214926	0.369	0.487	2.37551e-06	Prototypical pM	Tmod3
Atp5g1	8.51698e-15	-0.215304	0.346	0.486	9.23155e-11	Prototypical pM	Atp5g1
Abt1	0.000201387	-0.215379	0.059	0.088	1	Prototypical pM	Abt1
Timm8b	9.54725e-09	-0.215502	0.36	0.462	0.000103483	Prototypical pM	Timm8b
Zfand1	0.0014738	-0.215806	0.032	0.051	1	Prototypical pM	Zfand1
Saraf	5.33926e-10	-0.215899	0.381	0.497	5.78722e-06	Prototypical pM	Saraf
Brix1	0.000220924	-0.216028	0.083	0.117	1	Prototypical pM	Brix1
Bag5	7.41919e-06	-0.216195	0.112	0.161	0.0804166	Prototypical pM	Bag5
Epc1	2.62232e-07	-0.216645	0.158	0.223	0.00284234	Prototypical pM	Epc1
Arl11	0.000188686	-0.217034	0.062	0.092	1	Prototypical pM	Arl11
Pgk1	1.12164e-10	-0.217379	0.439	0.566	1.21574e-06	Prototypical pM	Pgk1
Atxn3	4.93085e-07	-0.217456	0.11	0.165	0.00534454	Prototypical pM	Atxn3
Cd2bp2	6.43401e-05	-0.217536	0.114	0.157	0.697382	Prototypical pM	Cd2bp2
Med6	0.00104658	-0.217596	0.069	0.096	1	Prototypical pM	Med6
Rpap3	0.000751731	-0.217617	0.088	0.12	1	Prototypical pM	Rpap3
Sp110	7.25877e-10	-0.217762	0.259	0.353	7.86778e-06	Prototypical pM	Sp110
Nol10	0.00340823	-0.21787	0.051	0.072	1	Prototypical pM	Nol10
Lpcat2	1.48338e-09	-0.217951	0.328	0.426	1.60784e-05	Prototypical pM	Lpcat2
Idh3g	3.8839e-07	-0.218408	0.184	0.251	0.00420976	Prototypical pM	Idh3g
Jak3	0.002716	-0.218426	0.045	0.065	1	Prototypical pM	Jak3
Hbegf	3.08834e-06	-0.218587	0.126	0.179	0.0334745	Prototypical pM	Hbegf
Gpn3	5.51902e-05	-0.218604	0.189	0.242	0.598207	Prototypical pM	Gpn3
Tatdn3	0.00358918	-0.218657	0.073	0.097	1	Prototypical pM	Tatdn3
Fmnl1	3.74714e-11	-0.218732	0.266	0.376	4.06152e-07	Prototypical pM	Fmnl1
Rab8a	1.47607e-10	-0.219017	0.317	0.433	1.59991e-06	Prototypical pM	Rab8a
Tiam1	2.05949e-05	-0.219045	0.103	0.146	0.223228	Prototypical pM	Tiam1
Cdc37	1.22535e-11	-0.219344	0.319	0.438	1.32815e-07	Prototypical pM	Cdc37
Card6	8.25475e-05	-0.219481	0.087	0.125	0.894732	Prototypical pM	Card6
Dnaja1	1.99928e-13	-0.219792	0.554	0.71	2.16702e-09	Prototypical pM	Dnaja1
Pphln1	3.38049e-07	-0.220168	0.15	0.213	0.00366412	Prototypical pM	Pphln1
Ncl	2.56285e-12	-0.220188	0.553	0.695	2.77788e-08	Prototypical pM	Ncl
Cyp20a1	1.37023e-07	-0.221869	0.132	0.194	0.00148519	Prototypical pM	Cyp20a1
Malsu1	0.000141252	-0.22199	0.09	0.126	1	Prototypical pM	Malsu1
Banf1	1.73931e-09	-0.222015	0.328	0.431	1.88523e-05	Prototypical pM	Banf1
Commd10	3.80894e-05	-0.222018	0.127	0.173	0.412851	Prototypical pM	Commd10
Zkscan14	0.000546783	-0.222063	0.061	0.089	1	Prototypical pM	Zkscan14
Cebpz	3.58355e-08	-0.22215	0.194	0.271	0.000388421	Prototypical pM	Cebpz
Coq7	0.00210012	-0.222184	0.038	0.058	1	Prototypical pM	Coq7
Trappc4	3.81964e-07	-0.222192	0.141	0.204	0.00414011	Prototypical pM	Trappc4
Nbn	0.000151356	-0.22236	0.157	0.202	1	Prototypical pM	Nbn
Tmem230	6.14248e-07	-0.222365	0.26	0.337	0.00665783	Prototypical pM	Tmem230
Agtpbp1	1.88348e-05	-0.222562	0.092	0.134	0.204151	Prototypical pM	Agtpbp1
Rpl35	6.17418e-26	-0.222872	0.946	0.991	6.69219e-22	Prototypical pM	Rpl35
Dis3	8.22141e-06	-0.222947	0.109	0.155	0.0891118	Prototypical pM	Dis3
Larp7	9.63464e-08	-0.223198	0.214	0.289	0.0010443	Prototypical pM	Larp7
Mrpl10	0.00507479	-0.223202	0.034	0.051	1	Prototypical pM	Mrpl10
Bloc1s1	2.49305e-13	-0.223258	0.54	0.687	2.70222e-09	Prototypical pM	Bloc1s1
Kmt2e	3.12131e-10	-0.223262	0.288	0.395	3.38319e-06	Prototypical pM	Kmt2e
Dcp2	1.64735e-08	-0.223347	0.224	0.309	0.000178556	Prototypical pM	Dcp2
Ccdc59	2.75167e-05	-0.223496	0.135	0.184	0.298254	Prototypical pM	Ccdc59
Vps36	1.17381e-07	-0.22357	0.22	0.295	0.0012723	Prototypical pM	Vps36
Ndufa11	8.4755e-13	-0.223785	0.456	0.593	9.18659e-09	Prototypical pM	Ndufa11
Las1l	0.000777185	-0.224438	0.056	0.082	1	Prototypical pM	Las1l
Iars2	0.0012979	-0.224582	0.126	0.16	1	Prototypical pM	Iars2
Atp11a	0.00132979	-0.224639	0.115	0.148	1	Prototypical pM	Atp11a
Rcc2	4.30596e-08	-0.224863	0.158	0.227	0.000466723	Prototypical pM	Rcc2
Smug1	0.00297262	-0.224944	0.054	0.076	1	Prototypical pM	Smug1
Hnrnpab	7.26679e-12	-0.225309	0.438	0.566	7.87648e-08	Prototypical pM	Hnrnpab
Srsf10	2.94825e-09	-0.225315	0.273	0.367	3.19561e-05	Prototypical pM	Srsf10
mt-Co2	5.04022e-36	-0.225315	0.997	0.999	5.4631e-32	Prototypical pM	mt-Co2
Inpp1	0.0034944	-0.225997	0.06	0.082	1	Prototypical pM	Inpp1
Pfdn2	7.00961e-11	-0.226195	0.319	0.43	7.59772e-07	Prototypical pM	Pfdn2
Snw1	1.02419e-08	-0.226219	0.2	0.282	0.000111012	Prototypical pM	Snw1
Chchd1	4.81804e-10	-0.226538	0.27	0.37	5.22228e-06	Prototypical pM	Chchd1
Imp4	6.73968e-07	-0.226796	0.132	0.191	0.00730514	Prototypical pM	Imp4
Nbeal2	0.00075348	-0.227361	0.078	0.107	1	Prototypical pM	Nbeal2
Ndufb10	2.73003e-13	-0.227714	0.393	0.528	2.95908e-09	Prototypical pM	Ndufb10
Phf20	2.36324e-05	-0.227844	0.154	0.207	0.256151	Prototypical pM	Phf20
Lsm1	2.47165e-08	-0.227931	0.145	0.214	0.000267902	Prototypical pM	Lsm1
Cep57	0.00105409	-0.22799	0.085	0.115	1	Prototypical pM	Cep57
Lap3	1.36497e-09	-0.228071	0.517	0.633	1.47949e-05	Prototypical pM	Lap3
Fcer1g	4.54848e-28	-0.228114	0.922	0.976	4.9301e-24	Prototypical pM	Fcer1g
Cnot7	1.16774e-06	-0.229004	0.139	0.196	0.0126571	Prototypical pM	Cnot7
Ssr4	2.97721e-15	-0.22902	0.541	0.702	3.227e-11	Prototypical pM	Ssr4
Exosc3	3.99997e-06	-0.229654	0.094	0.139	0.0433556	Prototypical pM	Exosc3
Commd2	5.92219e-05	-0.229918	0.144	0.19	0.641907	Prototypical pM	Commd2
Ctcf	6.40062e-07	-0.229926	0.18	0.246	0.00693763	Prototypical pM	Ctcf
Svbp	4.79702e-06	-0.229994	0.128	0.18	0.051995	Prototypical pM	Svbp
Tmem87a	2.50366e-06	-0.230087	0.123	0.175	0.0271372	Prototypical pM	Tmem87a
Cep350	2.08936e-07	-0.230219	0.244	0.323	0.00226466	Prototypical pM	Cep350
Rpp25l	0.00015899	-0.230434	0.062	0.093	1	Prototypical pM	Rpp25l
Ttc19	0.000108969	-0.230443	0.069	0.102	1	Prototypical pM	Ttc19
Vdac3	1.01357e-10	-0.231001	0.232	0.33	1.09861e-06	Prototypical pM	Vdac3
Glrx3	7.27667e-07	-0.231087	0.171	0.236	0.00788718	Prototypical pM	Glrx3
Psma1	5.62179e-12	-0.231277	0.315	0.438	6.09346e-08	Prototypical pM	Psma1
Pgp	1.89591e-07	-0.231881	0.184	0.255	0.00205497	Prototypical pM	Pgp
Cep44	0.00127987	-0.232307	0.043	0.065	1	Prototypical pM	Cep44
Srek1ip1	1.79996e-07	-0.232571	0.176	0.246	0.00195097	Prototypical pM	Srek1ip1
Npm1	2.04532e-12	-0.232666	0.683	0.793	2.21692e-08	Prototypical pM	Npm1
Endog	0.000295236	-0.232888	0.067	0.097	1	Prototypical pM	Endog
1110004F10Rik	5.97726e-15	-0.234038	0.405	0.554	6.47876e-11	Prototypical pM	1110004F10Rik
Sh3bgrl3	1.05576e-26	-0.234163	0.941	0.993	1.14434e-22	Prototypical pM	Sh3bgrl3
Tm2d3	1.17091e-05	-0.23473	0.077	0.117	0.126915	Prototypical pM	Tm2d3
Cox7c	6.89401e-21	-0.235215	0.744	0.877	7.47242e-17	Prototypical pM	Cox7c
Exosc4	8.40071e-06	-0.235216	0.063	0.1	0.0910553	Prototypical pM	Exosc4
Ifi44	0.000328701	-0.235419	0.16	0.204	1	Prototypical pM	Ifi44
C1d	1.38984e-08	-0.235997	0.227	0.311	0.000150644	Prototypical pM	C1d
Arid5b	0.000481808	-0.236169	0.059	0.086	1	Prototypical pM	Arid5b
Rps21	3.35463e-28	-0.23635	0.864	0.954	3.63609e-24	Prototypical pM	Rps21
Isca2	8.33377e-05	-0.237235	0.126	0.17	0.903298	Prototypical pM	Isca2
Dhx57	0.00472693	-0.237731	0.064	0.086	1	Prototypical pM	Dhx57
Ifngr1	1.8624e-18	-0.237762	0.424	0.575	2.01866e-14	Prototypical pM	Ifngr1
Gimap1	0.000199991	-0.237855	0.132	0.172	1	Prototypical pM	Gimap1
Ybx3	2.31834e-11	-0.238157	0.349	0.47	2.51285e-07	Prototypical pM	Ybx3
Jdp2	0.00338682	-0.238356	0.119	0.149	1	Prototypical pM	Jdp2
Hsd17b10	9.57078e-08	-0.238522	0.162	0.23	0.00103738	Prototypical pM	Hsd17b10
Imp3	1.11025e-07	-0.23859	0.14	0.204	0.00120341	Prototypical pM	Imp3
Mob2	1.76997e-05	-0.238602	0.054	0.087	0.191847	Prototypical pM	Mob2
Cdc5l	3.99969e-09	-0.238732	0.197	0.282	4.33526e-05	Prototypical pM	Cdc5l
Chchd7	1.68565e-05	-0.238819	0.157	0.209	0.182708	Prototypical pM	Chchd7
Ruvbl1	2.90093e-05	-0.238865	0.086	0.125	0.314432	Prototypical pM	Ruvbl1
Nop56	5.03682e-07	-0.239229	0.165	0.229	0.00545941	Prototypical pM	Nop56
Isoc1	0.00744082	-0.239669	0.039	0.056	1	Prototypical pM	Isoc1
Utp14a	2.07557e-06	-0.239736	0.086	0.132	0.0224972	Prototypical pM	Utp14a
Epsti1	6.81502e-08	-0.239849	0.291	0.377	0.00073868	Prototypical pM	Epsti1
Phf6	2.98413e-05	-0.239865	0.114	0.16	0.32345	Prototypical pM	Phf6
Bicd2	2.59429e-05	-0.240225	0.122	0.167	0.281195	Prototypical pM	Bicd2
Ik	9.19408e-09	-0.24028	0.254	0.343	9.96546e-05	Prototypical pM	Ik
Mrps23	1.85576e-07	-0.240981	0.126	0.185	0.00201146	Prototypical pM	Mrps23
Hsdl2	0.000347852	-0.241033	0.087	0.121	1	Prototypical pM	Hsdl2
Rps10	3.14217e-30	-0.241113	0.854	0.944	3.4058e-26	Prototypical pM	Rps10
Magohb	2.95093e-06	-0.241305	0.09	0.136	0.0319851	Prototypical pM	Magohb
Zfp609	0.00210669	-0.241483	0.048	0.07	1	Prototypical pM	Zfp609
Etaa1	0.00418318	-0.241486	0.025	0.041	1	Prototypical pM	Etaa1
Trim13	0.00146244	-0.24177	0.071	0.098	1	Prototypical pM	Trim13
Xrcc4	2.05556e-06	-0.241872	0.085	0.13	0.0222802	Prototypical pM	Xrcc4
Cops3	1.35269e-05	-0.241924	0.114	0.16	0.146618	Prototypical pM	Cops3
Set	6.37233e-12	-0.242371	0.607	0.739	6.90697e-08	Prototypical pM	Set
Ly86	5.14833e-15	-0.242384	0.279	0.408	5.58028e-11	Prototypical pM	Ly86
Ddx52	1.419e-05	-0.242526	0.11	0.156	0.153805	Prototypical pM	Ddx52
Nsl1	1.41274e-05	-0.242876	0.135	0.184	0.153127	Prototypical pM	Nsl1
Dnajc9	0.0025114	-0.243335	0.066	0.091	1	Prototypical pM	Dnajc9
Baz1a	3.62565e-14	-0.243851	0.351	0.49	3.92984e-10	Prototypical pM	Baz1a
Elof1	3.38854e-05	-0.244154	0.101	0.142	0.367284	Prototypical pM	Elof1
Tubgcp2	1.77241e-07	-0.244394	0.181	0.253	0.00192112	Prototypical pM	Tubgcp2
Med7	0.000396953	-0.244598	0.071	0.101	1	Prototypical pM	Med7
Mrpl46	0.00519998	-0.244711	0.064	0.086	1	Prototypical pM	Mrpl46
Gmfg	7.19978e-19	-0.245049	0.639	0.791	7.80384e-15	Prototypical pM	Gmfg
Adi1	3.46096e-05	-0.245252	0.168	0.221	0.375134	Prototypical pM	Adi1
Tmem208	5.72928e-12	-0.245283	0.227	0.329	6.20997e-08	Prototypical pM	Tmem208
Skil	1.12444e-09	-0.245524	0.275	0.369	1.21879e-05	Prototypical pM	Skil
Actn1	0.000484885	-0.245528	0.09	0.122	1	Prototypical pM	Actn1
Taf15	1.06782e-05	-0.245896	0.176	0.232	0.115741	Prototypical pM	Taf15
Slc4a1ap	0.00127258	-0.246624	0.083	0.113	1	Prototypical pM	Slc4a1ap
Tgm2	0.000499617	-0.247024	0.141	0.18	1	Prototypical pM	Tgm2
Nrbf2	7.25999e-08	-0.247682	0.133	0.195	0.000786911	Prototypical pM	Nrbf2
Ndufaf2	4.54607e-05	-0.247682	0.14	0.186	0.492749	Prototypical pM	Ndufaf2
Vps51	0.000358514	-0.248086	0.063	0.092	1	Prototypical pM	Vps51
Ubxn1	5.7443e-13	-0.248304	0.315	0.437	6.22625e-09	Prototypical pM	Ubxn1
Cox5b	2.04343e-16	-0.248327	0.668	0.816	2.21487e-12	Prototypical pM	Cox5b
Aimp2	2.25017e-05	-0.248431	0.081	0.12	0.243896	Prototypical pM	Aimp2
Dnajc1	1.59202e-06	-0.248518	0.134	0.189	0.0172559	Prototypical pM	Dnajc1
N4bp2l2	2.99543e-13	-0.248544	0.389	0.526	3.24674e-09	Prototypical pM	N4bp2l2
Mzt1	2.73959e-05	-0.248603	0.089	0.13	0.296944	Prototypical pM	Mzt1
Cacna2d4	0.00457072	-0.248777	0.043	0.062	1	Prototypical pM	Cacna2d4
Dnttip2	4.6461e-06	-0.248967	0.167	0.225	0.0503591	Prototypical pM	Dnttip2
Ctu1	0.0016012	-0.24915	0.055	0.078	1	Prototypical pM	Ctu1
Orai1	3.02673e-08	-0.249463	0.118	0.181	0.000328068	Prototypical pM	Orai1
2700062C07Rik	0.00410023	-0.249521	0.039	0.058	1	Prototypical pM	2700062C07Rik
Cwc22	9.57985e-05	-0.249705	0.11	0.15	1	Prototypical pM	Cwc22
1700017B05Rik	5.04889e-05	-0.250535	0.075	0.111	0.54725	Prototypical pM	1700017B05Rik
Ing3	0.00162073	-0.250772	0.081	0.108	1	Prototypical pM	Ing3
Nckap5l	0.00277292	-0.250793	0.052	0.073	1	Prototypical pM	Nckap5l
Tbc1d9	3.7128e-06	-0.250823	0.09	0.135	0.040243	Prototypical pM	Tbc1d9
Mettl5	3.49524e-05	-0.251132	0.126	0.171	0.378849	Prototypical pM	Mettl5
Actr6	0.000148711	-0.251355	0.076	0.109	1	Prototypical pM	Actr6
Nup98	0.00354623	-0.251913	0.083	0.109	1	Prototypical pM	Nup98
Malt1	5.94712e-06	-0.252043	0.097	0.143	0.0644608	Prototypical pM	Malt1
Prkca	0.00193156	-0.252293	0.056	0.079	1	Prototypical pM	Prkca
Prpf4	0.000232541	-0.252693	0.092	0.127	1	Prototypical pM	Prpf4
Nr4a2	0.00132963	-0.25289	0.078	0.106	1	Prototypical pM	Nr4a2
Adnp	0.000146392	-0.253039	0.075	0.109	1	Prototypical pM	Adnp
BC005624	2.51505e-08	-0.253061	0.242	0.329	0.000272607	Prototypical pM	BC005624
Ppm1d	0.00334728	-0.253087	0.039	0.058	1	Prototypical pM	Ppm1d
Zfp24	3.39385e-05	-0.253534	0.134	0.182	0.36786	Prototypical pM	Zfp24
Rpl4	4.68298e-18	-0.253552	0.808	0.903	5.07588e-14	Prototypical pM	Rpl4
Upf3a	2.26899e-05	-0.253835	0.111	0.155	0.245936	Prototypical pM	Upf3a
Bst2	6.32153e-12	-0.253896	0.498	0.635	6.8519e-08	Prototypical pM	Bst2
Hnrnpr	1.98376e-12	-0.254015	0.37	0.492	2.1502e-08	Prototypical pM	Hnrnpr
Ing2	0.000196129	-0.254113	0.063	0.093	1	Prototypical pM	Ing2
Pole3	5.10547e-06	-0.254116	0.137	0.19	0.0553382	Prototypical pM	Pole3
Mrpl55	1.92325e-05	-0.25441	0.107	0.151	0.208461	Prototypical pM	Mrpl55
Ppib	3.42386e-17	-0.254483	0.589	0.753	3.71113e-13	Prototypical pM	Ppib
Acp1	2.06716e-07	-0.254808	0.196	0.268	0.0022406	Prototypical pM	Acp1
Slc16a7	1.32211e-05	-0.254932	0.127	0.176	0.143304	Prototypical pM	Slc16a7
Ndufs7	1.65885e-11	-0.255954	0.291	0.402	1.79803e-07	Prototypical pM	Ndufs7
Ndufv2	5.99894e-12	-0.25608	0.361	0.491	6.50225e-08	Prototypical pM	Ndufv2
Btg3	0.0011055	-0.256517	0.064	0.09	1	Prototypical pM	Btg3
Dhx29	3.14559e-05	-0.256605	0.137	0.185	0.340951	Prototypical pM	Dhx29
Mrpl15	7.15342e-06	-0.257012	0.13	0.181	0.0775359	Prototypical pM	Mrpl15
Iah1	5.08788e-06	-0.257083	0.146	0.2	0.0551475	Prototypical pM	Iah1
Msra	0.000285658	-0.257381	0.108	0.145	1	Prototypical pM	Msra
Txlng	0.00328894	-0.257839	0.028	0.044	1	Prototypical pM	Txlng
Dhrs4	1.88186e-07	-0.257933	0.179	0.246	0.00203975	Prototypical pM	Dhrs4
Ilf2	3.25491e-08	-0.258267	0.195	0.272	0.0003528	Prototypical pM	Ilf2
Polr2b	8.98584e-07	-0.258368	0.148	0.206	0.00973975	Prototypical pM	Polr2b
Arid1b	5.06064e-09	-0.258646	0.224	0.309	5.48522e-05	Prototypical pM	Arid1b
Tmed1	0.000840972	-0.258689	0.052	0.077	1	Prototypical pM	Tmed1
Pdcl3	1.52861e-07	-0.25869	0.143	0.205	0.00165686	Prototypical pM	Pdcl3
Oas1g	8.39009e-07	-0.258915	0.188	0.253	0.00909402	Prototypical pM	Oas1g
Mgmt	4.65185e-05	-0.259018	0.107	0.149	0.504214	Prototypical pM	Mgmt
Leprotl1	2.89582e-08	-0.259085	0.16	0.23	0.000313878	Prototypical pM	Leprotl1
Mettl21a	9.31341e-05	-0.259632	0.056	0.087	1	Prototypical pM	Mettl21a
Vps35	8.66998e-12	-0.259795	0.375	0.503	9.39739e-08	Prototypical pM	Vps35
Tbcc	0.000102826	-0.260036	0.053	0.082	1	Prototypical pM	Tbcc
Rfc3	0.00873053	-0.260702	0.02	0.032	1	Prototypical pM	Rfc3
Mrpl19	3.56276e-08	-0.261157	0.088	0.143	0.000386167	Prototypical pM	Mrpl19
Ndufaf3	1.36731e-05	-0.261562	0.179	0.235	0.148203	Prototypical pM	Ndufaf3
Eif3f	3.27318e-14	-0.262028	0.398	0.54	3.5478e-10	Prototypical pM	Eif3f
Ifih1	0.000135771	-0.262458	0.12	0.161	1	Prototypical pM	Ifih1
Usp15	2.3526e-11	-0.262657	0.267	0.371	2.54999e-07	Prototypical pM	Usp15
Kin	1.10711e-05	-0.262839	0.112	0.159	0.119999	Prototypical pM	Kin
Ccni	3.73454e-15	-0.263227	0.509	0.665	4.04786e-11	Prototypical pM	Ccni
Triap1	6.66528e-07	-0.263249	0.115	0.17	0.0072245	Prototypical pM	Triap1
Topbp1	1.13597e-06	-0.26342	0.082	0.128	0.0123127	Prototypical pM	Topbp1
Mrps22	5.08753e-05	-0.263569	0.067	0.101	0.551438	Prototypical pM	Mrps22
Prkag2	4.02517e-06	-0.263581	0.082	0.125	0.0436288	Prototypical pM	Prkag2
Ssna1	2.00275e-10	-0.263635	0.256	0.357	2.17078e-06	Prototypical pM	Ssna1
Tor2a	5.34931e-05	-0.26388	0.091	0.129	0.579812	Prototypical pM	Tor2a
Bzw2	4.67294e-05	-0.264144	0.108	0.15	0.5065	Prototypical pM	Bzw2
Lsm5	1.17744e-12	-0.264231	0.301	0.417	1.27623e-08	Prototypical pM	Lsm5
Zc3h15	1.14801e-12	-0.26462	0.353	0.481	1.24433e-08	Prototypical pM	Zc3h15
Kat8	0.00248037	-0.264739	0.059	0.082	1	Prototypical pM	Kat8
Gpank1	0.000101493	-0.264761	0.051	0.08	1	Prototypical pM	Gpank1
Zfp770	0.000123267	-0.265018	0.091	0.127	1	Prototypical pM	Zfp770
Nudc	4.89333e-11	-0.265225	0.249	0.348	5.30388e-07	Prototypical pM	Nudc
Mmgt1	0.000190345	-0.26538	0.075	0.108	1	Prototypical pM	Mmgt1
Cinp	0.000161558	-0.265388	0.09	0.125	1	Prototypical pM	Cinp
Nr4a1	0.000379255	-0.265505	0.038	0.062	1	Prototypical pM	Nr4a1
Commd5	0.000256195	-0.266297	0.096	0.131	1	Prototypical pM	Commd5
Rassf5	1.37506e-08	-0.266884	0.069	0.121	0.000149043	Prototypical pM	Rassf5
Lrch4	8.88558e-05	-0.267379	0.103	0.143	0.963108	Prototypical pM	Lrch4
Coil	0.000324167	-0.267558	0.065	0.095	1	Prototypical pM	Coil
Oxsr1	3.55079e-06	-0.267684	0.132	0.187	0.0384871	Prototypical pM	Oxsr1
Tmem14c	2.5416e-13	-0.267885	0.239	0.35	2.75484e-09	Prototypical pM	Tmem14c
Cic	0.000406966	-0.268342	0.068	0.097	1	Prototypical pM	Cic
Il10ra	1.54793e-10	-0.268465	0.3	0.404	1.67781e-06	Prototypical pM	Il10ra
Xrcc6	8.79895e-09	-0.268519	0.308	0.402	9.53718e-05	Prototypical pM	Xrcc6
Puf60	9.03146e-07	-0.26861	0.164	0.225	0.0097892	Prototypical pM	Puf60
Mrpl32	7.02907e-06	-0.2689	0.099	0.144	0.0761881	Prototypical pM	Mrpl32
Mnt	6.58974e-05	-0.269029	0.06	0.092	0.714262	Prototypical pM	Mnt
Vdac2	1.1144e-12	-0.269927	0.298	0.416	1.2079e-08	Prototypical pM	Vdac2
Mrps5	9.11375e-10	-0.270236	0.164	0.245	9.87839e-06	Prototypical pM	Mrps5
Terf2ip	5.1745e-07	-0.27026	0.165	0.229	0.00560864	Prototypical pM	Terf2ip
A430005L14Rik	0.000214459	-0.270397	0.083	0.117	1	Prototypical pM	A430005L14Rik
Srpk1	1.62877e-05	-0.270437	0.065	0.101	0.176543	Prototypical pM	Srpk1
Ddx5	5.34659e-20	-0.270475	0.764	0.903	5.79517e-16	Prototypical pM	Ddx5
Ints8	0.000343955	-0.270551	0.048	0.074	1	Prototypical pM	Ints8
Rps6ka3	1.71785e-12	-0.271072	0.279	0.391	1.86198e-08	Prototypical pM	Rps6ka3
Cd300lf	1.24258e-05	-0.271216	0.047	0.079	0.134684	Prototypical pM	Cd300lf
Vkorc1l1	0.000321866	-0.271667	0.061	0.09	1	Prototypical pM	Vkorc1l1
Aimp1	3.38977e-09	-0.271705	0.235	0.323	3.67417e-05	Prototypical pM	Aimp1
Atpaf2	0.00107632	-0.271827	0.061	0.087	1	Prototypical pM	Atpaf2
Pim3	0.00194758	-0.271872	0.091	0.119	1	Prototypical pM	Pim3
Arl3	1.06141e-06	-0.272108	0.11	0.161	0.0115046	Prototypical pM	Arl3
Dtd1	5.88245e-05	-0.27261	0.081	0.117	0.637599	Prototypical pM	Dtd1
Myo1g	6.72028e-08	-0.272688	0.137	0.203	0.000728411	Prototypical pM	Myo1g
Cyba	9.04402e-51	-0.272742	0.933	0.983	9.80281e-47	Prototypical pM	Cyba
Zfyve21	0.00116851	-0.273373	0.073	0.101	1	Prototypical pM	Zfyve21
Sdccag8	3.96109e-07	-0.27366	0.157	0.22	0.00429343	Prototypical pM	Sdccag8
Commd1	1.58806e-07	-0.273843	0.18	0.248	0.0017213	Prototypical pM	Commd1
Pih1d1	2.04979e-06	-0.275067	0.119	0.171	0.0222177	Prototypical pM	Pih1d1
Supt4a	4.13996e-11	-0.275245	0.258	0.358	4.4873e-07	Prototypical pM	Supt4a
Phactr1	0.00105165	-0.275268	0.117	0.151	1	Prototypical pM	Phactr1
Ddx24	1.08451e-13	-0.275828	0.359	0.492	1.1755e-09	Prototypical pM	Ddx24
Tigar	0.00212375	-0.275976	0.097	0.125	1	Prototypical pM	Tigar
Zfp706	5.09118e-17	-0.276447	0.437	0.592	5.51833e-13	Prototypical pM	Zfp706
Tank	1.26741e-08	-0.276453	0.175	0.251	0.000137375	Prototypical pM	Tank
Tex30	0.000360126	-0.276715	0.027	0.047	1	Prototypical pM	Tex30
Cars2	2.97644e-06	-0.276816	0.092	0.139	0.0322617	Prototypical pM	Cars2
Tmem131	1.05809e-08	-0.277041	0.119	0.183	0.000114686	Prototypical pM	Tmem131
Cct5	8.96629e-15	-0.277436	0.405	0.553	9.71856e-11	Prototypical pM	Cct5
Rpf1	9.96375e-05	-0.278062	0.103	0.143	1	Prototypical pM	Rpf1
Eif1b	5.86877e-10	-0.278104	0.277	0.371	6.36116e-06	Prototypical pM	Eif1b
Btg1	1.08921e-15	-0.278296	0.57	0.72	1.1806e-11	Prototypical pM	Btg1
Haus1	0.00014848	-0.278452	0.06	0.09	1	Prototypical pM	Haus1
Thap11	4.93685e-06	-0.278484	0.083	0.126	0.0535106	Prototypical pM	Thap11
Slc39a10	3.59649e-07	-0.278517	0.129	0.189	0.00389824	Prototypical pM	Slc39a10
Park7	1.52423e-16	-0.278607	0.565	0.716	1.65211e-12	Prototypical pM	Park7
Dock5	1.78479e-07	-0.278609	0.216	0.288	0.00193454	Prototypical pM	Dock5
Ifi203	8.85448e-14	-0.278788	0.555	0.691	9.59737e-10	Prototypical pM	Ifi203
Tpi1	4.83655e-17	-0.279267	0.52	0.682	5.24233e-13	Prototypical pM	Tpi1
Ahi1	0.00854048	-0.279422	0.04	0.057	1	Prototypical pM	Ahi1
Desi1	2.64086e-05	-0.279929	0.101	0.143	0.286242	Prototypical pM	Desi1
Nit2	0.000500655	-0.280458	0.084	0.115	1	Prototypical pM	Nit2
Cox5a	8.9179e-17	-0.280491	0.506	0.663	9.66611e-13	Prototypical pM	Cox5a
Hp1bp3	2.02561e-11	-0.280628	0.299	0.409	2.19556e-07	Prototypical pM	Hp1bp3
Thap7	0.000287551	-0.281182	0.052	0.079	1	Prototypical pM	Thap7
Rps5	1.98576e-28	-0.281189	0.899	0.963	2.15237e-24	Prototypical pM	Rps5
Alox5ap	8.62391e-13	-0.281244	0.397	0.518	9.34745e-09	Prototypical pM	Alox5ap
Med19	0.00244251	-0.281749	0.048	0.07	1	Prototypical pM	Med19
Lsm2	6.6638e-08	-0.281793	0.188	0.262	0.00072229	Prototypical pM	Lsm2
Pfdn5	3.73838e-30	-0.281855	0.877	0.971	4.05203e-26	Prototypical pM	Pfdn5
Ptrh2	7.66377e-05	-0.281989	0.052	0.082	0.830676	Prototypical pM	Ptrh2
Gm4924	0.00998442	-0.282251	0.05	0.068	1	Prototypical pM	Gm4924
Eif2b3	0.000552989	-0.282282	0.06	0.087	1	Prototypical pM	Eif2b3
Chchd2	2.35291e-22	-0.282392	0.737	0.87	2.55032e-18	Prototypical pM	Chchd2
Entpd1	1.05805e-08	-0.282805	0.153	0.225	0.000114682	Prototypical pM	Entpd1
Dnajb12	4.35596e-05	-0.282842	0.095	0.136	0.472142	Prototypical pM	Dnajb12
Anapc16	1.75801e-09	-0.283302	0.24	0.33	1.90551e-05	Prototypical pM	Anapc16
Gpbp1	7.69013e-14	-0.283352	0.248	0.363	8.33533e-10	Prototypical pM	Gpbp1
Tomm20	1.67461e-14	-0.283469	0.335	0.473	1.8151e-10	Prototypical pM	Tomm20
Gcnt1	1.43624e-05	-0.283623	0.119	0.165	0.155674	Prototypical pM	Gcnt1
Cox11	0.00888412	-0.283684	0.037	0.053	1	Prototypical pM	Cox11
Cbx6	6.36381e-06	-0.284195	0.1	0.146	0.0689774	Prototypical pM	Cbx6
Rnf5	7.84051e-08	-0.284354	0.137	0.2	0.000849833	Prototypical pM	Rnf5
Rbbp7	1.03243e-05	-0.284468	0.136	0.187	0.111905	Prototypical pM	Rbbp7
Pde4a	0.00154734	-0.284638	0.035	0.054	1	Prototypical pM	Pde4a
Ntmt1	4.34609e-06	-0.284668	0.095	0.14	0.0471072	Prototypical pM	Ntmt1
Noc4l	0.00166852	-0.284861	0.037	0.057	1	Prototypical pM	Noc4l
Mphosph6	5.30798e-05	-0.285062	0.086	0.124	0.575332	Prototypical pM	Mphosph6
Prpf38a	2.26258e-06	-0.285098	0.106	0.157	0.0245241	Prototypical pM	Prpf38a
Vamp5	4.47684e-11	-0.285153	0.545	0.657	4.85244e-07	Prototypical pM	Vamp5
1700037H04Rik	5.50409e-09	-0.285582	0.254	0.34	5.96588e-05	Prototypical pM	1700037H04Rik
Dok2	2.37993e-12	-0.28573	0.44	0.563	2.57961e-08	Prototypical pM	Dok2
Fyb	1.58283e-15	-0.285793	0.605	0.751	1.71562e-11	Prototypical pM	Fyb
Lpin2	1.35869e-05	-0.285804	0.135	0.183	0.147269	Prototypical pM	Lpin2
Ssbp2	0.000562782	-0.285846	0.035	0.057	1	Prototypical pM	Ssbp2
Il18	4.88313e-08	-0.286148	0.195	0.268	0.000529282	Prototypical pM	Il18
Stxbp2	6.29814e-09	-0.286274	0.27	0.359	6.82656e-05	Prototypical pM	Stxbp2
Cir1	4.1446e-08	-0.28634	0.181	0.255	0.000449233	Prototypical pM	Cir1
Tbc1d5	9.16682e-07	-0.286468	0.122	0.177	0.00993591	Prototypical pM	Tbc1d5
Fam162a	1.91515e-07	-0.286746	0.146	0.209	0.00207583	Prototypical pM	Fam162a
Rars2	0.000240106	-0.286981	0.057	0.085	1	Prototypical pM	Rars2
Uqcrb	2.15085e-26	-0.2874	0.709	0.869	2.33131e-22	Prototypical pM	Uqcrb
Rnmt	3.39578e-09	-0.28784	0.195	0.275	3.68068e-05	Prototypical pM	Rnmt
Crebl2	3.27069e-05	-0.288277	0.105	0.147	0.35451	Prototypical pM	Crebl2
Rbmx	2.54714e-07	-0.288437	0.201	0.269	0.00276085	Prototypical pM	Rbmx
Atm	2.43783e-08	-0.289095	0.251	0.331	0.000264237	Prototypical pM	Atm
Srp14	4.29298e-21	-0.289201	0.693	0.851	4.65317e-17	Prototypical pM	Srp14
Terf1	0.000100259	-0.290082	0.084	0.119	1	Prototypical pM	Terf1
Prmt1	3.65688e-08	-0.290301	0.152	0.219	0.00039637	Prototypical pM	Prmt1
Nub1	4.16762e-09	-0.290363	0.19	0.271	4.51728e-05	Prototypical pM	Nub1
Hdac1	5.93271e-07	-0.290787	0.111	0.164	0.00643047	Prototypical pM	Hdac1
Eci2	0.000128916	-0.291473	0.077	0.111	1	Prototypical pM	Eci2
Polr3a	0.000298731	-0.291602	0.032	0.054	1	Prototypical pM	Polr3a
Pank2	6.32044e-06	-0.291889	0.112	0.159	0.0685073	Prototypical pM	Pank2
Hint1	5.1481e-19	-0.292052	0.563	0.726	5.58003e-15	Prototypical pM	Hint1
Lsm3	1.01106e-14	-0.292222	0.343	0.472	1.09588e-10	Prototypical pM	Lsm3
Exosc8	5.17637e-05	-0.292245	0.088	0.127	0.561066	Prototypical pM	Exosc8
Memo1	0.000938184	-0.29242	0.049	0.073	1	Prototypical pM	Memo1
Fbxl15	1.03981e-05	-0.292518	0.107	0.153	0.112705	Prototypical pM	Fbxl15
Git1	1.18683e-05	-0.292628	0.075	0.115	0.128641	Prototypical pM	Git1
Sgms2	2.57678e-05	-0.292704	0.093	0.135	0.279297	Prototypical pM	Sgms2
Dimt1	0.00187317	-0.292835	0.057	0.08	1	Prototypical pM	Dimt1
Rpl35a	2.64442e-48	-0.293045	0.925	0.978	2.86629e-44	Prototypical pM	Rpl35a
Lsm4	6.73183e-13	-0.294003	0.328	0.45	7.29663e-09	Prototypical pM	Lsm4
Med8	1.06115e-05	-0.294047	0.128	0.176	0.115018	Prototypical pM	Med8
Hagh	8.03817e-07	-0.294261	0.103	0.153	0.00871257	Prototypical pM	Hagh
Taf12	8.99461e-07	-0.294305	0.125	0.179	0.00974926	Prototypical pM	Taf12
Ahcy	0.00031304	-0.294945	0.07	0.101	1	Prototypical pM	Ahcy
Vamp2	7.69993e-07	-0.295349	0.127	0.183	0.00834595	Prototypical pM	Vamp2
Tefm	1.01253e-05	-0.295568	0.061	0.098	0.109748	Prototypical pM	Tefm
Gsdmd	3.82177e-07	-0.295621	0.123	0.18	0.00414242	Prototypical pM	Gsdmd
Arpc5l	4.20597e-10	-0.296716	0.134	0.209	4.55885e-06	Prototypical pM	Arpc5l
Zswim7	1.93612e-06	-0.29746	0.118	0.171	0.0209856	Prototypical pM	Zswim7
Pin1	2.62494e-09	-0.297613	0.184	0.264	2.84517e-05	Prototypical pM	Pin1
Dnajc21	6.46814e-09	-0.297763	0.192	0.27	7.01082e-05	Prototypical pM	Dnajc21
Fam133b	3.16593e-11	-0.298091	0.299	0.406	3.43156e-07	Prototypical pM	Fam133b
Cmc2	1.26763e-06	-0.29814	0.138	0.194	0.0137399	Prototypical pM	Cmc2
Ccdc186	4.23079e-06	-0.298586	0.123	0.174	0.0458576	Prototypical pM	Ccdc186
Chchd5	6.08439e-06	-0.298883	0.172	0.228	0.0659487	Prototypical pM	Chchd5
Bin2	1.17123e-10	-0.299129	0.239	0.338	1.2695e-06	Prototypical pM	Bin2
Snrpd1	2.56708e-14	-0.299873	0.359	0.488	2.78246e-10	Prototypical pM	Snrpd1
Osgep	2.057e-06	-0.301324	0.119	0.171	0.0222958	Prototypical pM	Osgep
Ndufb2	1.91904e-21	-0.301415	0.606	0.781	2.08004e-17	Prototypical pM	Ndufb2
Slc25a1	4.57597e-07	-0.30146	0.117	0.171	0.0049599	Prototypical pM	Slc25a1
Rcbtb2	2.55168e-08	-0.301496	0.198	0.273	0.000276577	Prototypical pM	Rcbtb2
Rangrf	0.00256883	-0.30155	0.044	0.064	1	Prototypical pM	Rangrf
Fam204a	1.69469e-09	-0.302407	0.192	0.277	1.83687e-05	Prototypical pM	Fam204a
Mrpl20	2.84476e-14	-0.302413	0.389	0.52	3.08344e-10	Prototypical pM	Mrpl20
Ints10	1.86521e-05	-0.302633	0.071	0.108	0.20217	Prototypical pM	Ints10
Dcxr	2.72913e-07	-0.302944	0.136	0.195	0.00295811	Prototypical pM	Dcxr
Gbp2	2.54568e-07	-0.302984	0.187	0.254	0.00275927	Prototypical pM	Gbp2
Kcnq1	0.000850657	-0.303266	0.048	0.072	1	Prototypical pM	Kcnq1
Ttf2	2.06426e-06	-0.303464	0.066	0.108	0.0223745	Prototypical pM	Ttf2
Timm10	6.92428e-09	-0.303722	0.198	0.277	7.50523e-05	Prototypical pM	Timm10
Gtf2f2	1.01812e-06	-0.304452	0.111	0.163	0.0110354	Prototypical pM	Gtf2f2
Atad2b	0.000190849	-0.305375	0.097	0.132	1	Prototypical pM	Atad2b
Wdr74	5.33701e-05	-0.306182	0.059	0.091	0.578478	Prototypical pM	Wdr74
Rplp2	5.45164e-66	-0.306291	0.969	0.997	5.90903e-62	Prototypical pM	Rplp2
Gtf2b	4.1659e-07	-0.306466	0.117	0.172	0.00451542	Prototypical pM	Gtf2b
Zbtb8os	2.33055e-07	-0.307215	0.158	0.22	0.00252608	Prototypical pM	Zbtb8os
Sac3d1	7.89115e-05	-0.307309	0.055	0.086	0.855321	Prototypical pM	Sac3d1
Cox7b	9.82064e-20	-0.307844	0.587	0.756	1.06446e-15	Prototypical pM	Cox7b
Rictor	5.40716e-06	-0.308116	0.084	0.126	0.0586082	Prototypical pM	Rictor
Oaz1	3.81045e-47	-0.309475	0.912	0.988	4.13015e-43	Prototypical pM	Oaz1
Mrpl50	7.13507e-07	-0.309596	0.083	0.13	0.0077337	Prototypical pM	Mrpl50
Sumf2	5.93694e-07	-0.310159	0.117	0.17	0.00643504	Prototypical pM	Sumf2
Insig1	2.88459e-12	-0.310228	0.266	0.377	3.1266e-08	Prototypical pM	Insig1
Rrm1	0.00116498	-0.310247	0.053	0.077	1	Prototypical pM	Rrm1
Pdlim7	0.00122159	-0.310282	0.048	0.071	1	Prototypical pM	Pdlim7
Psma5	9.44729e-12	-0.310431	0.275	0.379	1.02399e-07	Prototypical pM	Psma5
Ccndbp1	1.04676e-08	-0.310804	0.09	0.148	0.000113458	Prototypical pM	Ccndbp1
Trmt6	2.01765e-06	-0.31082	0.077	0.121	0.0218693	Prototypical pM	Trmt6
Ndufb11	2.60869e-16	-0.310937	0.399	0.548	2.82756e-12	Prototypical pM	Ndufb11
Trappc1	1.85546e-15	-0.311083	0.304	0.436	2.01113e-11	Prototypical pM	Trappc1
Paip2	3.0257e-16	-0.311753	0.266	0.4	3.27956e-12	Prototypical pM	Paip2
Glrx5	7.94798e-10	-0.311955	0.197	0.282	8.61481e-06	Prototypical pM	Glrx5
Plpp5	0.000309287	-0.312368	0.054	0.08	1	Prototypical pM	Plpp5
Arid4b	1.58065e-08	-0.312528	0.208	0.288	0.000171327	Prototypical pM	Arid4b
Ddx21	6.02494e-18	-0.312738	0.441	0.595	6.53044e-14	Prototypical pM	Ddx21
Psmb1	3.57486e-19	-0.312847	0.455	0.615	3.87479e-15	Prototypical pM	Psmb1
Reep5	1.46969e-19	-0.313017	0.461	0.623	1.593e-15	Prototypical pM	Reep5
Ticam1	0.000146552	-0.313275	0.047	0.075	1	Prototypical pM	Ticam1
Hus1	0.00699268	-0.313701	0.066	0.087	1	Prototypical pM	Hus1
Rsl1d1	1.15329e-10	-0.314121	0.286	0.384	1.25005e-06	Prototypical pM	Rsl1d1
Rbpj	3.56556e-15	-0.314155	0.548	0.674	3.86471e-11	Prototypical pM	Rbpj
Hscb	4.73192e-05	-0.314451	0.055	0.086	0.512893	Prototypical pM	Hscb
Tssc4	1.63636e-05	-0.314514	0.09	0.13	0.177365	Prototypical pM	Tssc4
Sclt1	0.000146553	-0.314637	0.059	0.089	1	Prototypical pM	Sclt1
Psmb8	1.00828e-20	-0.315109	0.457	0.623	1.09287e-16	Prototypical pM	Psmb8
Slc35d2	0.000806164	-0.315381	0.042	0.064	1	Prototypical pM	Slc35d2
Ncbp3	3.01536e-07	-0.315426	0.096	0.147	0.00326835	Prototypical pM	Ncbp3
Vbp1	7.19042e-09	-0.315837	0.146	0.215	7.7937e-05	Prototypical pM	Vbp1
Zfp467	1.08235e-05	-0.316326	0.051	0.085	0.117315	Prototypical pM	Zfp467
Tmem167	1.16737e-16	-0.316499	0.4	0.556	1.26531e-12	Prototypical pM	Tmem167
Rps19	1.34801e-66	-0.317005	0.993	0.998	1.4611e-62	Prototypical pM	Rps19
Ppp1r16a	0.0029199	-0.317088	0.017	0.031	1	Prototypical pM	Ppp1r16a
Coa4	3.65178e-10	-0.317293	0.202	0.289	3.95817e-06	Prototypical pM	Coa4
Fbxl5	2.0393e-15	-0.317297	0.23	0.351	2.2104e-11	Prototypical pM	Fbxl5
Mfsd10	1.54151e-07	-0.317679	0.113	0.169	0.00167084	Prototypical pM	Mfsd10
Gabpb1	0.00374475	-0.317961	0.036	0.054	1	Prototypical pM	Gabpb1
Ppil4	1.83091e-06	-0.31805	0.122	0.174	0.0198453	Prototypical pM	Ppil4
Nme6	0.00277283	-0.318116	0.067	0.091	1	Prototypical pM	Nme6
Ltb4r1	1.39194e-09	-0.318163	0.061	0.114	1.50873e-05	Prototypical pM	Ltb4r1
Dnmt1	4.27087e-09	-0.318234	0.21	0.294	4.6292e-05	Prototypical pM	Dnmt1
Ift20	6.09046e-11	-0.31826	0.128	0.205	6.60145e-07	Prototypical pM	Ift20
Ebag9	4.10574e-06	-0.318419	0.081	0.122	0.0445021	Prototypical pM	Ebag9
Zfp277	2.10514e-05	-0.318533	0.051	0.084	0.228176	Prototypical pM	Zfp277
Trp53rkb	0.0015524	-0.318559	0.054	0.077	1	Prototypical pM	Trp53rkb
Tap1	1.42825e-09	-0.318931	0.178	0.257	1.54808e-05	Prototypical pM	Tap1
Nol7	8.68295e-13	-0.319556	0.305	0.419	9.41145e-09	Prototypical pM	Nol7
R3hcc1	0.00744328	-0.320723	0.042	0.059	1	Prototypical pM	R3hcc1
Mrpl21	1.6051e-08	-0.320855	0.182	0.254	0.000173977	Prototypical pM	Mrpl21
Aven	0.0017217	-0.320971	0.031	0.049	1	Prototypical pM	Aven
Pin4	1.84168e-08	-0.321114	0.129	0.194	0.000199619	Prototypical pM	Pin4
Tufm	3.73286e-11	-0.321426	0.234	0.33	4.04605e-07	Prototypical pM	Tufm
Anp32e	4.77394e-10	-0.321479	0.144	0.219	5.17448e-06	Prototypical pM	Anp32e
Smc3	3.1122e-12	-0.321631	0.196	0.295	3.37331e-08	Prototypical pM	Smc3
Lpar6	2.84972e-17	-0.322865	0.393	0.536	3.08881e-13	Prototypical pM	Lpar6
Brk1	2.13079e-23	-0.323276	0.482	0.658	2.30956e-19	Prototypical pM	Brk1
Ldlr	2.34339e-05	-0.323723	0.072	0.109	0.254	Prototypical pM	Ldlr
Mbp	1.39855e-09	-0.323862	0.188	0.268	1.51589e-05	Prototypical pM	Mbp
Hivep3	8.78215e-06	-0.323933	0.103	0.147	0.0951897	Prototypical pM	Hivep3
Msantd4	0.00143847	-0.324456	0.054	0.078	1	Prototypical pM	Msantd4
B3gntl1	0.00398758	-0.324524	0.015	0.028	1	Prototypical pM	B3gntl1
Dock10	4.34844e-13	-0.324762	0.327	0.444	4.71327e-09	Prototypical pM	Dock10
Clec4b1	0.0010467	-0.324805	0.008	0.02	1	Prototypical pM	Clec4b1
Msl3	1.99431e-08	-0.324836	0.169	0.239	0.000216163	Prototypical pM	Msl3
Ccs	6.94927e-06	-0.3251	0.083	0.125	0.0753232	Prototypical pM	Ccs
Ercc4	0.000626518	-0.325232	0.046	0.07	1	Prototypical pM	Ercc4
Rpl23	8.23872e-54	-0.325442	0.937	0.985	8.92995e-50	Prototypical pM	Rpl23
Tlr6	4.55074e-06	-0.325599	0.088	0.131	0.0493255	Prototypical pM	Tlr6
Cntrl	2.40076e-08	-0.325794	0.14	0.204	0.000260218	Prototypical pM	Cntrl
Zdhhc24	0.000495535	-0.325847	0.059	0.085	1	Prototypical pM	Zdhhc24
Sap18	4.95968e-17	-0.3259	0.426	0.583	5.3758e-13	Prototypical pM	Sap18
Arl6ip4	4.31553e-19	-0.325921	0.449	0.597	4.6776e-15	Prototypical pM	Arl6ip4
Mettl14	0.000326785	-0.326815	0.077	0.108	1	Prototypical pM	Mettl14
Pop7	7.0419e-06	-0.326866	0.087	0.129	0.0763272	Prototypical pM	Pop7
Rpa2	2.08076e-05	-0.327122	0.069	0.105	0.225534	Prototypical pM	Rpa2
Tet2	5.8958e-12	-0.327174	0.19	0.285	6.39046e-08	Prototypical pM	Tet2
Mrpl4	6.70079e-08	-0.32777	0.135	0.198	0.000726298	Prototypical pM	Mrpl4
Rnf149	2.02174e-14	-0.327975	0.265	0.389	2.19136e-10	Prototypical pM	Rnf149
Srsf3	5.53516e-19	-0.328181	0.523	0.684	5.99956e-15	Prototypical pM	Srsf3
Smc4	6.06158e-06	-0.328545	0.086	0.129	0.0657015	Prototypical pM	Smc4
Mrpl13	3.88913e-10	-0.32903	0.167	0.249	4.21543e-06	Prototypical pM	Mrpl13
Psme1	1.92541e-21	-0.329241	0.523	0.691	2.08696e-17	Prototypical pM	Psme1
Pttg1ip	6.68486e-13	-0.329733	0.311	0.426	7.24572e-09	Prototypical pM	Pttg1ip
Snrpb	8.62812e-18	-0.329754	0.339	0.482	9.35202e-14	Prototypical pM	Snrpb
Kat7	0.000639885	-0.329889	0.06	0.086	1	Prototypical pM	Kat7
Tmx4	1.33003e-06	-0.329954	0.092	0.14	0.0144162	Prototypical pM	Tmx4
Chchd10	2.43306e-14	-0.330021	0.349	0.475	2.6372e-10	Prototypical pM	Chchd10
Med31	0.000886354	-0.330128	0.067	0.094	1	Prototypical pM	Med31
Mrpl47	2.69893e-05	-0.330156	0.155	0.204	0.292537	Prototypical pM	Mrpl47
Uri1	9.84706e-10	-0.33042	0.15	0.226	1.06732e-05	Prototypical pM	Uri1
Anapc11	1.54794e-14	-0.330581	0.387	0.518	1.67781e-10	Prototypical pM	Anapc11
Ost4	2.31664e-24	-0.330742	0.612	0.779	2.51101e-20	Prototypical pM	Ost4
Atxn10	6.64182e-07	-0.33079	0.134	0.191	0.00719907	Prototypical pM	Atxn10
Dedd2	0.000146415	-0.330811	0.075	0.108	1	Prototypical pM	Dedd2
Snrpn	0.000629963	-0.330968	0.047	0.072	1	Prototypical pM	Snrpn
Ginm1	1.11088e-06	-0.331056	0.083	0.13	0.0120408	Prototypical pM	Ginm1
Atad5	0.00198765	-0.331544	0.034	0.052	1	Prototypical pM	Atad5
Tatdn1	4.98839e-05	-0.332014	0.07	0.105	0.540692	Prototypical pM	Tatdn1
Ddx18	8.80628e-15	-0.332111	0.337	0.467	9.54512e-11	Prototypical pM	Ddx18
Mrpl11	1.90693e-10	-0.332794	0.192	0.28	2.06692e-06	Prototypical pM	Mrpl11
Mettl7a1	1.63674e-10	-0.332916	0.172	0.255	1.77406e-06	Prototypical pM	Mettl7a1
Hcls1	1.6116e-19	-0.333337	0.496	0.657	1.74681e-15	Prototypical pM	Hcls1
Xrn2	9.72412e-16	-0.333364	0.372	0.51	1.054e-11	Prototypical pM	Xrn2
Usp3	1.10259e-14	-0.333759	0.23	0.346	1.19509e-10	Prototypical pM	Usp3
Thap1	0.00802793	-0.334487	0.048	0.066	1	Prototypical pM	Thap1
Gcc2	1.96142e-08	-0.334891	0.199	0.273	0.000212599	Prototypical pM	Gcc2
Mef2c	4.29113e-20	-0.335076	0.529	0.676	4.65116e-16	Prototypical pM	Mef2c
Hvcn1	2.97571e-06	-0.335212	0.078	0.12	0.0322537	Prototypical pM	Hvcn1
Echdc1	1.22432e-10	-0.335487	0.192	0.277	1.32704e-06	Prototypical pM	Echdc1
Borcs5	0.000825678	-0.335558	0.046	0.069	1	Prototypical pM	Borcs5
Lcp1	1.46634e-27	-0.336089	0.761	0.902	1.58936e-23	Prototypical pM	Lcp1
Ola1	2.80707e-07	-0.336123	0.159	0.221	0.00304259	Prototypical pM	Ola1
Ethe1	1.32913e-10	-0.336443	0.122	0.198	1.44064e-06	Prototypical pM	Ethe1
Rogdi	9.09201e-05	-0.336488	0.05	0.079	0.985483	Prototypical pM	Rogdi
Efhd2	3.15021e-24	-0.336602	0.561	0.736	3.41452e-20	Prototypical pM	Efhd2
Nxt1	1.74909e-07	-0.336628	0.082	0.131	0.00189584	Prototypical pM	Nxt1
Shtn1	2.42273e-17	-0.336894	0.379	0.524	2.626e-13	Prototypical pM	Shtn1
Utp6	8.56157e-09	-0.337371	0.143	0.212	9.27989e-05	Prototypical pM	Utp6
Pyurf	3.54366e-09	-0.337462	0.207	0.287	3.84098e-05	Prototypical pM	Pyurf
Gcnt2	5.82023e-05	-0.337757	0.045	0.073	0.630855	Prototypical pM	Gcnt2
Gmps	1.46912e-08	-0.338175	0.088	0.144	0.000159238	Prototypical pM	Gmps
Nfatc2ip	1.42312e-06	-0.338516	0.106	0.156	0.0154252	Prototypical pM	Nfatc2ip
Upp1	3.45291e-10	-0.338519	0.184	0.266	3.74261e-06	Prototypical pM	Upp1
Gtf2i	2.15843e-12	-0.33857	0.206	0.304	2.33952e-08	Prototypical pM	Gtf2i
Tbrg1	6.31776e-09	-0.338706	0.138	0.206	6.84782e-05	Prototypical pM	Tbrg1
Eif3i	7.94769e-15	-0.338763	0.296	0.424	8.61451e-11	Prototypical pM	Eif3i
Tbl2	0.000415749	-0.338829	0.086	0.118	1	Prototypical pM	Tbl2
Nifk	1.98909e-11	-0.338943	0.195	0.284	2.15598e-07	Prototypical pM	Nifk
Rps27	2.28099e-72	-0.339255	0.976	0.997	2.47237e-68	Prototypical pM	Rps27
Bbx	8.7771e-09	-0.339318	0.175	0.248	9.5135e-05	Prototypical pM	Bbx
Srrm1	4.89111e-20	-0.339425	0.435	0.598	5.30147e-16	Prototypical pM	Srrm1
Tax1bp3	6.03376e-06	-0.339444	0.098	0.144	0.0654	Prototypical pM	Tax1bp3
Cd37	1.28713e-23	-0.340145	0.337	0.507	1.39512e-19	Prototypical pM	Cd37
Cmss1	0.0024262	-0.340487	0.05	0.071	1	Prototypical pM	Cmss1
Rnaseh2c	8.01841e-12	-0.34063	0.239	0.342	8.69116e-08	Prototypical pM	Rnaseh2c
Lonrf1	0.000310098	-0.340682	0.039	0.063	1	Prototypical pM	Lonrf1
Adora2b	0.0023049	-0.340707	0.029	0.046	1	Prototypical pM	Adora2b
Itgax	4.51624e-07	-0.340923	0.121	0.175	0.00489515	Prototypical pM	Itgax
Hat1	3.49049e-06	-0.34115	0.085	0.129	0.0378334	Prototypical pM	Hat1
Ubxn4	2.52542e-17	-0.3414	0.354	0.498	2.7373e-13	Prototypical pM	Ubxn4
Hnrnph3	4.64256e-11	-0.341451	0.206	0.296	5.03207e-07	Prototypical pM	Hnrnph3
Rbmx2	0.000225712	-0.341707	0.078	0.11	1	Prototypical pM	Rbmx2
Anp32b	7.75553e-17	-0.341957	0.409	0.549	8.40622e-13	Prototypical pM	Anp32b
Appl1	1.9143e-13	-0.342031	0.235	0.345	2.07491e-09	Prototypical pM	Appl1
Tmtc4	0.00159426	-0.342128	0.01	0.021	1	Prototypical pM	Tmtc4
Serping1	0.00126294	-0.342296	0.049	0.072	1	Prototypical pM	Serping1
Sfxn4	0.00146496	-0.342399	0.038	0.059	1	Prototypical pM	Sfxn4
Dynll1	1.17253e-31	-0.342989	0.735	0.9	1.27091e-27	Prototypical pM	Dynll1
Pnkp	1.10112e-06	-0.343125	0.095	0.144	0.011935	Prototypical pM	Pnkp
Adam8	0.000185227	-0.343856	0.023	0.043	1	Prototypical pM	Adam8
Pdcd6	1.35582e-14	-0.34387	0.276	0.397	1.46957e-10	Prototypical pM	Pdcd6
[truncated: 20,085 more rows]

## Sheet: MAST
p_val	avg_log2FC	pct.1	pct.2	p_val_adj	cluster	gene
0	-4.42266	0.125	0.778	0	Vcan+ pM	C1qb
0	-3.94628	0.201	0.801	0	Vcan+ pM	C1qa
0	-4.61959	0.08	0.671	0	Vcan+ pM	C1qc
0	3.81512	0.762	0.185	0	Vcan+ pM	Vcan
0	1.81751	0.967	0.61	0	Vcan+ pM	S100a9
0	2.12071	0.91	0.291	0	Lyve1+ pM	Lyve1
0	3.32751	0.645	0.091	0	Lyve1+ pM	Cyp27a1
0	1.84163	0.969	0.499	0	Lyve1+ pM	S100a8
0	1.77784	0.961	0.496	0	Lyve1+ pM	Cd163
0	1.14151	1	0.997	0	Lyve1+ pM	Fth1
0	2.5159	0.899	0.318	0	(S) pM	Cklf
0	2.25226	0.919	0.441	0	(S) pM	Clec10a
0	1.75437	0.989	0.627	0	(S) pM	H2-DMa
0	-2.92996	0.653	0.964	0	(S) pM	Ctsb
0	2.3314	1	0.791	0	(S) pM	H2-Aa
0	1.56332	1	0.877	0	(S) pM	H2-Eb1
0	1.73103	1	0.985	0	(S) pM	Cst3
0	-3.85991	0.286	0.854	0	(S) pM	Glul
0	-1.65227	0.854	0.973	0	(S) pM	Cybb
0	-3.07934	0.378	0.883	0	(S) pM	Mafb
2.47277e-304	-1.10832	0.965	0.988	2.68024e-300	Transit pM	mt-Nd2
4.02204e-302	1.02727	1	0.987	4.35949e-298	(S) pM	Rps3a1
8.04307e-299	1.00757	1	0.991	8.71788e-295	(S) pM	Rps18
2.89513e-298	1.14923	0.996	0.953	3.13803e-294	(S) pM	Rpl15
1.366e-297	1.06216	0.999	0.98	1.48061e-293	(S) pM	Rpl11
6.03342e-296	1.57049	0.965	0.534	6.53963e-292	Lyve1+ pM	Marco
1.1271e-294	1.79319	0.897	0.454	1.22166e-290	Lyve1+ pM	Lta4h
4.57725e-294	1.06023	1	0.982	4.96128e-290	(S) pM	Rpl10
9.69143e-293	1.07468	0.998	0.967	1.05045e-288	Lyve1+ pM	Psap
1.17001e-291	-3.70856	0.168	0.797	1.26817e-287	(S) pM	Ctsd
3.48903e-281	1.08743	1	0.973	3.78176e-277	(S) pM	Rps4x
7.71626e-280	1.24365	0.995	0.892	8.36365e-276	(S) pM	Rpl5
3.86986e-279	2.30801	0.726	0.288	4.19454e-275	Vcan+ pM	Retn
1.5655e-277	1.09043	0.986	0.904	1.69685e-273	Prototypical pM	Ctsb
1.16849e-273	-4.02359	0.113	0.74	1.26653e-269	(S) pM	Fn1
5.03164e-273	0.965615	0.997	0.981	5.4538e-269	(S) pM	Rpl19
4.08582e-272	1.04539	1	0.981	4.42862e-268	(S) pM	Rpl26
3.81824e-267	-0.723314	0.995	0.998	4.13859e-263	Transit pM	mt-Nd4
3.93647e-265	-1.50521	0.932	0.977	4.26674e-261	(S) pM	Psap
1.54218e-263	1.14768	0.99	0.632	1.67157e-259	Lyve1+ pM	S100a9
6.4079e-263	1.12433	0.997	0.945	6.94552e-259	(S) pM	Rpl7a
2.2262e-261	1.01735	0.997	0.963	2.41298e-257	(S) pM	Rps13
5.82721e-255	0.998273	0.999	0.979	6.31611e-251	(S) pM	Rps2
5.92346e-255	1.19804	0.978	0.84	6.42044e-251	Vcan+ pM	Txnip
1.73052e-254	-0.791246	0.947	0.998	1.87571e-250	Prototypical pM	Rpl10
1.54675e-253	0.933731	1	0.988	1.67652e-249	(S) pM	Rps23
2.5406e-252	0.920583	0.997	0.991	2.75376e-248	(S) pM	Rps24
8.72211e-252	-3.01677	0.346	0.762	9.45389e-248	Transit pM	S100a9
8.45028e-249	1.02585	1	0.958	9.15926e-245	(S) pM	Rpl18
1.48125e-247	0.911193	1	0.988	1.60553e-243	(S) pM	Rps14
7.56722e-242	-0.605598	0.984	0.999	8.20211e-238	Prototypical pM	Rpl13
1.55263e-240	1.33552	1	0.985	1.68289e-236	Transit pM	Rps29
3.48459e-238	1.15435	0.997	0.953	3.77695e-234	(S) pM	Rpl30
2.50789e-236	1.67812	0.865	0.407	2.71831e-232	Transit pM	Alox5ap
3.59448e-235	0.86205	1	0.995	3.89606e-231	(S) pM	Tpt1
2.7669e-233	1.06346	1	0.998	2.99904e-229	Lyve1+ pM	Ftl1
1.45701e-232	0.968313	0.999	0.95	1.57925e-228	(S) pM	Rps7
1.62318e-232	1.37645	0.948	0.669	1.75937e-228	Vcan+ pM	Timp1
3.2933e-231	-0.571454	0.999	1	3.56961e-227	Transit pM	mt-Co1
9.39495e-230	2.15213	0.767	0.435	1.01832e-225	Transit pM	Rpl17
9.99974e-230	-4.31421	0.064	0.641	1.08387e-225	(S) pM	C5ar1
2.30711e-229	0.776028	1	0.994	2.50067e-225	(S) pM	Rpl13
1.67822e-226	2.01069	0.645	0.32	1.81902e-222	Prototypical pM	Lgmn
1.26763e-223	1.36744	0.869	0.666	1.37398e-219	Prototypical pM	Ctsd
3.62892e-223	1.05577	0.991	0.935	3.93338e-219	Transit pM	Rps5
6.32434e-220	0.985679	0.997	0.926	6.85495e-216	(S) pM	Rpl10a
2.90967e-217	0.99798	0.996	0.949	3.15379e-213	(S) pM	Rpl29
4.89309e-217	2.13511	0.979	0.939	5.30362e-213	Transit pM	Lyz2
8.66737e-217	2.00914	0.705	0.23	9.39457e-213	Transit pM	Ltc4s
1.02152e-216	1.82747	0.829	0.541	1.10722e-212	Transit pM	Prdx5
1.29576e-215	1.18413	0.939	0.647	1.40447e-211	Vcan+ pM	Fos
1.08324e-214	-0.863212	0.688	0.934	1.17413e-210	Transit pM	mt-Nd3
1.29492e-212	-0.576884	0.998	0.999	1.40356e-208	Transit pM	mt-Co2
1.43784e-212	1.41521	0.884	0.486	1.55847e-208	Vcan+ pM	S100a8
5.09543e-210	2.22651	0.653	0.211	5.52293e-206	Transit pM	Apoe
3.99537e-209	0.966896	1	0.982	4.33058e-205	Transit pM	Rpl37a
1.74734e-208	1.58983	0.782	0.409	1.89394e-204	Vcan+ pM	Cd36
3.92649e-207	0.850037	1	0.967	4.25593e-203	(S) pM	Rps6
6.22789e-206	1.60676	0.699	0.507	6.75041e-202	Prototypical pM	Dab2
4.85941e-205	0.792707	1	0.993	5.26711e-201	(S) pM	Rps8
6.12988e-204	0.871335	0.997	0.968	6.64417e-200	(S) pM	Rps15a
3.61347e-203	3.05246	0.445	0.06	3.91664e-199	Transit pM	Prtn3
5.72278e-202	0.788872	1	0.992	6.20293e-198	(S) pM	Rpl32
7.54093e-201	2.37468	0.578	0.165	8.17362e-197	Transit pM	Gngt2
1.48935e-200	-0.73515	0.947	0.995	1.61431e-196	Prototypical pM	Rpl11
7.08479e-199	1.10632	0.984	0.857	7.67921e-195	(S) pM	Eef1b2
1.93539e-197	-3.31313	0.302	0.633	2.09777e-193	Transit pM	S100a8
6.42417e-197	-3.76027	0.218	0.658	6.96315e-193	(S) pM	Marco
2.20164e-195	-0.818219	0.885	0.986	2.38636e-191	Prototypical pM	Rpl15
6.83706e-193	-0.91641	0.703	0.927	7.41069e-189	Transit pM	mt-Nd5
1.55292e-191	0.934213	0.996	0.92	1.68321e-187	(S) pM	Naca
2.28887e-191	-2.98016	0.385	0.733	2.48091e-187	(S) pM	S100a9
1.46634e-190	0.853508	1	0.959	1.58937e-186	(S) pM	Rpl3
1.5574e-189	2.05993	0.461	0.081	1.68807e-185	Transit pM	Bola2
8.19645e-189	0.943879	1	0.988	8.88413e-185	(S) pM	Cd74
3.00479e-188	1.73328	0.878	0.712	3.25689e-184	Transit pM	Ifitm3
4.86282e-188	3.10199	0.424	0.059	5.27081e-184	Lyve1+ pM	C2
7.88579e-188	-4.50331	0.025	0.363	8.54741e-184	Vcan+ pM	Apoe
1.48028e-187	0.847277	0.994	0.949	1.60447e-183	Transit pM	Rplp0
1.0151e-186	0.956121	0.96	0.606	1.10026e-182	Lyve1+ pM	C1qa
1.19823e-185	0.82474	1	0.961	1.29876e-181	(S) pM	Rpl6
3.57934e-184	0.760258	1	0.985	3.87965e-180	(S) pM	Rps15
4.06149e-184	0.820982	0.999	0.987	4.40225e-180	(S) pM	Rpl28
6.62062e-183	-3.36615	0.136	0.554	7.17608e-179	Lyve1+ pM	Alox5ap
2.32693e-182	0.751679	0.999	0.986	2.52216e-178	(S) pM	Rps27a
9.08272e-182	-3.51381	0.202	0.623	9.84476e-178	(S) pM	Cd163
9.876e-182	0.775723	0.99	0.839	1.07046e-177	Vcan+ pM	Aif1
2.10614e-181	0.936055	0.972	0.604	2.28285e-177	Lyve1+ pM	Fn1
1.08706e-180	-0.985504	0.741	0.9	1.17827e-176	Transit pM	Aif1
3.12838e-180	2.00453	0.657	0.336	3.39085e-176	Transit pM	Crip1
3.10908e-179	-4.55197	0.164	0.632	3.36993e-175	(S) pM	S100a8
6.44079e-179	-0.868836	0.881	0.988	6.98117e-175	Prototypical pM	Rpl30
1.01101e-177	0.870532	0.964	0.834	1.09583e-173	Vcan+ pM	Lcp1
7.12333e-176	2.2339	0.508	0.109	7.72098e-172	Transit pM	Eef1g
4.18902e-175	1.79266	0.78	0.513	4.54047e-171	Transit pM	Ifitm2
5.63856e-175	2.2728	0.452	0.08	6.11163e-171	Transit pM	Hp
7.3213e-175	0.906007	0.946	0.567	7.93556e-171	Lyve1+ pM	C1qb
1.28054e-174	0.746273	0.997	0.923	1.38798e-170	Vcan+ pM	S100a4
1.45598e-174	-0.716158	0.912	0.988	1.57814e-170	Prototypical pM	Rps13
4.49561e-174	2.03064	0.446	0.081	4.8728e-170	Transit pM	Padi4
6.37449e-174	2.18008	0.522	0.119	6.90931e-170	Transit pM	Aldoa
1.9118e-173	1.0592	0.975	0.749	2.0722e-169	Lyve1+ pM	Glul
7.10819e-173	2.15841	0.503	0.109	7.70456e-169	Transit pM	Slpi
5.02747e-172	2.60001	0.411	0.062	5.44927e-168	Transit pM	Ifitm6
1.5269e-170	1.58445	0.703	0.375	1.65501e-166	Vcan+ pM	Dusp6
1.82804e-169	-2.43073	0.258	0.638	1.98141e-165	Transit pM	Cd163
8.00337e-169	2.33292	0.422	0.07	8.67485e-165	Transit pM	Anxa3
6.41379e-168	-0.59591	0.975	0.999	6.95191e-164	Prototypical pM	Rps24
3.02994e-167	0.717577	0.999	0.98	3.28416e-163	(S) pM	Rpl27a
6.4092e-167	-2.01252	0.503	0.835	6.94693e-163	(S) pM	Cd14
6.42876e-167	-0.537498	0.964	0.999	6.96813e-163	Prototypical pM	Rpl21
1.0158e-166	1.41323	0.852	0.601	1.10103e-162	Transit pM	Rps17
5.38094e-166	0.689308	1	0.99	5.8324e-162	Transit pM	Rps27
1.88068e-165	-0.664367	0.957	0.994	2.03847e-161	Prototypical pM	Rpl26
4.29908e-165	2.05683	0.489	0.106	4.65977e-161	Transit pM	S100a13
5.48294e-165	2.41836	0.601	0.148	5.94296e-161	(S) pM	Pkib
7.89674e-165	0.811662	1	0.96	8.55928e-161	(S) pM	Rps3
8.00318e-165	-0.559484	0.953	0.994	8.67465e-161	Prototypical pM	Rps16
7.31248e-164	-2.17517	0.278	0.673	7.926e-160	Transit pM	Marco
2.70298e-163	1.47186	0.422	0.086	2.92976e-159	Transit pM	Trf
5.17828e-163	2.17118	0.545	0.153	5.61274e-159	Transit pM	Tmem176b
3.45641e-162	0.702984	1	0.996	3.7464e-158	(S) pM	Rplp1
1.09762e-161	1.75841	0.454	0.093	1.18971e-157	Transit pM	Prg4
1.74942e-161	-0.612805	0.965	0.998	1.8962e-157	Prototypical pM	Rps3a1
1.24813e-160	1.53313	0.85	0.43	1.35284e-156	(S) pM	Igsf6
5.3013e-160	1.88229	0.761	0.292	5.74608e-156	(S) pM	Mrc1
6.29919e-160	1.12815	0.93	0.73	6.82769e-156	Transit pM	Rpl36a
2.52547e-159	0.964721	0.97	0.761	2.73735e-155	Lyve1+ pM	Cd14
2.90983e-159	0.680673	1	0.988	3.15396e-155	(S) pM	Rpl21
4.22865e-159	0.690829	1	0.987	4.58344e-155	(S) pM	Rps9
4.2415e-159	1.24843	0.906	0.772	4.59736e-155	Transit pM	Ubb
2.09581e-158	-0.650055	0.965	0.997	2.27165e-154	Prototypical pM	Rpl28
2.34711e-157	-0.574569	0.966	0.998	2.54404e-153	Prototypical pM	Rps14
3.1111e-157	2.17172	0.494	0.117	3.37212e-153	Transit pM	Tmem176a
4.71405e-157	0.722942	1	0.989	5.10956e-153	(S) pM	Rpl18a
6.75322e-157	-0.433392	1	1	7.31981e-153	Transit pM	mt-Atp6
1.29565e-156	3.99789	0.343	0.025	1.40436e-152	(S) pM	Cd72
1.82742e-156	-0.673587	0.988	0.984	1.98074e-152	Lyve1+ pM	Rpl39
3.2832e-156	2.17182	0.523	0.143	3.55867e-152	Transit pM	Msrb1
7.04394e-156	-6.36181	0.02	0.444	7.63492e-152	(S) pM	Lyve1
3.85666e-155	0.677873	1	0.983	4.18023e-151	(S) pM	Rpl39
6.47018e-155	0.771774	0.996	0.956	7.01303e-151	Transit pM	Rpl35a
6.79558e-155	-0.607776	0.918	0.992	7.36573e-151	Prototypical pM	Rps6
3.46363e-154	0.683255	0.999	0.983	3.75423e-150	(S) pM	Rpl8
5.26082e-154	0.685914	0.998	0.978	5.7022e-150	Transit pM	Rpl37
1.19569e-153	-1.42806	0.794	0.785	1.29601e-149	Transit pM	Glul
1.43861e-153	-0.536255	0.966	0.996	1.55931e-149	Prototypical pM	Rps27a
1.63399e-153	0.707604	0.996	0.951	1.77108e-149	Vcan+ pM	S100a6
2.61936e-153	0.749178	0.973	0.771	2.83912e-149	Vcan+ pM	Lgals1
2.86108e-153	0.666516	1	0.99	3.10112e-149	(S) pM	Rpl13a
1.18728e-152	-0.695248	0.905	0.986	1.28689e-148	Prototypical pM	Rpl18
2.01479e-152	0.698294	0.999	0.98	2.18383e-148	(S) pM	Rps16
2.12951e-152	1.44683	0.799	0.442	2.30817e-148	Transit pM	Fxyd5
1.02174e-151	0.666176	0.997	0.974	1.10747e-147	Transit pM	Rpl35
1.16359e-151	-0.554855	0.87	0.989	1.26121e-147	Prototypical pM	Uba52
3.08138e-151	1.66755	0.685	0.286	3.33991e-147	Transit pM	Capg
3.16147e-151	0.727521	0.997	0.967	3.42672e-147	(S) pM	Rpl9
5.26678e-151	2.03957	0.396	0.073	5.70866e-147	Transit pM	Nupr1
6.72571e-151	0.694114	0.999	0.987	7.28999e-147	(S) pM	Rps11
7.69912e-151	-2.77073	0.12	0.521	8.34508e-147	Lyve1+ pM	Lsp1
7.71493e-151	-0.560936	0.972	0.996	8.36222e-147	Prototypical pM	Rps23
8.92446e-151	-0.747513	0.826	0.968	9.67322e-147	Prototypical pM	Naca
3.13934e-150	-0.692745	0.886	0.983	3.40273e-146	Prototypical pM	Rps7
4.09359e-147	1.87623	0.593	0.208	4.43705e-143	Transit pM	Pid1
4.64146e-147	1.53796	0.546	0.158	5.03088e-143	Transit pM	Tmcc1
1.94887e-146	1.86164	0.517	0.14	2.11238e-142	Transit pM	Smpdl3a
3.60093e-146	1.69961	0.655	0.268	3.90305e-142	Lyve1+ pM	Dst
3.91235e-146	-1.3485	0.777	0.919	4.24059e-142	(S) pM	Laptm5
4.0957e-146	1.13256	0.875	0.576	4.43933e-142	Lyve1+ pM	Vamp5
4.99542e-146	-0.693992	0.938	0.991	5.41453e-142	Prototypical pM	Rps4x
1.07723e-145	-2.42251	0.407	0.7	1.16761e-141	(S) pM	C1qa
1.10144e-145	-4.31567	0.049	0.478	1.19385e-141	(S) pM	Slc11a1
1.16665e-145	-0.702143	0.879	0.983	1.26454e-141	Prototypical pM	Rpl29
2.0276e-145	-4.05644	0.081	0.379	2.19772e-141	Vcan+ pM	Ltc4s
2.34949e-145	-3.36791	0.15	0.589	2.54661e-141	(S) pM	C1qc
2.59284e-145	-0.553125	0.911	0.993	2.81038e-141	Prototypical pM	Rpl9
2.74835e-145	2.58747	0.374	0.061	2.97894e-141	Transit pM	Nme2
3.92627e-145	-1.32984	0.406	0.8	4.25569e-141	Transit pM	Timp1
4.18997e-145	0.602903	1	0.988	4.54151e-141	Transit pM	Rpl18a
6.35025e-144	1.41897	0.812	0.48	6.88303e-140	Transit pM	C1qc
9.31623e-144	-0.593761	0.952	0.995	1.00979e-139	Prototypical pM	Rpl19
1.40069e-143	2.18183	0.424	0.087	1.51821e-139	Transit pM	Lrg1
2.00835e-143	0.715327	1	0.979	2.17685e-139	(S) pM	Rpl37
6.95743e-143	1.39352	0.367	0.074	7.54116e-139	Transit pM	Thbs1
8.23137e-143	-1.16518	0.665	0.883	8.92198e-139	Transit pM	Zfp36l1
3.99914e-142	0.55709	0.996	0.974	4.33467e-138	Vcan+ pM	Sh3bgrl3
4.99498e-142	-1.09289	0.981	0.986	5.41406e-138	Lyve1+ pM	Rpl37a
5.67592e-142	1.44071	0.732	0.345	6.15213e-138	Lyve1+ pM	Dram1
1.64836e-141	0.586402	0.996	0.861	1.78666e-137	Vcan+ pM	mt-Nd3
2.91038e-141	-0.57614	0.976	0.999	3.15456e-137	Prototypical pM	Rps18
1.15848e-140	1.88147	0.507	0.139	1.25568e-136	Transit pM	Ndufa7
4.96139e-140	0.64327	0.999	0.991	5.37765e-136	Transit pM	Rps28
9.69242e-140	-2.27038	0.386	0.663	1.05056e-135	(S) pM	C1qb
6.67914e-139	1.56118	0.553	0.286	7.23952e-135	Prototypical pM	Stab1
5.26154e-138	-3.74489	0.061	0.352	5.70299e-134	Vcan+ pM	Pltp
6.24361e-138	0.641703	1	0.99	6.76744e-134	(S) pM	Rps27
7.78072e-137	0.918635	0.941	0.731	8.43352e-133	Lyve1+ pM	H2-T23
1.94635e-135	0.754295	0.999	0.939	2.10965e-131	(S) pM	Rpl22
3.14163e-135	0.742158	1	0.94	3.40522e-131	(S) pM	Rpl23a
5.39367e-135	0.834009	0.941	0.776	5.8462e-131	Vcan+ pM	Ap1s2
7.75552e-134	-0.604554	0.88	0.945	8.40621e-130	Transit pM	Vim
1.28921e-133	-0.502611	0.998	0.998	1.39737e-129	Transit pM	mt-Nd1
4.87195e-133	0.759418	0.997	0.98	5.28071e-129	(S) pM	Rps12
5.10658e-133	1.20527	0.999	0.987	5.53502e-129	Transit pM	Cd74
3.27087e-132	1.07778	0.813	0.539	3.54529e-128	Vcan+ pM	Dusp1
4.39235e-132	-2.40764	0.106	0.429	4.76086e-128	Vcan+ pM	Fcgr2b
7.14328e-132	0.827608	0.971	0.857	7.7426e-128	Transit pM	Rpl4
1.31801e-131	-0.800481	0.944	0.968	1.42859e-127	Lyve1+ pM	Rps3
3.0331e-131	0.656753	0.997	0.937	3.28758e-127	Transit pM	Rpl23a
4.69111e-131	1.28756	0.871	0.479	5.08469e-127	(S) pM	H2-DMb1
1.13312e-130	0.730351	0.98	0.888	1.22818e-126	Lyve1+ pM	Bri3
1.42316e-130	-0.581893	0.945	0.995	1.54256e-126	Prototypical pM	Rps2
1.66888e-130	-4.62409	0.017	0.324	1.8089e-126	Lyve1+ pM	Pid1
1.9252e-130	-0.498138	0.983	0.998	2.08672e-126	Prototypical pM	Rps8
2.00447e-130	-0.604653	0.915	0.985	2.17264e-126	Prototypical pM	Rpl6
7.79098e-130	-0.848889	0.979	0.99	8.44464e-126	Prototypical pM	Cst3
1.07876e-129	-0.442189	0.988	1	1.16926e-125	Prototypical pM	Eef1a1
1.18063e-129	-0.890076	0.648	0.879	1.27969e-125	Prototypical pM	Lst1
2.88963e-129	0.595408	0.995	0.916	3.13206e-125	Vcan+ pM	S100a11
4.29666e-129	1.59392	0.774	0.361	4.65715e-125	(S) pM	Arl4c
6.90551e-129	0.527105	1	0.996	7.48488e-125	Transit pM	Rps19
7.01241e-129	-0.636584	0.912	0.945	7.60075e-125	Transit pM	S100a4
1.10427e-128	-2.73341	0.212	0.561	1.19692e-124	Lyve1+ pM	Fxyd5
2.30357e-128	-0.736577	0.992	0.99	2.49684e-124	Lyve1+ pM	Rpl18a
2.39411e-128	2.38829	0.497	0.113	2.59497e-124	(S) pM	Ccnd2
2.63685e-128	-1.35592	0.766	0.91	2.85808e-124	(S) pM	Cebpb
2.80372e-128	0.589194	1	0.996	3.03896e-124	(S) pM	Eef1a1
6.23277e-128	-0.700395	0.883	0.978	6.7557e-124	Prototypical pM	Rpl7a
6.48057e-128	1.81345	0.384	0.083	7.02429e-124	Transit pM	Mcemp1
9.75742e-128	-0.470432	0.945	0.995	1.05761e-123	Prototypical pM	Fau
7.09253e-127	-0.606868	0.872	0.975	7.68759e-123	Prototypical pM	Rpl7
3.0075e-126	0.668163	0.999	0.95	3.25983e-122	(S) pM	Rps25
6.62326e-126	0.941115	0.804	0.695	7.17895e-122	Prototypical pM	Ucp2
1.8622e-125	-0.579509	0.927	0.988	2.01844e-121	Prototypical pM	Rps15a
2.47449e-125	-1.54154	1	0.999	2.6821e-121	(S) pM	Ftl1
3.52871e-125	2.0292	0.553	0.147	3.82477e-121	(S) pM	Gpr183
4.89811e-125	1.78123	0.39	0.087	5.30906e-121	Transit pM	C3
6.49484e-125	2.03527	0.365	0.073	7.03976e-121	Transit pM	Tmem234
1.23663e-124	-3.35964	0.075	0.409	1.34038e-120	Lyve1+ pM	Capg
2.47442e-124	-3.55756	0.19	0.449	2.68202e-120	Vcan+ pM	Crip1
3.05326e-124	2.9158	0.329	0.035	3.30943e-120	(S) pM	Cd2
3.26866e-124	2.12937	0.365	0.073	3.54291e-120	Transit pM	Fam174a
6.80968e-124	-0.655231	0.993	0.993	7.38102e-120	Lyve1+ pM	Rpl32
9.81702e-124	1.79687	0.418	0.102	1.06407e-119	Transit pM	Pld4
9.8252e-124	-1.28489	0.999	0.999	1.06495e-119	Transit pM	Ftl1
4.43016e-123	-0.70528	0.777	0.917	4.80185e-119	Transit pM	Hsp90aa1
4.97556e-123	1.99627	0.594	0.189	5.39301e-119	(S) pM	Basp1
1.11851e-122	-0.89969	0.792	0.887	1.21235e-118	Transit pM	Actr2
2.3053e-122	-3.24583	0.108	0.391	2.49871e-118	Vcan+ pM	Sdc3
3.99742e-122	0.742369	0.991	0.909	4.3328e-118	(S) pM	Rps10
4.67983e-122	0.858835	0.948	0.768	5.07247e-118	Lyve1+ pM	Fcgrt
6.1172e-122	1.10531	0.878	0.579	6.63043e-118	Transit pM	C1qb
1.06194e-121	1.89838	0.396	0.091	1.15104e-117	Transit pM	Dpep2
1.0993e-121	-1.41022	0.75	0.783	1.19153e-117	(S) pM	Marcks
1.45523e-121	1.92558	0.445	0.118	1.57733e-117	Transit pM	Prdx2
2.15976e-121	-3.00993	0.261	0.601	2.34097e-117	(S) pM	Dab2
8.11261e-121	3.60365	0.831	0.142	8.79326e-117	Prolif pM	Stmn1
1.00712e-120	-0.65146	0.851	0.966	1.09162e-116	Prototypical pM	Rpl10a
1.5995e-120	2.4461	0.293	0.043	1.7337e-116	Transit pM	Mrps24
3.32084e-120	-0.672138	0.996	0.992	3.59946e-116	Lyve1+ pM	Rps18
5.14257e-120	0.918546	0.833	0.622	5.57403e-116	Vcan+ pM	Hcst
8.22573e-120	0.641357	0.999	0.956	8.91587e-116	(S) pM	Rpl27
9.86013e-120	0.64121	0.996	0.95	1.06874e-115	(S) pM	Uba52
1.1341e-119	-1.13729	0.653	0.828	1.22925e-115	Transit pM	Fcgrt
1.20391e-119	-0.905157	0.85	0.933	1.30492e-115	Lyve1+ pM	Rpsa
2.72311e-119	-0.505369	0.974	0.997	2.95158e-115	Prototypical pM	Rpl18a
3.1081e-119	1.85762	0.426	0.107	3.36887e-115	Lyve1+ pM	Cyp1b1
4.02048e-119	0.693526	0.966	0.81	4.3578e-115	Vcan+ pM	Zfp36l1
5.24912e-119	-0.452378	0.967	0.997	5.68952e-115	Prototypical pM	Rps9
6.17691e-119	0.687931	0.999	0.94	6.69515e-115	(S) pM	Rpl7
9.18923e-119	0.733846	0.988	0.932	9.96021e-115	Transit pM	Rpl38
1.60002e-118	-1.01564	0.519	0.789	1.73427e-114	Prototypical pM	Cd52
2.44552e-118	-0.975619	0.924	0.949	2.6507e-114	Lyve1+ pM	Rps5
2.49535e-117	1.3342	0.403	0.107	2.70471e-113	Transit pM	Man2b1
2.84895e-117	-2.64352	0.122	0.449	3.08797e-113	Transit pM	Lyve1
5.36267e-117	0.661809	0.996	0.953	5.81259e-113	(S) pM	Rpl14
6.53421e-117	-0.462791	0.981	0.998	7.08243e-113	Prototypical pM	Rpl32
1.01268e-116	-0.885929	0.948	0.966	1.09765e-112	Lyve1+ pM	Rpl35a
2.06011e-116	0.660905	0.997	0.945	2.23295e-112	(S) pM	Rpl24
2.8964e-116	-0.658677	0.98	0.978	3.13941e-112	Lyve1+ pM	Rpl35
4.6456e-116	-0.67491	0.851	0.974	5.03537e-112	Prototypical pM	S100a4
1.35334e-115	1.90868	0.31	0.056	1.46689e-111	Transit pM	Alox15
2.08357e-115	-0.468286	0.904	0.94	2.25838e-111	Transit pM	S100a11
3.34606e-115	0.721746	0.955	0.774	3.6268e-111	Vcan+ pM	Lst1
3.60686e-115	-0.56234	0.967	0.967	3.90948e-111	Transit pM	Atp5e
1.98266e-114	-0.693319	0.934	0.955	2.14901e-110	Lyve1+ pM	Rpl24
2.63731e-114	-2.71988	0.183	0.569	2.85857e-110	(S) pM	Plin2
3.29495e-114	1.5586	0.642	0.315	3.57139e-110	Transit pM	Rpl22l1
3.85208e-114	1.11903	0.794	0.477	4.17527e-110	Lyve1+ pM	Vsig4
7.15911e-114	0.770691	0.855	0.502	7.75976e-110	Lyve1+ pM	Dab2
1.96937e-113	-0.59433	0.918	0.981	2.1346e-109	Prototypical pM	Rpl3
3.21228e-113	1.67035	0.564	0.232	3.48179e-109	Lyve1+ pM	Acsl1
5.48255e-113	-4.79714	0.165	0.311	5.94253e-109	Lyve1+ pM	Apoe
6.25147e-113	1.09891	0.761	0.507	6.77597e-109	Vcan+ pM	Nampt
7.33103e-113	2.23545	0.279	0.044	7.9461e-109	Transit pM	Tonsl
1.23436e-112	0.536548	0.997	0.958	1.33793e-108	Transit pM	Rps3
1.29129e-112	1.41719	0.656	0.372	1.39963e-108	Transit pM	Ptpn18
1.63035e-112	1.75847	0.319	0.063	1.76714e-108	Transit pM	Lpl
2.42294e-112	0.605407	0.994	0.952	2.62622e-108	Lyve1+ pM	Cybb
2.70176e-112	-3.05597	0.125	0.505	2.92844e-108	(S) pM	Maf
2.78426e-112	4.90261	0.568	0.018	3.01786e-108	Prolif pM	Clspn
3.87035e-112	1.97254	0.539	0.157	4.19507e-108	(S) pM	Spint2
3.93416e-112	1.46139	0.527	0.277	4.26424e-108	Vcan+ pM	Stxbp2
7.12925e-112	-0.781014	0.743	0.922	7.7274e-108	Prototypical pM	Eef1b2
1.74777e-111	1.36628	0.611	0.248	1.89441e-107	Lyve1+ pM	Npl
2.75933e-111	0.632067	0.979	0.868	2.99084e-107	Vcan+ pM	Hsp90aa1
2.92137e-111	0.870716	0.86	0.59	3.16648e-107	Prototypical pM	C1qa
3.34367e-111	1.4747	0.67	0.372	3.62421e-107	Transit pM	Ly6e
4.75722e-111	3.15069	0.259	0.033	5.15635e-107	Lyve1+ pM	Samd4
5.48299e-111	1.36884	0.725	0.306	5.94301e-107	(S) pM	Fcgr2b
7.05165e-111	-0.812227	0.929	0.951	7.64328e-107	Lyve1+ pM	Rpl23a
9.0675e-111	-5.10594	0.012	0.224	9.82827e-107	Vcan+ pM	Slpi
1.79704e-110	1.99775	0.272	0.046	1.94781e-106	Transit pM	Crlf2
2.40402e-110	-2.88239	0.136	0.385	2.60572e-106	Prototypical pM	Vcan
3.45788e-110	-0.857818	0.791	0.878	3.74799e-106	Transit pM	Lcp1
4.21836e-110	-0.752583	0.802	0.944	4.57228e-106	Prototypical pM	Rpl5
1.72796e-109	0.506579	0.998	0.978	1.87294e-105	Transit pM	Fau
2.12412e-109	1.81679	0.3	0.059	2.30234e-105	Transit pM	Clec4d
2.88205e-109	0.751189	0.973	0.836	3.12385e-105	Transit pM	Itm2b
4.38813e-109	-4.07852	0.05	0.402	4.75629e-105	(S) pM	Stab1
4.86314e-109	-1.73156	0.392	0.717	5.27116e-105	(S) pM	Cd84
6.35521e-109	0.968393	0.92	0.679	6.88841e-105	(S) pM	I830077J02Rik
2.667e-108	-0.904572	0.76	0.895	2.89076e-104	Transit pM	Txnip
3.09122e-108	-0.427049	0.971	0.995	3.35058e-104	Prototypical pM	Rps11
3.43132e-108	-0.456602	0.952	0.994	3.71921e-104	Prototypical pM	Rpl27a
5.01596e-108	1.50845	0.464	0.243	5.4368e-104	Prototypical pM	Nrp1
6.95429e-108	-1.06923	0.798	0.821	7.53776e-104	Lyve1+ pM	Lgals1
1.25071e-107	-1.4312	0.98	0.989	1.35565e-103	Lyve1+ pM	Rps29
1.30113e-107	-0.449011	0.995	0.998	1.4103e-103	Transit pM	mt-Cytb
2.00869e-107	-3.95001	0.029	0.256	2.17722e-103	Vcan+ pM	Smpdl3a
2.05015e-107	1.79369	0.265	0.047	2.22216e-103	Transit pM	Ctsl
2.87663e-107	2.45718	0.396	0.076	3.11798e-103	(S) pM	Cd1d1
5.35921e-107	-3.30501	0.092	0.452	5.80884e-103	(S) pM	Dram1
6.1672e-107	0.54773	0.995	0.95	6.68462e-103	Transit pM	Rpl14
1.11712e-106	-3.92459	0.046	0.276	1.21085e-102	Vcan+ pM	Tmcc1
1.47976e-106	-4.04669	0.075	0.358	1.60391e-102	Lyve1+ pM	Ltc4s
2.07417e-106	1.64161	0.534	0.215	2.24819e-102	Lyve1+ pM	Dock5
3.72294e-106	0.518552	1	0.997	4.03529e-102	(S) pM	Rps19
4.00983e-106	0.910807	0.909	0.734	4.34625e-102	Transit pM	Eef2
4.20894e-106	1.51558	0.532	0.193	4.56207e-102	Lyve1+ pM	Siglec1
1.57863e-105	1.19037	0.746	0.451	1.71108e-101	Transit pM	Eif3f
1.78221e-105	-4.96539	0.022	0.347	1.93174e-101	(S) pM	Npl
1.83949e-105	1.01388	0.895	0.533	1.99382e-101	(S) pM	Fgl2
1.95579e-105	-1.76612	0.262	0.584	2.11989e-101	Transit pM	Vsig4
2.13042e-105	-3.5331	0.066	0.285	2.30916e-101	Vcan+ pM	Gngt2
2.68998e-105	-2.20426	0.614	0.765	2.91567e-101	Lyve1+ pM	Ifitm3
5.09212e-105	-1.84992	0.19	0.463	5.51934e-101	Prototypical pM	Cklf
9.58259e-105	0.847415	0.938	0.804	1.03866e-100	Transit pM	Rps26
1.2291e-104	4.16201	0.617	0.034	1.33222e-100	Prolif pM	Mcm4
1.54877e-104	-0.438196	0.957	0.996	1.67871e-100	Prototypical pM	Rpl39
1.89146e-104	-0.588316	0.996	0.993	2.05015e-100	Lyve1+ pM	Rps8
1.97746e-104	0.482746	0.999	0.987	2.14337e-100	Transit pM	Rps9
3.46802e-104	1.40917	0.297	0.065	3.75899e-100	Transit pM	Itga6
6.45287e-104	2.40068	0.281	0.047	6.99426e-100	Transit pM	Smagp
7.8236e-104	-3.89366	0.055	0.396	8.48e-100	(S) pM	Dmxl2
1.8246e-103	1.49456	0.599	0.293	1.97769e-99	Transit pM	Klf13
1.864e-103	3.56597	0.258	0.023	2.02039e-99	(S) pM	Ndrg2
1.88878e-103	4.71816	0.557	0.022	2.04725e-99	Prolif pM	Hells
2.26956e-103	1.36199	0.602	0.263	2.45998e-99	Transit pM	Arf5
2.45897e-103	0.663476	0.993	0.92	2.66528e-99	(S) pM	Rps21
7.56408e-103	-0.726857	0.98	0.981	8.19871e-99	Lyve1+ pM	Rpl37
9.42666e-103	1.82832	0.403	0.15	1.02176e-98	Vcan+ pM	Cd300e
1.23043e-102	0.843462	0.87	0.754	1.33366e-98	Prototypical pM	Glul
1.27008e-102	1.07225	0.874	0.685	1.37664e-98	Transit pM	Pycard
1.41924e-102	1.28467	0.795	0.43	1.53831e-98	(S) pM	Ptpre
3.7909e-102	1.93925	0.48	0.127	4.10896e-98	(S) pM	Gapt
6.92123e-102	-0.414954	0.92	0.993	7.50192e-98	Prototypical pM	Eif1
7.03301e-102	1.80513	0.288	0.056	7.62308e-98	Transit pM	Itm2c
9.35134e-102	-0.627307	0.897	0.986	1.01359e-97	Prototypical pM	S100a6
1.38279e-101	1.22699	0.302	0.072	1.4988e-97	Transit pM	Adgre1
1.55147e-101	-1.35784	0.439	0.688	1.68164e-97	Transit pM	mt-Nd4l
1.72755e-101	-0.426724	0.987	1	1.87249e-97	Prototypical pM	Rplp1
1.99741e-101	-2.14018	0.191	0.475	2.16499e-97	Vcan+ pM	Lgmn
2.32116e-101	-1.64249	0.484	0.719	2.5159e-97	(S) pM	Blvrb
2.8329e-101	-4.18772	0.054	0.384	3.07058e-97	(S) pM	Ninj1
3.1767e-101	0.47273	0.994	0.959	3.44323e-97	Vcan+ pM	Atp5e
3.2146e-101	1.55126	0.445	0.14	3.4843e-97	Transit pM	Tm6sf1
4.17469e-101	1.6875	0.549	0.174	4.52494e-97	(S) pM	Rab11fip1
4.32177e-101	1.30196	0.647	0.334	4.68436e-97	Lyve1+ pM	Stk10
9.31602e-101	1.26947	0.688	0.379	1.00976e-96	Transit pM	Cox7a2l
1.45292e-100	-1.06642	0.557	0.825	1.57482e-96	Transit pM	Marcks
1.47769e-100	1.97611	0.291	0.057	1.60166e-96	Transit pM	Hypk
1.58991e-100	1.16815	0.535	0.384	1.72331e-96	Prototypical pM	Anxa4
1.81639e-100	6.19879	0.454	0.008	1.96878e-96	Prolif pM	Top2a
1.93338e-100	0.793281	0.972	0.893	2.09559e-96	Transit pM	Arpc1b
3.15491e-100	0.75921	0.834	0.437	3.41961e-96	(S) pM	Alox5ap
4.26818e-100	1.16278	0.63	0.505	4.62628e-96	Prototypical pM	Timp2
4.71672e-100	-0.395904	0.995	0.98	5.11245e-96	Transit pM	Rps12
5.91667e-100	-1.97659	0.336	0.601	6.41308e-96	(S) pM	Adap2
6.13329e-100	1.03962	0.772	0.519	6.64788e-96	Vcan+ pM	Fgl2
6.14921e-100	1.35794	0.3	0.069	6.66513e-96	Transit pM	Cd5l
6.89706e-100	-1.87963	0.744	0.83	7.47572e-96	Lyve1+ pM	H2-Aa
1.25577e-99	0.443611	0.999	0.987	1.36112e-95	Transit pM	Rps23
1.70668e-99	-0.705216	0.885	0.942	1.84987e-95	Lyve1+ pM	Gapdh
2.38805e-99	-0.490224	0.943	0.998	2.58841e-95	Prototypical pM	Rps12
3.89838e-99	0.999778	0.63	0.503	4.22545e-95	Prototypical pM	BC005537
9.04815e-99	1.31067	0.296	0.07	9.80729e-95	Transit pM	Cfh
1.1862e-98	0.566568	0.989	0.85	1.28572e-94	Lyve1+ pM	Aif1
1.60189e-98	1.21039	0.562	0.229	1.73629e-94	Transit pM	Pltp
2.18007e-98	0.65669	0.97	0.845	2.36298e-94	Transit pM	Rpl31
2.73051e-98	-4.70217	0.009	0.197	2.9596e-94	Vcan+ pM	Prg4
2.83194e-98	-1.30964	0.99	0.989	3.06954e-94	Vcan+ pM	Cd74
3.337e-98	1.83466	0.547	0.197	3.61698e-94	(S) pM	Ppa1
5.32803e-98	1.40461	0.367	0.101	5.77505e-94	Transit pM	AI467606
5.97875e-98	0.538501	1	0.981	6.48037e-94	Lyve1+ pM	mt-Nd2
6.75946e-98	-0.774665	0.815	0.892	7.32657e-94	Transit pM	Tuba1b
1.11372e-97	-3.22036	0.076	0.313	1.20716e-93	Vcan+ pM	Ecm1
1.16903e-97	-0.422253	0.96	0.966	1.26711e-93	Transit pM	Rpl12
1.38908e-97	0.530653	0.999	0.979	1.50562e-93	(S) pM	Fau
1.54082e-97	-2.14344	0.074	0.306	1.6701e-93	Prototypical pM	Cx3cr1
2.0934e-97	-2.45052	0.179	0.522	2.26904e-93	(S) pM	Scarb2
3.67737e-97	1.10201	0.73	0.406	3.9859e-93	Lyve1+ pM	Maf
5.79118e-97	1.31409	0.65	0.341	6.27706e-93	Transit pM	Mrpl33
6.23473e-97	1.35186	0.526	0.279	6.75782e-93	Vcan+ pM	Rnf141
6.92142e-97	-2.45433	0.175	0.537	7.50213e-93	(S) pM	Cd36
9.89307e-97	-1.56263	0.468	0.749	1.07231e-92	(S) pM	Msr1
1.02324e-96	1.13619	0.531	0.364	1.10909e-92	Prototypical pM	Mpp1
1.10575e-96	1.94069	0.343	0.083	1.19852e-92	Transit pM	Tppp3
2.1404e-96	0.385386	1	0.998	2.31998e-92	Vcan+ pM	mt-Co2
3.93175e-96	0.540235	0.994	0.953	4.26162e-92	Lyve1+ pM	Ctss
1.34626e-95	-0.498228	0.87	0.975	1.45922e-91	Prototypical pM	Rpl22
1.40132e-95	1.05787	0.73	0.398	1.51889e-91	Transit pM	Lsp1
1.60052e-95	-0.84049	0.941	0.963	1.7348e-91	(S) pM	Ctss
1.62895e-95	1.91115	0.248	0.044	1.76562e-91	Transit pM	Cgnl1
1.99539e-95	1.43001	0.576	0.256	2.16281e-91	Lyve1+ pM	Ms4a4a
2.46933e-95	-0.857364	0.681	0.865	2.67651e-91	Prototypical pM	Ap1s2
2.69301e-95	-0.650001	0.964	0.956	2.91895e-91	Lyve1+ pM	Rplp0
3.50474e-95	1.47613	0.321	0.079	3.79879e-91	Transit pM	Ednrb
8.64661e-95	0.58199	0.996	0.913	9.37206e-91	Lyve1+ pM	Ctsb
1.4722e-94	-4.14009	0.028	0.279	1.59571e-90	Lyve1+ pM	Cd9
1.61834e-94	-3.12984	0.945	0.945	1.75411e-90	Lyve1+ pM	Lyz2
2.08271e-94	0.477329	0.997	0.972	2.25744e-90	Transit pM	Rps4x
2.78019e-94	-0.898267	0.67	0.843	3.01345e-90	Transit pM	Ap1s2
2.9746e-94	1.45509	0.541	0.223	3.22417e-90	Lyve1+ pM	Folr2
3.08814e-94	0.560852	0.999	0.968	3.34723e-90	(S) pM	Rpl23
3.13853e-94	2.01377	0.283	0.056	3.40186e-90	Transit pM	Tpd52
3.18315e-94	0.463544	0.999	0.988	3.45021e-90	(S) pM	Rplp2
4.81759e-94	0.448839	0.986	0.86	5.22179e-90	Vcan+ pM	mt-Nd5
8.83943e-94	-0.428069	0.966	0.995	9.58105e-90	Prototypical pM	Rps15
1.86782e-93	1.92296	0.331	0.08	2.02453e-89	Transit pM	Sarnp
2.07943e-93	1.25746	0.637	0.355	2.25389e-89	Lyve1+ pM	Tbc1d1
2.59001e-93	1.91436	0.348	0.143	2.80732e-89	Prototypical pM	Gpnmb
4.50072e-93	0.96871	0.894	0.588	4.87833e-89	(S) pM	Gstp1
5.70104e-93	0.764912	0.897	0.739	6.17936e-89	Vcan+ pM	Junb
7.24994e-93	-1.24269	0.618	0.793	7.85821e-89	Lyve1+ pM	Rpl36a
7.32674e-93	-0.934757	0.443	0.761	7.94145e-89	Transit pM	I830077J02Rik
8.46084e-93	-4.41897	0.007	0.183	9.17071e-89	Vcan+ pM	Trf
9.25639e-93	-1.8716	0.376	0.652	1.0033e-88	(S) pM	Calm3
1.05424e-92	-0.424919	0.472	0.781	1.14269e-88	Transit pM	Cd63
1.60535e-92	-0.597945	0.971	0.964	1.74004e-88	Lyve1+ pM	Rpl6
1.71068e-92	-1.03488	0.531	0.772	1.8542e-88	Transit pM	Cap1
2.02626e-92	-0.482631	0.836	0.972	2.19626e-88	Prototypical pM	S100a11
2.05787e-92	0.978337	0.395	0.458	2.23053e-88	Prototypical pM	Cfp
2.26307e-92	0.642305	0.999	0.961	2.45295e-88	(S) pM	Rpl12
2.3558e-92	-4.89879	0.008	0.186	2.55345e-88	Vcan+ pM	Bola2
3.23957e-92	-1.41319	0.547	0.738	3.51137e-88	(S) pM	Cd68
3.94373e-92	1.74111	0.242	0.046	4.27461e-88	Transit pM	Ceacam1
4.45611e-92	1.26886	0.637	0.327	4.82998e-88	Transit pM	Gabarap
4.7847e-92	0.846227	0.701	0.696	5.18614e-88	Prototypical pM	Fabp5
5.80536e-92	1.90683	0.308	0.071	6.29243e-88	Transit pM	Calml4
5.9559e-92	-1.02146	0.724	0.831	6.4556e-88	(S) pM	Prdx1
7.01384e-92	-1.71492	0.468	0.618	7.6023e-88	Prototypical pM	S100a8
1.01083e-91	0.51564	0.95	0.689	1.09563e-87	Lyve1+ pM	Timp1
1.02805e-91	0.382116	0.999	0.985	1.1143e-87	Vcan+ pM	Rpl28
1.07181e-91	-0.427341	0.965	0.993	1.16173e-87	Prototypical pM	Rpl8
1.23549e-91	-2.3443	0.37	0.596	1.33915e-87	Lyve1+ pM	Ifitm2
1.66471e-91	-0.391992	0.984	1	1.80438e-87	Prototypical pM	Tpt1
2.54892e-91	1.29429	0.455	0.163	2.76277e-87	Transit pM	Grcc10
2.80708e-91	-2.89744	0.101	0.433	3.04259e-87	(S) pM	Lair1
4.54154e-91	0.780108	0.958	0.775	4.92257e-87	(S) pM	Btf3
4.61076e-91	1.99137	0.27	0.053	4.99761e-87	Transit pM	Ggh
8.48713e-91	-1.08413	0.678	0.72	9.1992e-87	Lyve1+ pM	Fos
8.81452e-91	1.31695	0.552	0.239	9.55406e-87	Transit pM	Selplg
9.27511e-91	0.439473	1	0.987	1.00533e-86	Transit pM	Rps14
9.95174e-91	-1.12936	0.389	0.649	1.07867e-86	Prototypical pM	Fgl2
1.63276e-90	0.414083	0.996	0.959	1.76975e-86	Vcan+ pM	Oaz1
2.4234e-90	5.4925	0.415	0.008	2.62672e-86	Prolif pM	Mki67
3.61104e-90	1.11062	0.606	0.404	3.91401e-86	Prototypical pM	Maf
5.77068e-90	0.570395	0.999	0.958	6.25484e-86	(S) pM	Rpl35a
6.60323e-90	-1.66524	0.744	0.837	7.15724e-86	Vcan+ pM	H2-Aa
8.37381e-90	5.05744	0.464	0.015	9.07637e-86	Prolif pM	Tyms
9.84105e-90	1.08471	0.553	0.234	1.06667e-85	Transit pM	App
1.2542e-89	-0.992347	0.589	0.802	1.35942e-85	Transit pM	H2-T23
2.62818e-89	0.601339	0.972	0.793	2.84869e-85	Lyve1+ pM	Mafb
4.04782e-89	-0.999905	0.867	0.843	4.38743e-85	(S) pM	Zfp36l1
5.77069e-89	1.02176	0.729	0.463	6.25486e-85	Prototypical pM	C1qc
5.78692e-89	1.96076	0.445	0.124	6.27244e-85	(S) pM	Ciita
6.23014e-89	1.77092	0.268	0.056	6.75284e-85	Transit pM	Taf6l
7.66339e-89	-0.542916	0.997	0.997	8.30635e-85	Lyve1+ pM	Rps19
9.67289e-89	0.546995	0.819	0.557	1.04844e-84	Prototypical pM	C1qb
1.22734e-88	-0.589649	0.913	0.936	1.33031e-84	Transit pM	Tpm3
1.8878e-88	1.54131	0.363	0.104	2.04619e-84	Transit pM	Ptgs1
2.4624e-88	0.374388	1	0.996	2.66899e-84	Vcan+ pM	mt-Nd4
2.6095e-88	0.49152	0.851	0.897	2.82844e-84	Prototypical pM	Ctsz
3.11069e-88	-0.604262	0.963	0.955	3.37167e-84	Lyve1+ pM	Rps7
3.66339e-88	0.626469	0.92	0.812	3.97075e-84	Vcan+ pM	Aplp2
3.93001e-88	0.770263	0.641	0.61	4.25974e-84	Prototypical pM	Calm3
4.42382e-88	0.446733	0.998	0.986	4.79498e-84	Transit pM	Rps11
4.79625e-88	1.74348	0.349	0.166	5.19866e-84	Prototypical pM	Itsn1
7.65973e-88	0.590078	0.978	0.911	8.30238e-84	Transit pM	Ppia
9.07184e-88	3.7474	0.546	0.034	9.83297e-84	Prolif pM	Mcm7
1.06648e-87	0.636035	0.913	0.898	1.15595e-83	Prototypical pM	Laptm5
1.31689e-87	-0.489227	0.959	0.962	1.42737e-83	Transit pM	S100a6
1.43693e-87	-4.57054	0.01	0.182	1.55749e-83	Vcan+ pM	Padi4
3.27511e-87	-0.531749	0.768	0.933	3.54989e-83	Prototypical pM	Tspo
4.17523e-87	1.67433	0.474	0.271	4.52553e-83	Prototypical pM	Sdc3
4.93358e-87	-1.77446	0.386	0.596	5.34751e-83	Transit pM	Dab2
5.33543e-87	-0.467212	0.986	0.977	5.78307e-83	Transit pM	Sh3bgrl3
6.06729e-87	0.410815	1	0.992	6.57634e-83	Transit pM	Rpl32
6.8096e-87	1.88803	0.284	0.062	7.38092e-83	Transit pM	Clec4e
1.21956e-86	-0.797356	0.979	0.971	1.32188e-82	Transit pM	Psap
1.28898e-86	-0.649611	0.944	0.961	1.39713e-82	Lyve1+ pM	Rpl14
1.61145e-86	1.79532	0.222	0.039	1.74666e-82	Transit pM	Cd27
1.80862e-86	0.543447	0.982	0.819	1.96036e-82	Lyve1+ pM	Zfp36l1
1.84965e-86	0.825566	0.856	0.602	2.00484e-82	Lyve1+ pM	Snx6
2.37104e-86	-1.48048	0.518	0.744	2.56997e-82	(S) pM	Tubb5
4.19298e-86	-0.574524	0.941	0.948	4.54477e-82	Lyve1+ pM	Rpl7
8.21369e-86	1.95153	0.365	0.114	8.90281e-82	Lyve1+ pM	Sectm1a
9.24919e-86	-0.678145	0.98	0.975	1.00252e-81	Lyve1+ pM	Rps4x
1.99965e-85	-2.45648	0.11	0.346	2.16742e-81	Vcan+ pM	Selplg
2.82748e-85	-1.24649	0.984	0.988	3.06471e-81	Vcan+ pM	Rps29
2.93396e-85	0.421627	0.856	0.921	3.18012e-81	Prototypical pM	Bri3
4.34057e-85	1.70697	0.541	0.197	4.70475e-81	(S) pM	Enho
6.34899e-85	5.32453	0.399	0.008	6.88167e-81	Prolif pM	Gins2
7.28102e-85	-2.26473	0.176	0.5	7.89189e-81	(S) pM	Creg1
7.39591e-85	0.86624	0.801	0.501	8.01643e-81	Lyve1+ pM	Ms4a7
1.45941e-84	-0.585357	0.995	0.988	1.58185e-80	Lyve1+ pM	Rps14
1.5197e-84	-2.57821	0.1	0.351	1.6472e-80	Transit pM	Npl
1.62253e-84	1.11301	0.611	0.405	1.75867e-80	Transit pM	Cfp
1.82762e-84	-3.11156	0.137	0.447	1.98095e-80	(S) pM	Lgmn
1.8347e-84	-2.70694	0.303	0.529	1.98863e-80	Lyve1+ pM	Rpl17
2.1631e-84	1.39496	0.551	0.258	2.34458e-80	Transit pM	Pitpna
6.20219e-84	1.33779	0.529	0.226	6.72255e-80	Transit pM	Acly
8.04923e-84	0.903742	0.898	0.665	8.72456e-80	(S) pM	Mtdh
1.00958e-83	1.54993	0.405	0.134	1.09428e-79	Transit pM	AB124611
1.83415e-83	-0.914833	0.497	0.737	1.98803e-79	Prototypical pM	H2-DMa
2.30646e-83	0.66222	0.89	0.619	2.49998e-79	Transit pM	C1qa
2.73583e-83	2.12393	0.241	0.045	2.96537e-79	Transit pM	Rpp21
2.78474e-83	6.47348	0.361	0.005	3.01838e-79	Prolif pM	Cdk1
3.30777e-83	1.60527	0.387	0.123	3.5853e-79	Transit pM	Ypel3
3.34821e-83	-3.6038	0.034	0.219	3.62912e-79	Vcan+ pM	Eef1g
3.76441e-83	5.6989	0.393	0.008	4.08024e-79	Prolif pM	Tk1
3.93009e-83	-8.56597	0.001	0.185	4.25982e-79	Lyve1+ pM	Ccr2
4.14032e-83	-1.91739	0.102	0.347	4.4877e-79	Vcan+ pM	Mpc2
4.23539e-83	-2.83755	0.043	0.248	4.59074e-79	Vcan+ pM	Pkib
4.55155e-83	-2.19046	0.137	0.4	4.93342e-79	Transit pM	Dmxl2
5.54488e-83	-0.847982	0.704	0.838	6.01009e-79	Transit pM	Lst1
6.8298e-83	-1.12503	0.641	0.807	7.40282e-79	(S) pM	Sdcbp
1.09467e-82	-0.288321	1	1	1.18652e-78	Transit pM	mt-Co3
1.19854e-82	0.563275	0.996	0.957	1.2991e-78	Lyve1+ pM	Emp3
1.25223e-82	1.29697	0.532	0.23	1.35729e-78	Transit pM	Ier3ip1
1.36661e-82	1.88454	0.391	0.208	1.48126e-78	Prototypical pM	Ecm1
1.44376e-82	1.53536	0.369	0.114	1.5649e-78	Transit pM	Swi5
1.61407e-82	-1.228	0.195	0.449	1.74949e-78	Prototypical pM	Clec12a
1.7204e-82	0.742141	0.906	0.742	1.86474e-78	Vcan+ pM	Marcks
2.1728e-82	0.742163	0.956	0.787	2.35509e-78	Transit pM	H2-Aa
2.3813e-82	4.96481	0.393	0.009	2.58109e-78	Prolif pM	Mad2l1
3.41764e-82	-1.36964	0.367	0.611	3.70437e-78	Transit pM	Adap2
4.9554e-82	-3.83318	0.012	0.181	5.37116e-78	Vcan+ pM	Hp
5.26954e-82	2.19218	0.369	0.088	5.71166e-78	(S) pM	H2-Oa
5.97089e-82	-2.18188	0.367	0.528	6.47185e-78	Vcan+ pM	Rpl17
1.0841e-81	-1.32506	0.99	0.989	1.17506e-77	Lyve1+ pM	Cd74
1.25111e-81	1.51663	0.401	0.134	1.35608e-77	Transit pM	Use1
2.6857e-81	-0.46225	0.809	0.95	2.91103e-77	Prototypical pM	Arpc3
2.88458e-81	1.64294	0.309	0.083	3.12659e-77	Transit pM	Vamp4
3.29918e-81	-0.344106	0.993	1	3.57598e-77	Prototypical pM	B2m
3.67492e-81	-0.525343	0.984	0.987	3.98324e-77	Lyve1+ pM	Rps15
5.8837e-81	1.39304	0.226	0.048	6.37735e-77	Transit pM	Cfb
8.90532e-81	1.78835	0.266	0.06	9.65248e-77	Transit pM	Tspan32
1.08412e-80	1.15676	0.452	0.302	1.17508e-76	Prototypical pM	Ap2a2
1.32434e-80	6.63582	0.317	0.002	1.43545e-76	Prolif pM	Dtl
2.3931e-80	-0.745999	0.863	0.715	2.59388e-76	(S) pM	Timp1
2.41841e-80	2.02058	0.232	0.044	2.62132e-76	Transit pM	Plcb1
3.16552e-80	4.03622	0.519	0.033	3.4311e-76	Prolif pM	Atad2
4.45284e-80	-0.890596	0.66	0.795	4.82644e-76	Transit pM	Kctd12
9.29174e-80	2.02802	0.398	0.107	1.00713e-75	(S) pM	Phactr1
1.01521e-79	-0.749758	0.835	0.82	1.10038e-75	Transit pM	Mafb
1.9109e-79	1.09386	0.674	0.409	2.07123e-75	Lyve1+ pM	Bmp2k
3.7365e-79	-4.35535	0.008	0.163	4.04999e-75	Vcan+ pM	Nupr1
4.57963e-79	-1.11936	0.485	0.615	4.96386e-75	Transit pM	Lipa
5.50125e-79	-0.572035	0.961	0.964	5.9628e-75	Lyve1+ pM	Rpl3
5.91077e-79	-0.306291	0.969	0.997	6.40669e-75	Prototypical pM	Rplp2
6.45958e-79	1.26719	0.297	0.084	7.00154e-75	Transit pM	Mt1
7.38214e-79	4.54432	0.41	0.013	8.0015e-75	Prolif pM	Nusap1
8.65316e-79	-2.86031	0.066	0.264	9.37916e-75	Vcan+ pM	Tmem176b
8.77978e-79	1.31736	0.512	0.22	9.5164e-75	Lyve1+ pM	Fmnl2
9.43911e-79	-3.37071	0.039	0.222	1.0231e-74	Vcan+ pM	Tmem176a
1.23954e-78	5.27679	0.383	0.009	1.34354e-74	Prolif pM	Uhrf1
1.37757e-78	1.92977	0.2	0.034	1.49315e-74	Transit pM	Atp1a3
2.75248e-78	0.212424	0.804	0.547	2.98341e-74	Vcan+ pM	Marco
3.96353e-78	1.53443	0.447	0.223	4.29607e-74	Prototypical pM	Pltp
4.17641e-78	0.881088	0.882	0.605	4.52681e-74	(S) pM	Commd6
4.28595e-78	-0.339255	0.976	0.997	4.64554e-74	Prototypical pM	Rps27
4.99791e-78	-4.05657	0.009	0.165	5.41723e-74	Vcan+ pM	Anxa3
5.12487e-78	0.663132	0.931	0.796	5.55485e-74	Lyve1+ pM	Prdx1
5.79995e-78	2.3413	0.319	0.066	6.28657e-74	(S) pM	Batf3
6.65909e-78	-5.24823	0.007	0.158	7.21779e-74	Vcan+ pM	Thbs1
8.56212e-78	-3.81756	0.008	0.16	9.28048e-74	Vcan+ pM	Prtn3
1.13778e-77	2.02923	0.353	0.114	1.23324e-73	Transit pM	Ccr2
1.29411e-77	-3.00825	0.045	0.281	1.40268e-73	Lyve1+ pM	Itga4
1.5407e-77	-6.15897	0.012	0.208	1.66997e-73	Lyve1+ pM	Slpi
1.96865e-77	-2.44267	0.145	0.446	2.13382e-73	(S) pM	Mpp1
2.16824e-77	0.625292	0.718	0.675	2.35015e-73	Prototypical pM	Cltc
2.27591e-77	2.65601	0.16	0.017	2.46686e-73	Transit pM	Jam2
2.2841e-77	0.938721	0.863	0.609	2.47574e-73	(S) pM	Rbpj
2.3302e-77	-0.568181	0.697	0.885	2.5257e-73	Prototypical pM	Ptprc
2.48214e-77	-1.0445	0.573	0.758	2.6904e-73	Lyve1+ pM	Sub1
3.24184e-77	-3.21158	0.064	0.352	3.51383e-73	(S) pM	Trem2
3.60521e-77	1.32211	0.618	0.431	3.90769e-73	Lyve1+ pM	Ncf1
4.42425e-77	1.37225	0.424	0.155	4.79545e-73	Transit pM	Psmb10
4.63565e-77	4.22037	0.163	0.009	5.02459e-73	(S) pM	P2ry14
6.22431e-77	1.73837	0.342	0.1	6.74653e-73	Lyve1+ pM	Mgll
6.32749e-77	-0.465757	0.93	0.978	6.85837e-73	Prototypical pM	Rps3
7.21856e-77	0.70955	0.883	0.682	7.8242e-73	Lyve1+ pM	Cd68
8.42092e-77	0.457565	0.994	0.958	9.12743e-73	Transit pM	Rpl3
1.11956e-76	1.35602	0.217	0.049	1.21349e-72	Transit pM	F5
1.16403e-76	-3.83944	0.037	0.308	1.2617e-72	(S) pM	Folr2
1.21367e-76	-3.02682	0.027	0.207	1.3155e-72	Vcan+ pM	Tmem37
1.24287e-76	0.693853	0.242	0.064	1.34715e-72	Transit pM	Pf4
1.3237e-76	-1.83651	0.606	0.71	1.43476e-72	(S) pM	Fabp5
1.42196e-76	-3.31229	0.103	0.261	1.54126e-72	Lyve1+ pM	Gngt2
1.48936e-76	1.57947	0.285	0.075	1.61432e-72	Transit pM	Eif3c
2.54928e-76	-0.490081	0.988	0.98	2.76316e-72	Lyve1+ pM	Fau
3.30558e-76	0.780305	0.941	0.728	3.58291e-72	(S) pM	Anxa1
3.67449e-76	1.2204	0.551	0.256	3.98278e-72	Transit pM	Mif
3.81227e-76	0.98186	0.496	0.21	4.13212e-72	Transit pM	Ecm1
4.39561e-76	0.948237	0.762	0.494	4.7644e-72	Transit pM	Timp2
5.21902e-76	-5.31396	0.005	0.186	5.6569e-72	Lyve1+ pM	Pld4
8.37795e-76	-1.8812	0.246	0.551	9.08086e-72	(S) pM	Lamp1
8.91127e-76	2.24508	0.248	0.05	9.65893e-72	Lyve1+ pM	Me1
9.47915e-76	-3.41799	0.346	0.4	1.02745e-71	Lyve1+ pM	Crip1
1.0139e-75	1.43936	0.31	0.089	1.09896e-71	Transit pM	Wdr89
2.00747e-75	-0.954688	0.621	0.706	2.17589e-71	Transit pM	Blvrb
2.03456e-75	-0.80987	0.698	0.859	2.20526e-71	Vcan+ pM	Ahnak
2.14365e-75	0.550427	0.714	0.716	2.3235e-71	Prototypical pM	Cd68
2.40882e-75	0.445415	0.993	0.96	2.61092e-71	Transit pM	Rpl6
3.2839e-75	2.19946	0.176	0.025	3.55942e-71	Transit pM	Bscl2
3.34604e-75	0.942131	0.853	0.555	3.62677e-71	(S) pM	Zfp36l2
3.57913e-75	-2.926	0.064	0.363	3.87941e-71	(S) pM	Sdc3
4.44739e-75	1.45563	0.53	0.203	4.82052e-71	(S) pM	Itga4
4.51397e-75	-6.71209	0.006	0.184	4.89269e-71	Lyve1+ pM	Prg4
6.8223e-75	-3.37936	0.066	0.337	7.39469e-71	(S) pM	Nrp1
6.97665e-75	0.33467	1	1	7.562e-71	Lyve1+ pM	mt-Co1
7.30534e-75	1.77493	0.326	0.095	7.91826e-71	Transit pM	Marcksl1
9.77168e-75	2.17402	0.189	0.03	1.05915e-70	Transit pM	Gng12
1.04773e-74	0.602104	0.846	0.813	1.13563e-70	Prototypical pM	Ahnak
1.17991e-74	1.19219	0.462	0.187	1.2789e-70	Transit pM	Csf2ra
1.74164e-74	2.37665	0.286	0.054	1.88776e-70	(S) pM	Aff3
2.50396e-74	1.62534	0.332	0.146	2.71404e-70	Prototypical pM	Abca1
3.5354e-74	1.52923	0.336	0.103	3.83202e-70	Transit pM	Unc119
3.81016e-74	1.05872	0.604	0.306	4.12983e-70	Transit pM	Ccdc12
4.35406e-74	-4.95644	0.014	0.203	4.71936e-70	Lyve1+ pM	S100a13
5.25912e-74	0.459834	0.955	0.744	5.70036e-70	Lyve1+ pM	Marcks
6.25537e-74	1.61613	0.408	0.159	6.7802e-70	Lyve1+ pM	Clic4
6.58253e-74	0.856692	0.788	0.599	7.13481e-70	Vcan+ pM	Tuba1a
6.64919e-74	-1.14703	0.435	0.665	7.20705e-70	Transit pM	Vamp5
7.10546e-74	-0.480081	0.991	0.967	7.70161e-70	Lyve1+ pM	Rps6
9.81065e-74	1.09738	0.522	0.203	1.06338e-69	(S) pM	Cx3cr1
1.11074e-73	0.484774	1	1	1.20393e-69	Prototypical pM	Actb
1.35093e-73	0.584478	0.982	0.851	1.46428e-69	(S) pM	Rpl31
1.50975e-73	0.929491	0.89	0.626	1.63642e-69	(S) pM	Ywhah
1.89625e-73	1.71672	0.283	0.073	2.05535e-69	Transit pM	Sap30
2.00793e-73	1.39196	0.365	0.259	2.1764e-69	Prototypical pM	App
2.02676e-73	0.451694	0.994	0.942	2.19681e-69	Transit pM	Rpl24
2.32487e-73	4.70158	0.134	0.004	2.51993e-69	(S) pM	Il1r2
2.48281e-73	1.37119	0.465	0.191	2.69112e-69	Transit pM	Cd9
2.61334e-73	-1.20233	0.425	0.631	2.8326e-69	Transit pM	Wsb1
2.69093e-73	-0.723242	0.768	0.912	2.9167e-69	Prototypical pM	Txnip
3.29316e-73	0.875985	0.581	0.494	3.56946e-69	Prototypical pM	Lamp2
3.58025e-73	1.01368	0.605	0.305	3.88064e-69	Lyve1+ pM	Dmxl2
4.42699e-73	-6.33152	0.003	0.139	4.79842e-69	Vcan+ pM	Cd5l
5.99546e-73	-2.95897	0.049	0.228	6.49847e-69	Vcan+ pM	Aldoa
6.15778e-73	1.40148	0.401	0.146	6.67441e-69	Transit pM	Timm10b
8.62558e-73	0.502773	0.986	0.906	9.34927e-69	Transit pM	Rpsa
1.13854e-72	2.70715	0.732	0.195	1.23406e-68	Prolif pM	Hmgb2
1.16523e-72	-0.847478	0.669	0.725	1.26299e-68	Transit pM	Cd68
1.37523e-72	-1.67305	0.431	0.596	1.49061e-68	Vcan+ pM	Ifitm2
1.52799e-72	-5.09119	0.003	0.171	1.65618e-68	Lyve1+ pM	Trf
1.5427e-72	-0.309475	0.912	0.988	1.67214e-68	Prototypical pM	Oaz1
1.6192e-72	1.02675	0.566	0.485	1.75505e-68	Prototypical pM	Emilin2
1.76563e-72	0.799304	0.911	0.696	1.91377e-68	(S) pM	Myl12b
1.79073e-72	1.22603	0.598	0.332	1.94097e-68	Transit pM	Icam2
2.05505e-72	0.811592	0.91	0.761	2.22747e-68	Transit pM	Klf2
2.14116e-72	-0.84488	0.584	0.79	2.32081e-68	Prototypical pM	Timp1
2.25292e-72	-3.33066	0.009	0.154	2.44194e-68	Vcan+ pM	Ifitm6
3.46602e-72	-5.62389	0.003	0.171	3.75682e-68	Lyve1+ pM	Padi4
3.52435e-72	3.08124	0.628	0.081	3.82005e-68	Prolif pM	Smc2
3.76261e-72	1.12427	0.473	0.202	4.07829e-68	Transit pM	Ndufa8
4.57156e-72	-0.382118	0.9	0.977	4.95512e-68	Prototypical pM	Rps25
6.5309e-72	2.95905	0.24	0.037	7.07884e-68	(S) pM	Il1b
1.12501e-71	0.338973	1	0.997	1.2194e-67	Lyve1+ pM	B2m
1.28806e-71	-0.831693	0.487	0.759	1.39613e-67	Transit pM	Fos
1.3032e-71	1.32671	0.554	0.302	1.41254e-67	Transit pM	Ninj1
1.47775e-71	-0.693159	0.463	0.706	1.60174e-67	Prototypical pM	Commd6
1.6228e-71	-1.11021	0.532	0.637	1.75895e-67	Transit pM	Calm3
1.78796e-71	1.21944	0.427	0.264	1.93797e-67	Prototypical pM	Ttyh3
1.97604e-71	-0.323568	0.999	0.998	2.14183e-67	Transit pM	B2m
2.1479e-71	-0.35394	0.981	0.995	2.32811e-67	Prototypical pM	Rpl13a
2.14854e-71	1.62428	0.191	0.037	2.32881e-67	Transit pM	Rab11fip5
2.45408e-71	0.910854	0.807	0.48	2.65998e-67	(S) pM	Plekho1
2.52323e-71	-3.2065	0.025	0.194	2.73493e-67	Vcan+ pM	Pld4
3.85353e-71	1.27828	0.413	0.158	4.17684e-67	Transit pM	Card19
4.40952e-71	1.48118	0.43	0.173	4.77947e-67	Lyve1+ pM	Acp2
4.73956e-71	1.00851	0.67	0.433	5.13721e-67	Lyve1+ pM	Tnfrsf1b
5.04582e-71	-3.97653	0.029	0.278	5.46917e-67	(S) pM	Siglec1
5.4062e-71	0.850938	0.775	0.566	5.85978e-67	Lyve1+ pM	Ccr1
6.53002e-71	-0.720457	0.815	0.877	7.07789e-67	Lyve1+ pM	Rpl31
7.21043e-71	0.43365	0.98	0.969	7.81539e-67	Prototypical pM	Psap
9.28195e-71	-0.821228	0.261	0.504	1.00607e-66	Prototypical pM	Cd48
1.0424e-70	-0.564838	0.964	0.963	1.12986e-66	Lyve1+ pM	Rpl18
1.16344e-70	0.716995	0.89	0.694	1.26105e-66	Transit pM	Sub1
1.16717e-70	-2.76295	0.069	0.286	1.2651e-66	Transit pM	Siglec1
1.63828e-70	2.43754	0.174	0.024	1.77573e-66	Transit pM	Zbp1
1.63926e-70	0.616708	0.863	0.692	1.77679e-66	Vcan+ pM	Cap1
1.75083e-70	0.93406	0.817	0.535	1.89773e-66	(S) pM	Sec11a
2.13361e-70	2.92861	0.694	0.136	2.31262e-66	Prolif pM	Pcna
3.08001e-70	1.51343	0.221	0.051	3.33842e-66	Transit pM	Rab24
3.4105e-70	3.65539	0.525	0.047	3.69664e-66	Prolif pM	Mcm6
3.48995e-70	0.597715	0.93	0.778	3.78276e-66	Lyve1+ pM	Cstb
3.50838e-70	1.49801	0.569	0.256	3.80274e-66	(S) pM	Btg2
3.53581e-70	1.25298	0.534	0.273	3.83246e-66	Lyve1+ pM	Gnptab
3.91388e-70	1.06298	0.411	0.158	4.24225e-66	Lyve1+ pM	Gpnmb
4.64198e-70	-5.08988	0.005	0.174	5.03144e-66	Lyve1+ pM	Bola2
7.15254e-70	-4.07132	0.028	0.272	7.75264e-66	(S) pM	Cmklr1
1.29798e-69	0.410319	0.997	0.921	1.40688e-65	Lyve1+ pM	Vim
1.40909e-69	0.762876	0.591	0.308	1.52731e-65	Transit pM	Fcgr2b
1.75566e-69	-1.02208	0.549	0.699	1.90296e-65	Vcan+ pM	Fn1
2.43902e-69	1.45557	0.329	0.106	2.64366e-65	Transit pM	Psma6
2.56315e-69	-1.69099	0.171	0.4	2.77819e-65	Vcan+ pM	Mrc1
2.68494e-69	-3.05475	0.038	0.211	2.9102e-65	Vcan+ pM	S100a13
3.09146e-69	0.946662	0.443	0.188	3.35083e-65	Transit pM	Luc7l2
3.15404e-69	5.1192	0.301	0.005	3.41867e-65	Prolif pM	Cenpm
4.19674e-69	-0.798345	0.896	0.904	4.54885e-65	(S) pM	Bri3
4.34288e-69	-1.29753	0.333	0.529	4.70725e-65	Vcan+ pM	Alox5ap
4.51054e-69	-0.592382	0.665	0.847	4.88898e-65	Prototypical pM	Btf3
5.07044e-69	1.18519	0.451	0.223	5.49585e-65	Prototypical pM	Apoe
5.8747e-69	0.384552	0.74	0.827	6.36758e-65	Prototypical pM	Cstb
6.90228e-69	-0.538401	0.944	0.932	7.48138e-65	Lyve1+ pM	Rpl10a
7.01977e-69	1.66598	0.253	0.06	7.60873e-65	Lyve1+ pM	Timd4
7.40058e-69	0.363969	0.999	0.979	8.02149e-65	Transit pM	Rps16
7.59382e-69	1.13789	0.581	0.316	8.23094e-65	Transit pM	Shisa5
7.89846e-69	-0.317005	0.993	0.998	8.56114e-65	Prototypical pM	Rps19
9.61343e-69	-0.764337	0.718	0.82	1.042e-64	Transit pM	Cstb
1.07426e-68	-0.584836	0.993	0.991	1.16439e-64	Lyve1+ pM	Rps27
1.28247e-68	0.710936	0.868	0.691	1.39007e-64	Lyve1+ pM	Grb2
1.70868e-68	-1.51411	0.394	0.62	1.85204e-64	(S) pM	Lipa
2.2225e-68	-0.524216	0.995	0.988	2.40897e-64	Lyve1+ pM	Rps3a1
2.32025e-68	0.92784	0.609	0.489	2.51492e-64	Prototypical pM	Plin2
2.33204e-68	-0.496181	0.996	0.987	2.5277e-64	Lyve1+ pM	Rps9
2.67799e-68	-0.943296	0.585	0.762	2.90268e-64	Vcan+ pM	Tagln2
2.76833e-68	1.21937	0.521	0.246	3.00059e-64	Lyve1+ pM	Emp1
3.55586e-68	1.14701	0.407	0.161	3.8542e-64	Transit pM	Bin1
3.63173e-68	0.310438	1	0.977	3.93644e-64	Vcan+ pM	Rps12
4.05432e-68	1.52282	0.18	0.036	4.39448e-64	Transit pM	Pde2a
4.12393e-68	-1.06042	0.413	0.495	4.46993e-64	Transit pM	Scarb2
6.48383e-68	-0.559146	0.838	0.881	7.02782e-64	Transit pM	Ywhab
6.86208e-68	2.71257	0.721	0.176	7.43781e-64	Prolif pM	Dut
7.41164e-68	1.50989	0.292	0.087	8.03348e-64	Transit pM	Pcbd2
9.1498e-68	5.29932	0.366	0.013	9.91747e-64	Prolif pM	Cenpf
1.13759e-67	-0.648164	0.55	0.77	1.23303e-63	Prototypical pM	Prelid1
1.51628e-67	1.77679	0.306	0.089	1.6435e-63	Lyve1+ pM	Cd28
1.5338e-67	-0.576131	0.981	0.984	1.66249e-63	Lyve1+ pM	Rpl26
2.79023e-67	1.02649	0.719	0.398	3.02433e-63	(S) pM	Cd48
3.05521e-67	0.694627	0.82	0.555	3.31155e-63	Transit pM	Csf1r
3.83565e-67	2.22153	0.16	0.023	4.15746e-63	Transit pM	Rbpms
4.74588e-67	-1.20132	0.581	0.745	5.14406e-63	(S) pM	Ucp2
5.72171e-67	1.56299	0.32	0.206	6.20176e-63	Prototypical pM	mt-Atp8
6.53294e-67	1.53351	0.288	0.085	7.08106e-63	Transit pM	Tprgl
6.97138e-67	1.21686	0.425	0.173	7.55628e-63	Transit pM	Mrps14
7.07638e-67	0.984805	0.682	0.48	7.67009e-63	Transit pM	Lamp1
7.62576e-67	-1.7517	0.28	0.525	8.26556e-63	(S) pM	Asah1
9.41608e-67	1.11723	0.585	0.332	1.02061e-62	Lyve1+ pM	Agfg1
1.00087e-66	0.78795	0.699	0.411	1.08485e-62	Transit pM	Rgs10
1.28542e-66	1.35854	0.305	0.097	1.39326e-62	Transit pM	Pon2
1.45551e-66	-1.49424	0.346	0.599	1.57763e-62	(S) pM	Lrp1
1.54053e-66	0.930272	0.619	0.421	1.66978e-62	Vcan+ pM	Gpr65
1.89729e-66	0.979084	0.52	0.247	2.05647e-62	Transit pM	Vsir
1.92343e-66	2.21238	0.18	0.03	2.08481e-62	Transit pM	Pkig
2.62516e-66	0.423511	0.974	0.936	2.84541e-62	Vcan+ pM	Pfdn5
4.1535e-66	1.82932	0.248	0.09	4.50198e-62	Prototypical pM	Slc7a8
4.6734e-66	-1.63609	0.375	0.548	5.0655e-62	(S) pM	Lta4h
4.68557e-66	-1.36681	0.347	0.564	5.07869e-62	Transit pM	Lta4h
4.97635e-66	0.895309	0.718	0.462	5.39387e-62	Lyve1+ pM	Rbm47
5.28112e-66	0.84649	0.802	0.59	5.72421e-62	Transit pM	Atox1
5.37919e-66	-2.76572	0.039	0.192	5.8305e-62	Prototypical pM	Tnfsf10
6.35749e-66	-0.662216	0.869	0.915	6.89089e-62	Lyve1+ pM	Hsp90ab1
6.57002e-66	-0.532248	0.989	0.988	7.12124e-62	Lyve1+ pM	Rps11
6.79565e-66	-2.3861	0.052	0.236	7.3658e-62	Vcan+ pM	Ccnd1
6.83086e-66	0.403222	0.997	0.966	7.40397e-62	Transit pM	Rpl23
7.27761e-66	1.4385	0.255	0.072	7.8882e-62	Transit pM	Pilrb1
7.93685e-66	-0.523762	0.97	0.971	8.60275e-62	Lyve1+ pM	Rps15a
8.02948e-66	0.672717	0.857	0.672	8.70315e-62	Vcan+ pM	Cd52
8.32658e-66	-0.524033	0.6	0.812	9.02518e-62	Prototypical pM	Eef1d
9.40239e-66	0.844923	0.772	0.529	1.01912e-61	Lyve1+ pM	Hmox1
1.21423e-65	-0.868722	0.803	0.895	1.3161e-61	(S) pM	Zeb2
1.24368e-65	0.33783	1	0.991	1.34802e-61	Transit pM	Rps18
1.27619e-65	4.17872	0.366	0.015	1.38326e-61	Prolif pM	Cenpk
1.27667e-65	4.59503	0.328	0.009	1.38378e-61	Prolif pM	Chek1
1.33042e-65	0.803168	0.81	0.584	1.44204e-61	Transit pM	Slc25a5
1.48426e-65	-4.42992	0.007	0.17	1.60879e-61	Lyve1+ pM	Hp
1.60831e-65	-6.05644	0.004	0.16	1.74325e-61	Lyve1+ pM	Mcemp1
1.828e-65	-0.767004	0.461	0.688	1.98137e-61	Prototypical pM	Gstp1
1.88847e-65	-1.93845	0.204	0.471	2.04691e-61	(S) pM	Ctsa
2.11931e-65	1.16351	0.405	0.162	2.29712e-61	Transit pM	Dpm3
2.30043e-65	-1.06265	0.568	0.743	2.49344e-61	Lyve1+ pM	Cd52
2.35654e-65	-0.400778	0.889	0.969	2.55425e-61	Prototypical pM	Rpl23a
2.43151e-65	2.37033	0.179	0.029	2.63552e-61	Transit pM	Khk
2.48055e-65	0.900041	0.742	0.415	2.68866e-61	(S) pM	Lsp1
2.48358e-65	0.803693	0.829	0.62	2.69195e-61	Transit pM	Sec61g
2.69427e-65	0.535014	0.952	0.788	2.92032e-61	Lyve1+ pM	Lst1
3.01517e-65	-1.43662	0.506	0.671	3.26814e-61	Lyve1+ pM	Rps17
4.98613e-65	-0.623362	0.803	0.844	5.40447e-61	Transit pM	Aplp2
5.40605e-65	-0.524201	0.968	0.967	5.85962e-61	Lyve1+ pM	Rps13
5.65185e-65	-0.966322	0.454	0.687	6.12604e-61	Transit pM	Lrrfip1
6.37138e-65	0.525063	0.866	0.837	6.90594e-61	Prototypical pM	Calr
8.63425e-65	-0.448711	0.858	0.965	9.35866e-61	Prototypical pM	S100a10
1.13277e-64	1.58182	0.32	0.144	1.22781e-60	Vcan+ pM	Cd93
1.27223e-64	-0.52149	0.77	0.913	1.37897e-60	Prototypical pM	Aif1
1.29841e-64	-1.16526	0.645	0.805	1.40735e-60	(S) pM	Klf2
1.41508e-64	-3.08095	0.144	0.35	1.5338e-60	Lyve1+ pM	Vcan
1.44163e-64	0.729925	0.522	0.454	1.56259e-60	Prototypical pM	Cyfip1
1.70859e-64	0.599685	0.972	0.814	1.85194e-60	(S) pM	Ptprc
2.13332e-64	1.45186	0.294	0.09	2.31231e-60	Transit pM	Engase
2.39104e-64	-2.12829	0.227	0.48	2.59164e-60	(S) pM	Dusp6
2.55582e-64	-0.907136	0.34	0.571	2.77026e-60	Prototypical pM	Glipr1
2.58629e-64	0.731414	0.849	0.642	2.80328e-60	Lyve1+ pM	Klf6
2.99988e-64	1.06672	0.601	0.347	3.25158e-60	Transit pM	Rac2
3.03798e-64	0.89107	0.39	0.131	3.29286e-60	(S) pM	Stmn1
3.29308e-64	0.956436	0.619	0.55	3.56937e-60	Prototypical pM	Hmox1
3.4533e-64	-1.15281	0.344	0.557	3.74303e-60	Prototypical pM	Clec10a
3.98252e-64	-0.938894	0.526	0.665	4.31666e-60	Transit pM	Ddx17
4.63512e-64	6.11485	0.284	0.004	5.02401e-60	Prolif pM	Rrm2
4.70763e-64	-1.62288	0.167	0.389	5.1026e-60	Vcan+ pM	Hexa
4.94433e-64	0.868899	0.696	0.439	5.35916e-60	Lyve1+ pM	Scarb2
5.23603e-64	0.62958	0.775	0.693	5.67534e-60	Prototypical pM	Msr1
7.53901e-64	0.332861	0.998	0.985	8.17153e-60	Transit pM	Rps27a
7.77886e-64	0.962505	0.487	0.229	8.43151e-60	Transit pM	Mrps33
8.38481e-64	-1.50496	0.476	0.624	9.0883e-60	Vcan+ pM	Prdx5
9.67919e-64	0.871909	0.726	0.473	1.04913e-59	Transit pM	Laptm4a
1.09844e-63	-1.8646	0.356	0.564	1.1906e-59	(S) pM	Timp2
1.23899e-63	1.94811	0.276	0.077	1.34294e-59	Lyve1+ pM	Spata13
1.2794e-63	-0.65095	0.57	0.779	1.38674e-59	Prototypical pM	Nap1l1
1.54365e-63	-1.50312	0.682	0.757	1.67316e-59	Vcan+ pM	Ifitm3
1.80279e-63	0.780759	0.56	0.471	1.95404e-59	Prototypical pM	Asah1
2.09922e-63	1.01787	0.555	0.283	2.27534e-59	Transit pM	Chmp4b
2.37697e-63	0.542828	1	0.956	2.5764e-59	(S) pM	S100a6
2.55344e-63	-3.52823	0.026	0.207	2.76767e-59	Lyve1+ pM	Eef1g
2.63257e-63	2.49862	0.147	0.019	2.85344e-59	Transit pM	Bcam
2.96934e-63	3.59194	0.459	0.037	3.21846e-59	Prolif pM	Rad51ap1
3.34896e-63	3.42511	0.47	0.041	3.62994e-59	Prolif pM	Dhfr
7.59364e-63	-6.31648	0.002	0.148	8.23075e-59	Lyve1+ pM	Thbs1
7.7587e-63	6.74433	0.262	0.002	8.40966e-59	Prolif pM	Ccna2
8.0667e-63	-0.530547	0.991	0.989	8.74349e-59	Lyve1+ pM	Rps23
9.05038e-63	2.50799	0.194	0.036	9.80971e-59	Lyve1+ pM	Dnm1
9.54076e-63	-2.37663	0.059	0.238	1.03412e-58	Vcan+ pM	Abca1
1.00875e-62	-0.7446	0.761	0.777	1.09339e-58	Transit pM	Hspa5
1.09789e-62	0.706673	0.898	0.651	1.19001e-58	(S) pM	Hint1
1.13789e-62	-0.432995	0.766	0.918	1.23336e-58	Prototypical pM	Itgb2
1.21947e-62	3.05628	0.133	0.013	1.32179e-58	Transit pM	Pam16
1.33799e-62	1.25485	0.405	0.228	1.45024e-58	Vcan+ pM	Fam107b
1.4489e-62	-3.50414	0.053	0.286	1.57047e-58	(S) pM	Slc39a8
1.45064e-62	1.5342	0.29	0.089	1.57234e-58	Transit pM	Mrpl30
1.63406e-62	1.87936	0.249	0.088	1.77116e-58	Vcan+ pM	Clec5a
1.69318e-62	-1.86739	0.371	0.596	1.83523e-58	(S) pM	Hmox1
1.74946e-62	2.66636	0.142	0.017	1.89623e-58	Transit pM	Apoc2
1.9704e-62	1.46859	0.294	0.183	2.13571e-58	Prototypical pM	Flnb
2.02813e-62	-1.69515	0.116	0.325	2.19829e-58	Vcan+ pM	Epb41l2
2.03959e-62	-5.38767	0.071	0.316	2.21072e-58	(S) pM	Apoe
2.1327e-62	-0.5947	0.92	0.9	2.31163e-58	Transit pM	Bri3
2.24896e-62	1.23042	0.356	0.219	2.43765e-58	Prototypical pM	Bcat1
2.33084e-62	0.397255	0.991	0.95	2.5264e-58	Vcan+ pM	Cybb
2.56476e-62	5.38421	0.24	0.002	2.77994e-58	Prolif pM	Ncapg
3.00812e-62	-0.817395	0.613	0.743	3.2605e-58	Transit pM	Grb2
3.14609e-62	5.23114	0.29	0.006	3.41005e-58	Prolif pM	Esco2
3.4432e-62	0.486105	0.802	0.782	3.73209e-58	Prototypical pM	Sdcbp
3.47101e-62	0.761286	0.908	0.688	3.76223e-58	(S) pM	Cd52
4.40841e-62	1.07372	0.626	0.399	4.77828e-58	Transit pM	Comt
5.87989e-62	-0.934479	0.609	0.76	6.37321e-58	Vcan+ pM	Ucp2
6.66086e-62	-0.513422	0.65	0.851	7.2197e-58	Transit pM	Lgals1
6.80062e-62	-2.01367	0.081	0.273	7.37119e-58	Vcan+ pM	Gm2a
7.24203e-62	0.846009	0.715	0.465	7.84964e-58	Transit pM	Emilin2
7.36748e-62	1.76772	0.192	0.04	7.98562e-58	Transit pM	St3gal4
7.92447e-62	-0.497836	0.997	0.991	8.58933e-58	Lyve1+ pM	Rps24
7.98756e-62	1.02996	0.6	0.347	8.65771e-58	Lyve1+ pM	Cd4
8.29235e-62	2.05236	0.16	0.027	8.98807e-58	Transit pM	Pdlim4
9.40723e-62	-6.27752	0.003	0.149	1.01965e-57	Lyve1+ pM	Prtn3
9.58415e-62	-3.05118	0.076	0.32	1.03883e-57	(S) pM	Emp1
9.62377e-62	1.2741	0.405	0.207	1.04312e-57	Vcan+ pM	Rcbtb2
1.07755e-61	-0.537634	0.628	0.824	1.16795e-57	Prototypical pM	Atp5g2
1.42086e-61	-1.14421	0.329	0.596	1.54007e-57	Transit pM	Ms4a7
1.46711e-61	1.11833	0.461	0.208	1.5902e-57	Transit pM	Hprt
1.81499e-61	-3.62269	0.042	0.217	1.96727e-57	Lyve1+ pM	Aldoa
1.83396e-61	-1.62209	0.066	0.315	1.98783e-57	(S) pM	Pltp
2.13997e-61	-1.1576	0.535	0.708	2.31951e-57	(S) pM	Cltc
2.20185e-61	0.624024	0.797	0.683	2.38658e-57	Vcan+ pM	Prelid1
2.26718e-61	0.851999	0.656	0.38	2.45739e-57	Transit pM	Ndufa6
2.55944e-61	-0.743858	0.403	0.632	2.77418e-57	Prototypical pM	Sec11a
2.63249e-61	0.53381	0.919	0.794	2.85335e-57	Vcan+ pM	Mafb
3.26182e-61	-2.3526	0.084	0.294	3.53548e-57	Transit pM	Slc39a8
3.72492e-61	0.505343	0.712	0.695	4.03744e-57	Prototypical pM	Canx
3.78693e-61	0.355032	0.996	0.966	4.10465e-57	Transit pM	Rps15a
4.60361e-61	-1.29159	0.185	0.414	4.98985e-57	Vcan+ pM	Pebp1
5.91656e-61	-0.325442	0.937	0.985	6.41295e-57	Prototypical pM	Rpl23
5.92312e-61	-1.01187	0.253	0.476	6.42008e-57	Prototypical pM	Evi2b
6.9994e-61	1.00726	0.589	0.328	7.58665e-57	Lyve1+ pM	Epb41l3
7.17644e-61	1.58367	0.219	0.055	7.77854e-57	Transit pM	Ckb
7.55194e-61	-1.22491	0.368	0.558	8.18554e-57	Vcan+ pM	Lamp1
7.83509e-61	-0.573757	0.892	0.924	8.49245e-57	Lyve1+ pM	Rps10
8.65121e-61	1.12154	0.371	0.148	9.37705e-57	Transit pM	Akr1b3
8.98081e-61	0.925346	0.683	0.43	9.7343e-57	Transit pM	Ostf1
9.48279e-61	5.21911	0.262	0.004	1.02784e-56	Prolif pM	Aspm
9.76518e-61	1.11769	0.455	0.205	1.05845e-56	Transit pM	Ptpn1
1.02188e-60	-1.54405	0.209	0.454	1.10762e-56	Transit pM	Pdk4
1.18374e-60	0.464218	0.377	0.18	1.28305e-56	Transit pM	Flnb
1.19813e-60	-1.36139	0.427	0.567	1.29865e-56	(S) pM	Ms4a7
1.23962e-60	1.81048	0.138	0.022	1.34363e-56	Transit pM	Neurl3
1.26344e-60	1.09496	0.417	0.179	1.36944e-56	Transit pM	BC028528
1.31126e-60	1.90411	0.154	0.095	1.42127e-56	Prototypical pM	Adgre1
1.41827e-60	-4.56426	0.017	0.224	1.53726e-56	(S) pM	Lhfpl2
1.81929e-60	-4.50588	0.016	0.225	1.97193e-56	(S) pM	Gpnmb
1.851e-60	-4.23195	0.01	0.138	2.0063e-56	Vcan+ pM	Cfh
1.93469e-60	1.02177	0.695	0.388	2.09701e-56	(S) pM	Ogfrl1
2.24849e-60	-0.672938	0.386	0.616	2.43714e-56	Prototypical pM	Tmbim4
2.27407e-60	0.379957	0.802	0.84	2.46487e-56	Prototypical pM	Gnas
2.38918e-60	0.782933	0.681	0.657	2.58964e-56	Prototypical pM	Itgam
2.94268e-60	0.363268	0.994	0.981	3.18957e-56	Transit pM	Tyrobp
4.00315e-60	-0.354667	0.911	0.976	4.33901e-56	Prototypical pM	Rpl14
4.03371e-60	1.08807	0.432	0.187	4.37214e-56	Transit pM	Gm2a
4.10649e-60	1.40095	0.409	0.175	4.45103e-56	Lyve1+ pM	Chst15
4.49194e-60	-0.476713	0.947	0.958	4.86881e-56	Transit pM	Srgn
4.73068e-60	0.37236	0.994	0.948	5.12759e-56	Transit pM	Rps25
5.49019e-60	0.674559	0.726	0.607	5.95082e-56	Vcan+ pM	Hsbp1
7.41177e-60	-0.513132	0.961	0.973	8.03361e-56	Lyve1+ pM	Rpl23
7.72464e-60	1.9901	0.302	0.077	8.37274e-56	(S) pM	Rtn1
8.09037e-60	0.527997	0.709	0.685	8.76915e-56	Prototypical pM	Blvrb
8.47243e-60	0.846504	0.777	0.474	9.18327e-56	(S) pM	Hmgn1
8.80592e-60	-4.48343	0.006	0.126	9.54474e-56	Vcan+ pM	Alox15
8.99079e-60	-1.59462	0.314	0.546	9.74511e-56	(S) pM	Lamp2
9.47898e-60	1.85821	0.24	0.062	1.02743e-55	Transit pM	Rtp4
1.07983e-59	0.336092	1	0.989	1.17043e-55	Transit pM	Rpl13a
1.12525e-59	0.410418	0.994	0.964	1.21966e-55	Transit pM	Cyba
1.17517e-59	-1.38703	0.652	0.706	1.27377e-55	Prototypical pM	S100a9
1.19713e-59	0.961695	0.334	0.131	1.29757e-55	Transit pM	Nrros
1.20386e-59	-4.54167	0.01	0.135	1.30486e-55	Vcan+ pM	Lpl
1.52114e-59	0.417642	0.999	0.938	1.64877e-55	(S) pM	Rps5
1.56544e-59	-5.33372	0.011	0.206	1.69679e-55	(S) pM	Cyp27a1
1.74492e-59	-0.824051	0.728	0.771	1.89132e-55	(S) pM	H2-T23
2.21062e-59	-1.7795	0.24	0.482	2.39609e-55	(S) pM	Bmp2k
2.63306e-59	-2.37722	0.041	0.204	2.85398e-55	Vcan+ pM	Cyb5a
2.72549e-59	-0.542308	0.949	0.944	2.95416e-55	(S) pM	Rhoa
2.89603e-59	2.20427	0.144	0.021	3.13901e-55	Transit pM	Slx1b
3.34713e-59	-0.365698	0.919	0.977	3.62795e-55	Prototypical pM	Rpl27
3.47982e-59	5.42398	0.273	0.005	3.77178e-55	Prolif pM	Kif11
3.70396e-59	-1.34704	0.378	0.417	4.01472e-55	Transit pM	Lgmn
3.8136e-59	1.58979	0.388	0.129	4.13356e-55	(S) pM	Itgax
4.04026e-59	-3.27876	0.032	0.178	4.37924e-55	Vcan+ pM	Lrg1
4.06815e-59	1.47666	0.148	0.026	4.40947e-55	Transit pM	Cd79a
4.55219e-59	-1.38435	0.095	0.272	4.93412e-55	Prototypical pM	Sqle
4.6744e-59	0.566453	0.758	0.701	5.06659e-55	Prototypical pM	Tubb5
5.7968e-59	-0.945073	0.516	0.671	6.28316e-55	Transit pM	Snx6
5.99147e-59	0.897089	0.485	0.368	6.49416e-55	Prototypical pM	Tuba1c
6.00095e-59	-0.469205	0.642	0.835	6.50443e-55	Prototypical pM	Ndufa4
6.69572e-59	0.575251	0.913	0.762	7.25749e-55	Lyve1+ pM	Sdcbp
6.85189e-59	1.64652	0.32	0.187	7.42676e-55	Prototypical pM	Tmcc1
7.69885e-59	0.809529	0.548	0.428	8.34479e-55	Prototypical pM	Creg1
8.91896e-59	1.08439	0.528	0.271	9.66726e-55	Transit pM	Tmem256
1.06836e-58	-0.472304	0.951	0.957	1.158e-54	Lyve1+ pM	Rps25
1.28903e-58	1.77696	0.152	0.028	1.39718e-54	Transit pM	Tcp11l2
1.71997e-58	0.413805	0.988	0.947	1.86428e-54	Vcan+ pM	Srgn
1.87271e-58	1.423	0.377	0.15	2.02983e-54	Lyve1+ pM	Ifit3
1.93456e-58	0.756181	0.757	0.503	2.09687e-54	Transit pM	Ndufa2
2.0411e-58	-1.17047	0.378	0.477	2.21235e-54	Transit pM	Maf
2.05226e-58	0.319535	0.995	0.944	2.22444e-54	Vcan+ pM	Uba52
2.13661e-58	-1.12328	0.555	0.72	2.31587e-54	(S) pM	Cd44
2.47208e-58	-0.642156	0.818	0.851	2.67948e-54	Transit pM	Calr
2.60783e-58	1.92861	0.218	0.114	2.82663e-54	Prototypical pM	Trf
3.49618e-58	0.738579	0.773	0.562	3.7895e-54	Lyve1+ pM	Rab10
4.16777e-58	-2.03414	0.057	0.212	4.51745e-54	Prototypical pM	Gapt
4.17464e-58	-0.894598	0.916	0.887	4.52489e-54	Lyve1+ pM	H2-Eb1
4.56036e-58	1.24733	0.447	0.203	4.94297e-54	Lyve1+ pM	Arap2
5.24546e-58	-3.04044	0.091	0.25	5.68555e-54	Lyve1+ pM	Tmcc1
5.37719e-58	2.73649	0.166	0.066	5.82834e-54	Prototypical pM	Pf4
5.48411e-58	0.837854	0.723	0.515	5.94423e-54	Lyve1+ pM	Rap2b
5.84516e-58	1.03809	0.57	0.27	6.33557e-54	(S) pM	Gsn
6.20969e-58	-1.15439	0.411	0.596	6.73068e-54	Transit pM	Nampt
6.28493e-58	0.273651	0.996	0.947	6.81224e-54	Vcan+ pM	Rpl30
7.2908e-58	-0.453807	0.992	0.982	7.9025e-54	Lyve1+ pM	Rpl19
8.34087e-58	0.647442	0.836	0.623	9.04067e-54	Transit pM	Cox6a1
1.04168e-57	3.02488	0.53	0.069	1.12908e-53	Prolif pM	Lmnb1
1.11103e-57	-5.12933	0.004	0.144	1.20425e-53	Lyve1+ pM	Ifitm6
1.21299e-57	-0.551834	0.822	0.857	1.31476e-53	Transit pM	Hnrnpa2b1
1.21868e-57	0.868388	0.73	0.525	1.32093e-53	Transit pM	Fcgr3
1.24215e-57	-6.40136	0.003	0.181	1.34636e-53	(S) pM	Cyp1b1
1.30089e-57	-4.38798	0.02	0.221	1.41003e-53	(S) pM	Abca1
1.42274e-57	-0.722096	0.643	0.725	1.54211e-53	Transit pM	Mob1a
1.82507e-57	1.25896	0.344	0.131	1.9782e-53	Transit pM	Cyb5a
1.93006e-57	-0.699615	0.922	0.946	2.09199e-53	Lyve1+ pM	Rpl38
1.98179e-57	-0.588379	0.565	0.762	2.14806e-53	Prototypical pM	I830077J02Rik
2.22203e-57	-0.366956	0.899	0.971	2.40846e-53	Prototypical pM	Rpl24
2.24686e-57	-3.57993	0.023	0.188	2.43537e-53	Transit pM	Cyp1b1
2.37053e-57	0.979935	0.647	0.402	2.56942e-53	Transit pM	Cdk2ap2
2.55595e-57	0.327414	1	0.983	2.7704e-53	(S) pM	Rpl37a
2.62999e-57	1.42604	0.173	0.04	2.85065e-53	Transit pM	Atp8a1
2.97693e-57	0.73258	0.762	0.52	3.22669e-53	Transit pM	Rsrp1
3.18761e-57	-0.342989	0.735	0.9	3.45505e-53	Prototypical pM	Dynll1
5.2662e-57	-0.350813	0.958	0.99	5.70803e-53	Prototypical pM	Rpl37
5.34244e-57	-4.59233	0.016	0.17	5.79067e-53	Lyve1+ pM	Lrg1
5.72623e-57	1.86321	0.141	0.024	6.20666e-53	Transit pM	St8sia6
6.75325e-57	-2.98464	0.057	0.286	7.31985e-53	(S) pM	Mtss1
7.91702e-57	-1.97267	0.201	0.427	8.58126e-53	(S) pM	Tuba1c
7.97734e-57	1.31964	0.258	0.082	8.64664e-53	Transit pM	Sfr1
8.76123e-57	2.81172	0.53	0.071	9.4963e-53	Prolif pM	Dnajc9
9.09753e-57	0.689024	0.84	0.697	9.86082e-53	Lyve1+ pM	Nap1l1
1.05819e-56	-0.733711	0.358	0.581	1.14697e-52	Prototypical pM	Plekho1
1.19276e-56	0.799667	0.738	0.508	1.29283e-52	Transit pM	Eif5a
1.43853e-56	0.333511	0.773	0.813	1.55923e-52	Prototypical pM	Clta
1.71988e-56	3.01084	0.525	0.069	1.86417e-52	Prolif pM	Mcm3
1.90982e-56	-0.443331	0.997	0.994	2.07005e-52	Lyve1+ pM	Rpl13
2.2717e-56	2.15182	0.152	0.025	2.4623e-52	Transit pM	Rpgrip1
2.37372e-56	0.487839	0.96	0.863	2.57287e-52	Transit pM	Cox4i1
3.13274e-56	1.1443	0.487	0.242	3.39558e-52	Lyve1+ pM	Prnp
3.67897e-56	-2.79131	0.084	0.314	3.98763e-52	(S) pM	Acsl1
3.68852e-56	-0.77385	0.368	0.587	3.99799e-52	Prototypical pM	H2-DMb1
3.96927e-56	0.603368	0.608	0.554	4.30229e-52	Prototypical pM	Lrp1
3.98563e-56	0.97343	0.277	0.105	4.32002e-52	Transit pM	U2af1
4.75961e-56	-1.24826	0.284	0.494	5.15895e-52	Transit pM	Hnmt
4.95591e-56	-5.12861	0.006	0.12	5.37171e-52	Vcan+ pM	Pf4
5.39076e-56	0.228928	0.999	0.98	5.84305e-52	Vcan+ pM	mt-Nd2
5.99363e-56	-1.94664	0.113	0.317	6.4965e-52	Transit pM	Prnp
6.71541e-56	-0.361926	0.976	0.965	7.27883e-52	Transit pM	Oaz1
7.12797e-56	3.19034	0.492	0.058	7.726e-52	Prolif pM	Rrm1
7.65062e-56	1.09043	0.454	0.212	8.29251e-52	Transit pM	Anapc13
8.21502e-56	-0.272742	0.933	0.983	8.90426e-52	Prototypical pM	Cyba
8.42536e-56	-1.03334	0.514	0.701	9.13225e-52	Lyve1+ pM	Hcst
9.48237e-56	1.0261	0.407	0.313	1.02779e-51	Prototypical pM	Hexa
1.20549e-55	3.06839	0.437	0.044	1.30663e-51	Prolif pM	Rbl1
1.41188e-55	0.612839	0.94	0.746	1.53034e-51	(S) pM	Atp5g2
1.46848e-55	1.43632	0.304	0.105	1.59168e-51	Transit pM	Pold4
1.60678e-55	-0.836774	0.506	0.708	1.74158e-51	Transit pM	Ccdc88a
1.70222e-55	-2.63967	0.093	0.226	1.84503e-51	Lyve1+ pM	Smpdl3a
1.79577e-55	-0.717355	0.643	0.696	1.94643e-51	Transit pM	Cltc
1.8359e-55	4.15536	0.355	0.02	1.98993e-51	Prolif pM	Brca1
1.8435e-55	-3.71141	0.032	0.242	1.99817e-51	(S) pM	Itsn1
1.85141e-55	0.377857	1	0.975	2.00674e-51	(S) pM	Rpl35
1.9087e-55	0.238253	1	0.995	2.06883e-51	Vcan+ pM	Rplp1
1.93325e-55	-0.713408	0.354	0.575	2.09545e-51	Prototypical pM	Psmb9
3.00819e-55	0.669388	0.951	0.795	3.26058e-51	(S) pM	Ap1s2
3.2444e-55	2.92703	0.557	0.086	3.51661e-51	Prolif pM	Cks1b
3.45354e-55	0.650442	0.605	0.528	3.74329e-51	Prototypical pM	Rap2b
4.58702e-55	0.460784	0.843	0.869	4.97187e-51	Prototypical pM	Grn
4.81849e-55	1.87435	0.19	0.042	5.22276e-51	Transit pM	Faim
4.94741e-55	1.14408	0.36	0.147	5.36249e-51	Transit pM	Tsc22d4
4.97533e-55	-0.669505	0.669	0.756	5.39276e-51	Transit pM	Hnrnpu
5.2208e-55	0.936007	0.455	0.219	5.65882e-51	Transit pM	Psenen
5.82469e-55	-0.637156	0.749	0.792	6.31338e-51	Transit pM	Iqgap1
6.09939e-55	-2.71451	0.033	0.18	6.61113e-51	Vcan+ pM	AI467606
6.11322e-55	0.677975	0.592	0.506	6.62612e-51	Prototypical pM	P4hb
6.52791e-55	0.800405	0.775	0.491	7.07561e-51	(S) pM	Ier2
6.6762e-55	-4.51016	0.008	0.122	7.23633e-51	Vcan+ pM	Itm2c
7.05844e-55	0.952787	0.439	0.33	7.65064e-51	Prototypical pM	Idh1
8.00037e-55	0.845844	0.536	0.284	8.6716e-51	Transit pM	Sdc3
8.41433e-55	-2.25937	0.123	0.322	9.12029e-51	Lyve1+ pM	App
8.83638e-55	0.811694	0.652	0.395	9.57775e-51	Transit pM	Ndufa3
9.04188e-55	4.86958	0.268	0.006	9.80049e-51	Prolif pM	Cdca7
1.04818e-54	2.05126	0.179	0.082	1.13612e-50	Prototypical pM	Cfh
1.07753e-54	0.104727	0.996	0.871	1.16793e-50	Lyve1+ pM	mt-Nd3
1.14563e-54	0.613706	0.665	0.605	1.24175e-50	Prototypical pM	Arhgdia
1.16089e-54	-0.519259	0.619	0.806	1.25829e-50	Prototypical pM	Anxa1
1.22847e-54	1.19865	0.275	0.097	1.33154e-50	Transit pM	Rp9
1.29651e-54	-0.47636	0.583	0.783	1.40528e-50	Prototypical pM	Tomm7
1.44474e-54	1.90075	0.272	0.068	1.56596e-50	(S) pM	Cd226
1.71416e-54	-0.947531	0.597	0.651	1.85798e-50	(S) pM	Snx6
1.74253e-54	0.854301	0.693	0.463	1.88873e-50	Lyve1+ pM	Rnf213
1.94611e-54	5.64128	0.246	0.004	2.10939e-50	Prolif pM	Ccne2
2.08353e-54	-10.6603	0	0.119	2.25834e-50	Lyve1+ pM	Alox15
2.17029e-54	1.19225	0.328	0.126	2.35237e-50	Transit pM	Rexo2
2.29303e-54	0.53824	0.924	0.791	2.48542e-50	Transit pM	Dbi
2.39709e-54	0.899357	0.21	0.068	2.5982e-50	Transit pM	Pros1
2.54014e-54	-0.824068	0.597	0.714	2.75326e-50	Transit pM	Vmp1
2.81139e-54	4.49707	0.311	0.012	3.04726e-50	Prolif pM	Shcbp1
3.61505e-54	0.610197	0.799	0.685	3.91835e-50	Vcan+ pM	Fyb
3.76505e-54	1.50728	0.192	0.049	4.08094e-50	Transit pM	Mtus1
4.08049e-54	1.7111	0.23	0.093	4.42285e-50	Vcan+ pM	Megf9
4.43395e-54	1.03415	0.424	0.277	4.80596e-50	Prototypical pM	Trem2
4.68297e-54	1.05443	0.487	0.243	5.07587e-50	Transit pM	Gpi1
5.21976e-54	0.390997	0.876	0.685	5.6577e-50	Vcan+ pM	Cd63
5.2549e-54	1.16362	0.539	0.254	5.69579e-50	(S) pM	Limd2
5.91835e-54	-0.970185	0.26	0.469	6.41489e-50	Prototypical pM	Gimap4
6.04598e-54	1.90051	0.168	0.035	6.55323e-50	Transit pM	Spr
6.53247e-54	-0.510439	0.866	0.9	7.08054e-50	Transit pM	Samhd1
6.70166e-54	-2.17026	0.288	0.314	7.26392e-50	(S) pM	Ltc4s
7.19992e-54	1.86467	0.211	0.053	7.80399e-50	Transit pM	Cetn3
8.17082e-54	1.80942	0.175	0.038	8.85635e-50	Transit pM	Ahcyl2
8.67373e-54	1.16806	0.472	0.239	9.40146e-50	Lyve1+ pM	Epb41l2
9.15546e-54	-2.43286	0.1	0.338	9.9236e-50	(S) pM	Pygl
1.052e-53	1.06285	0.341	0.14	1.14026e-49	Transit pM	Ddrgk1
1.10751e-53	-0.544026	0.816	0.921	1.20043e-49	Prototypical pM	H2-Eb1
1.13215e-53	-0.677305	0.767	0.806	1.22714e-49	(S) pM	Clta
1.3263e-53	2.64875	0.192	0.031	1.43758e-49	(S) pM	Adam28
1.36334e-53	-3.7312	0.008	0.12	1.47773e-49	Vcan+ pM	Tpd52
1.64478e-53	0.764574	0.667	0.409	1.78278e-49	Transit pM	Rrbp1
1.64813e-53	-3.32523	0.045	0.208	1.78641e-49	Lyve1+ pM	Tmem176a
1.64955e-53	1.11248	0.409	0.246	1.78795e-49	Prototypical pM	Emp1
1.77155e-53	1.39514	0.929	0.588	1.92019e-49	Prolif pM	Dek
1.78993e-53	0.77797	0.521	0.278	1.9401e-49	Transit pM	Tmem14c
1.80454e-53	0.897624	0.553	0.369	1.95594e-49	Vcan+ pM	Gimap4
1.91043e-53	-0.589527	0.712	0.835	2.07071e-49	Transit pM	Anxa5
2.01002e-53	0.459377	0.986	0.9	2.17866e-49	(S) pM	Arpc3
2.23758e-53	0.38908	1	0.969	2.42531e-49	(S) pM	Eif1
3.14229e-53	0.23882	0.992	0.868	3.40593e-49	Lyve1+ pM	mt-Nd5
3.48886e-53	-2.2229	0.077	0.238	3.78157e-49	Vcan+ pM	Ndufa7
3.82448e-53	-0.343729	0.964	0.941	4.14535e-49	Transit pM	Pfdn5
4.07612e-53	-0.829868	0.541	0.692	4.41811e-49	Transit pM	Scaf11
4.45243e-53	0.807099	0.619	0.475	4.82599e-49	Prototypical pM	Lamp1
4.77346e-53	0.624491	0.847	0.684	5.17396e-49	Lyve1+ pM	Mob1a
4.80602e-53	-5.6583	0.002	0.101	5.20925e-49	Vcan+ pM	Cgnl1
5.10545e-53	2.63877	0.124	0.016	5.5338e-49	Transit pM	Selenbp1
7.37934e-53	-0.820177	0.707	0.772	7.99847e-49	(S) pM	Rap1b
9.57256e-53	0.729768	0.623	0.368	1.03757e-48	Transit pM	Sri
1.00225e-52	0.569736	0.901	0.761	1.08634e-48	Lyve1+ pM	Iqgap1
1.03434e-52	-2.71085	0.045	0.225	1.12112e-48	Lyve1+ pM	Gpr183
1.08467e-52	0.292838	0.999	0.98	1.17567e-48	Transit pM	Rpl26
1.16589e-52	-6.4825	0.02	0.173	1.26371e-48	(S) pM	Prg4
1.27043e-52	0.716074	0.664	0.492	1.37702e-48	Vcan+ pM	Pgk1
1.31042e-52	-0.487755	0.961	0.971	1.42037e-48	Lyve1+ pM	Cyba
1.84002e-52	1.23113	0.257	0.089	1.99439e-48	Transit pM	Tex261
1.85712e-52	0.931735	0.412	0.306	2.01293e-48	Prototypical pM	Fam20c
1.88688e-52	1.3168	0.29	0.103	2.04518e-48	Transit pM	Chic2
1.89182e-52	-0.339479	0.995	0.988	2.05054e-48	Lyve1+ pM	Rplp2
1.9651e-52	0.711764	0.814	0.627	2.12997e-48	Transit pM	Ldha
2.2852e-52	4.10492	0.328	0.017	2.47693e-48	Prolif pM	Orc6
2.54796e-52	-2.84513	0.045	0.19	2.76173e-48	Vcan+ pM	Man2b1
2.59683e-52	-2.02304	0.06	0.223	2.8147e-48	Vcan+ pM	Akr1b3
2.66762e-52	-1.29134	0.392	0.571	2.89143e-48	(S) pM	Rap2b
2.9254e-52	2.1688	0.727	0.222	3.17084e-48	Prolif pM	Nasp
3.53248e-52	1.12973	0.307	0.119	3.82885e-48	Transit pM	Cript
3.92e-52	0.853924	0.273	0.261	4.24889e-48	Prototypical pM	Ssh2
4.00813e-52	1.44168	0.215	0.062	4.34441e-48	Transit pM	Cd300lb
4.80062e-52	2.27775	0.234	0.052	5.20339e-48	(S) pM	Olfm1
4.85437e-52	1.1909	0.226	0.069	5.26165e-48	Transit pM	Itgb7
5.1414e-52	0.595	0.796	0.675	5.57276e-48	Vcan+ pM	Psme2
5.51944e-52	-0.400327	0.993	0.991	5.98252e-48	Lyve1+ pM	Rpl13a
5.80805e-52	-2.46536	0.049	0.232	6.29535e-48	Lyve1+ pM	Pkib
6.26273e-52	-2.05211	0.142	0.379	6.78818e-48	(S) pM	Samsn1
6.40139e-52	-1.12112	0.504	0.582	6.93846e-48	Transit pM	Hmox1
6.4848e-52	-0.439621	0.988	0.987	7.02888e-48	Lyve1+ pM	Rps27a
6.83343e-52	0.748409	0.655	0.463	7.40675e-48	Vcan+ pM	Glipr1
6.92713e-52	-1.45155	0.09	0.253	7.50832e-48	Prototypical pM	Cd300e
8.95734e-52	2.11609	0.167	0.049	9.70887e-48	Vcan+ pM	Lilra5
9.7351e-52	-2.35585	0.056	0.208	1.05519e-47	Vcan+ pM	Prdx2
1.06984e-51	-0.678296	1	1	1.1596e-47	(S) pM	Actb
1.08413e-51	4.16511	0.095	0.021	1.17509e-47	Prototypical pM	Cxcl13
1.27142e-51	6.23511	0.235	0.004	1.37809e-47	Prolif pM	Birc5
1.27429e-51	0.454829	0.964	0.912	1.3812e-47	Lyve1+ pM	Vamp8
1.36984e-51	-3.15256	0.064	0.285	1.48477e-47	(S) pM	Ecm1
1.62865e-51	1.46723	0.233	0.071	1.76529e-47	Transit pM	Gemin7
1.81219e-51	0.63915	0.778	0.54	1.96424e-47	Transit pM	D8Ertd738e
1.92792e-51	0.916809	0.518	0.307	2.08967e-47	Vcan+ pM	Dmxl2
1.95179e-51	5.09569	0.273	0.008	2.11555e-47	Prolif pM	Cep55
2.09942e-51	2.69056	0.145	0.016	2.27556e-47	(S) pM	1500009L16Rik
2.32478e-51	-1.09748	0.569	0.691	2.51983e-47	(S) pM	Klf6
2.50168e-51	1.01746	0.568	0.283	2.71157e-47	(S) pM	Stk17b
2.59232e-51	0.490726	0.912	0.731	2.80981e-47	Transit pM	Npm1
2.9311e-51	-1.4806	0.209	0.391	3.17701e-47	Transit pM	Stab1
2.93746e-51	0.688091	0.796	0.586	3.18391e-47	Transit pM	Ctsh
3.06835e-51	0.753975	0.754	0.564	3.32579e-47	Lyve1+ pM	Wsb1
3.35175e-51	-1.05181	0.502	0.667	3.63296e-47	(S) pM	Flna
3.45748e-51	3.72781	0.361	0.025	3.74756e-47	Prolif pM	Lig1
3.54032e-51	1.03705	0.608	0.329	3.83735e-47	(S) pM	Pebp1
3.55979e-51	-3.70737	0.014	0.131	3.85846e-47	Vcan+ pM	Itga6
3.57935e-51	0.616225	0.413	0.201	3.87966e-47	Transit pM	mt-Atp8
3.69469e-51	-0.440593	0.577	0.773	4.00467e-47	Prototypical pM	Eif3k
3.74513e-51	1.80715	0.242	0.071	4.05935e-47	Lyve1+ pM	Bhlhe41
5.13088e-51	1.5583	0.152	0.031	5.56136e-47	Transit pM	Slc16a10
5.6864e-51	0.948665	0.442	0.215	6.16348e-47	Transit pM	Tnfaip8l2
5.69339e-51	-1.39988	0.238	0.402	6.17107e-47	Transit pM	Agfg1
6.05673e-51	-3.65268	0.027	0.183	6.56489e-47	Lyve1+ pM	Man2b1
7.09844e-51	2.05126	0.198	0.095	7.694e-47	Prototypical pM	Thbs1
7.98345e-51	-4.49547	0.005	0.107	8.65326e-47	Vcan+ pM	Ctsl
8.08267e-51	0.86257	0.367	0.168	8.7608e-47	Transit pM	Pkib
8.33756e-51	1.90312	0.235	0.069	9.03708e-47	Lyve1+ pM	Smim3
8.86988e-51	0.666413	0.813	0.615	9.61406e-47	Lyve1+ pM	Lrrfip1
9.39168e-51	0.881005	0.416	0.199	1.01796e-46	Transit pM	Polr2f
9.57919e-51	0.869082	0.624	0.387	1.03829e-46	Lyve1+ pM	Slc11a1
1.02198e-50	-2.67622	0.036	0.176	1.10772e-46	Vcan+ pM	Sgpp1
1.02467e-50	-5.77335	0.004	0.129	1.11064e-46	Lyve1+ pM	Cd5l
1.09081e-50	-0.293045	0.925	0.978	1.18233e-46	Prototypical pM	Rpl35a
1.1462e-50	-3.12102	0.036	0.173	1.24237e-46	Vcan+ pM	Apoc1
1.17776e-50	0.931471	0.144	0.037	1.27658e-46	Transit pM	Serpinb2
1.28909e-50	-2.95916	0.034	0.169	1.39725e-46	Vcan+ pM	C3
1.39159e-50	0.816401	0.483	0.252	1.50835e-46	Transit pM	Mpc2
1.59904e-50	-0.612021	0.999	0.997	1.7332e-46	Transit pM	Fth1
1.71021e-50	6.02705	0.213	0.002	1.8537e-46	Prolif pM	Mcm10
1.88737e-50	-0.518567	0.585	0.774	2.04572e-46	Prototypical pM	Myl12b
1.97999e-50	-1.19467	0.587	0.674	2.14611e-46	(S) pM	Itgam
2.07406e-50	-2.45879	0.095	0.317	2.24808e-46	(S) pM	Fndc3b
2.09789e-50	0.426485	0.985	0.962	2.2739e-46	Transit pM	Pfn1
2.19008e-50	1.605	0.213	0.136	2.37383e-46	Prototypical pM	Man2b1
2.374e-50	-5.03018	0.003	0.101	2.57318e-46	Vcan+ pM	Ceacam1
2.77343e-50	1.47069	0.18	0.047	3.00612e-46	Transit pM	Nfix
2.90042e-50	-0.384399	0.648	0.829	3.14377e-46	Prototypical pM	Myl12a
3.15899e-50	1.0655	0.388	0.173	3.42403e-46	Transit pM	Mrpl23
3.67948e-50	-0.36391	0.992	0.966	3.98819e-46	Lyve1+ pM	Rpl9
3.9374e-50	-1.85657	0.152	0.354	4.26775e-46	Lyve1+ pM	Arf5
4.1001e-50	-4.29982	0.009	0.117	4.4441e-46	Vcan+ pM	Timd4
4.17626e-50	-1.04256	0.563	0.693	4.52665e-46	Vcan+ pM	Itgam
4.25933e-50	-6.09557	0.004	0.127	4.61669e-46	Lyve1+ pM	Lpl
4.58735e-50	2.90734	0.481	0.065	4.97223e-46	Prolif pM	Mcm5
4.80383e-50	-1.49941	0.509	0.606	5.20687e-46	Lyve1+ pM	Prdx5
5.34617e-50	-6.82356	0.005	0.162	5.79472e-46	(S) pM	Padi4
5.98246e-50	1.48855	0.134	0.026	6.48438e-46	Transit pM	Hal
6.16518e-50	0.342289	0.886	0.672	6.68244e-46	Lyve1+ pM	I830077J02Rik
6.21055e-50	1.29496	0.384	0.173	6.73161e-46	Lyve1+ pM	P2rx7
6.42401e-50	-0.454665	0.527	0.728	6.96298e-46	Prototypical pM	Jund
6.72727e-50	0.360041	0.983	0.906	7.29169e-46	Transit pM	Rps10
6.80389e-50	1.38603	0.359	0.157	7.37474e-46	Lyve1+ pM	Papss2
7.40169e-50	0.328874	0.986	0.955	8.0227e-46	Vcan+ pM	Arpc2
8.72832e-50	-1.50774	0.2	0.425	9.46062e-46	Transit pM	Retn
9.53329e-50	0.646276	0.708	0.557	1.03331e-45	Vcan+ pM	Aprt
9.93565e-50	0.984278	0.321	0.133	1.07693e-45	Transit pM	Susd3
1.14724e-49	0.619663	0.904	0.703	1.24349e-45	(S) pM	Tomm7
1.30801e-49	0.845058	0.635	0.4	1.41775e-45	Lyve1+ pM	Tmem123
1.52906e-49	0.920539	0.437	0.215	1.65735e-45	Transit pM	Fam111a
2.27059e-49	-0.486971	0.992	0.992	2.46109e-45	Lyve1+ pM	Rps28
2.37958e-49	0.349414	0.989	0.949	2.57923e-45	Transit pM	Rps7
2.43536e-49	-2.65766	0.064	0.228	2.63968e-45	Transit pM	Gpnmb
2.4645e-49	1.77	0.77	0.237	2.67127e-45	Prolif pM	Tmpo
3.03943e-49	0.5679	0.869	0.684	3.29444e-45	Transit pM	Atp5j
3.09957e-49	0.833483	0.573	0.365	3.35963e-45	Vcan+ pM	Pdk4
3.13607e-49	-1.03456	0.367	0.532	3.39919e-45	Transit pM	Rbm47
3.93112e-49	0.736645	0.652	0.405	4.26094e-45	Transit pM	Atp5g1
3.93263e-49	1.24468	0.398	0.189	4.26258e-45	Lyve1+ pM	Tspan4
3.9957e-49	-2.17794	0.118	0.345	4.33094e-45	(S) pM	P2rx4
4.02436e-49	1.16724	0.989	0.876	4.362e-45	Prolif pM	Tuba1b
4.42242e-49	-0.711139	0.31	0.515	4.79346e-45	Prototypical pM	Dock8
4.62835e-49	-0.593406	0.723	0.783	5.01667e-45	Transit pM	Pcbp1
4.68426e-49	1.72071	0.169	0.039	5.07727e-45	Transit pM	Pam
4.76542e-49	-1.00317	0.756	0.838	5.16524e-45	Prototypical pM	H2-Aa
4.91429e-49	2.44524	0.111	0.014	5.32659e-45	Transit pM	Tnfrsf13b
5.07479e-49	-1.95839	0.102	0.288	5.50057e-45	Transit pM	Bcat1
5.18039e-49	1.20536	0.379	0.167	5.61502e-45	Transit pM	Mgst1
5.45054e-49	2.36966	0.141	0.057	5.90784e-45	Prototypical pM	Fgfr1
5.85069e-49	3.1575	0.421	0.045	6.34156e-45	Prolif pM	Gmnn
6.36676e-49	0.866354	0.672	0.463	6.90093e-45	Transit pM	Eif4a1
7.03659e-49	4.99363	0.093	0.004	7.62696e-45	(S) pM	Flt3
7.081e-49	1.8934	0.123	0.021	7.67509e-45	Transit pM	Ppt2
7.16574e-49	-4.13495	0.013	0.187	7.76695e-45	(S) pM	Tmem37
7.49494e-49	1.31006	0.358	0.152	8.12377e-45	Lyve1+ pM	Snx24
7.97093e-49	0.888227	0.409	0.195	8.63969e-45	Transit pM	Dhrs3
8.00339e-49	0.631138	0.406	0.208	8.67487e-45	Transit pM	Itga4
8.33734e-49	0.520342	0.607	0.587	9.03685e-45	Prototypical pM	Lipa
8.89789e-49	-0.281855	0.877	0.971	9.64442e-45	Prototypical pM	Pfdn5
9.78799e-49	4.0188	0.301	0.015	1.06092e-44	Prolif pM	Mcm2
9.96473e-49	0.547626	0.593	0.561	1.08008e-44	Prototypical pM	Adap2
1.03848e-48	-3.28555	0.023	0.173	1.12561e-44	Lyve1+ pM	Ptgs1
1.05407e-48	0.81877	0.549	0.308	1.14251e-44	Transit pM	Arpp19
1.05637e-48	-0.373866	0.598	0.785	1.14499e-44	Prototypical pM	Sumo2
1.0873e-48	0.86125	0.464	0.391	1.17852e-44	Prototypical pM	Unc93b1
1.23619e-48	0.262121	0.998	0.981	1.33991e-44	Vcan+ pM	Rpl39
1.25005e-48	-0.234163	0.941	0.993	1.35493e-44	Prototypical pM	Sh3bgrl3
1.26452e-48	-2.08169	0.143	0.361	1.37062e-44	(S) pM	Fam20c
1.28111e-48	-2.56509	0.03	0.163	1.3886e-44	Vcan+ pM	Pon2
1.4291e-48	-3.03959	0.013	0.15	1.549e-44	Lyve1+ pM	Nupr1
1.42921e-48	1.20982	0.227	0.074	1.54913e-44	Transit pM	Sptbn1
1.50641e-48	-0.397099	0.374	0.568	1.6328e-44	Prototypical pM	Tkt
1.65517e-48	-0.515587	0.976	0.956	1.79404e-44	Transit pM	Cybb
1.86141e-48	1.1185	0.343	0.273	2.01758e-44	Prototypical pM	Selplg
1.96331e-48	1.94699	0.117	0.018	2.12803e-44	Transit pM	Napsa
2.00328e-48	0.232229	0.999	0.99	2.17136e-44	Vcan+ pM	Rps24
2.01032e-48	4.65088	0.246	0.007	2.17898e-44	Prolif pM	Tcf19
2.06673e-48	-3.7456	0.007	0.109	2.24013e-44	Vcan+ pM	Mrps24
2.28369e-48	1.36631	0.365	0.134	2.4753e-44	(S) pM	Hdac9
2.53204e-48	2.01095	0.217	0.063	2.74447e-44	Lyve1+ pM	Rgs12
2.69427e-48	2.03675	0.119	0.018	2.92031e-44	Transit pM	Rhoh
2.698e-48	2.23277	0.144	0.056	2.92437e-44	Prototypical pM	Pmp22
2.74057e-48	-2.62552	0.037	0.173	2.97051e-44	Vcan+ pM	Dpep2
2.75717e-48	-1.10608	0.349	0.532	2.98849e-44	Transit pM	Rnf213
2.85938e-48	-0.890227	0.44	0.574	3.09929e-44	Transit pM	Nckap1l
2.92531e-48	-3.03329	0.021	0.142	3.17074e-44	Vcan+ pM	Nme2
3.29232e-48	-0.345177	0.926	0.937	3.56855e-44	Transit pM	S100a10
3.32558e-48	0.525776	0.911	0.686	3.6046e-44	(S) pM	Fos
3.55719e-48	-3.44489	0.016	0.158	3.85564e-44	Lyve1+ pM	Marcksl1
3.58269e-48	-0.858697	0.449	0.571	3.88328e-44	Transit pM	Tpp1
3.87349e-48	-0.373038	0.919	0.909	4.19847e-44	Transit pM	Arpc3
3.87986e-48	0.677506	0.759	0.56	4.20539e-44	Lyve1+ pM	Lipa
3.90961e-48	1.48596	0.355	0.127	4.23762e-44	(S) pM	Plp2
3.97643e-48	-1.34852	0.156	0.348	4.31005e-44	Vcan+ pM	Nrp1
4.19199e-48	-0.45121	0.992	0.98	4.5437e-44	Lyve1+ pM	Rpl11
4.21689e-48	-4.59087	0.003	0.119	4.57068e-44	Lyve1+ pM	Clec4d
4.24687e-48	0.933122	0.333	0.145	4.60318e-44	Transit pM	Uqcc3
4.8933e-48	0.789722	0.546	0.305	5.30385e-44	Lyve1+ pM	Lmna
5.22887e-48	-1.26096	0.305	0.525	5.66757e-44	Lyve1+ pM	Id2
5.30112e-48	4.75535	0.257	0.008	5.74589e-44	Prolif pM	Tpx2
5.31111e-48	-1.49605	0.22	0.381	5.75672e-44	Vcan+ pM	Ninj1
5.45399e-48	-0.37422	0.989	0.984	5.91158e-44	Lyve1+ pM	Rpl8
5.74516e-48	-2.08344	0.081	0.235	6.22718e-44	Vcan+ pM	Gpnmb
6.15943e-48	0.790946	0.65	0.424	6.6762e-44	Lyve1+ pM	Creg1
6.51486e-48	4.22797	0.301	0.015	7.06145e-44	Prolif pM	Cenph
6.75168e-48	0.696773	0.763	0.55	7.31815e-44	Transit pM	Txn1
6.92233e-48	-2.55894	0.024	0.149	7.50311e-44	Vcan+ pM	Mt1
7.83908e-48	1.24749	0.375	0.168	8.49678e-44	Lyve1+ pM	Slc35f6
8.96056e-48	1.43754	0.956	0.71	9.71235e-44	Prolif pM	Tubb5
1.19015e-47	0.650378	0.498	0.443	1.29e-43	Prototypical pM	Mfsd1
1.34546e-47	-1.31925	0.224	0.416	1.45835e-43	Transit pM	Ncoa4
1.37993e-47	1.35747	0.147	0.035	1.4957e-43	Transit pM	Emilin1
1.4767e-47	0.748239	0.749	0.474	1.6006e-43	(S) pM	Glipr1
1.49831e-47	2.09251	0.678	0.178	1.62402e-43	Prolif pM	Rpa3
1.50962e-47	0.548024	0.862	0.612	1.63627e-43	(S) pM	Tuba1a
1.58302e-47	3.06042	0.372	0.035	1.71583e-43	Prolif pM	Brca2
1.65874e-47	-1.17609	0.324	0.533	1.79791e-43	Transit pM	Clec10a
1.85394e-47	0.709475	0.413	0.392	2.00949e-43	Prototypical pM	Bsg
1.8912e-47	-1.56775	0.359	0.527	2.04987e-43	(S) pM	Emilin2
1.92482e-47	-3.84247	0.007	0.107	2.08631e-43	Vcan+ pM	Crlf2
2.05288e-47	1.18721	0.31	0.186	2.22512e-43	Vcan+ pM	Lyst
2.09405e-47	1.20798	0.408	0.2	2.26974e-43	Lyve1+ pM	Oas1g
2.10356e-47	-0.683808	0.599	0.673	2.28005e-43	Transit pM	Capza1
2.27523e-47	-0.570413	0.848	0.882	2.46612e-43	Lyve1+ pM	Rpl4
2.43197e-47	-0.673005	0.974	0.918	2.63602e-43	Transit pM	Ctsb
2.55625e-47	-2.84494	0.041	0.2	2.77072e-43	Lyve1+ pM	Prdx2
2.59625e-47	0.220137	0.728	0.527	2.81408e-43	Vcan+ pM	Cd163
2.97749e-47	-1.33309	0.336	0.566	3.2273e-43	(S) pM	BC005537
3.0171e-47	-3.6163	0.01	0.116	3.27023e-43	Vcan+ pM	Pros1
3.03444e-47	2.09552	0.119	0.018	3.28903e-43	Transit pM	Ankrd33b
3.07398e-47	4.00932	0.284	0.014	3.33189e-43	Prolif pM	Cenpu
3.27293e-47	-0.708494	0.59	0.707	3.54753e-43	Transit pM	Efhd2
3.32572e-47	1.5918	0.229	0.093	3.60475e-43	Prototypical pM	Spp1
3.37429e-47	5.94155	0.219	0.004	3.65739e-43	Prolif pM	Ube2c
3.62918e-47	0.903482	0.323	0.142	3.93367e-43	Transit pM	Gsk3b
4.29309e-47	-2.43025	0.109	0.241	4.65328e-43	Lyve1+ pM	Tmem176b
4.70189e-47	0.70975	0.483	0.423	5.09638e-43	Prototypical pM	Ctsa
5.16421e-47	0.700668	0.661	0.497	5.59749e-43	Vcan+ pM	Phpt1
6.1934e-47	0.732427	0.576	0.337	6.71303e-43	Transit pM	Ndufv3
7.4782e-47	-1.50816	0.245	0.407	8.10563e-43	Vcan+ pM	Rpl22l1
7.49228e-47	1.74883	0.146	0.031	8.12088e-43	Transit pM	Nfe2
8.05657e-47	-0.2874	0.709	0.869	8.73251e-43	Prototypical pM	Uqcrb
8.88971e-47	-1.15201	0.491	0.581	9.63556e-43	Vcan+ pM	Dab2
9.17119e-47	0.835381	0.626	0.42	9.94066e-43	Lyve1+ pM	Mgat1
9.20127e-47	5.8524	0.08	0.002	9.97326e-43	(S) pM	Parm1
9.22212e-47	-3.55664	0.01	0.114	9.99585e-43	Vcan+ pM	Ggh
1.07243e-46	1.46223	0.21	0.063	1.16241e-42	Transit pM	Svil
1.0752e-46	-0.797719	0.757	0.84	1.16541e-42	Lyve1+ pM	Rps26
1.10859e-46	0.972034	0.288	0.118	1.20161e-42	Transit pM	Arhgap15
1.16649e-46	1.85381	0.156	0.085	1.26436e-42	Prototypical pM	Itga6
1.18037e-46	1.03559	0.268	0.22	1.27941e-42	Prototypical pM	Ogt
1.26325e-46	-1.2473	0.429	0.524	1.36924e-42	Vcan+ pM	Fxyd5
1.37062e-46	-1.20185	0.438	0.569	1.48561e-42	Vcan+ pM	Timp2
1.41751e-46	0.67508	0.439	0.38	1.53644e-42	Prototypical pM	Rab1a
1.4298e-46	-4.72766	0.005	0.099	1.54976e-42	Vcan+ pM	Cfb
1.45833e-46	-2.98379	0.091	0.254	1.58068e-42	(S) pM	Gngt2
1.4753e-46	0.383703	0.566	0.599	1.59907e-42	Prototypical pM	Itgb1
1.60445e-46	-0.672586	0.379	0.581	1.73906e-42	Prototypical pM	Ier2
1.87051e-46	0.229991	0.848	0.666	2.02744e-42	Vcan+ pM	I830077J02Rik
2.20839e-46	2.0116	0.183	0.079	2.39368e-42	Prototypical pM	Cd5l
2.27997e-46	-2.62388	0.063	0.207	2.47125e-42	Transit pM	Cyp27a1
2.28409e-46	-0.559433	0.447	0.647	2.47572e-42	Prototypical pM	Aprt
2.31316e-46	-1.31421	0.217	0.424	2.50723e-42	Transit pM	Cd4
2.54577e-46	4.77123	0.091	0.004	2.75936e-42	(S) pM	Ppp1r14a
2.62353e-46	-1.63073	0.239	0.416	2.84365e-42	Lyve1+ pM	Cklf
3.07666e-46	0.56233	0.773	0.608	3.33479e-42	Vcan+ pM	mt-Nd4l
3.87455e-46	-3.29264	0.011	0.116	4.19963e-42	Vcan+ pM	Pdlim1
3.98395e-46	-1.66825	0.2	0.418	4.31821e-42	(S) pM	Gns
4.24812e-46	-0.299286	0.974	0.955	4.60453e-42	Transit pM	Rpl30
4.36281e-46	-0.69401	0.986	0.985	4.72885e-42	Vcan+ pM	Rpl37a
4.56287e-46	-2.41726	0.042	0.205	4.94569e-42	Lyve1+ pM	Rgs2
5.3135e-46	-1.20151	0.368	0.582	5.7593e-42	(S) pM	C3ar1
5.54446e-46	0.417932	0.997	0.956	6.00964e-42	(S) pM	Fcer1g
5.57001e-46	0.622466	0.85	0.696	6.03734e-42	Transit pM	Tagln2
5.79532e-46	1.69612	0.241	0.122	6.28155e-42	Prototypical pM	Prg4
6.27054e-46	0.369753	0.959	0.896	6.79664e-42	Vcan+ pM	Arpc3
6.79096e-46	-3.50249	0.038	0.218	7.36072e-42	(S) pM	Tcn2
6.92469e-46	-0.790845	0.462	0.561	7.50568e-42	Transit pM	Tgoln1
8.02726e-46	-4.43529	0.014	0.141	8.70075e-42	Lyve1+ pM	Ednrb
9.08378e-46	-0.507047	0.34	0.532	9.8459e-42	Prototypical pM	Spcs1
9.58103e-46	-0.558412	0.835	0.851	1.03849e-41	Transit pM	Hsp90b1
9.81629e-46	-1.86066	0.164	0.387	1.06399e-41	(S) pM	Idh1
9.8943e-46	0.24405	0.995	0.922	1.07244e-41	Lyve1+ pM	S100a11
9.97779e-46	-0.463164	0.768	0.815	1.08149e-41	Transit pM	Srp14
1.05118e-45	-1.72442	0.106	0.272	1.13937e-41	Vcan+ pM	Csf2ra
1.12371e-45	1.90136	0.127	0.024	1.21798e-41	Transit pM	Ino80b
1.34018e-45	0.546636	0.603	0.599	1.45262e-41	Prototypical pM	Csf1r
1.54995e-45	-6.18762	0.011	0.161	1.67999e-41	(S) pM	Hp
1.62606e-45	-0.264835	0.999	0.996	1.76249e-41	Transit pM	Rplp1
1.66344e-45	1.02687	0.402	0.242	1.803e-41	Vcan+ pM	Tlr2
1.66571e-45	-1.48515	0.061	0.194	1.80546e-41	Prototypical pM	Sulf2
1.79763e-45	-1.52176	0.105	0.276	1.94845e-41	Vcan+ pM	Basp1
1.83818e-45	-1.59598	0.28	0.451	1.99241e-41	Lyve1+ pM	Ly6e
2.00826e-45	0.297527	0.997	0.966	2.17675e-41	Transit pM	Rps6
2.48182e-45	1.17381	0.394	0.162	2.69004e-41	(S) pM	Sesn3
2.86649e-45	-1.7949	0.05	0.178	3.10699e-41	Prototypical pM	P2ry13
2.9664e-45	-0.553547	0.946	0.941	3.21528e-41	Vcan+ pM	Rpl38
3.02426e-45	0.918634	0.488	0.262	3.27799e-41	Transit pM	Cmtm7
3.28748e-45	-5.3482	0.007	0.124	3.5633e-41	Lyve1+ pM	Itga6
3.53324e-45	1.11004	0.524	0.266	3.82967e-41	(S) pM	Pak1
3.79653e-45	-5.69073	0.005	0.152	4.11505e-41	(S) pM	Slc7a8
3.79928e-45	-1.25097	0.106	0.262	4.11804e-41	Prototypical pM	Rab11fip1
4.13623e-45	-3.03677	0.028	0.147	4.48325e-41	Vcan+ pM	Ednrb
4.26383e-45	0.982799	0.541	0.277	4.62157e-41	(S) pM	Apex1
4.28045e-45	-2.07144	0.135	0.333	4.63958e-41	(S) pM	Ttyh3
4.48543e-45	-0.664345	0.467	0.678	4.86176e-41	Transit pM	Tuba1a
5.16242e-45	1.24906	0.259	0.173	5.59554e-41	Prototypical pM	Tcn2
5.55642e-45	-1.55694	0.092	0.257	6.0226e-41	Vcan+ pM	BC028528
5.66616e-45	-0.928372	0.219	0.404	6.14155e-41	Prototypical pM	Gstk1
6.83814e-45	-2.03621	0.093	0.239	7.41186e-41	Transit pM	Chst15
7.0818e-45	0.499502	0.265	0.305	7.67597e-41	Prototypical pM	Vsir
7.75804e-45	-0.455585	0.972	0.951	8.40894e-41	Lyve1+ pM	Rpl29
8.02067e-45	-0.336089	0.761	0.902	8.69361e-41	Prototypical pM	Lcp1
8.14139e-45	0.787964	0.534	0.304	8.82446e-41	Transit pM	Polr1d
8.92898e-45	-2.86663	0.046	0.237	9.67812e-41	(S) pM	Chst15
9.02071e-45	-1.84328	0.077	0.232	9.77755e-41	Vcan+ pM	Tcn2
9.07228e-45	-1.59978	0.102	0.269	9.83344e-41	Vcan+ pM	Dhrs3
1.02455e-44	-0.193671	0.91	0.986	1.11051e-40	Prototypical pM	Rpl12
1.08154e-44	-1.05046	0.323	0.516	1.17228e-40	Transit pM	Shtn1
1.11636e-44	0.761018	0.363	0.18	1.21002e-40	Transit pM	Nmt1
1.13608e-44	-4.61041	0.007	0.158	1.23139e-40	(S) pM	Mgll
1.14335e-44	0.845525	0.523	0.36	1.23927e-40	Vcan+ pM	Fcgr1
1.15383e-44	0.553397	0.464	0.518	1.25064e-40	Prototypical pM	Fxyd5
1.15762e-44	1.75342	0.183	0.096	1.25475e-40	Prototypical pM	Ednrb
1.18449e-44	1.67751	0.217	0.087	1.28387e-40	Vcan+ pM	Rrp12
1.19888e-44	0.877544	0.499	0.273	1.29946e-40	Transit pM	Dusp3
1.25565e-44	-1.65935	0.121	0.304	1.361e-40	Transit pM	Pik3ap1
1.27171e-44	0.268254	0.719	0.773	1.3784e-40	Prototypical pM	Eif4g2
1.30197e-44	-1.9536	0.033	0.145	1.41121e-40	Prototypical pM	Cd1d1
1.33488e-44	-1.39738	0.392	0.454	1.44688e-40	Vcan+ pM	Cfp
1.43312e-44	0.529856	0.929	0.739	1.55336e-40	(S) pM	Npm1
1.55073e-44	-0.369858	0.958	0.961	1.68083e-40	Lyve1+ pM	Rpl27
1.61395e-44	-1.37561	0.236	0.421	1.74936e-40	Lyve1+ pM	Rac2
1.63681e-44	-0.452664	0.961	0.967	1.77414e-40	Lyve1+ pM	Pfn1
1.64329e-44	0.89862	0.44	0.303	1.78116e-40	Vcan+ pM	Pole4
1.65991e-44	-1.13862	0.285	0.471	1.79918e-40	Transit pM	Tmem123
1.67781e-44	0.827296	0.376	0.334	1.81858e-40	Prototypical pM	Adam15
1.76926e-44	0.63329	0.686	0.545	1.9177e-40	Vcan+ pM	Tgfbi
1.87416e-44	0.677969	0.599	0.487	2.03141e-40	Vcan+ pM	Tmem167
1.89894e-44	3.74837	0.29	0.018	2.05826e-40	Prolif pM	Prim1
1.91608e-44	-1.09543	0.344	0.446	2.07684e-40	Transit pM	Me2
1.96998e-44	0.602153	0.868	0.743	2.13526e-40	Transit pM	Rap1b
2.34724e-44	-0.301415	0.606	0.781	2.54417e-40	Prototypical pM	Ndufb2
2.44138e-44	0.891981	0.693	0.444	2.64621e-40	(S) pM	Pnrc1
2.64654e-44	-5.4845	0.003	0.112	2.86859e-40	Lyve1+ pM	Pf4
2.72159e-44	-0.454757	0.916	0.923	2.94993e-40	Lyve1+ pM	Ppia
2.72501e-44	-6.1348	0.041	0.194	2.95363e-40	(S) pM	Slpi
2.81576e-44	-1.15896	0.3	0.432	3.052e-40	Transit pM	Dram1
2.84651e-44	-0.493768	0.761	0.788	3.08534e-40	Transit pM	Ap2s1
3.1156e-44	0.801189	0.644	0.373	3.377e-40	(S) pM	Slc8a1
3.12032e-44	-1.36566	0.125	0.282	3.38211e-40	Prototypical pM	Ppa1
3.3787e-44	1.16158	0.404	0.275	3.66218e-40	Prototypical pM	Ltc4s
3.48676e-44	1.3717	0.263	0.134	3.7793e-40	Prototypical pM	Colec12
3.61894e-44	-3.52723	0.019	0.152	3.92257e-40	Lyve1+ pM	Anxa3
3.65948e-44	-1.73758	0.178	0.321	3.96651e-40	Vcan+ pM	App
4.34927e-44	2.50909	0.536	0.105	4.71418e-40	Prolif pM	Smc4
4.58848e-44	3.27757	0.35	0.032	4.97345e-40	Prolif pM	Fen1
5.12146e-44	0.264278	0.999	0.992	5.55115e-40	Transit pM	Rps8
5.28065e-44	-1.34208	0.17	0.353	5.7237e-40	Vcan+ pM	Ccdc50
5.33582e-44	0.637487	0.664	0.43	5.7835e-40	Transit pM	Smdt1
5.45972e-44	-0.770235	0.228	0.412	5.91779e-40	Prototypical pM	Ddt
5.6803e-44	0.747434	0.396	0.199	6.15688e-40	Transit pM	Arhgef1
5.68715e-44	2.24735	0.138	0.033	6.1643e-40	Vcan+ pM	Aqp9
6.24163e-44	1.25832	0.188	0.059	6.7653e-40	Transit pM	Pdrg1
6.26219e-44	-0.582393	0.381	0.577	6.78758e-40	Prototypical pM	Xrcc5
6.55706e-44	-0.94208	0.523	0.67	7.1072e-40	(S) pM	Dazap2
7.66985e-44	-1.23978	0.216	0.403	8.31335e-40	Vcan+ pM	Idh1
7.72067e-44	4.29196	0.07	0.009	8.36843e-40	Prototypical pM	Ltbp1
8.33489e-44	0.815039	0.564	0.333	9.03419e-40	Transit pM	Ly86
9.20128e-44	6.10374	0.169	0.001	9.97327e-40	Prolif pM	Mybl2
9.54993e-44	-1.03603	0.165	0.336	1.03512e-39	Prototypical pM	Mis18bp1
9.87314e-44	0.895823	0.439	0.223	1.07015e-39	Lyve1+ pM	Slc39a8
1.00178e-43	-5.25392	0.004	0.114	1.08583e-39	Lyve1+ pM	Itm2c
1.05953e-43	-3.22954	0.017	0.124	1.14843e-39	Vcan+ pM	Bhlhe41
1.0703e-43	-1.16785	0.274	0.428	1.16009e-39	Transit pM	Tbc1d1
1.10349e-43	0.928811	0.436	0.223	1.19607e-39	Transit pM	Krtcap2
1.13205e-43	-1.41985	0.407	0.447	1.22703e-39	Lyve1+ pM	Cfp
1.25191e-43	-2.31645	0.096	0.292	1.35694e-39	(S) pM	Fmnl2
1.34027e-43	1.78796	0.135	0.076	1.45271e-39	Prototypical pM	Pros1
1.39478e-43	-1.1016	0.415	0.57	1.51181e-39	(S) pM	Nckap1l
1.4329e-43	6.24278	0.186	0.002	1.55312e-39	Prolif pM	Gtse1
1.5851e-43	-2.79659	0.054	0.238	1.71809e-39	(S) pM	Acp2
1.6769e-43	0.535386	0.757	0.533	1.81759e-39	Lyve1+ pM	Adap2
1.83888e-43	0.595947	0.773	0.558	1.99316e-39	Transit pM	Ndufa13
1.85716e-43	0.781139	0.306	0.142	2.01298e-39	Transit pM	Aamp
1.9202e-43	0.581798	0.706	0.585	2.08131e-39	Vcan+ pM	Hcls1
1.93472e-43	-0.625693	0.638	0.679	2.09704e-39	Transit pM	Lyn
1.98479e-43	-0.445142	0.997	0.981	2.15131e-39	Lyve1+ pM	Rpl10
2.02913e-43	-2.41186	0.073	0.227	2.19937e-39	Lyve1+ pM	Ndufa7
2.35037e-43	-0.926563	0.576	0.633	2.54757e-39	(S) pM	Vamp5
2.59149e-43	0.730667	0.457	0.247	2.80892e-39	Transit pM	Degs1
2.65127e-43	0.260328	0.374	0.449	2.87371e-39	Prototypical pM	Aldh2
2.67476e-43	-2.99916	0.016	0.122	2.89918e-39	Vcan+ pM	Frmd4a
2.69006e-43	-0.567776	0.631	0.681	2.91575e-39	Transit pM	Cdv3
2.75046e-43	-0.541216	0.729	0.789	2.98123e-39	Transit pM	Ywhaz
2.80913e-43	0.922188	0.35	0.254	3.04481e-39	Prototypical pM	Adam9
2.90841e-43	-0.950242	0.366	0.574	3.15242e-39	Transit pM	Arhgap18
2.97411e-43	0.640329	0.634	0.403	3.22364e-39	Transit pM	Snrpb
3.03082e-43	-7.07263	0.001	0.135	3.2851e-39	(S) pM	C2
3.09001e-43	0.884967	0.191	0.065	3.34926e-39	Transit pM	Baiap2
3.1191e-43	1.30211	0.128	0.03	3.38079e-39	Transit pM	Abca9
3.14216e-43	1.94173	0.194	0.053	3.40579e-39	Lyve1+ pM	Nr1h3
3.30913e-43	5.14586	0.18	0.003	3.58676e-39	Prolif pM	Cit
3.43991e-43	0.752801	0.6	0.372	3.72851e-39	Transit pM	Unc93b1
3.50561e-43	-0.792835	0.393	0.579	3.79973e-39	Prototypical pM	Lta4h
3.64666e-43	0.425867	0.996	0.932	3.95262e-39	(S) pM	S100a4
3.65799e-43	-6.37517	0.001	0.078	3.9649e-39	Vcan+ pM	Pde2a
3.93119e-43	-0.81122	0.332	0.562	4.26102e-39	Transit pM	Xrcc5
4.30617e-43	-0.59587	0.609	0.654	4.66745e-39	Transit pM	Bloc1s1
4.45006e-43	-0.987399	0.6	0.657	4.82342e-39	Vcan+ pM	Rps17
4.7662e-43	-0.670596	0.312	0.503	5.16608e-39	Prototypical pM	Glrx
5.24676e-43	-4.20974	0.014	0.17	5.68696e-39	(S) pM	Mertk
5.45962e-43	-1.6463	0.145	0.338	5.91769e-39	Lyve1+ pM	Mif
5.95073e-43	1.00634	0.286	0.12	6.44999e-39	Transit pM	Hmox2
6.21948e-43	1.61758	0.275	0.085	6.7413e-39	(S) pM	Specc1
6.58564e-43	-0.74227	0.256	0.442	7.13818e-39	Prototypical pM	Smap2
6.80956e-43	0.393085	0.997	0.927	7.38088e-39	(S) pM	S100a10
7.36746e-43	-1.13972	0.386	0.549	7.98558e-39	(S) pM	P4hb
7.41339e-43	-1.75994	0.105	0.294	8.03538e-39	Lyve1+ pM	F13a1
7.60536e-43	-0.851462	0.431	0.561	8.24345e-39	Transit pM	Spcs3
7.60915e-43	-1.35714	0.234	0.389	8.24756e-39	Vcan+ pM	Capg
7.7926e-43	-1.64081	0.142	0.29	8.4464e-39	Transit pM	Slc7a7
8.15492e-43	-0.80282	0.997	0.998	8.83912e-39	(S) pM	Fth1
8.38955e-43	0.802865	0.525	0.301	9.09344e-39	Transit pM	Hexa
8.40725e-43	0.70661	0.623	0.394	9.11261e-39	Transit pM	Tmed2
8.77973e-43	0.862051	0.653	0.396	9.51635e-39	(S) pM	Rab32
9.18842e-43	0.171762	0.813	0.904	9.95933e-39	Prototypical pM	Tuba1b
9.68043e-43	1.9448	0.12	0.022	1.04926e-38	Transit pM	Slc25a4
1.00165e-42	0.658925	0.275	0.13	1.08569e-38	Transit pM	Snrnp27
1.03478e-42	-3.25636	0.01	0.106	1.1216e-38	Vcan+ pM	Tonsl
1.06392e-42	-7.03741	0.001	0.101	1.15319e-38	Lyve1+ pM	Crlf2
1.11649e-42	1.31425	0.218	0.073	1.21016e-38	Transit pM	Mrps17
1.15787e-42	0.755225	0.595	0.456	1.25502e-38	Vcan+ pM	Pou2f2
1.25254e-42	-0.193249	0.802	0.928	1.35763e-38	Prototypical pM	Hsp90aa1
1.27711e-42	0.430567	0.925	0.779	1.38426e-38	Transit pM	Rpl36al
1.30488e-42	-2.24002	0.088	0.288	1.41436e-38	(S) pM	Slc7a7
1.33146e-42	-0.270475	0.764	0.903	1.44317e-38	Prototypical pM	Ddx5
1.37395e-42	-0.830342	0.608	0.712	1.48922e-38	(S) pM	Canx
1.57753e-42	-0.583539	0.958	0.964	1.70989e-38	(S) pM	Emp3
1.60665e-42	-0.569167	0.338	0.526	1.74144e-38	Prototypical pM	Pnrc1
1.63574e-42	-0.289201	0.693	0.851	1.77298e-38	Prototypical pM	Srp14
1.64564e-42	-0.939218	0.48	0.596	1.78371e-38	(S) pM	Snx2
1.72823e-42	0.78639	0.556	0.33	1.87323e-38	Transit pM	Dstn
1.73744e-42	0.785353	0.456	0.246	1.88321e-38	Transit pM	Lat2
1.7854e-42	-0.369517	0.881	0.861	1.9352e-38	Transit pM	Ddx5
1.81724e-42	-1.16866	0.302	0.5	1.96971e-38	Lyve1+ pM	Ifi30
1.94119e-42	0.251073	0.785	0.831	2.10405e-38	Prototypical pM	Prdx1
1.98469e-42	1.1555	0.273	0.108	2.1512e-38	Transit pM	BC031181
2.04599e-42	-0.919723	0.382	0.483	2.21765e-38	Transit pM	Cab39
2.09559e-42	-0.736482	0.756	0.807	2.27141e-38	Vcan+ pM	Ubb
2.24663e-42	-0.17671	0.916	0.986	2.43512e-38	Prototypical pM	Atp5e
2.32107e-42	-0.679883	0.417	0.638	2.51581e-38	Transit pM	Lap3
2.35752e-42	-1.11203	0.435	0.597	2.55532e-38	(S) pM	Tgfbi
2.47699e-42	-0.580957	0.832	0.838	2.68481e-38	(S) pM	Aplp2
2.53262e-42	1.02286	0.333	0.151	2.74511e-38	Transit pM	Mrpl42
2.75735e-42	-1.56269	0.147	0.337	2.98869e-38	Lyve1+ pM	Gsn
2.91797e-42	1.359	0.885	0.499	3.16279e-38	Prolif pM	Anp32b
3.22392e-42	0.78944	0.348	0.166	3.4944e-38	Transit pM	Tcn2
3.34329e-42	0.60877	0.308	0.157	3.62379e-38	Transit pM	Rnf187
3.42739e-42	-2.14354	0.113	0.306	3.71494e-38	(S) pM	Prnp
3.57091e-42	0.720406	0.586	0.427	3.87051e-38	Vcan+ pM	Map3k8
3.74186e-42	1.31144	0.191	0.061	4.0558e-38	Transit pM	Idnk
4.31201e-42	-0.539052	0.846	0.895	4.67378e-38	Vcan+ pM	Ctsz
4.33072e-42	-0.825693	0.392	0.614	4.69407e-38	Transit pM	Fgl2
4.97689e-42	1.00628	0.322	0.142	5.39445e-38	Transit pM	Grk6
5.32505e-42	-1.47892	0.147	0.313	5.77182e-38	Vcan+ pM	Folr2
5.37082e-42	0.643292	0.719	0.5	5.82143e-38	Transit pM	Eif3h
5.87448e-42	0.969477	0.254	0.209	6.36735e-38	Prototypical pM	Slc6a6
5.92116e-42	0.912546	0.238	0.214	6.41794e-38	Prototypical pM	Hgsnat
6.58507e-42	5.58476	0.191	0.003	7.13755e-38	Prolif pM	Bub1b
6.87016e-42	-1.13305	0.285	0.459	7.44656e-38	Transit pM	Setx
7.10065e-42	-0.280573	0.994	0.987	7.6964e-38	Transit pM	Rpl28
7.34063e-42	1.39496	0.244	0.124	7.95651e-38	Prototypical pM	Nrp2
9.00711e-42	0.53002	0.822	0.622	9.76281e-38	Transit pM	Atp5h
9.84407e-42	1.6267	0.129	0.028	1.067e-37	Transit pM	Txndc5
1.06398e-41	0.798742	0.307	0.141	1.15325e-37	Transit pM	Abhd12
1.14e-41	-1.20474	0.292	0.458	1.23565e-37	Vcan+ pM	Ptpn18
1.227e-41	6.53853	0.175	0.002	1.32994e-37	Prolif pM	Kif4
1.24751e-41	-0.349145	0.939	0.917	1.35217e-37	Transit pM	Vamp8
1.3014e-41	-1.0666	0.177	0.361	1.41058e-37	Vcan+ pM	Tmem14c
1.34617e-41	0.696326	0.469	0.235	1.45911e-37	(S) pM	F13a1
1.41289e-41	-1.40861	0.253	0.421	1.53143e-37	Lyve1+ pM	Mrpl33
1.41888e-41	0.752438	0.395	0.2	1.53792e-37	Transit pM	Ogt
1.42532e-41	-4.32945	0.011	0.128	1.5449e-37	Lyve1+ pM	Cfh
1.5191e-41	0.373457	0.972	0.924	1.64655e-37	Vcan+ pM	S100a10
1.55291e-41	-0.820724	0.403	0.464	1.6832e-37	Transit pM	Bmp2k
1.5908e-41	0.809982	0.597	0.401	1.72427e-37	Lyve1+ pM	Ehd4
1.59884e-41	-1.58358	0.046	0.162	1.73299e-37	Prototypical pM	Sell
1.72882e-41	0.611099	0.74	0.522	1.87387e-37	Transit pM	Metrnl
1.76843e-41	-1.87983	0.151	0.349	1.9168e-37	(S) pM	Eng
1.81393e-41	-0.553307	0.813	0.83	1.96612e-37	(S) pM	Tmbim6
1.86873e-41	0.988102	0.254	0.103	2.02551e-37	Transit pM	Ebp
1.88222e-41	0.76288	0.378	0.189	2.04014e-37	Transit pM	Hgsnat
1.95098e-41	1.24995	0.153	0.044	2.11467e-37	Transit pM	Adrb2
2.04857e-41	-1.40535	0.19	0.343	2.22045e-37	Transit pM	Gnptab
2.10636e-41	-3.17427	0.076	0.244	2.28308e-37	(S) pM	Tmcc1
2.16653e-41	-2.37051	0.05	0.177	2.3483e-37	Vcan+ pM	Ptgs1
2.38867e-41	1.33614	0.13	0.032	2.58908e-37	Transit pM	Slc29a1
2.41497e-41	-0.915464	0.331	0.543	2.61759e-37	Transit pM	Glipr1
2.52161e-41	0.54027	0.618	0.396	2.73317e-37	Transit pM	Mef2a
2.52234e-41	1.00493	0.265	0.219	2.73397e-37	Prototypical pM	Luc7l2
2.78494e-41	0.229009	1	0.986	3.0186e-37	Vcan+ pM	Rpl21
2.79278e-41	-0.349033	0.912	0.974	3.02709e-37	Prototypical pM	Rplp0
2.89223e-41	0.150105	0.687	0.489	3.13489e-37	Transit pM	Plin2
2.96046e-41	1.30969	0.259	0.141	3.20884e-37	Prototypical pM	Abcc5
2.97998e-41	-0.768838	0.497	0.56	3.23e-37	Transit pM	Rap2b
3.52296e-41	-0.746638	0.464	0.543	3.81854e-37	Transit pM	P4hb
3.58465e-41	-3.59215	0.008	0.1	3.8854e-37	Vcan+ pM	Scn1b
4.18967e-41	-0.420115	0.592	0.766	4.54118e-37	Prototypical pM	Hnrnpa1
4.73784e-41	0.58657	0.886	0.695	5.13535e-37	(S) pM	Hnrnpa1
4.75067e-41	-2.98612	0.025	0.137	5.14926e-37	Vcan+ pM	Adgre1
5.01883e-41	0.913667	0.466	0.253	5.43991e-37	Transit pM	Esd
5.23081e-41	1.0137	0.316	0.136	5.66968e-37	Lyve1+ pM	Tmem37
5.32224e-41	-1.10876	0.293	0.423	5.76878e-37	Transit pM	Golga4
5.46468e-41	1.60548	0.245	0.092	5.92317e-37	Lyve1+ pM	Sidt2
5.49392e-41	1.12404	0.25	0.097	5.95486e-37	Transit pM	Sys1
5.54163e-41	1.19179	0.18	0.058	6.00658e-37	Transit pM	3830406C13Rik
5.76953e-41	-2.4725	0.068	0.253	6.2536e-37	(S) pM	Glmp
5.85293e-41	0.637062	0.537	0.468	6.34399e-37	Prototypical pM	Rbms1
6.76076e-41	-4.71538	0.006	0.114	7.32799e-37	Lyve1+ pM	Itgb7
6.77323e-41	0.962535	0.24	0.096	7.3415e-37	Transit pM	Nav1
6.86443e-41	0.56389	0.89	0.696	7.44035e-37	(S) pM	Eif3k
6.91019e-41	5.82305	0.191	0.003	7.48996e-37	Prolif pM	Prc1
7.12701e-41	0.433998	0.875	0.812	7.72496e-37	Vcan+ pM	Msn
7.75554e-41	0.445183	0.899	0.814	8.40623e-37	Vcan+ pM	Ptprc
7.90292e-41	1.08558	0.324	0.212	8.56597e-37	Prototypical pM	Cmklr1
8.09065e-41	-6.49167	0.005	0.14	8.76945e-37	(S) pM	Thbs1
8.34483e-41	-0.404548	0.575	0.751	9.04496e-37	Prototypical pM	Psme2
8.97689e-41	-0.546049	0.277	0.453	9.73005e-37	Prototypical pM	Rnase6
8.99342e-41	1.23951	0.171	0.052	9.74797e-37	Transit pM	Cd79b
9.1473e-41	-0.49786	0.463	0.65	9.91475e-37	Prototypical pM	Dek
9.18117e-41	-0.718264	0.531	0.624	9.95147e-37	Transit pM	Vasp
1.02587e-40	0.92159	0.398	0.2	1.11194e-36	Transit pM	Cd300a
1.03196e-40	0.789777	0.431	0.23	1.11854e-36	Transit pM	Psmb5
1.04767e-40	0.866049	0.401	0.302	1.13557e-36	Prototypical pM	Myo5a
1.08627e-40	-0.337159	0.968	0.952	1.1774e-36	Transit pM	Ybx1
1.20144e-40	0.6698	0.494	0.423	1.30224e-36	Prototypical pM	Cd47
1.22077e-40	0.754202	0.355	0.176	1.32319e-36	Transit pM	Mapkapk2
1.2669e-40	0.54864	0.786	0.586	1.3732e-36	Lyve1+ pM	Calm3
1.29077e-40	-4.99049	0.002	0.1	1.39906e-36	Lyve1+ pM	Ctsl
1.29417e-40	-0.658915	0.423	0.427	1.40275e-36	Transit pM	Slc11a1
1.33877e-40	0.741439	0.393	0.203	1.45109e-36	Transit pM	Bst1
1.36948e-40	2.65444	0.087	0.009	1.48438e-36	Transit pM	Cyp2e1
1.36972e-40	-0.128853	0.907	0.984	1.48464e-36	Prototypical pM	Arpc2
1.43273e-40	0.352657	0.992	0.973	1.55294e-36	(S) pM	Rps20
1.53595e-40	-1.75571	0.096	0.24	1.66481e-36	Vcan+ pM	Msrb1
1.54751e-40	-1.02123	0.325	0.492	1.67734e-36	Transit pM	Map3k8
1.58844e-40	1.1044	0.191	0.065	1.72171e-36	Transit pM	2210016F16Rik
1.68058e-40	-0.177404	0.675	0.479	1.82158e-36	(S) pM	Fxyd5
1.6873e-40	-2.26646	0.099	0.278	1.82886e-36	(S) pM	Bcat1
1.70728e-40	0.82187	0.498	0.349	1.85053e-36	Vcan+ pM	Dse
1.75635e-40	-0.14903	0.678	0.824	1.90371e-36	Prototypical pM	Ap2s1
1.88525e-40	1.06983	0.307	0.202	2.04342e-36	Prototypical pM	Glmp
2.04873e-40	1.12727	0.455	0.218	2.22062e-36	(S) pM	Mbp
2.09208e-40	0.877744	0.343	0.165	2.2676e-36	Transit pM	Dnajc19
2.14708e-40	-1.24288	0.227	0.401	2.32722e-36	Transit pM	Epb41l3
2.21962e-40	0.86257	0.406	0.208	2.40584e-36	Transit pM	Smim14
2.39751e-40	2.44534	0.097	0.039	2.59867e-36	Prototypical pM	Serpinb2
2.51374e-40	-0.879462	0.175	0.339	2.72465e-36	Prototypical pM	Btg2
2.65605e-40	1.98765	0.161	0.039	2.8789e-36	Lyve1+ pM	Plpp3
2.77685e-40	0.63524	0.452	0.42	3.00983e-36	Prototypical pM	Me2
2.85628e-40	0.699773	0.325	0.161	3.09592e-36	Transit pM	Ube2s
2.89221e-40	-1.59413	0.06	0.195	3.13487e-36	Vcan+ pM	Susd3
3.01935e-40	3.40139	0.086	0.008	3.27268e-36	Lyve1+ pM	Cxadr
3.02499e-40	0.451513	0.842	0.647	3.27878e-36	Transit pM	Hint1
3.14671e-40	-5.98284	0.011	0.141	3.41072e-36	(S) pM	Prtn3
3.14833e-40	-0.357454	0.829	0.916	3.41247e-36	Prototypical pM	mt-Nd3
3.15124e-40	1.41382	0.112	0.023	3.41563e-36	Transit pM	Hopx
3.20047e-40	-0.340145	0.337	0.507	3.46899e-36	Prototypical pM	Cd37
3.21128e-40	1.15412	0.203	0.069	3.48071e-36	Transit pM	Pdlim1
3.3149e-40	1.86651	0.132	0.028	3.59302e-36	Transit pM	Map1lc3a
3.4405e-40	2.15208	0.097	0.014	3.72916e-36	Transit pM	Ptp4a3
3.78327e-40	-0.336602	0.561	0.736	4.10069e-36	Prototypical pM	Efhd2
3.89558e-40	-0.917022	0.466	0.548	4.22242e-36	(S) pM	Arhgap18
4.00836e-40	-1.51878	0.166	0.311	4.34466e-36	Transit pM	Acsl1
4.08719e-40	-0.866301	0.593	0.653	4.4301e-36	(S) pM	mt-Nd4l
4.43218e-40	-1.56068	0.198	0.394	4.80404e-36	(S) pM	Epb41l3
4.68493e-40	1.26432	0.279	0.135	5.07799e-36	Vcan+ pM	Anpep
4.91909e-40	0.607512	0.471	0.417	5.3318e-36	Prototypical pM	Vcp
5.14649e-40	-2.53464	0.033	0.149	5.57828e-36	Vcan+ pM	Tmem234
5.48194e-40	0.601733	0.666	0.481	5.94187e-36	Vcan+ pM	Xrcc5
5.49422e-40	-0.953405	0.37	0.438	5.95518e-36	Transit pM	Anxa4
5.79398e-40	0.224754	0.99	0.944	6.2801e-36	Vcan+ pM	Rpl29
6.63708e-40	0.880064	0.368	0.182	7.19393e-36	Transit pM	Rasgrp2
6.81156e-40	3.9415	0.251	0.013	7.38305e-36	Prolif pM	Cdt1
7.30254e-40	0.993197	0.429	0.224	7.91523e-36	Lyve1+ pM	Mtss1
7.74367e-40	-4.96183	0.003	0.102	8.39336e-36	Lyve1+ pM	Mrps24
8.52383e-40	-1.761	0.08	0.224	9.23898e-36	Vcan+ pM	Tm6sf1
8.55345e-40	0.465474	0.531	0.573	9.27109e-36	Prototypical pM	Rsrp1
9.94083e-40	1.64445	0.148	0.037	1.07749e-35	Transit pM	Sdhaf4
1.06627e-39	0.104126	0.872	0.955	1.15573e-35	Prototypical pM	Tpm3
1.10668e-39	0.776921	0.297	0.142	1.19953e-35	Transit pM	Impdh2
1.10719e-39	0.181008	0.584	0.668	1.20008e-35	Prototypical pM	Snx6
1.25124e-39	-1.05227	0.29	0.494	1.35622e-35	Lyve1+ pM	Rgs10
1.32605e-39	4.76664	0.224	0.008	1.43731e-35	Prolif pM	Cdkn3
1.37225e-39	-2.17687	0.036	0.154	1.48738e-35	Vcan+ pM	Tppp3
1.38614e-39	-1.84977	0.243	0.396	1.50244e-35	(S) pM	Icam2
1.43975e-39	0.552096	0.689	0.469	1.56055e-35	Transit pM	Tmem50a
1.52812e-39	5.7229	0.197	0.004	1.65633e-35	Prolif pM	Hmmr
1.5938e-39	0.891046	0.258	0.111	1.72752e-35	Transit pM	Tmem51
1.61147e-39	0.799086	0.349	0.172	1.74668e-35	Transit pM	Ehd1
1.72132e-39	1.0778	0.416	0.237	1.86574e-35	Lyve1+ pM	Vcl
1.73217e-39	-2.88414	0.02	0.124	1.8775e-35	Vcan+ pM	Sptbn1
2.03568e-39	-0.86681	0.568	0.686	2.20648e-35	(S) pM	Lyn
2.04255e-39	4.3812	0.202	0.006	2.21392e-35	Prolif pM	Wee1
2.21703e-39	-3.07482	0.03	0.194	2.40304e-35	(S) pM	Homer3
2.24689e-39	0.285138	0.537	0.605	2.4354e-35	Prototypical pM	Txn1
2.34409e-39	0.594494	0.934	0.884	2.54076e-35	Transit pM	Cebpb
2.41082e-39	0.826996	0.396	0.299	2.61309e-35	Prototypical pM	Eng
2.41369e-39	0.707313	0.547	0.303	2.61619e-35	(S) pM	Ptms
2.43926e-39	-4.14066	0.007	0.092	2.64392e-35	Vcan+ pM	Mtus1
2.44335e-39	-1.63183	0.12	0.273	2.64835e-35	Vcan+ pM	Enho
2.51653e-39	0.7598	0.573	0.323	2.72767e-35	(S) pM	Hmgn3
2.53446e-39	1.39394	0.268	0.135	2.7471e-35	Vcan+ pM	Olr1
2.70096e-39	-0.307844	0.587	0.756	2.92757e-35	Prototypical pM	Cox7b
2.70959e-39	-0.438986	0.818	0.833	2.93692e-35	Transit pM	Ubc
2.71512e-39	1.34229	0.185	0.132	2.94292e-35	Prototypical pM	AI467606
2.72407e-39	-0.351485	0.442	0.618	2.95262e-35	Prototypical pM	Psma4
2.93792e-39	-0.608808	0.515	0.691	3.18441e-35	Prototypical pM	Tuba1a
3.02019e-39	1.053	0.291	0.208	3.27359e-35	Prototypical pM	Dhrs3
3.12893e-39	0.196981	1	0.997	3.39145e-35	Vcan+ pM	B2m
3.3555e-39	0.644205	0.686	0.431	3.63702e-35	(S) pM	Ezr
3.45091e-39	0.763714	0.25	0.114	3.74044e-35	Transit pM	Fbxw2
3.46338e-39	-2.77926	0.032	0.162	3.75396e-35	Transit pM	Mgll
3.69358e-39	1.37334	0.863	0.405	4.00347e-35	Prolif pM	Ranbp1
3.69994e-39	0.936648	0.225	0.09	4.01037e-35	Transit pM	Uhrf2
3.85926e-39	-0.395927	0.41	0.587	4.18306e-35	Prototypical pM	Vps29
3.87519e-39	-0.857157	0.392	0.467	4.20031e-35	Transit pM	Mgat1
3.93356e-39	-0.416471	0.466	0.647	4.26358e-35	Prototypical pM	Ran
4.015e-39	0.956816	0.444	0.239	4.35186e-35	Lyve1+ pM	Pik3ap1
4.11759e-39	0.448724	0.895	0.739	4.46305e-35	Transit pM	Cox6c
4.19974e-39	0.676397	0.663	0.462	4.5521e-35	Lyve1+ pM	Asah1
4.83206e-39	-0.726253	0.91	0.887	5.23747e-35	Vcan+ pM	H2-Eb1
4.9655e-39	-0.323276	0.482	0.658	5.38211e-35	Prototypical pM	Brk1
5.09654e-39	0.408328	0.983	0.882	5.52414e-35	(S) pM	Samhd1
5.21239e-39	1.19807	0.41	0.186	5.64971e-35	(S) pM	Kcnk6
5.29182e-39	-2.89851	0.043	0.186	5.73581e-35	Lyve1+ pM	Stmn1
5.40994e-39	-0.584537	0.623	0.687	5.86383e-35	Transit pM	Polr2l
5.51139e-39	-0.981005	0.484	0.64	5.97379e-35	(S) pM	Arhgdia
5.72093e-39	0.657175	0.625	0.405	6.20091e-35	Transit pM	Mrpl52
6.16251e-39	0.545285	0.904	0.733	6.67954e-35	(S) pM	Eef1d
6.22665e-39	0.623479	0.558	0.343	6.74907e-35	Transit pM	Bnip3l
6.24611e-39	-1.62348	0.089	0.237	6.77016e-35	Vcan+ pM	Bin1
6.70201e-39	-0.330742	0.612	0.779	7.26431e-35	Prototypical pM	Ost4
6.79213e-39	-0.165964	0.655	0.806	7.36199e-35	Prototypical pM	Lamtor4
6.94503e-39	0.364977	0.847	0.849	7.52772e-35	Prototypical pM	Hsp90b1
7.08347e-39	0.46602	0.851	0.668	7.67777e-35	Transit pM	Atp5j2
7.15672e-39	-6.97402	0.001	0.093	7.75717e-35	Lyve1+ pM	F5
7.29838e-39	0.651669	0.798	0.569	7.91072e-35	(S) pM	Eif3e
7.41803e-39	1.02904	0.426	0.245	8.0404e-35	Lyve1+ pM	Ntan1
7.48503e-39	0.89243	0.461	0.253	8.11303e-35	Lyve1+ pM	Ap1b1
7.5595e-39	-0.558776	0.679	0.717	8.19374e-35	Transit pM	Fyb
8.31087e-39	0.94281	0.403	0.252	9.00815e-35	Vcan+ pM	Cd46
8.39539e-39	6.99172	0.148	0.001	9.09977e-35	Prolif pM	Melk
8.48752e-39	-0.712805	0.405	0.439	9.19963e-35	Transit pM	Ehd4
8.66669e-39	0.998446	0.431	0.231	9.39382e-35	Lyve1+ pM	Slc7a7
9.0894e-39	0.811644	0.636	0.384	9.852e-35	(S) pM	Evi2b
9.72072e-39	0.296934	0.98	0.937	1.05363e-34	Vcan+ pM	Rpl7
1.00832e-38	-2.84918	0.063	0.234	1.09292e-34	(S) pM	Flnb
1.1119e-38	0.536159	0.228	0.106	1.20519e-34	Transit pM	Mfsd5
1.16488e-38	0.852006	0.545	0.354	1.26261e-34	Lyve1+ pM	Celf1
1.16709e-38	2.81972	0.328	0.036	1.26501e-34	Prolif pM	Ezh2
1.1968e-38	0.826356	0.251	0.111	1.29721e-34	Transit pM	Il10rb
1.2476e-38	2.33767	0.085	0.011	1.35227e-34	Transit pM	Pon3
1.25591e-38	-1.73524	0.113	0.27	1.36128e-34	Transit pM	Arap2
1.27609e-38	3.54488	0.251	0.015	1.38316e-34	Prolif pM	E2f1
1.35445e-38	0.828667	0.365	0.286	1.46809e-34	Prototypical pM	Gnpda1
1.35704e-38	-0.222872	0.946	0.991	1.4709e-34	Prototypical pM	Rpl35
1.38374e-38	-4.91237	0.008	0.141	1.49984e-34	(S) pM	Cd28
1.40232e-38	0.7616	0.283	0.131	1.51997e-34	Transit pM	Mbnl2
1.50479e-38	-0.909393	0.321	0.399	1.63105e-34	Transit pM	Stk10
1.50886e-38	1.19852	0.209	0.075	1.63545e-34	Transit pM	Uap1
1.57613e-38	-0.212751	0.697	0.845	1.70837e-34	Prototypical pM	Rpl36al
1.59455e-38	-0.518495	0.753	0.805	1.72833e-34	Lyve1+ pM	Btf3
1.8735e-38	-1.22217	0.343	0.489	2.03068e-34	(S) pM	Tnfrsf1b
1.92695e-38	-0.953066	0.581	0.479	2.08862e-34	(S) pM	Rpl17
1.939e-38	-0.380007	0.778	0.754	2.10168e-34	Transit pM	Eif4g2
1.9546e-38	1.18689	0.293	0.108	2.11859e-34	(S) pM	Sell
1.98887e-38	0.661979	0.457	0.386	2.15573e-34	Prototypical pM	Gas7
2.01499e-38	-0.662535	0.748	0.789	2.18405e-34	(S) pM	Iqgap1
2.34291e-38	-0.567407	0.343	0.523	2.53948e-34	Prototypical pM	Ptpre
2.37298e-38	-2.81972	0.045	0.216	2.57208e-34	(S) pM	Mlxipl
2.53331e-38	0.946794	0.269	0.117	2.74585e-34	Transit pM	Cysltr1
2.58467e-38	0.676058	0.355	0.184	2.80152e-34	Transit pM	Camkk2
2.5882e-38	0.518819	0.859	0.72	2.80535e-34	Transit pM	Cox8a
2.93645e-38	0.402454	0.664	0.682	3.18282e-34	Prototypical pM	Klf6
2.9952e-38	-0.521224	0.634	0.659	3.2465e-34	Transit pM	Eif3a
3.13718e-38	0.518475	0.672	0.457	3.40039e-34	Transit pM	Nsa2
3.25379e-38	-1.11332	0.262	0.412	3.52678e-34	Transit pM	Dicer1
3.32227e-38	0.461374	0.408	0.239	3.60101e-34	Transit pM	Camk1
3.32363e-38	0.975532	0.418	0.196	3.60248e-34	(S) pM	Ldhb
3.36144e-38	0.206618	0.736	0.822	3.64346e-34	Prototypical pM	Fcgrt
3.53299e-38	1.346	0.155	0.045	3.8294e-34	Transit pM	Trappc5
3.76708e-38	0.673904	0.469	0.393	4.08314e-34	Prototypical pM	Arl6ip1
3.76988e-38	3.28878	0.273	0.022	4.08617e-34	Prolif pM	Chaf1a
3.90822e-38	-0.254483	0.589	0.753	4.23612e-34	Prototypical pM	Ppib
3.94198e-38	-2.17115	0.104	0.282	4.27271e-34	(S) pM	Rgl1
4.02315e-38	0.67014	0.397	0.216	4.36069e-34	Transit pM	Cebpg
4.08463e-38	-1.36178	0.248	0.406	4.42733e-34	Lyve1+ pM	Gabarap
4.10981e-38	-0.518498	0.298	0.471	4.45463e-34	Prototypical pM	Eif3g
4.15039e-38	-1.22516	0.388	0.531	4.4986e-34	Lyve1+ pM	Emilin2
4.22195e-38	-1.67798	0.175	0.366	4.57617e-34	(S) pM	Ap2a2
4.23967e-38	0.5481	0.538	0.337	4.59537e-34	Transit pM	Ndufb5
4.40766e-38	0.869729	0.602	0.362	4.77747e-34	(S) pM	Smap2
4.53946e-38	-3.0597	0.022	0.145	4.92032e-34	Lyve1+ pM	Clec5a
4.66781e-38	0.96001	0.493	0.254	5.05944e-34	(S) pM	Prmt2
4.73981e-38	-3.94503	0.002	0.09	5.13748e-34	Lyve1+ pM	Plcb1
4.75877e-38	-1.2705	0.182	0.345	5.15804e-34	Vcan+ pM	Pitpna
5.1722e-38	1.31708	0.329	0.129	5.60614e-34	(S) pM	Tmem109
5.58789e-38	2.40871	0.421	0.072	6.05671e-34	Prolif pM	Kif20b
5.66223e-38	0.582021	0.601	0.387	6.13729e-34	Transit pM	Timm13
5.77328e-38	-0.705015	0.224	0.39	6.25766e-34	Prototypical pM	Myd88
5.94676e-38	-0.493495	0.832	0.889	6.44569e-34	Lyve1+ pM	Cox4i1
5.95625e-38	-0.23635	0.864	0.954	6.45598e-34	Prototypical pM	Rps21
6.2218e-38	1.09274	0.317	0.141	6.74381e-34	Lyve1+ pM	Colec12
6.43164e-38	0.847862	0.3	0.139	6.97125e-34	Transit pM	Tep1
6.88044e-38	0.870841	0.275	0.12	7.45771e-34	Transit pM	Cd38
6.88651e-38	0.795529	0.336	0.279	7.46429e-34	Prototypical pM	Nfic
6.98359e-38	0.460863	0.905	0.835	7.56951e-34	Vcan+ pM	Sat1
7.1084e-38	0.394838	0.493	0.312	7.70479e-34	Transit pM	Glud1
7.59763e-38	0.82033	0.211	0.084	8.23507e-34	Transit pM	Fam43a
7.62412e-38	-0.310651	0.634	0.56	8.26378e-34	Transit pM	C5ar1
7.89248e-38	0.226488	0.626	0.691	8.55466e-34	Prototypical pM	Cdv3
7.92704e-38	0.626184	0.763	0.524	8.59211e-34	(S) pM	Arl6ip5
8.08862e-38	0.512538	0.518	0.488	8.76725e-34	Prototypical pM	Wnk1
8.52249e-38	-0.508229	0.324	0.5	9.23753e-34	Prototypical pM	Atg3
8.96342e-38	0.930716	0.285	0.126	9.71545e-34	Transit pM	Lgals3bp
9.11716e-38	-1.87834	0.175	0.361	9.88209e-34	(S) pM	Sod2
9.60902e-38	0.936227	0.207	0.084	1.04152e-33	Transit pM	Ten1
9.75871e-38	1.71941	0.09	0.016	1.05775e-33	Transit pM	Gpr146
9.82184e-38	-0.587035	0.566	0.669	1.06459e-33	Transit pM	Guk1
9.92933e-38	-0.822502	0.403	0.486	1.07624e-33	Transit pM	Tnfrsf1b
9.94395e-38	1.2269	0.233	0.088	1.07782e-33	Transit pM	Vapb
1.13596e-37	-5.60348	0.002	0.094	1.23127e-33	Lyve1+ pM	Cgnl1
1.1392e-37	0.524842	0.68	0.466	1.23477e-33	Transit pM	Ndufb8
1.19443e-37	-0.581639	0.709	0.719	1.29464e-33	Transit pM	Tubb5
1.30897e-37	0.801872	0.328	0.162	1.41879e-33	Transit pM	Rab11b
1.36834e-37	0.446733	0.917	0.79	1.48315e-33	Transit pM	Gpx4
1.39007e-37	1.0339	0.155	0.05	1.5067e-33	Transit pM	Chst12
1.41925e-37	0.475415	0.728	0.518	1.53833e-33	Transit pM	Lamtor2
1.52248e-37	1.03322	0.419	0.197	1.65021e-33	(S) pM	Sqle
1.53835e-37	0.639921	0.507	0.303	1.66741e-33	Transit pM	Bag1
1.54884e-37	-2.16274	0.059	0.209	1.67879e-33	Lyve1+ pM	Cd93
1.63674e-37	-4.41464	0.003	0.079	1.77406e-33	Vcan+ pM	Atp1a3
1.67363e-37	-0.398528	0.981	0.954	1.81405e-33	Lyve1+ pM	Rpl15
1.69287e-37	0.624554	0.398	0.361	1.8349e-33	Prototypical pM	Ehbp1l1
1.73604e-37	-0.65828	0.278	0.453	1.88169e-33	Prototypical pM	Eif3l
1.76757e-37	0.516592	0.452	0.444	1.91587e-33	Prototypical pM	Atp1a1
1.7753e-37	0.173335	0.331	0.185	1.92425e-33	Transit pM	Hmgb2
1.80632e-37	0.58872	0.601	0.388	1.95787e-33	Transit pM	Ndufc1
1.84081e-37	-2.45636	0.059	0.207	1.99525e-33	Lyve1+ pM	Plac8
1.92019e-37	1.18845	0.367	0.188	2.0813e-33	Transit pM	Slc39a1
1.94949e-37	0.865017	0.532	0.29	2.11305e-33	(S) pM	Tmem14c
2.03069e-37	1.68007	0.104	0.02	2.20107e-33	Transit pM	Ppm1h
2.11337e-37	1.8673	0.109	0.021	2.29068e-33	Transit pM	Mrpl38
2.24075e-37	3.62557	0.262	0.018	2.42875e-33	Prolif pM	Wdr76
2.32121e-37	-0.336282	0.74	0.703	2.51596e-33	Transit pM	Prelid1
2.34066e-37	-2.48231	0.023	0.125	2.53704e-33	Vcan+ pM	Axl
2.34384e-37	0.240547	0.997	0.966	2.54049e-33	Vcan+ pM	Eif1
2.39059e-37	-1.22378	0.329	0.509	2.59116e-33	(S) pM	Rbms1
2.59278e-37	6.12744	0.153	0.001	2.81032e-33	Prolif pM	E2f8
2.66699e-37	-1.11465	0.372	0.522	2.89075e-33	(S) pM	Rbm47
2.70703e-37	0.549916	0.823	0.669	2.93415e-33	Lyve1+ pM	Vmp1
2.94994e-37	-1.44891	0.276	0.446	3.19744e-33	(S) pM	Anxa4
3.02348e-37	0.754248	0.547	0.375	3.27715e-33	Vcan+ pM	Evi2b
3.06793e-37	-3.57245	0.012	0.1	3.32533e-33	Vcan+ pM	Pmp22
3.3422e-37	-0.597207	0.56	0.675	3.62261e-33	Transit pM	Gsto1
3.38576e-37	0.207743	0.962	0.798	3.66982e-33	(S) pM	Lgals1
3.53179e-37	0.426263	0.927	0.849	3.82811e-33	Lyve1+ pM	Grn
3.9992e-37	1.10961	0.333	0.154	4.33474e-33	Lyve1+ pM	Sgtb
4.20034e-37	1.58946	0.161	0.046	4.55275e-33	Transit pM	Ipo11
4.23606e-37	-3.35941	0.018	0.133	4.59147e-33	Lyve1+ pM	Nme2
4.4413e-37	-0.22902	0.541	0.702	4.81393e-33	Prototypical pM	Ssr4
4.57246e-37	-0.386745	0.57	0.74	4.95609e-33	Prototypical pM	Mtdh
4.77428e-37	0.292768	0.985	0.924	5.17485e-33	Transit pM	Rpl10a
5.06146e-37	0.582058	0.456	0.268	5.48612e-33	Transit pM	Hacd4
5.19514e-37	0.906433	0.26	0.114	5.63101e-33	Transit pM	Bbip1
5.32748e-37	0.146152	0.817	0.895	5.77445e-33	Prototypical pM	Actr3
5.406e-37	0.263992	0.528	0.579	5.85956e-33	Prototypical pM	Csnk1a1
5.49224e-37	0.925002	0.385	0.197	5.95304e-33	Transit pM	Cnih4
5.61451e-37	0.764448	0.232	0.102	6.08557e-33	Transit pM	Mid1ip1
5.71004e-37	-0.518187	0.405	0.584	6.18911e-33	Prototypical pM	Phpt1
5.93262e-37	-0.627233	0.564	0.608	6.43037e-33	Transit pM	Ccr1
6.52539e-37	-1.6571	0.17	0.358	7.07286e-33	(S) pM	Tlr4
6.70488e-37	0.76266	0.31	0.153	7.26741e-33	Transit pM	Stk24
6.74359e-37	1.27972	0.285	0.152	7.30938e-33	Vcan+ pM	Plac8
6.77235e-37	0.637649	0.365	0.199	7.34055e-33	Transit pM	Pfdn1
6.95035e-37	-0.543239	0.95	0.943	7.53349e-33	Vcan+ pM	Rps5
7.0054e-37	0.545285	0.703	0.581	7.59315e-33	Vcan+ pM	Vasp
7.18106e-37	1.06818	0.238	0.096	7.78355e-33	Transit pM	Nfu1
7.19046e-37	3.22838	0.295	0.027	7.79374e-33	Prolif pM	Rfc4
7.20375e-37	0.311064	0.73	0.761	7.80814e-33	Prototypical pM	Plek
7.31451e-37	-1.03428	0.271	0.347	7.9282e-33	Transit pM	Stxbp2
7.38488e-37	-1.04088	0.11	0.248	8.00448e-33	Prototypical pM	Fads1
7.78989e-37	3.17676	0.1	0.01	8.44347e-33	(S) pM	Mycl
8.00508e-37	1.67299	0.134	0.033	8.67671e-33	Transit pM	Egln2
8.12411e-37	-2.32472	0.036	0.148	8.80573e-33	Vcan+ pM	Fam174a
8.15855e-37	-2.64875	0.018	0.114	8.84306e-33	Vcan+ pM	Taf6l
8.43603e-37	1.39132	0.118	0.028	9.14381e-33	Transit pM	B4galt6
8.83409e-37	1.39969	0.176	0.055	9.57526e-33	Transit pM	Hibadh
8.93853e-37	-1.39756	0.166	0.313	9.68847e-33	Transit pM	Ap1b1
9.10548e-37	1.27417	0.265	0.142	9.86943e-33	Vcan+ pM	Bcl2a1a
9.19756e-37	1.23802	0.237	0.152	9.96923e-33	Prototypical pM	Gypc
9.58959e-37	-0.370746	0.986	0.982	1.03942e-32	Lyve1+ pM	Rps16
9.90966e-37	-1.07015	0.263	0.406	1.07411e-32	Transit pM	Adar
9.97072e-37	0.588238	0.642	0.526	1.08073e-32	Vcan+ pM	Tmbim4
1.02897e-36	0.662091	0.407	0.227	1.1153e-32	Transit pM	St8sia4
1.05449e-36	-1.27501	0.189	0.371	1.14297e-32	Transit pM	Cd55
1.07587e-36	-0.483462	0.341	0.514	1.16613e-32	Prototypical pM	Snrpd3
1.10474e-36	-1.01295	0.348	0.493	1.19742e-32	Vcan+ pM	Maf
1.13051e-36	0.595522	0.642	0.526	1.22536e-32	Vcan+ pM	Ddx21
1.13731e-36	1.8918	0.656	0.209	1.23273e-32	Prolif pM	Ldhb
1.22498e-36	0.426508	0.617	0.416	1.32776e-32	Transit pM	Romo1
1.22761e-36	-2.74151	0.021	0.12	1.3306e-32	Vcan+ pM	Hypk
1.26702e-36	0.499487	0.836	0.669	1.37332e-32	Transit pM	Morf4l1
1.29331e-36	-3.73528	0.009	0.114	1.40182e-32	Lyve1+ pM	Hypk
1.29366e-36	0.552209	0.706	0.533	1.4022e-32	Vcan+ pM	C5ar1
1.339e-36	-0.250442	0.575	0.5	1.45134e-32	Transit pM	Tmem167
1.37847e-36	0.269712	0.997	0.987	1.49412e-32	Lyve1+ pM	Serf2
1.51971e-36	-0.907857	0.145	0.293	1.64722e-32	Prototypical pM	Tmpo
1.52044e-36	-3.45437	0.008	0.091	1.648e-32	Vcan+ pM	S1pr1
1.61321e-36	-2.4294	0.042	0.178	1.74856e-32	Lyve1+ pM	Tnfrsf11a
1.65346e-36	-1.4162	0.067	0.188	1.79218e-32	Prototypical pM	Pstpip2
1.70048e-36	1.30923	0.306	0.142	1.84315e-32	Lyve1+ pM	Tgm2
1.74682e-36	1.86346	0.112	0.023	1.89338e-32	Transit pM	Ndfip2
1.78336e-36	0.54338	0.469	0.447	1.93298e-32	Prototypical pM	Rrbp1
1.80076e-36	0.76918	0.671	0.432	1.95184e-32	(S) pM	Rgs10
1.82095e-36	0.501473	0.317	0.327	1.97373e-32	Prototypical pM	Serinc3
1.90838e-36	0.890031	0.31	0.147	2.06849e-32	Transit pM	Osbpl9
1.91852e-36	-0.845511	0.377	0.475	2.07948e-32	Transit pM	Mfsd1
1.9497e-36	-0.78041	0.41	0.512	2.11328e-32	Transit pM	Syncrip
2.02564e-36	0.994116	0.185	0.07	2.1956e-32	Transit pM	Polr2m
2.06985e-36	0.409594	0.223	0.244	2.24351e-32	Prototypical pM	Derl1
2.08117e-36	-0.754002	0.545	0.682	2.25578e-32	Lyve1+ pM	Cox6a1
2.19582e-36	-0.668695	0.506	0.664	2.38004e-32	Transit pM	Cast
2.22701e-36	-0.631335	0.565	0.653	2.41385e-32	Transit pM	Arf6
2.33041e-36	0.609208	0.416	0.233	2.52594e-32	Transit pM	Ssh2
2.40229e-36	-0.819879	0.389	0.56	2.60384e-32	Transit pM	Pgk1
2.48809e-36	-0.552132	0.567	0.603	2.69684e-32	Transit pM	Rab10
2.63152e-36	0.50384	0.562	0.527	2.85231e-32	Prototypical pM	Ptbp3
2.64728e-36	-0.501939	0.548	0.716	2.86939e-32	Prototypical pM	Hcst
2.66604e-36	-0.551565	0.605	0.643	2.88972e-32	Transit pM	Skap2
2.73659e-36	-0.967034	0.304	0.469	2.96619e-32	Vcan+ pM	Cox7a2l
2.84779e-36	0.776026	0.484	0.36	3.08672e-32	Vcan+ pM	Bach1
2.85804e-36	0.912993	0.557	0.323	3.09782e-32	(S) pM	Gabarapl2
2.96316e-36	0.623879	0.311	0.163	3.21177e-32	Transit pM	Ikbkb
2.98208e-36	0.817611	0.666	0.441	3.23228e-32	(S) pM	Ifi30
3.07712e-36	0.408619	0.417	0.447	3.33529e-32	Prototypical pM	Ndufa3
3.08587e-36	-3.93547	0.016	0.155	3.34477e-32	(S) pM	C3
3.1449e-36	-0.885683	0.318	0.407	3.40876e-32	Transit pM	Gns
3.16031e-36	-2.68688	0.049	0.208	3.42546e-32	(S) pM	Lacc1
3.18734e-36	-0.46655	0.363	0.536	3.45476e-32	Prototypical pM	Pou2f2
3.38684e-36	0.285393	0.761	0.793	3.67099e-32	Prototypical pM	Iqgap1
3.47075e-36	-0.401458	0.469	0.645	3.76194e-32	Prototypical pM	Mtpn
3.48576e-36	0.456164	0.719	0.723	3.77822e-32	Prototypical pM	Tagln2
3.62647e-36	1.02798	0.143	0.045	3.93073e-32	Transit pM	Hk2
3.6594e-36	-0.180905	0.426	0.574	3.96643e-32	Prototypical pM	Tmem258
3.9213e-36	0.542506	0.343	0.191	4.2503e-32	Transit pM	B230219D22Rik
3.94808e-36	-4.18728	0.016	0.15	4.27932e-32	(S) pM	Mcemp1
4.08748e-36	-1.92751	0.113	0.286	4.43042e-32	(S) pM	Mknk1
4.41672e-36	0.106615	0.528	0.62	4.78728e-32	Prototypical pM	Ssr3
4.42343e-36	0.189437	0.716	0.793	4.79455e-32	Prototypical pM	Kctd12
4.53342e-36	0.384905	0.804	0.608	4.91377e-32	Transit pM	Rbm39
4.53444e-36	0.558609	0.771	0.616	4.91488e-32	Lyve1+ pM	Ddx17
4.65763e-36	0.56167	0.468	0.436	5.0484e-32	Prototypical pM	Rpn1
4.70674e-36	-6.90001	0.005	0.122	5.10164e-32	(S) pM	Cd5l
4.72876e-36	-0.662019	0.216	0.375	5.12551e-32	Prototypical pM	Rsl24d1
4.73028e-36	0.92326	0.313	0.149	5.12715e-32	Transit pM	Ethe1
5.11786e-36	1.0342	0.424	0.204	5.54725e-32	(S) pM	Alkbh7
5.17976e-36	-0.822199	0.662	0.728	5.61434e-32	Lyve1+ pM	Pycard
5.22084e-36	-0.503066	0.903	0.904	5.65886e-32	Lyve1+ pM	Rpl5
5.40536e-36	-0.993525	0.374	0.526	5.85887e-32	Lyve1+ pM	Eif3f
5.56598e-36	0.626344	0.35	0.187	6.03297e-32	Transit pM	Akt1
5.72202e-36	-0.386791	0.513	0.685	6.2021e-32	Prototypical pM	Cast
5.83605e-36	0.339179	1	0.999	6.3257e-32	(S) pM	mt-Co2
6.07438e-36	1.65065	0.116	0.026	6.58403e-32	Transit pM	Cog8
6.30056e-36	0.620957	0.46	0.27	6.82917e-32	Transit pM	Vdac3
6.49475e-36	-0.241113	0.854	0.944	7.03966e-32	Prototypical pM	Rps10
6.51717e-36	-1.74044	0.126	0.27	7.06396e-32	Vcan+ pM	mt-Atp8
7.10933e-36	0.560161	0.798	0.647	7.70581e-32	Lyve1+ pM	Lyn
7.13066e-36	-0.397186	0.377	0.544	7.72892e-32	Prototypical pM	Drap1
7.13204e-36	1.13243	0.183	0.065	7.73041e-32	Transit pM	Dhrs1
7.18389e-36	0.369197	0.571	0.58	7.78662e-32	Prototypical pM	Qk
7.27353e-36	-2.06072	0.037	0.149	7.88378e-32	Vcan+ pM	Bhlhe40
7.34057e-36	0.966106	0.344	0.225	7.95644e-32	Prototypical pM	Mtss1
7.35837e-36	-0.405699	0.666	0.817	7.97573e-32	Prototypical pM	Junb
[truncated: 32,699 more rows]
