# Supplementary material for: Single-cell analysis identifies distinct macrophage phenotypes associated with prodisease and proresolving functions in the endometriotic niche
Source: Proc Natl Acad Sci U S A. 2024 Sep 10;121(38):e2405474121. doi: 10.1073/pnas.2405474121 (PMC11420174; doi:10.1073/pnas.2405474121)
Supplement: Supplementary file 11 — Dataset S10 (XLSX) [file pnas.2405474121.sd10.xlsx]

## Sheet: Sheet1
	Sample	Estimated Number of Cells	Mean Reads per Cell	Median Genes per Cell	Sequencing Saturation
	Endo-OVX Dataset
	Menses-like endometrium	1306	393957	2050	0.937
	Sham PF	5645	97631	1326	0.906
	Endo-Ovx PF	6720	77378	1702	0.844
	Lesions	6006	81492	1160	0.92
	Endo-Intact Dataset
	Naïve PF	4612	148623	1304	0.928
	Endo-Intact PF	3069	235681	1133	0.948
